# Supplementary material for: Effects of Mycobacterium vaccae vaccine in a mouse model of tuberculosis: protective action and differentially expressed genes
Source: Mil Med Res. 2020 Jun 3;7:25. doi: 10.1186/s40779-020-00258-4 (PMC7268289; doi:10.1186/s40779-020-00258-4)
Supplement: Supplementary file 2 — Additional file 2: Table S1. Raw and log2 value of the normalized intensity of each sample in the control group and the M. vaccae group. [file 40779_2020_258_MOESM2_ESM.xlsx]

## Sheet: All Targets Value
ProbeName	[C1](raw)	[C2](raw)	[C3](raw)	[V1](raw)	[V2](raw)	[V3](raw)	[C1](normalized)	[C2](normalized)	[C3](normalized)	[V1](normalized)	[V2](normalized)	[V3](normalized)
A_55_P1989846	5116.6	5280.59	5413.2	3162.57	3143.06	3173.33	11.4716	11.5017	11.5295	12.3547	12.352	12.3457
A_55_P2022211	187.262	199.144	211.399	192.205	190.205	193.74	6.5948	6.65949	6.72073	7.96353	7.94577	7.95123
A_55_P1964375	3186.38	3308.73	3233.12	786.414	778.085	768.988	10.7394	10.7786	10.7314	10.1691	10.1614	10.1188
A_51_P128876	32670.4	32338.2	32278.8	26553.4	25874.3	25900	14.5138	14.5256	14.5077	15.8756	15.8666	15.8591
A_52_P219230	560.187	577.672	585.447	245.791	239.278	236.07	8.11598	8.14177	8.14873	8.36368	8.32508	8.27767
A_51_P207591	156.853	162.372	160.168	41.6325	40.6274	41.4031	6.35745	6.38209	6.34945	5.59711	5.55359	5.54631
A_55_P2101944	3697.76	3682.38	3675.36	1979.33	1867.91	1869.56	10.972	10.9497	10.9338	11.648	11.5695	11.5514
A_52_P358860	320.769	318.838	334.83	108.281	103.026	108.437	7.33658	7.30666	7.36275	7.07817	7.00161	7.05397
A_51_P119031	1171.18	1192.9	1195.9	464.289	461.657	467.686	9.20353	9.21087	9.20919	9.33879	9.3371	9.33105
A_51_P343900	1695.75	1729.34	1732.13	603.8	583.999	577.025	9.77312	9.78083	9.7683	9.76104	9.71053	9.67108
A_51_P487813	543.503	559.912	536.027	488.149	471.445	490.67	8.07578	8.09066	8.0297	9.42153	9.3727	9.41296
A_52_P613977	3405.7	3402.97	3465.73	1229.32	1245.93	1235.15	10.8436	10.8215	10.836	10.8719	10.9066	10.8643
A_55_P1957209	3370.45	3394.79	3345.31	1042.26	1023.74	1047.2	10.8244	10.8176	10.7823	10.6222	10.6047	10.6179
A_55_P2052210	43109.4	42637.1	43200.3	17023.4	17040.5	17146	15.04	15.0697	15.0969	15.1313	15.1586	15.155
A_51_P128987	547.874	563.577	557.506	265.301	261.188	264.89	8.08882	8.10216	8.07815	8.48267	8.4619	8.45762
A_55_P2111153	3815.95	4026.18	4039.92	1142.66	1205.01	1226.62	11.028	11.1003	11.094	10.7677	10.85	10.8539
A_51_P210560	4091.32	4098	4230.29	1727.33	1797.06	1799.32	11.1455	11.1297	11.1674	11.4268	11.5063	11.4822
A_55_P2048493	2009.81	2072.07	2081.34	745.33	771.725	793.898	10.0154	10.0458	10.04	10.0833	10.1507	10.1703
A_55_P1996087	3597.66	3725.63	3763.69	1172.73	1235.73	1237.38	10.9305	10.9655	10.9686	10.7974	10.8961	10.8686
A_55_P1999419	1499.66	1493.37	1533.46	415.922	433.773	447.456	9.59474	9.57247	9.59709	9.17183	9.2477	9.26814
A_51_P112237	300.114	303.384	302.136	74.4609	75.1814	75.4523	7.24672	7.23677	7.21867	6.47743	6.49572	6.46824
A_55_P2111483	77.6329	81.5468	79.323	10.8409	13.8063	15.711	5.39155	5.42751	5.37334	3.39319	3.77959	3.94691
A_55_P1958246	4633.56	4654.43	4533.35	1218.18	1251.28	1257.21	11.3404	11.3288	11.281	10.8562	10.9092	10.8952
A_52_P546635	1983.95	2064.12	2047.38	601.655	617.358	643.879	9.99688	10.0396	10.0207	9.7549	9.80273	9.84273
A_55_P2098226	174.727	187.537	191.734	144.233	186.645	187.737	6.50658	6.57149	6.58865	7.52058	7.91958	7.90407
A_66_P126300	858.1	888.801	888.329	252.566	253.998	257.894	8.73888	8.77436	8.75794	8.40393	8.41945	8.40985
A_55_P1984173	2684.18	2782.64	2785.78	1049.23	1123.26	1104.48	10.4765	10.5172	10.5031	10.6332	10.7519	10.7036
A_52_P122696	268.219	275.905	279.829	67.5156	69.9831	68.7557	7.0899	7.10809	7.11169	6.32551	6.37761	6.31874
A_51_P153995	36041.5	35613.6	35286.4	22142.4	20578.9	20800.5	14.6962	14.6987	14.6813	15.5781	15.4867	15.4907
A_55_P1961168	9245.07	9762.35	9603.39	3423.63	3421.02	3474.48	12.4188	12.5041	12.4682	12.4855	12.5009	12.5029
A_51_P134812	197.235	195.24	194.098	126.302	133.407	140.231	6.66275	6.62684	6.60374	7.31125	7.39961	7.44381
A_55_P2185910	72.59	72.0655	76.2422	23.1378	22.2726	25.5182	5.28615	5.24189	5.31689	4.67197	4.58434	4.77523
A_55_P2183549	2938.54	2915.66	3026.33	1001.23	971.455	998.285	10.624	10.5919	10.6336	10.5616	10.5166	10.5444
A_51_P483658	199.492	206.793	209.447	225.987	223.479	223.615	6.67985	6.71018	6.71127	8.22284	8.21102	8.19048
A_55_P2087458	72.7358	80.7818	70.9402	66.6458	66.6158	71.0609	5.28969	5.40829	5.2184	6.30475	6.30692	6.37274
A_51_P292757	2773.88	2832.07	2875.85	694.967	697.117	723.11	10.529	10.5468	10.5573	9.973	9.98093	10.0184
A_55_P1994534	57.784	57.2446	62.7401	20.4364	17.9325	20.6897	4.95505	4.91256	5.03159	4.45849	4.22718	4.42491
A_55_P2033650	1360.08	1392.08	1406.46	582.519	596.35	600.629	9.43496	9.45986	9.4643	9.69768	9.74825	9.73106
A_52_P142531	2054.66	2110.77	2121.05	736.297	734.998	737.842	10.0523	10.0739	10.0663	10.0618	10.0728	10.0493
A_51_P498831	3327.53	3467.71	3438.94	1645.85	1649.87	1663.24	10.8057	10.849	10.8252	11.3588	11.3694	11.3648
A_55_P2153580	257.957	265.167	270.933	57.2972	62.0926	64.9656	7.03209	7.05435	7.06612	6.07962	6.19631	6.23884
A_66_P134040	1206.9	1216.42	1225.22	415.274	400.559	406.927	9.25076	9.24274	9.2449	9.16934	9.11747	9.12342
A_55_P2114201	77.3554	81.8415	82.9982	21.9537	17.344	20.2732	5.38637	5.43488	5.44217	4.57941	4.17192	4.3821
A_55_P2100700	8195.67	8309.23	8353.75	2498.19	2526.95	2499.14	12.2328	12.2483	12.2445	11.9886	12.0179	11.981
A_55_P2040878	8913.48	9082.56	9097.99	2725.87	2809.93	2785.74	12.3648	12.3874	12.375	12.1164	12.1795	12.1406
A_55_P2003393	229.847	239.22	244.561	75.529	86.3662	89.2407	6.88269	6.90903	6.92683	6.49781	6.71746	6.74244
A_55_P2135701	168.527	167.968	178.693	51.7604	57.2846	62.0526	6.4661	6.43175	6.4996	5.93098	6.07807	6.17113
A_55_P1999992	2391.3	2419.66	2428.01	735.037	718.912	733.423	10.285	10.2837	10.274	10.0575	10.0396	10.0378
A_51_P399853	59.7986	63.0379	62.9482	34.554	34.357	37.2479	5.01088	5.05365	5.03795	5.30616	5.28541	5.38037
A_55_P2138416	17983.5	18087.2	18284.9	6403.17	6462.07	6509.27	13.4854	13.4878	13.4971	13.4946	13.5151	13.5151
A_51_P474422	3369.51	3439.9	3417.55	792.705	801.843	771.022	10.8241	10.8371	10.815	10.1835	10.2112	10.1232
A_55_P2378827	250.833	255.047	262.539	130.593	133.475	148.302	6.99548	7.00031	7.02096	7.35647	7.40038	7.5408
A_52_P401311	11837.8	11911.2	12013.4	4490.15	4469.85	4601.88	12.8051	12.8146	12.8155	12.903	12.9194	12.9432
A_65_P03442	17655.8	17304.9	17269.8	6913.39	6619.82	6741.78	13.4488	13.415	13.3897	13.6045	13.5672	13.5755
A_55_P2347529	233.376	237.229	237.257	89.7038	89.6747	87.199	6.90277	6.89963	6.88438	6.77304	6.78236	6.70402
A_52_P46085	407.181	429.186	442.968	232.787	237.064	241.295	7.66504	7.71456	7.75089	8.27821	8.31339	8.31009
A_55_P2152305	34258	33256.6	33106.3	11364.8	10846.2	11189.3	14.6016	14.5798	14.575	14.3997	14.3544	14.3881
A_55_P2089677	1093.15	1140.98	1153.6	498.011	491.985	504.332	9.09939	9.14176	9.15231	9.45188	9.44726	9.45678
A_52_P413855	1053.81	1042.9	973.095	377.169	366.207	378.991	9.04318	9.01016	8.89643	9.02286	8.98036	9.0129
A_55_P2114697	3956.78	3929.25	3971.88	1380.5	1314.87	1365.19	11.0929	11.0567	11.0648	11.0596	10.9786	11.0264
A_51_P426270	137.461	137.979	143.267	61.4394	67.9195	67.9958	6.16629	6.1523	6.18964	6.19068	6.33436	6.30516
A_66_P112005	149.164	159.166	168.645	100.903	106.787	105.995	6.29031	6.35446	6.41834	6.96893	7.06303	7.01703
A_55_P2064965	110.236	111.651	119.813	72.9724	65.5909	63.3487	5.88248	5.87486	5.9589	6.44087	6.28277	6.20447
A_55_P2118062	273.735	266.571	285.012	70.3912	63.691	62.7091	7.1128	7.0625	7.13802	6.38837	6.23971	6.18669
A_55_P1976494	89.4103	92.9734	92.9308	16.3252	13.4456	16.0247	5.58703	5.61938	5.60549	4.07529	3.73364	3.98536
A_55_P1974671	2749.36	2833.76	2851.69	905.006	915.33	938.505	10.5162	10.5476	10.5435	10.3976	10.4255	10.4395
A_55_P2052924	41221.3	41740.6	41881.1	10471	10372.6	10585.6	14.9436	15.0171	15.03	14.2519	14.2588	14.2771
A_55_P2137206	3859.81	3888.31	4041.66	1804.31	1804.67	1866.03	11.0476	11.0386	11.0952	11.5012	11.514	11.5491
A_55_P2032936	3496.86	3544.37	3702.73	1353.57	1374.65	1374.19	10.8796	10.8869	10.9458	11.019	11.0653	11.0404
A_55_P2026291	10516.2	10569.5	10885.9	2684.8	2748.57	2791.78	12.6165	12.6195	12.655	12.0983	12.1424	12.1453
A_51_P341746	8378.17	8080.28	8087.57	4831.38	4600.01	4592.63	12.2677	12.2089	12.1944	13.0309	12.963	12.9375
A_55_P2131328	3885.37	3968.76	4051.73	831.503	865.088	876.097	11.0592	11.0722	11.0993	10.2583	10.3336	10.3305
A_55_P2043702	7492.19	7692.89	7763.82	3978.93	3936.01	3969.03	12.0867	12.1215	12.1263	12.7128	12.708	12.6975
A_55_P1977038	692.276	665.419	691.595	1039.05	1044.32	1052.01	8.42826	8.35133	8.39156	10.6168	10.6371	10.6247
A_51_P351481	7015.06	7080.48	7230.51	4345.22	4341.35	4427.37	11.9875	11.9821	12.0082	12.8405	12.8631	12.875
A_55_P2165839	609.644	615.613	616.817	497.92	499.956	493.49	8.24686	8.23568	8.22616	9.45031	9.47241	9.42342
A_55_P1979973	1642.15	1806.24	1833.63	565.354	574.562	585.066	9.72663	9.83637	9.84367	9.65429	9.69055	9.68853
A_55_P1955422	203.276	220.192	208.846	79.2065	82.5194	82.8443	6.7059	6.79534	6.70786	6.58291	6.64713	6.62158
A_52_P409833	74.9061	77.2087	78.4484	18.9499	20.5703	19.6242	5.33721	5.3457	5.35878	4.32637	4.45331	4.33307
A_52_P492901	8470.93	8481.28	8565.57	2624.57	2606.04	2645.65	12.2855	12.2755	12.2811	12.0608	12.0581	12.0625
A_52_P302587	158.656	164.201	162.984	52.6891	50.2489	51.7377	6.37144	6.40061	6.37028	5.9617	5.87827	5.88741
A_55_P1953439	5113.59	5177.52	5186.63	1164.02	1157.99	1172.92	11.4704	11.4765	11.4662	10.7912	10.7959	10.7929
A_52_P572045	93.1824	95.9679	97.4188	44.0054	49.6343	48.868	5.64992	5.6602	5.6707	5.69043	5.8611	5.80302
A_55_P2118441	1498.66	1501.9	1518.15	947.292	935.646	948.507	9.59257	9.58083	9.58205	10.4676	10.4574	10.4552
A_55_P1965989	279.998	283.704	288.116	50.2187	48.768	51.9169	7.14433	7.14277	7.15347	5.88671	5.83636	5.89637
A_55_P2027152	92.6935	93.4041	94.2369	40.2035	65.9026	76.188	5.64033	5.62497	5.62898	5.54172	6.29236	6.48602
A_51_P310821	40.742	40.0993	43.0131	17.1185	13.3069	16.4064	4.44903	4.39934	4.48675	4.15683	3.71095	4.02594
A_55_P2049080	2365.66	2376.9	2402.35	959.653	962.805	986.498	10.2696	10.2597	10.2591	10.4877	10.5068	10.5248
A_55_P2110513	41.7712	43.7543	41.8272	14.8467	17.0307	18.2819	4.49223	4.52155	4.44869	3.91268	4.14217	4.20967
A_55_P2069974	231.173	230.092	232.498	64.1201	60.6247	64.5288	6.8894	6.85833	6.86	6.24885	6.15966	6.22872
A_55_P2155021	136.911	140.418	139.899	34.9197	33.4208	35.6191	6.1614	6.17656	6.1561	5.32523	5.23422	5.31184
A_55_P1973360	63011.2	61397.3	61761.5	28911.9	28611.3	29152.5	15.8405	15.8666	15.885	15.9782	15.9995	16.0236
A_55_P1958043	158.842	161.388	162.067	88.9184	82.218	87.5631	6.37348	6.37231	6.36355	6.76008	6.63794	6.71127
A_55_P2071406	170.864	187.977	185.902	60.7009	58.4699	66.0246	6.48081	6.57513	6.54717	6.17159	6.10154	6.26391
A_55_P2381821	596.897	638.425	632.26	138.854	145.661	150.068	8.21313	8.28821	8.26339	7.45141	7.53841	7.55928
A_51_P330630	3312.86	3253.62	3280.71	1038.53	976.196	979.708	10.7979	10.753	10.7512	10.6161	10.5271	10.5129
A_52_P556281	9992.97	10038.8	10199.2	3955.65	3964.69	3972.43	12.5478	12.5506	12.561	12.7021	12.7173	12.6985
A_55_P2011341	91555	90698.9	90127.4	29012	28290.7	27989.7	16.5772	16.6733	16.6784	15.9846	15.9752	15.9552
A_51_P279050	149.561	153.735	153.482	84.0696	80.9456	78.0884	6.29576	6.2982	6.29285	6.6715	6.61668	6.52971
A_55_P2141251	141.98	151.111	146.65	40.8916	41.8974	39.1944	6.21936	6.27753	6.22289	5.57035	5.60001	5.45633
A_51_P123134	125.398	126.921	127.735	57.2477	57.1341	57.6966	6.05408	6.05133	6.04048	6.07706	6.07488	6.05882
A_55_P1994492	480.372	494.015	514.922	275.938	268.99	275.75	7.89353	7.91154	7.96353	8.54596	8.5129	8.52553
A_55_P1970017	10525.6	10736.1	10526.1	2795.78	2785.31	2798.67	12.6178	12.6431	12.5986	12.1553	12.163	12.1494
A_55_P2029612	2884.43	2943.68	2970.36	706.679	699.579	716.815	10.5963	10.6047	10.6064	9.9955	9.98766	10.0065
A_51_P211822	1192.9	1245.18	1214.47	392.769	369.92	378.586	9.22997	9.28071	9.23294	9.0804	8.99708	9.01016
A_55_P2177539	65228.8	63778.7	62509.8	19089.2	18396.7	18758	15.9241	15.9456	15.9081	15.3297	15.2883	15.3141
A_55_P2124528	20735.2	20864.1	21122.8	7639.96	7645.74	7645.9	13.6948	13.7131	13.7166	13.7362	13.7592	13.7409
A_51_P338317	1961.64	2078.38	2066.77	1108.74	1108.83	1110.87	9.98128	10.0508	10.0316	10.7229	10.7344	10.7132
A_51_P210956	97.755	106.167	105.766	109	110.885	111.472	5.71652	5.80682	5.78084	7.0895	7.11959	7.09845
A_55_P1959718	3418.76	3541.34	3511.84	1232.14	1224.99	1251.36	10.8505	10.8849	10.8603	10.8752	10.8783	10.8887
A_66_P125173	1343.26	1355.8	1387.78	416.934	422.18	426.181	9.41296	9.41652	9.44048	9.17563	9.20421	9.19815
A_55_P2147101	13238.8	13344.3	13450.2	5265.18	5194.15	5231.12	12.9579	12.9733	12.972	13.1558	13.1558	13.143
A_51_P293753	472.634	433.245	437.771	154.591	147.965	149.559	7.86929	7.72782	7.74048	7.62744	7.56245	7.55559
A_55_P1976504	1263.54	1286.02	1303.12	658.619	671.573	681.124	9.32719	9.33783	9.34421	9.89576	9.92833	9.9327
A_52_P316437	313.483	319.447	314.389	134.864	131.056	138.643	7.3029	7.30908	7.27244	7.40473	7.3706	7.42443
A_65_P15689	1146.56	1158.72	1165.24	396.142	387.696	395.911	9.16685	9.16728	9.16768	9.09534	9.06804	9.07825
A_51_P367125	2680.64	2672.82	2653.15	1183.54	1152.72	1183.02	10.4739	10.4426	10.4097	10.8159	10.7872	10.8059
A_51_P123795	1528.74	1545.22	1559.85	552.934	552.393	558.008	9.62716	9.62518	9.62384	9.62065	9.62995	9.61394
A_52_P312563	615.012	634.2	616.269	179.398	178.195	183.318	8.2573	8.27985	8.22463	7.85404	7.8501	7.86626
A_55_P2113061	192.358	206.798	200.164	106.275	101.082	103.995	6.63217	6.71052	6.64628	7.04584	6.96804	6.98589
A_52_P24428	18273	17992.8	18430.9	7333.1	7317.97	7452.29	13.5046	13.4837	13.5075	13.6781	13.6824	13.6957
A_55_P1995127	23354.1	23954.5	23378.8	7396.53	7602.73	7615.37	13.8915	13.9473	13.904	13.6864	13.7484	13.7334
A_52_P546552	498.169	526.389	511.285	209.659	213.113	216.862	7.95365	8.01043	7.95153	8.10538	8.13584	8.13625
A_52_P143477	11091.9	11228.7	11084.4	3749.68	3730.94	3736.4	12.7071	12.7173	12.6814	12.6125	12.6231	12.6067
A_55_P2132805	227.544	188.034	169.016	82.6221	81.428	87.1204	6.86711	6.57548	6.42245	6.64107	6.62446	6.70232
A_55_P2405774	1325.87	1369.23	1377.33	586.362	569.398	593.475	9.39636	9.43018	9.42479	9.70981	9.67529	9.70981
A_52_P644925	359.048	377.735	364.767	115.521	121.487	121.9	7.48984	7.53884	7.48153	7.17403	7.25778	7.24006
A_55_P2131048	51.8175	54.4827	53.8865	35.4712	34.7034	33.2669	4.79791	4.8406	4.81598	5.35547	5.30536	5.19536
A_55_P2064598	5499.62	5731.57	5588.79	2036.58	2037.73	2041.58	11.5841	11.631	11.5852	11.6906	11.7016	11.6786
A_55_P2102897	88592.9	84641.2	83042.2	55350.9	53678.4	53024.2	16.5025	16.5025	16.4722	16.8515	16.8764	16.8515
A_51_P108020	50.5393	50.7148	51.1472	24.4411	23.7588	23.6329	4.75894	4.72652	4.73422	4.76295	4.7016	4.64323
A_55_P2009622	252.888	264.57	268.643	106.023	105.198	109.084	7.00824	7.05039	7.05435	7.0421	7.0351	7.06373
A_55_P1955970	2229.35	2186.75	2301.52	620.393	601.981	599.366	10.1826	10.1335	10.1972	9.80273	9.76459	9.7286
A_52_P486045	213.752	225.215	234.657	90.6706	89.2542	90.0937	6.77975	6.82963	6.87028	6.79355	6.77342	6.75645
A_55_P2009351	2347.86	2404.33	2395.5	733.295	741.392	755.695	10.2591	10.2747	10.2523	10.0546	10.0862	10.0924
A_66_P128918	1750.76	1812.1	1798.4	431.21	443.655	441.447	9.81637	9.84323	9.81897	9.22644	9.27641	9.24657
A_55_P2003004	193.188	202.235	207.423	57.7819	59.8731	61.5987	6.64006	6.67923	6.69773	6.09393	6.14252	6.15926
A_55_P2140076	143887	134911	133321	84375.5	80602.7	80487.1	17.4013	17.457	17.4619	17.406	17.4095	17.4147
A_51_P118603	8062.76	7951.6	8013.99	3550.63	3462.5	3478.39	12.21	12.1782	12.1779	12.5398	12.5146	12.5041
A_55_P1980341	20032.9	19381.9	19987	4347.45	4204.49	4263.09	13.6382	13.5919	13.627	12.8419	12.8093	12.8063
A_51_P506787	4333.41	4467.25	4437.06	1179.92	1199.38	1218.82	11.2298	11.2657	11.2451	10.8113	10.842	10.8428
A_51_P234788	728.082	755.71	770.162	231.46	220.713	224.563	8.50255	8.53247	8.55092	8.26418	8.19048	8.19754
A_55_P2088440	1240.13	1217.29	1267.48	365.046	358.322	353.049	9.29343	9.2449	9.29601	8.97175	8.95038	8.90063
A_55_P1985001	171.5	176.326	180.044	43.5215	40.4524	46.5931	6.48567	6.49814	6.50818	5.67146	5.54381	5.7367
A_52_P63343	685.861	710.173	700.557	276.598	275.687	279.298	8.41659	8.44671	8.4147	8.55033	8.55033	8.54991
A_52_P215469	454.028	458.082	463.187	199.055	189.655	196.028	7.81958	7.80705	7.8086	8.01978	7.94218	7.97633
A_55_P2092364	2865.37	2814.56	2827.15	893.191	901.024	896.982	10.5851	10.5398	10.5294	10.3782	10.4029	10.3698
A_55_P2136737	246.858	253.965	248.54	73.7448	72.8182	70.4883	6.97653	6.9929	6.94888	6.45763	6.44371	6.35828
A_51_P272586	1290.58	1299.93	1337.56	517.817	513.069	534.103	9.36185	9.35474	9.38263	9.51502	9.51084	9.54918
A_55_P2002113	148471	138038	137341	73798.7	70514.2	71363.8	17.4664	17.5195	17.5433	17.2255	17.2433	17.2717
A_55_P2007575	107.229	105.574	109.807	50.493	46.9494	52.5428	5.84307	5.79747	5.83526	5.89274	5.77553	5.91921
A_55_P1969820	228.975	223.656	221.024	133.369	142.5	136.231	6.8763	6.82024	6.78993	7.38932	7.50287	7.39924
A_52_P91618	742.892	782.614	786.673	488.815	499.344	495.839	8.52946	8.58337	8.57797	9.42479	9.47097	9.42966
A_55_P2023424	772.529	791.503	785.42	590.62	605.394	595.228	8.58459	8.60165	8.57488	9.72469	9.77224	9.71725
A_51_P192089	2308.56	2375.43	2391.67	832.763	804.334	826.619	10.2363	10.2583	10.2513	10.2597	10.2169	10.2363
A_52_P574653	5589.41	5666.07	5671.85	2836.19	2917.76	2937.11	11.6148	11.618	11.6045	12.1782	12.2455	12.237
A_52_P625244	758.872	796.241	799.422	323.109	325.996	340.663	8.5593	8.60972	8.60209	8.77646	8.7948	8.83781
A_55_P2029046	229.633	232.1	239.858	84.444	87.3371	82.4108	6.882	6.8707	6.90168	6.6782	6.73554	6.61352
A_52_P315369	293.523	295.808	298.961	99.55	102.572	108.367	7.21277	7.19663	7.2012	6.9466	6.99495	7.0527
A_51_P118223	439.914	457.015	458.984	129.267	130.521	131.387	7.77551	7.80506	7.79777	7.3475	7.36355	7.34877
A_55_P2076524	169.706	178.002	174.2	103.595	105.321	109.023	6.47235	6.51251	6.46472	7.00685	7.037	7.0625
A_55_P2160648	99920.4	93108.3	93597.8	62307	59042.2	59794.4	16.7654	16.7349	16.752	17.0058	17.0026	17.0215
A_52_P173442	947.306	975.404	999.461	153.309	155.857	154.244	8.88929	8.91678	8.939	7.61304	7.64055	7.6029
A_51_P265571	210.664	226.154	218.425	71.6124	65.0914	69.1823	6.76008	6.83687	6.77342	6.41534	6.27361	6.32948
A_55_P2083649	3190.22	3129.35	3148.5	1743.4	1667.2	1704.32	10.7425	10.6939	10.6906	11.4411	11.3845	11.3993
A_52_P507214	30.5298	29.7958	30.4959	41.0062	39.5944	37.4729	4.01417	3.92991	3.9599	5.57504	5.51838	5.39231
A_55_P2171185	24212.1	24866.7	24475	7238.02	7204.73	7208.29	13.9544	14.0159	13.9629	13.661	13.6648	13.6535
A_52_P134639	2231.74	2261.65	2252.8	668.579	655.297	666.02	10.1844	10.1849	10.1664	9.91619	9.89866	9.89803
A_55_P2098771	5534.87	5810.45	5703.56	1439.21	1459.51	1478.63	11.595	11.6558	11.614	11.1345	11.1716	11.1677
A_52_P647298	90.0542	93.9698	98.1229	26.1196	24.7603	28.2621	5.59711	5.63362	5.68055	4.86486	4.77053	4.92757
A_51_P480328	27.9651	33.1558	29.371	20.8618	21.2292	24.8747	3.87756	4.08822	3.90389	4.49321	4.50365	4.72826
A_55_P2325803	80.0055	73.1075	82.4827	81.7704	83.3207	85.5862	5.43488	5.26845	5.43062	6.62325	6.66481	6.67347
A_51_P128147	3590.13	3588.38	3619.6	1248.25	1233.47	1254.49	10.9276	10.9117	10.9103	10.8948	10.8905	10.892
A_66_P116299	9628.61	9868.28	9901.56	2927.76	2896.37	2948.16	12.4903	12.5212	12.5185	12.2391	12.228	12.2435
A_51_P112557	2992.5	3025.11	3043.34	777.373	780.031	787.711	10.6469	10.6469	10.6449	10.1528	10.1669	10.1572
A_55_P2075474	1499.2	1543.45	1521.8	539.394	536.911	548.298	9.59335	9.62277	9.58788	9.58083	9.58125	9.5902
A_51_P330144	88.3056	90.7204	92.3701	39.3133	38.471	43.2028	5.57293	5.58137	5.59635	5.5068	5.47201	5.6185
A_51_P193336	844.688	856.617	860.625	408.512	405.879	407.094	8.71069	8.7143	8.7092	9.14226	9.1374	9.12378
A_52_P587642	727.51	731.927	766.44	226.141	243.206	244.533	8.50175	8.48811	8.54596	8.22463	8.35056	8.33282
A_51_P411297	2774.04	2808.81	2843.47	625.87	627.788	640.462	10.5299	10.5368	10.539	9.81553	9.83133	9.83295
A_55_P2051894	7284.01	7559.49	7497.86	2150.7	2181.84	2175.16	12.0388	12.093	12.0656	11.7671	11.7937	11.7716
A_52_P251366	120.345	130.257	128.992	144.124	151.359	145.672	6.00512	6.08123	6.05373	7.51917	7.59848	7.50656
A_55_P2048348	887.885	897.739	908.933	250.529	261.398	262.561	8.7948	8.79063	8.79697	8.39396	8.4634	8.44281
A_55_P2275054	461.144	450.769	456.507	261.935	256.587	266.645	7.83794	7.78672	7.79258	8.45976	8.43418	8.4711
A_51_P111612	906.781	907.947	922.059	595.704	591.544	597.713	8.82785	8.80841	8.82004	9.73722	9.73057	9.72547
A_51_P241667	659.826	664.129	670.864	208.316	205.126	209.73	8.35644	8.34829	8.34664	8.09953	8.07815	8.08961
A_55_P2039038	204.956	201.964	209.129	103.875	98.0178	108.193	6.71696	6.67642	6.70862	7.01284	6.92263	7.04998
A_55_P2100715	192.783	192.125	199.789	82.5095	79.0032	81.2031	6.637	6.60467	6.64481	6.6384	6.57697	6.59291
A_51_P226053	5698.84	5773.4	5687.48	2004.94	2005.47	2024.4	11.6469	11.6435	11.6078	11.6637	11.6741	11.6673
A_51_P187262	40.4236	49.4311	41.5061	54.2428	52.4128	55.4366	4.43829	4.69382	4.43861	6.00585	5.9453	6.00135
A_55_P2100770	606.33	626.519	632.933	213.526	208.982	213.145	8.23833	8.26163	8.26523	8.1327	8.10538	8.11395
A_52_P257686	817.444	836.627	840.686	109.324	110.314	112.271	8.66668	8.677	8.67815	7.09355	7.1128	7.10861
A_55_P1952394	27.6148	26.3236	31.0063	19.5762	16.3869	21.12	3.85721	3.74111	3.97921	4.38314	4.07489	4.45463
A_55_P2466685	48.67	51.7984	50.5519	18.655	14.2126	20.0936	4.70249	4.75992	4.71971	4.29742	3.82656	4.37139
A_55_P2172233	90511.7	88054.1	87503.2	57725.6	55653.8	55565.2	16.5554	16.5998	16.6134	16.9021	16.913	16.9149
A_52_P85791	161.85	157.575	156.478	58.8017	59.7444	59.9511	6.40467	6.33787	6.31611	6.11969	6.13916	6.10868
A_66_P106774	151.66	164.044	159.058	33.9057	32.3994	37.0042	6.31258	6.39921	6.33938	5.27191	5.1823	5.36825
A_55_P2125466	1395.87	1389.9	1386.8	1217.6	1211.57	1200.54	9.48008	9.45626	9.43783	10.855	10.8558	10.8247
A_55_P2117375	1301.07	1337.94	1331.17	519.37	521.062	516.698	9.37492	9.39674	9.37492	9.51862	9.53701	9.50118
A_55_P1976108	126128	116805	115123	59259.2	57021.3	56729.8	17.2081	17.1967	17.1782	16.9499	16.9541	16.9462
A_55_P2027594	865.31	893.283	890.185	314.287	303.077	308.122	8.75329	8.78251	8.76373	8.73711	8.69306	8.69606
A_55_P2117169	1188.44	1224.93	1214.85	294.386	285.389	301.652	9.22342	9.25485	9.23363	8.64931	8.60598	8.66398
A_55_P2120696	985.134	1025.38	1025.23	216.592	218.958	222.474	8.95195	8.98368	8.97853	8.15433	8.17815	8.18146
A_55_P1992267	168.466	176.112	181.662	83.9912	86.6992	87.4757	6.46472	6.49537	6.51979	6.66919	6.72464	6.70972
A_52_P357181	1020.66	1029.66	1037.87	224.575	219.426	220.835	9.00069	8.98926	8.99146	8.21382	8.18248	8.16908
A_66_P107973	1572.18	1640.06	1620.86	648.739	623.711	640.52	9.67046	9.71293	9.67922	9.87173	9.81762	9.83333
A_55_P2083317	52.5169	58.6964	59.3289	18.0473	20.375	17.1773	4.81428	4.95505	4.95781	4.2441	4.43593	4.10025
A_55_P2093543	2704.68	2771.88	2755.42	744.549	741.603	742.236	10.4894	10.5077	10.485	10.0821	10.0886	10.0626
A_55_P1993463	557.997	578.476	570.349	172.94	171.176	173.633	8.10958	8.14648	8.10923	7.78849	7.78672	7.78055
A_51_P495730	44.7943	40.7348	44.6248	16.9036	19.4999	17.2172	4.59443	4.42705	4.53987	4.13355	4.3588	4.10645
A_55_P1954277	711.683	708.894	727.108	244.293	249.821	257.178	8.4715	8.44485	8.46796	8.35248	8.3893	8.40709
A_51_P341918	80591.7	76661.8	77304.7	53482.5	51016.5	50716.1	16.3305	16.307	16.3246	16.8045	16.8045	16.7895
A_55_P2109927	30.2129	35.5894	34.6322	19.7744	24.2781	24.0202	3.99446	4.19732	4.14814	4.40737	4.73967	4.67434
A_55_P2157165	58.5097	63.336	64.1787	15.6477	15.3747	15.4681	4.97586	5.05856	5.06596	3.99885	3.95888	3.91748
A_55_P1990495	6654.73	6744.24	6883.93	1502.92	1507.16	1534.04	11.8936	11.9057	11.9268	11.2104	11.2259	11.2331
A_55_P2241553	917.154	921.546	942.65	270.932	245.523	249.811	8.83984	8.82986	8.85539	8.51554	8.36401	8.36639
A_55_P1967867	2547.02	2604.96	2565.4	697.722	673.696	702.173	10.3768	10.3946	10.3623	9.9781	9.93231	9.97451
A_55_P1989813	417.673	430.997	427.431	114.29	108.842	118.999	7.70499	7.72119	7.70354	7.15915	7.0932	7.20169
A_51_P100298	203.013	204.631	205.565	245.641	243.866	245.581	6.70434	6.69622	6.6825	8.36335	8.35532	8.33962
A_51_P105017	729.663	748.215	762.538	219.672	218.352	221.185	8.50594	8.52075	8.53475	8.17681	8.17272	8.17163
A_55_P1996421	62589	59539.1	59430.6	24693.5	24412.1	24530.6	15.8195	15.7834	15.7856	15.7518	15.7736	15.776
A_52_P132165	3438.73	3477.32	3493.75	1462.43	1469.21	1475.69	10.8555	10.855	10.8505	11.1611	11.1834	11.1614
A_55_P2008053	186.363	187.231	183.157	87.9062	84.9309	87.26	6.58894	6.56992	6.52828	6.74369	6.6929	6.70469
A_55_P1979595	1553.02	1572.93	1593.61	654.879	678.19	679.426	9.64963	9.65264	9.65621	9.88741	9.94274	9.92966
A_55_P2454099	346.322	342.289	352.18	113.449	104.391	109.043	7.43934	7.40114	7.43189	7.14991	7.02254	7.06343
A_55_P2172227	349.067	357.628	355.651	219.745	213.781	217.173	7.45001	7.46125	7.44887	8.1772	8.14083	8.14002
A_55_P2078645	2956.73	3031.52	3038.45	687.789	696.467	710.518	10.6327	10.6531	10.6423	9.95716	9.97778	9.98967
A_55_P2087061	104.3	99.6619	102.001	61.1111	56.8076	62.1277	5.80302	5.71585	5.72849	6.18391	6.06613	6.17319
A_55_P1962124	690.117	701.286	712.152	313.774	304.153	308.34	8.42491	8.42796	8.43464	8.73596	8.69987	8.69815
A_52_P321751	115.697	121.56	121.833	32.808	29.8272	35.6058	5.95137	5.99436	5.9808	5.21479	5.06104	5.31131
A_55_P2188464	5440.47	5436.01	5433.02	1614.65	1571.57	1621.28	11.5671	11.5514	11.5346	11.3241	11.2962	11.3217
A_55_P1961135	2308.11	2382.74	2384.22	1001.1	985.067	991.907	10.2358	10.2625	10.2427	10.5612	10.5448	10.5331
A_55_P2070769	6858.82	7001.69	6974.69	1716.11	1711.34	1674.97	11.9489	11.965	11.9483	11.4121	11.421	11.3772
A_55_P2068506	537.807	564.701	567.679	117.289	112.878	116.072	8.05927	8.10538	8.10216	7.19813	7.14564	7.16598
A_55_P2055523	13658.3	13855.9	13522.1	4119.1	4144.7	4314.91	13.0083	13.0222	12.9825	12.7567	12.7795	12.8306
A_55_P2109439	77.2638	81.3459	76.6172	31.4372	28.6615	32.059	5.38289	5.42339	5.32488	5.1542	5.0045	5.13337
A_55_P2207335	154.133	154.522	159.6	126.742	120.282	126.215	6.33519	6.30692	6.34383	7.31581	7.24042	7.28829
A_51_P276715	48.6647	51.4765	53.863	27.4511	24.1797	28.4506	4.7016	4.75195	4.81428	4.93395	4.73221	4.93991
A_55_P1979356	49929.1	49505.3	48808.6	17328.3	17000.6	16923	15.3272	15.3759	15.3457	15.1684	15.1458	15.1313
A_55_P2179604	17925.4	17200	17026.9	6358.02	5959.22	6028.42	13.4767	13.3982	13.3725	13.4802	13.3862	13.3833
A_52_P514107	289.303	304.289	310.836	88.518	88.486	92.3259	7.18738	7.24006	7.25652	6.75533	6.75645	6.79217
A_55_P2149107	70.1924	79.2852	77.7339	28.1394	27.2398	30.7194	5.24003	5.38324	5.35	4.97612	4.9159	5.06061
A_51_P491667	427.103	421.475	421.277	288.488	279.663	285.507	7.73016	7.6917	7.6783	8.61686	8.5792	8.5819
A_55_P1980846	264.245	258.7	264.399	56.8417	61.2671	60.0031	7.07075	7.02025	7.03267	6.06883	6.1749	6.11138
A_55_P1971229	882.796	912.363	909.961	287.894	313.863	306.562	8.78679	8.81859	8.79858	8.61415	8.74109	8.68901
A_55_P2037918	99.7348	96.3885	96.9045	56.6549	57.8004	58.5414	5.74118	5.66689	5.66428	6.06495	6.08811	6.07925
A_51_P112445	3533.59	3535.33	3584.63	1455.67	1436.49	1459.4	10.8965	10.8819	10.8928	11.1536	11.1404	11.1425
A_55_P2305339	103.42	105.844	111.688	43.1554	42.5483	49.0891	5.78915	5.80135	5.8611	5.65809	5.63246	5.81206
A_51_P156434	207.751	205.942	212.456	65.4463	62.1173	66.1809	6.74169	6.70649	6.7286	6.27753	6.1967	6.26937
A_55_P2077879	261.949	264.102	264.792	107.569	107.211	109.833	7.0522	7.04743	7.03543	7.06722	7.06915	7.07404
A_51_P439085	1837.4	1872.01	1880.46	537.189	546.653	562.011	9.88273	9.89371	9.88714	9.57476	9.61098	9.62716
A_51_P191463	16863.2	17206.1	17263.5	5267.36	5338.88	5397.98	13.3743	13.4003	13.3883	13.158	13.1941	13.1925
A_52_P342620	384.226	398.698	401.336	150.119	149.695	152.69	7.58855	7.61549	7.6089	7.58085	7.58306	7.58766
A_55_P2172022	207.546	227.613	225.174	92.9195	97.9728	104.055	6.73987	6.8464	6.81831	6.83328	6.92143	6.98711
A_52_P305579	58.047	63.3679	60.6197	28.889	27.3157	30.1927	4.9603	5.05977	4.98501	5.01843	4.92014	5.03358
A_52_P413502	793.964	810.716	819.762	420.579	416.062	418.118	8.62843	8.63343	8.6378	9.18605	9.18371	9.16498
A_55_P2034390	1346.14	1348.53	1346.97	519.125	520.362	544.904	9.41611	9.40975	9.39131	9.51784	9.53445	9.58038
A_55_P2028977	500.627	491.202	491.771	181.406	178.767	181.058	7.96089	7.90286	7.89586	7.87028	7.85543	7.8448
A_55_P2276761	73.787	71.8315	73.4783	17.2082	17.9862	16.9533	5.31425	5.2389	5.2662	4.16497	4.23177	4.07984
A_55_P1953796	2606.13	2562.49	2549.3	711.067	697.684	715.322	10.4163	10.3698	10.351	10.0017	9.98304	10.0021
A_55_P2002115	116195	101023	100215	38368.1	36839.7	36861.9	17.0427	16.8893	16.8764	16.3778	16.3656	16.3566
A_51_P126177	21173.2	21003.9	21241.8	7188.33	7211.3	7236.14	13.7334	13.7267	13.7267	13.6521	13.6673	13.6568
A_51_P155345	2400.46	2374.82	2406.46	912.943	899.739	931.531	10.2891	10.2565	10.2634	10.4139	10.4015	10.4297
A_51_P450924	6374.43	6581.96	6546.14	1605.8	1644.1	1698.82	11.8173	11.8622	11.832	11.3171	11.3633	11.3956
A_51_P456465	70.7312	72.1255	82.4806	37.8716	42.7551	40.7115	5.25208	5.24522	5.4302	5.46185	5.63999	5.52303
A_66_P128694	429.872	432.646	434.257	157.625	160.525	165.048	7.74012	7.72356	7.72737	7.65941	7.6837	7.7062
A_52_P507498	1453.24	1444.35	1469.88	714.716	699.943	722.032	9.54521	9.51992	9.53023	10.0122	9.98848	10.0171
A_51_P250807	329.728	331.44	325.231	139.088	138.681	144.063	7.36917	7.35615	7.32107	7.4566	7.46066	7.48855
A_55_P2008874	234.035	242.306	248.391	106.599	110.173	125.814	6.90577	6.92652	6.94695	7.04944	7.11038	7.28547
A_55_P2157788	19380.9	18618.1	18817.5	6437.43	6331.35	6335.41	13.5867	13.5321	13.5321	13.5062	13.4878	13.4684
A_55_P1966593	41.5747	41.3686	36.3859	30.4723	31.7495	35.3529	4.48242	4.44838	4.22223	5.10384	5.15653	5.29847
A_52_P516034	1069.84	1076.8	1069.81	737.62	747.979	739.503	9.06804	9.05947	9.03603	10.066	10.101	10.0535
A_52_P127362	14987.9	15265.2	15184.2	7740.8	7803.03	7853.52	13.162	13.1925	13.1673	13.7592	13.7932	13.7867
A_51_P294555	9468.43	9858.91	9887.36	6951.63	6950.25	7144	12.4605	12.5181	12.5174	13.6166	13.6259	13.6458
A_55_P2149896	441.331	458.574	466.082	263.136	249.348	255.959	7.78139	7.80816	7.81584	8.46509	8.38623	8.39955
A_55_P2001290	3975.54	3973.07	4038.25	1322.89	1320.84	1345.29	11.1003	11.0763	11.0933	10.9782	10.9897	10.9958
A_55_P2370210	21.8156	19.6506	21.229	12.9788	18.8204	25.2917	3.5044	3.31693	3.41348	3.68678	4.30465	4.75765
A_55_P2005972	233.228	221.681	231.919	150.827	147.993	150.409	6.90168	6.80693	6.85527	7.58815	7.56317	7.56406
A_51_P118132	5036.77	5065.12	5131.44	1381.16	1388.56	1402.03	11.4501	11.4448	11.4528	11.0606	11.0844	11.0779
A_65_P15675	713.802	731.97	742.395	231.307	240.938	245.095	8.47415	8.48856	8.49686	8.26287	8.33935	8.33612
A_55_P2030756	58.386	59.0764	62.9673	12.3791	12.0643	12.7473	4.97174	4.96414	5.03989	3.61504	3.54151	3.59965
A_51_P111757	1428.83	1462.66	1474.76	647.319	650.408	656.896	9.51784	9.54317	9.53523	9.86754	9.88784	9.87464
A_51_P181538	1040.03	1067.6	1086.86	277.514	278.533	283.227	9.02492	9.04606	9.05811	8.559	8.57223	8.56888
A_55_P2083128	6117.14	6254.14	6268.56	2149.36	2203.45	2203.97	11.7538	11.7762	11.7644	11.7654	11.8087	11.7911
A_55_P1975210	557.992	571.452	570.492	232.913	240.717	239.455	8.10923	8.12351	8.11012	8.27891	8.33684	8.29878
A_55_P1998825	212726	173811	172775	97223.4	90366.5	89506.2	17.9375	17.9093	17.9093	17.5535	17.5262	17.5262
A_55_P1989251	9574.63	9488.48	9584.28	3324.31	3313.95	3311.66	12.481	12.4558	12.4624	12.4347	12.4473	12.4239
A_55_P2051039	192.195	199.175	204.405	115.049	107.564	112.616	6.62946	6.6598	6.67694	7.168	7.07528	7.11673
A_52_P745	2305.23	2304.87	2319.51	998.233	1029.6	1031.91	10.2341	10.2128	10.207	10.5569	10.6137	10.5963
A_51_P493037	162.57	166.386	167.513	84.899	87.3223	86.7679	6.41259	6.42293	6.40893	6.68742	6.73483	6.69699
A_51_P464576	2019.21	2024.51	2045.17	1016.89	1006.17	1018.57	10.0232	10.016	10.0174	10.5866	10.5742	10.5814
A_55_P2152872	154.249	157.294	149.669	50.0441	47.3439	50.5566	6.33609	6.33265	6.25066	5.8818	5.79105	5.84887
A_55_P2009285	2487.94	2505.83	2550.28	617.66	629.901	646.312	10.3427	10.3349	10.3527	9.79628	9.83637	9.84827
A_55_P2136672	520.012	522.134	541.499	160.845	157.037	162.439	8.01297	7.99617	8.04154	7.68705	7.6491	7.68526
A_55_P2130109	99.2307	106.677	107.176	57.0243	56.8149	52.1536	5.73326	5.81304	5.80034	6.07439	6.06668	5.90488
A_55_P2076418	96.5972	100.318	98.5008	29.1341	25.7127	28.0538	5.69491	5.72321	5.68622	5.02863	4.82529	4.91484
A_52_P682382	17482.8	17324.1	17351.7	4998.53	4958.78	5026.63	13.4326	13.4178	13.4044	13.0815	13.0712	13.0746
A_51_P268843	33.9627	32.2029	37.2986	22.0347	25.0187	27.132	4.16497	4.044	4.26198	4.58375	4.78633	4.86419
A_51_P110035	1422.9	1455.86	1466.96	492.998	492.377	505.541	9.50954	9.53226	9.52711	9.43892	9.44903	9.46526
A_52_P657800	881.722	895.264	903.339	329.946	314.254	315.944	8.78423	8.78525	8.78679	8.80454	8.74239	8.73184
A_51_P403243	72.0511	75.8769	75.2411	20.4973	17.1015	23.4512	5.27599	5.32143	5.30167	4.46594	4.14853	4.63192
A_52_P404895	573.327	599.312	595.686	135.836	140.79	144.145	8.15554	8.19754	8.17087	7.41523	7.48488	7.48936
A_55_P2040170	487.022	503.477	508.839	216.709	210.052	214.707	7.91786	7.93618	7.9429	8.15554	8.11395	8.12473
A_52_P89567	2280.73	2354.45	2317.41	452.128	467.383	467.727	10.212	10.2447	10.2046	9.29532	9.35835	9.33156
A_55_P2039105	11713.5	11809.5	11704	4659.13	4585.31	4623.98	12.787	12.7965	12.7749	12.9726	12.9586	12.9519
A_51_P358243	1293.42	1339.68	1359.78	550.574	530.431	547.175	9.36701	9.399	9.40505	9.61623	9.56683	9.58561
A_51_P118763	5131.76	5248.72	5282.06	1723.73	1730.52	1749.57	11.4749	11.493	11.4939	11.4224	11.4448	11.4359
A_51_P107782	1795.84	1822.38	1826.82	377.546	380.218	379.696	9.85192	9.84961	9.83843	9.02492	9.04655	9.01575
A_55_P2048660	5099.55	5397.29	5334.65	2191.27	2162.06	2191.28	11.4666	11.5362	11.507	11.7943	11.7837	11.7827
A_55_P1965725	7817.26	7681.99	7700.55	3045.08	3007.43	3025.57	12.1553	12.118	12.1101	12.2922	12.286	12.2778
A_55_P2013591	3342.67	3211.83	3256.7	1093.88	1070.54	1098.73	10.8134	10.7353	10.7394	10.7008	10.6762	10.6939
A_51_P353914	30.8953	31.1063	31.9092	38.6589	37.5168	34.5699	4.02753	3.99446	4.02243	5.48774	5.43853	5.26118
A_55_P2021570	165.755	176.587	169.964	128.219	130.349	128.011	6.44164	6.4996	6.43081	7.33768	7.36142	7.30943
A_55_P2322169	449.318	446.911	459.357	221.653	210.446	216.972	7.802	7.77376	7.80004	8.18855	8.11964	8.1381
A_55_P2157992	15554.1	14825.9	14928.3	5497.08	5300.42	5344.23	13.2134	13.1403	13.1397	13.2302	13.1819	13.1766
A_55_P1954212	15057.9	14335.1	14477.7	3879.08	3812.83	3778.23	13.1717	13.0746	13.0815	12.6742	12.6565	12.6275
A_55_P1993636	1921.43	1949.19	1932.29	786.301	762.589	770.692	9.95282	9.958	9.92791	10.1685	10.1321	10.1223
A_55_P2085771	33.2826	36.1187	37.1308	14.084	12.8095	16.4806	4.13942	4.21859	4.25525	3.82317	3.64485	4.03295
A_55_P2094474	112.171	114.395	117.071	39.891	48.8798	47.8753	5.91021	5.90778	5.92688	5.53047	5.83962	5.77428
A_55_P1953683	8371.7	8293.25	8378.44	2220.99	2261.94	2264.01	12.2641	12.2455	12.2483	11.8167	11.8511	11.8351
A_51_P117581	76.5413	75.2895	75.2548	43.6796	43.444	43.5387	5.36597	5.31038	5.30218	5.67973	5.66624	5.62953
A_55_P2064542	125.3	124.304	130.629	69.7893	68.5085	68.3196	6.05341	6.02076	6.07099	6.37274	6.34858	6.31143
A_51_P211506	646.705	671.055	684.678	295.43	291.427	294.679	8.33327	8.35968	8.37647	8.65478	8.63712	8.62984
A_55_P1994020	1245.71	1286.7	1297.17	394.527	413	394.165	9.30147	9.33879	9.3371	9.08869	9.1661	9.07218
A_55_P2083149	1129.57	1124.51	1126.3	641.725	643.633	656.877	9.14414	9.12158	9.11123	9.85257	9.86679	9.87425
A_55_P2186051	1078.08	1090.23	1077.86	273.242	275.46	277.812	9.08085	9.07541	9.04859	8.53166	8.54794	8.53758
A_65_P08521	1877.62	1939.68	1919.93	687.309	687.534	704.287	9.91799	9.95017	9.91992	9.9554	9.96349	9.9781
A_55_P2027930	822.477	809.446	840.771	165.412	164.182	160.489	8.67751	8.63219	8.67851	7.72015	7.71744	7.66601
A_51_P306017	196.511	202.508	204.722	58.9286	62.4596	61.4572	6.65914	6.68148	6.6788	6.12465	6.20513	6.15349
A_55_P2071447	3587.78	3530.09	3511.63	586.61	583.803	591.328	10.9254	10.8796	10.8597	9.71097	9.70981	9.70534
A_55_P2040161	969.87	970.999	937.952	455.89	446.615	437.494	8.92593	8.9085	8.84316	9.30914	9.28734	9.23363
A_51_P355151	52.8268	52.9867	52.2903	37.1986	35.5791	35.5625	4.82255	4.79791	4.76829	5.4302	5.34535	5.30982
A_66_P116360	197.368	208.029	213.31	143.26	143.561	147.331	6.66364	6.71841	6.73634	7.50509	7.51561	7.52904
A_51_P498403	1874.4	1867.79	1848.43	916.98	913.7	889.647	9.91405	9.88947	9.85609	10.4198	10.4226	10.3585
A_55_P2357303	529.971	538.371	556.762	223.63	217.034	226.445	8.03639	8.04262	8.07615	8.20161	8.16497	8.2066
A_55_P2041422	183.569	195.058	194.685	88.531	89.2721	91.9407	6.56808	6.62481	6.60729	6.7557	6.77384	6.78617
A_51_P233101	71.5876	73.0786	78.3837	57.8945	59.3118	66.5574	5.26795	5.2662	5.35748	6.09603	6.12571	6.27684
A_55_P2002472	2033	2097.16	2106.1	612.404	621.156	610.046	10.0325	10.0626	10.057	9.78278	9.81074	9.75839
A_52_P370935	6440.38	6574.51	6588.02	2772.46	2819.69	2887.05	11.832	11.8573	11.8458	12.1458	12.1854	12.2024
A_51_P418016	272.809	285.104	279.64	81.4213	78.4133	82.7643	7.10953	7.14844	7.11085	6.61668	6.56493	6.61993
A_55_P2178553	861.514	895.758	892.551	600.235	593.558	620.291	8.74533	8.78776	8.76845	9.7486	9.73932	9.78656
A_52_P375876	20208.2	20564.4	20306.2	6834.63	6877.08	6835.35	13.659	13.6957	13.6568	13.5883	13.6097	13.5911
A_55_P2150555	4314.49	4398.82	4349.55	1251.27	1214.95	1235.25	11.2232	11.2427	11.2121	10.8991	10.8621	10.8652
A_51_P291501	140.604	140.998	142.949	89.1732	89.9159	90.9335	6.20481	6.18366	6.18583	6.76592	6.78577	6.76867
A_55_P2092557	111.581	119.263	130.966	69.0483	72.2823	69.9257	5.89977	5.96745	6.0757	6.35789	6.4325	6.3469
A_55_P2028511	16669	16314.4	16208.2	6319.9	5948.7	5989.19	13.3474	13.3036	13.2769	13.4656	13.3815	13.3718
A_52_P535907	2579.57	2745.85	2721.04	905.58	915.33	922.72	10.3993	10.4902	10.4612	10.3998	10.4255	10.4135
A_66_P108468	170.132	171.968	169.627	69.8875	62.6649	62.083	6.47473	6.46188	6.42967	6.375	6.21398	6.17159
A_55_P2058671	515.283	517.224	531.355	115.549	109.051	116.009	8.0037	7.97894	8.01535	7.17437	7.09644	7.16436
A_51_P275123	397.489	409.809	415.77	178.509	170.89	180.259	7.62784	7.65056	7.65606	7.84537	7.78055	7.83912
A_51_P125446	402.129	409.328	414.951	111.1	112.69	112.379	7.64197	7.64972	7.65462	7.12136	7.14277	7.11085
A_51_P117995	383.966	389.743	394.177	116.399	115.039	118.488	7.58596	7.57991	7.58596	7.18495	7.18323	7.19703
A_55_P2062627	79.6726	85.2772	83.5197	24.4812	26.2625	22.2103	5.42751	5.49886	5.45125	4.76527	4.86156	4.54388
A_51_P467668	79.7131	88.6458	85.7169	31.3683	30.1841	31.9667	5.42851	5.55158	5.48846	5.15119	5.07826	5.12691
A_55_P2056739	49.0439	46.2125	43.7885	58.0293	54.9738	57.0832	4.71822	4.60085	4.5098	6.10044	6.0157	6.04084
A_55_P1956898	3707.27	3793.19	3744.95	1370.89	1359.77	1371.74	10.9758	10.9945	10.9612	11.0462	11.0447	11.0372
A_55_P2083063	65.9239	64.1984	63.1165	30.5432	32.9118	33.8092	5.14882	5.08022	5.0432	5.10857	5.20712	5.22622
A_51_P229990	304.2	312.856	319.158	140.738	137.731	146.921	7.26002	7.27777	7.29427	7.47618	7.4491	7.52214
A_52_P819011	335.131	351.789	350.715	174.504	171.102	173.553	7.39815	7.43817	7.42443	7.80546	7.78423	7.77827
A_51_P390715	603.016	604.19	603.502	288.423	281.113	283.657	8.23132	8.20827	8.19242	8.61646	8.58665	8.57299
A_51_P492087	758.744	761.449	758.778	223.086	226.562	226.073	8.55868	8.5419	8.52946	8.19677	8.23875	8.20526
A_55_P1956482	419.721	385.412	388.608	170.413	168.03	161.432	7.71041	7.56707	7.56406	7.76758	7.75302	7.67744
A_51_P110888	82.3655	81.6857	85.1448	36.594	37.4271	36.4708	5.47567	5.43292	5.47771	5.40149	5.43292	5.34535
A_55_P2046145	7267.8	7247.93	7419.61	4966.67	4969.46	4972.88	12.0358	12.0214	12.0457	13.066	13.0754	13.0603
A_55_P2122314	569.877	578.011	581.947	157.069	154.262	161.14	8.14372	8.14275	8.13931	7.65462	7.62628	7.67421
A_55_P1994348	1936.39	1948.28	1962.33	877.171	884.481	889.848	9.96564	9.95661	9.9558	10.3484	10.3727	10.3593
A_55_P1963900	2616.15	2638.24	2648.76	1139.42	1119.85	1138.6	10.4246	10.4185	10.4067	10.7635	10.7473	10.7543
A_55_P2038458	597.425	557.596	543.452	231.464	222.55	224.241	8.21528	8.08701	8.0455	8.26472	8.20439	8.19521
A_66_P136834	432.499	436.153	443.671	205.901	203.168	214.071	7.75176	7.73506	7.75532	8.07987	8.06419	8.11964
A_55_P1955472	98.5833	106.557	104.841	19.2763	23.198	22.5055	5.72363	5.81206	5.76858	4.35594	4.65463	4.56363
A_55_P2015742	2277.33	2338.79	2389.37	1073.14	1081.33	1064.46	10.2098	10.2337	10.2489	10.6702	10.6935	10.6419
A_51_P123920	2455.83	2569.64	2600.53	1003.4	1015.6	1040.73	10.3244	10.3727	10.3796	10.565	10.59	10.6096
A_52_P669964	133.896	132.062	135.895	70.2158	67.4134	66.8894	6.13382	6.09352	6.11899	6.38352	6.32551	6.28336
A_51_P243134	350.691	357.498	354.7	136.085	140.495	142.313	7.45622	7.46066	7.44381	7.41854	7.48112	7.46618
A_51_P514412	512.52	496.068	507.243	179.653	176.356	186.304	7.99577	7.91786	7.93976	7.85725	7.835	7.89402
A_51_P136792	321.085	325.264	355.281	108.545	107.977	114.836	7.33735	7.3302	7.44692	7.08198	7.08068	7.14991
A_55_P2061660	1187.85	1271.78	1262.33	466.96	460.089	469.819	9.22105	9.31706	9.28815	9.34761	9.33012	9.34066
A_51_P341379	3726.83	3738.3	3780.17	1082.68	1058.37	1084.1	10.9876	10.9711	10.9774	10.6815	10.6549	10.6693
A_51_P164207	6580.28	6637.14	6676.9	2823.45	2805.61	2833.83	11.8751	11.8784	11.8747	12.1699	12.1751	12.1693
A_55_P2294037	78.548	82.7714	82.4309	50.6805	48.9239	55.9035	5.408	5.45455	5.42929	5.89945	5.84069	6.01489
A_55_P1987121	36939.7	37007.6	36629.6	10590.5	10250.3	10293.5	14.7482	14.7816	14.7581	14.2812	14.232	14.2249
A_55_P1979684	260.733	252.189	248.356	118.639	118.473	113.508	7.04624	6.98334	6.9466	7.2152	7.21905	7.12966
A_51_P330133	2645.64	2719.91	2677.74	747.903	776.915	769.067	10.4447	10.4745	10.4284	10.0886	10.1579	10.1196
A_66_P117815	10803.7	10968.5	10984	3379.47	3275.68	3356.8	12.6571	12.672	12.6662	12.4649	12.4273	12.4438
A_55_P2158741	548.982	555.774	556.828	237.478	231.475	239.668	8.09066	8.08331	8.07648	8.31289	8.27168	8.30003
A_55_P2030269	30.3141	29.1134	32.6102	11.4278	12.8852	11.2469	4.00097	3.89867	4.05947	3.47322	3.65776	3.38686
A_51_P110301	11062	11122.9	11190.9	10688	10527.3	10597.4	12.7028	12.6991	12.6997	14.297	14.299	14.2832
A_55_P2148821	135.653	145.872	144.692	30.7043	31.1741	32.4732	6.15085	6.22967	6.20447	5.1159	5.12774	5.15074
A_55_P2083566	91700.7	85395.8	85148.3	50510.8	48193.7	48318.6	16.5846	16.5306	16.5274	16.7349	16.7275	16.7242
A_51_P510891	465.994	482.36	480.384	169.622	169.459	170.629	7.85166	7.87706	7.86445	7.76049	7.76807	7.75788
A_51_P124719	574.358	594.423	596.849	211.777	215.431	220.143	8.16008	8.18292	8.17425	8.1228	8.15225	8.16008
A_51_P478688	1313.36	1339.91	1362.55	539.96	537.644	545.015	9.38575	9.39987	9.4085	9.58338	9.58474	9.58083
A_52_P544555	4847.51	4907.94	4893.41	1735.53	1705.06	1728.61	11.3997	11.3993	11.3866	11.4341	11.4161	11.4197
A_55_P2114789	776.714	804.196	807.554	141.333	141.645	136.735	8.59078	8.62246	8.61577	7.48215	7.49312	7.40398
A_55_P2002562	5659.66	5642.51	5556.17	1988.16	1964.61	1976.08	11.6328	11.611	11.5738	11.6548	11.6428	11.6366
A_52_P382914	625.45	637.093	633.342	392.072	386.498	398.759	8.28168	8.28511	8.26668	9.07713	9.06367	9.08939
A_51_P378298	41674.5	40356.4	40740.8	12145.4	11764	11640.3	14.9719	14.956	14.9698	14.5222	14.486	14.451
A_51_P312846	4684.4	4649.24	4644.54	2075.04	2032.08	2033.6	11.3525	11.3278	11.3133	11.7136	11.6936	11.6729
A_55_P2071858	626.143	623.839	615.145	229.051	218.41	221.336	8.28282	8.25447	8.2214	8.24491	8.17425	8.17272
A_51_P154684	9432.67	9388.15	9257.4	2836.07	2867.01	2904.33	12.4547	12.4375	12.4084	12.1779	12.2123	12.2154
A_55_P2031432	850.829	835.802	853.371	393.543	382.597	381.411	8.72479	8.67473	8.69718	9.08463	9.05173	9.02161
A_51_P243930	850.655	840.758	840.122	269.408	262.725	271.009	8.72397	8.68354	8.677	8.50776	8.4711	8.49723
A_51_P109171	5928.95	5904.73	5998.05	2067.11	2033.86	2058.38	11.7022	11.6853	11.6962	11.7054	11.6968	11.695
A_55_P2098354	137.618	135.342	143.402	51.359	50.3659	50.821	6.16833	6.12571	6.19114	5.917	5.88037	5.85853
A_51_P440892	2537.92	2681.66	2620.58	706.564	696.801	714.751	10.3713	10.4496	10.3934	9.99514	9.97956	9.99945
A_55_P2083824	958.971	945.007	945.065	357.622	360.823	356.237	8.91103	8.86986	8.85866	8.93712	8.96228	8.91723
A_55_P2060303	588.683	619.229	618.745	311.146	321.876	331.214	8.18888	8.24625	8.23044	8.72552	8.77528	8.79697
A_51_P137419	2093.27	2152.13	2130.3	628.908	608.138	634.039	10.0805	10.1064	10.0728	9.82196	9.77866	9.81991
A_55_P2123566	805.772	843.601	826.248	150.919	147.459	153.098	8.64839	8.69059	8.65222	7.58915	7.55559	7.59192
A_55_P1997894	71321.6	70333.5	68885.5	28385.9	27555.7	27857.2	16.08	16.1334	16.102	15.9552	15.9409	15.949
A_52_P51429	8779.04	8741.18	8530.85	2351.83	2272.82	2291.22	12.3377	12.3303	12.274	11.9024	11.858	11.8506
A_55_P1972628	120.73	134.804	135.026	42.3723	39.6023	44.94	6.0095	6.11899	6.11138	5.62376	5.51912	5.6727
A_65_P20167	220.533	236.921	232.113	69.8472	70.372	69.0657	6.82057	6.89769	6.85652	6.37426	6.38837	6.32592
A_55_P2420873	840.122	837.986	833.567	236.735	230.298	230.634	8.70299	8.67942	8.6644	8.30888	8.26418	8.24372
A_52_P667477	2454.78	2480.72	2466.38	1114.9	1136.36	1156.86	10.324	10.324	10.2981	10.7295	10.7677	10.771
A_55_P2300913	363.546	379.964	378.605	122.731	123.903	125.809	7.51032	7.54812	7.52988	7.26564	7.28906	7.28519
A_52_P413623	727.215	748.722	757.563	219.545	207.702	215.338	8.4998	8.52119	8.52435	8.17543	8.09488	8.12929
A_55_P2002133	754.572	759.765	771.199	314.468	328.709	338.291	8.55387	8.53793	8.55247	8.73966	8.80576	8.82945
A_51_P397834	211.178	210.655	217.583	69.6852	66.8776	64.8119	6.76408	6.73167	6.76867	6.36994	6.31143	6.23486
A_51_P261164	557.109	550.113	555.66	184.1	182.482	177.846	8.10772	8.06685	8.07284	7.89207	7.88558	7.81709
A_55_P2001871	4122.7	4230.48	4270.64	788.61	760.765	775.538	11.1581	11.1802	11.1837	10.1734	10.1281	10.1331
A_65_P18167	4394.02	4369.93	4441.04	1371.71	1364.15	1358.77	11.2563	11.2337	11.2464	11.0476	11.0509	11.0184
A_55_P2018994	4178.24	4142.31	4180.97	1065.05	1049.27	1071.34	11.1758	11.1495	11.1508	10.6579	10.6438	10.6531
A_55_P2051899	3057.55	3056.41	3100.16	1009.83	999.65	1004.03	10.6803	10.6614	10.6702	10.5727	10.5655	10.554
A_51_P121179	30.5376	31.222	35.161	9.45815	10.2676	7.10541	4.01523	3.99885	4.17127	3.18705	3.28658	2.82464
A_55_P1995195	2551.83	2617.82	2631.66	1624.73	1619.11	1620.45	10.3817	10.4025	10.3971	11.3385	11.3439	11.321
A_55_P2011061	381.419	394.847	392.654	139.517	138.149	140.746	7.57862	7.60101	7.57954	7.46192	7.454	7.44887
A_51_P108629	120.94	121.549	125.933	75.8915	83.0928	79.6021	6.01177	5.99373	6.02374	6.50658	6.65864	6.55893
A_55_P2078281	1988.44	1976.41	2004.25	320.492	301.834	314.691	10.0021	9.97451	9.98261	8.76444	8.68778	8.72777
A_51_P400773	2476.36	2463.19	2463.19	765.128	769.797	776.077	10.3345	10.3149	10.2967	10.1236	10.1458	10.1342
A_55_P1980501	1527.74	1503.37	1507.71	667.993	669.673	666.155	9.62569	9.5825	9.57047	9.91382	9.92461	9.89847
A_51_P167513	1029.11	1002.09	1016.85	290.523	298.605	291.559	9.01236	8.95455	8.96583	8.62902	8.67444	8.61463
A_55_P2035439	2761.39	2752.35	2778.31	860.665	854.718	840.535	10.5223	10.4951	10.4991	10.3157	10.3149	10.2639
A_55_P2050722	900.681	885.549	907.557	458.879	457.513	451.532	8.81819	8.76795	8.7948	9.31706	9.32066	9.28071
A_51_P105709	156.071	159.628	160.926	71.3759	72.3014	74.5713	6.35064	6.35789	6.35401	6.41124	6.43294	6.45037
A_55_P1995135	764.735	776.964	791.723	255.429	266.059	263.127	8.57107	8.57553	8.58609	8.41769	8.49307	8.44671
A_55_P2143851	37.3329	40.2868	42.5804	14.4342	15.8842	15.6186	4.31505	4.40705	4.47039	3.86729	4.0136	3.93695
A_55_P1995173	35521.2	34795	35044.2	12458.3	12065.7	12152	14.6679	14.6568	14.6679	14.575	14.5278	14.5367
A_51_P368713	6857.43	6926.05	6946.79	2621.76	2618.75	2613.86	11.9477	11.9505	11.9387	12.0597	12.0631	12.0461
A_55_P2038573	49042.1	46616.3	46509	18980.8	18059.1	17895.4	15.2862	15.2457	15.2418	15.32	15.2513	15.2314
A_55_P2150697	1897.17	1925.04	1929.93	235.995	230.301	239.897	9.93493	9.93831	9.92555	8.30483	8.26523	8.30245
A_51_P487999	122.942	122.508	122.96	103.691	104.023	103.974	6.03265	6.00438	5.99218	7.00903	7.01653	6.98541
A_55_P2157448	130.776	135.723	137.001	79.5612	74.6033	80.2332	6.10957	6.12954	6.13026	6.58928	6.48182	6.57202
A_55_P2117928	1376.73	1410.81	1418.61	760.908	715.851	734.883	9.45413	9.47977	9.47635	10.1154	10.0299	10.0404
A_55_P2185900	177.812	185.835	190.689	70.7268	65.3279	69.0669	6.53072	6.56013	6.5805	6.39552	6.27714	6.32627
A_55_P2132517	966.698	940.358	957.744	448.22	432.294	449.91	8.92245	8.8633	8.87723	9.27885	9.24381	9.27542
A_55_P2166602	534.709	552.276	555.101	244.125	248.985	245.135	8.04999	8.07284	8.07148	8.35092	8.38311	8.33655
A_52_P615375	3431.96	3492.01	3492.09	842.24	846.441	841.614	10.8546	10.8634	10.8494	10.2807	10.2978	10.2665
A_51_P333965	849.18	848.155	859.588	343.512	362.932	359.954	8.71909	8.69896	8.70716	8.86942	8.96932	8.93642
A_51_P106059	2623.97	2634.54	2651.16	751.849	749.039	754.494	10.4312	10.4159	10.4081	10.0972	10.1032	10.0901
A_55_P2009069	39592	38548.2	38898.2	17674.3	17184.4	17442.4	14.865	14.8541	14.8736	15.1943	15.1735	15.1967
A_51_P378856	1570.05	1593.21	1606.49	700.592	704.074	715.556	9.6677	9.67046	9.667	9.98237	9.99945	10.0033
A_55_P2094616	467.743	463.759	461.468	145.147	146.047	151.592	7.85628	7.82473	7.80506	7.52942	7.54284	7.57381
A_52_P413394	30.9171	30.9095	32.4961	36.9826	40.6669	35.6237	4.02939	3.98791	4.0538	5.42084	5.55622	5.31217
A_52_P221804	453.648	448.24	460.393	131.111	131.437	129.83	7.81836	7.77783	7.802	7.36318	7.37693	7.32875
A_52_P512553	1128.14	1151.63	1139.9	484.323	486.655	483.783	9.14226	9.16062	9.13198	9.40704	9.42779	9.38667
A_55_P1972426	314.37	331.594	328.097	123.044	141.892	141.909	7.3059	7.35797	7.33122	7.2697	7.49669	7.46262
A_51_P509679	154583	133262	130597	115234	101283	100194	17.5433	17.4343	17.4202	17.7514	17.6654	17.6558
A_51_P219721	16052.1	16070.6	16651.9	4623.5	4566.66	4625.81	13.28	13.2761	13.3288	12.9612	12.9529	12.9537
A_55_P2067623	57.5123	58.0448	52.4086	28.776	27.4847	27.6342	4.94618	4.93664	4.77118	5.01255	4.92804	4.89438
A_51_P320980	186.803	190.29	184.617	43.7923	48.2276	47.3696	6.59209	6.58975	6.53841	5.68272	5.81772	5.75607
A_55_P2004536	1319.9	1313.05	1351.38	257.784	262.434	263.962	9.39131	9.36988	9.39776	8.43545	8.46984	8.45217
A_55_P1959753	939.335	944.934	972.292	298.77	291.436	286.784	8.87313	8.86898	8.89489	8.66668	8.63747	8.58911
A_51_P125691	758.812	752.412	754.939	282.052	278.224	285.958	8.559	8.52675	8.51824	8.57866	8.57044	8.58421
A_51_P134262	1150.97	1168.11	1167.7	286.357	290.649	293.498	9.17141	9.1768	9.17004	8.60209	8.63305	8.62342
A_51_P128648	19742.5	19622	19734.2	6131.6	6096.36	6128.31	13.6123	13.6111	13.6089	13.4231	13.4273	13.4166
A_51_P253633	2217.91	2259.66	2241	746.113	739.685	748.047	10.1763	10.1826	10.1576	10.085	10.0829	10.0748
A_55_P2112230	4606.3	4654.15	4642.8	959.568	958.489	967.49	11.3328	11.3283	11.3129	10.4871	10.5005	10.4854
A_51_P327778	4284.47	4326.16	4283.16	907.044	882.57	885.859	11.2129	11.2183	11.1876	10.402	10.3676	10.3514
A_55_P1953028	160.649	161.573	169.793	76.6045	80.4968	80.6517	6.39168	6.37392	6.42995	6.52205	6.60821	6.58002
A_51_P179697	63.971	63.882	60.4696	40.1883	39.2683	37.5705	5.10041	5.071	4.98101	5.54074	5.50495	5.39536
A_55_P2090535	547.728	554.095	549.581	210.672	209.968	217.85	8.08701	8.07648	8.05854	8.11499	8.11271	8.14506
A_55_P2052420	4392.49	4434.17	4383.62	1499.14	1527.56	1551.44	11.2559	11.2531	11.2248	11.2058	11.2504	11.2549
A_51_P208240	521.784	508.218	518.424	297.523	285.723	297.117	8.01535	7.95247	7.97223	8.66141	8.60727	8.64482
A_52_P337679	13499.3	13691.7	13564.1	4424.12	4338.56	4310.53	12.9919	13.0074	12.9893	12.8743	12.8616	12.8295
A_51_P202745	1001.4	1004.32	984.388	272.249	264.934	281.129	8.97705	8.95746	8.91591	8.52804	8.48772	8.559
A_55_P2159852	420.193	419.407	416.974	302.151	298.416	306.774	7.71314	7.68484	7.66294	8.68354	8.67207	8.68936
A_55_P1992329	455.458	450.413	456.726	183.172	184.509	188.124	7.82181	7.78575	7.79287	7.88616	7.90327	7.90762
A_51_P102503	2217.7	2232.16	2256.17	708.897	701.619	710.931	10.176	10.1672	10.1679	9.99945	9.99319	9.99103
A_55_P2081432	1366.2	1385.26	1375.8	740.424	708.464	721.498	9.44333	9.44953	9.42296	10.0713	10.0076	10.0165
A_51_P411271	4264.84	4221.79	4279.16	3125.51	3100.16	3111.29	11.2058	11.177	11.1867	12.3345	12.3303	12.318
A_55_P1963364	15172.1	15364.4	15375	3710.37	3656.66	3734.44	13.1849	13.1983	13.1906	12.5971	12.5918	12.6036
A_51_P500507	1586.44	1584.46	1610.97	647.58	646.855	663.614	9.68509	9.66132	9.67046	9.86968	9.87611	9.89219
A_51_P430766	90.3494	94.0434	95.9409	180.711	184.406	185.885	5.60091	5.63532	5.65241	7.86537	7.90228	7.88905
A_51_P100828	7972.92	8063.7	8129.61	2525.08	2516.79	2554.07	12.189	12.204	12.2024	12.0094	12.0113	12.0094
A_52_P316474	1888.89	1875.76	1859.66	1277.1	1224.97	1218.76	9.9274	9.8965	9.86638	10.9291	10.8777	10.8425
A_66_P107483	336.787	346.505	336.985	125.167	126.689	127.935	7.40665	7.41771	7.37495	7.295	7.31843	7.30769
A_55_P2154724	286.299	298.646	294.086	182.761	178.325	174.096	7.17857	7.21335	7.17999	7.8825	7.85166	7.78423
A_51_P104897	5270.25	5401.09	5473.54	1829.83	1833.18	1861.06	11.5154	11.5389	11.5481	11.5251	11.5402	11.5429
A_55_P1977802	777.794	778.231	763.831	182.073	174.889	177.818	8.59337	8.57797	8.53892	7.87556	7.81584	7.81665
A_55_P2163098	202.696	199.28	206.293	164.064	156.217	161.889	6.70271	6.66051	6.68881	7.71162	7.64381	7.68107
A_52_P522222	2436.59	2454.96	2462.92	579.37	581.229	574.922	10.3087	10.3091	10.2963	9.6889	9.70488	9.6677
A_55_P2148708	876.954	882.544	892.611	294.261	288.94	289.554	8.77616	8.76373	8.76883	8.64874	8.62568	8.60165
A_52_P121051	7559.08	7435.25	7545.62	1722.37	1714.1	1763.15	12.1034	12.0656	12.0794	11.4215	11.4268	11.4459
A_55_P2007955	201.353	201.273	212.174	70.4901	71.391	75.0075	6.69261	6.67347	6.72596	6.39243	6.41078	6.46213
A_51_P136803	112.914	117.73	110.04	94.1897	87.9362	90.7287	5.91796	5.94508	5.83788	6.85652	6.7421	6.76592
A_55_P2135980	27846.2	27384.7	27383	8675.45	8498.04	8520.32	14.1894	14.171	14.171	13.9519	13.9354	13.9155
A_55_P2080318	157.041	156.471	157.533	47.4519	48.6524	56.1206	6.35828	6.32475	6.32515	5.80425	5.83215	6.0185
A_55_P1955733	255.456	265.383	261.804	156.912	168.329	172.597	7.02185	7.05612	7.01629	7.65216	7.75483	7.77044
A_51_P315555	3143.67	3191.58	3206.05	912.929	908.19	927.434	10.719	10.724	10.719	10.4135	10.4114	10.4219
A_52_P593465	509.104	519.178	529.39	57.3441	59.7136	61.8245	7.98553	7.98836	8.00917	6.08085	6.13806	6.16559
A_55_P1955821	7354.5	7371.95	7497.92	2517.37	2491.48	2488.59	12.0553	12.0495	12.0663	12.0047	11.9957	11.9759
A_52_P47645	5341.22	5427.52	5454.4	1742.16	1724.81	1747.15	11.5362	11.5474	11.5396	11.4389	11.4394	11.4348
A_52_P657435	9104.99	9026.09	9145.5	2952.37	2910.48	2973.3	12.396	12.3793	12.383	12.2508	12.2398	12.2554
A_55_P2215142	98.6222	103.621	102.252	13.7013	16.3263	18.196	5.7242	5.76901	5.7309	3.77465	4.06598	4.20421
A_55_P2408415	292.933	296.583	298.418	66.5144	63.538	62.792	7.20952	7.2029	7.19813	6.30162	6.2368	6.19004
A_51_P125135	287.55	290.517	293.107	193.244	190.889	194.048	7.18235	7.17437	7.17261	7.97489	7.95274	7.95528
A_51_P196395	2469.47	2461.35	2481.14	558.284	557.334	568.436	10.3301	10.314	10.3101	9.63569	9.64231	9.64488
A_55_P1999301	67.7242	73.2863	71.404	52.6159	52.7731	51.0727	5.18593	5.27285	5.22694	5.9599	5.95651	5.86761
A_55_P2031471	61.8385	65.2683	68.7842	15.0477	15.2724	18.2058	5.05531	5.10384	5.16844	3.93767	3.94882	4.20512
A_55_P1976395	187.642	190.276	189.423	53.2812	47.8576	53.4262	6.59799	6.58928	6.57248	5.97761	5.80845	5.94372
A_55_P2124891	90.3566	84.6155	89.8222	35.999	50.5204	52.4535	5.60135	5.4822	5.55819	5.37476	5.88599	5.91616
A_55_P1972262	46.15	45.8025	49.7008	18.5227	16.3834	15.6033	4.63507	4.58863	4.69183	4.28657	4.07417	3.93506
A_55_P1959119	22944	22948.3	22749.2	8019.14	7790	7924.15	13.8634	13.881	13.8481	13.8191	13.7867	13.8029
A_55_P2145691	371.37	352.625	347.768	129.227	121.393	120.659	7.54206	7.44162	7.41696	7.3465	7.25684	7.221
A_51_P407193	1905.42	1901.72	1901.56	585.346	556.179	583.152	9.94366	9.91926	9.90183	9.7073	9.63995	9.68272
A_55_P2072915	27.3827	26.3127	27.2215	11.8401	11.346	12.673	3.84124	3.73949	3.78188	3.54185	3.43921	3.58632
A_51_P472531	54.1459	48.719	56.1758	26.7586	25.8234	27.0619	4.8599	4.67388	4.87388	4.90139	4.82972	4.8599
A_55_P2178201	242.382	241.555	238.811	92.4942	88.5985	89.283	6.94833	6.92231	6.89485	6.82494	6.75958	6.74369
A_52_P546660	330.72	340.032	349.592	125.875	120.669	119.53	7.37598	7.39347	7.42147	7.30555	7.24758	7.20897
A_55_P2026624	18877.8	19010	18767.4	12569.9	12416.2	12502.1	13.5542	13.5629	13.5276	14.5861	14.5887	14.6016
A_55_P2076792	34903.7	34183	33739.4	12393.6	11847.4	11935.7	14.6433	14.6317	14.5961	14.5674	14.5059	14.4904
A_55_P2166703	207.232	199.338	205.372	68.0624	60.6296	59.942	6.73554	6.66125	6.68148	6.3398	6.16013	6.10789
A_55_P2030775	7297.86	7398.64	7440.64	2473.42	2471.49	2465.86	12.0416	12.0591	12.0512	11.9734	11.9852	11.9573
A_55_P2001269	2494.48	2547.48	2550.15	2077.15	2026.25	2037.05	10.3471	10.3567	10.3518	11.7142	11.691	11.6767
A_55_P1991964	307.498	319.915	313.749	255.433	245.443	254.695	7.27244	7.31068	7.27065	8.41811	8.36368	8.39232
A_55_P2006504	72199.1	68421.2	68436.2	23627.8	22465	23032.2	16.1079	16.078	16.0886	15.6757	15.6304	15.6594
A_55_P2098734	948.187	982.367	993.281	240.094	239.873	243.706	8.89232	8.92669	8.93132	8.3279	8.32889	8.32836
A_55_P2051479	1810.49	1827.57	1848.47	679.178	689.898	694.847	9.86177	9.85504	9.85642	9.93956	9.9675	9.96116
A_52_P393306	6298.07	6286.25	6365.55	3061.22	3035	3039.32	11.8009	11.7893	11.7899	12.2986	12.295	12.2868
A_52_P268231	3291.59	3456.62	3504.2	889.602	881.714	897.671	10.7884	10.844	10.8564	10.3713	10.3661	10.3713
A_55_P2081405	13322.3	13384.4	13314.4	2977.94	2965.46	3007.6	12.9672	12.9777	12.9551	12.2577	12.2705	12.2699
A_55_P1998932	369.227	376.209	379.388	94.719	101.237	94.6883	7.53522	7.53563	7.53363	6.86622	6.97117	6.83067
A_55_P2158030	12814.7	13120.9	13190.5	3729.41	3706.51	3816.6	12.9169	12.9487	12.9413	12.6051	12.6113	12.637
A_55_P2149288	36.7588	35.7428	35.2515	13.8486	16.6669	13.9451	4.29426	4.20241	4.17766	3.79135	4.10135	3.74041
A_55_P2152672	133.674	136.825	139.511	36.7854	39.2337	40.1516	6.13207	6.14132	6.15309	5.40921	5.50367	5.50054
A_51_P440743	4711.27	4727.02	4833.01	1416.7	1416.34	1401.49	11.3578	11.35	11.3728	11.1093	11.1211	11.0763
A_55_P2168048	1082.28	1090.82	1090.19	281.844	280.631	281.669	9.08671	9.07745	9.06197	8.57835	8.58384	8.56165
A_55_P2113539	147.698	148.014	153.229	54.6078	55.214	54.7869	6.27309	6.24885	6.28946	6.0157	6.02374	5.98002
A_55_P2295445	1109.13	1108.28	1122.43	340.394	333.732	345.859	9.12217	9.10272	9.10794	8.85419	8.83145	8.86248
A_55_P2121294	185.069	195.102	201.096	100.403	98.3413	99.9016	6.57779	6.62538	6.65409	6.95981	6.92781	6.92574
A_55_P2186562	2617.24	2644.94	2653.47	834.708	821.438	833.139	10.4257	10.4257	10.41	10.2639	10.2519	10.2491
A_55_P2050799	2367.17	2412.79	2404.05	656.681	644.805	663.583	10.2706	10.2794	10.2607	9.89093	9.86923	9.89177
A_55_P2008021	2724.14	2702.29	2722.39	1473.86	1473.05	1483.3	10.4995	10.4633	10.4633	11.177	11.1871	11.1723
A_55_P1958419	10922.2	10872.8	10790.3	2579.1	2551.98	2598.71	12.6749	12.6625	12.6404	12.0388	12.0333	12.0411
A_51_P401987	1439.54	1402.86	1419.03	405.369	389.56	401.013	9.52886	9.47155	9.47709	9.12918	9.07541	9.10019
A_55_P2090708	2838.02	2846.52	2855.94	982.513	981.169	967.9	10.5735	10.5548	10.5462	10.529	10.539	10.4867
A_55_P1980401	881.194	927.634	919.981	195.96	201.738	200.326	8.78251	8.83879	8.81704	7.99356	8.05549	8.0108
A_55_P1955717	80410.4	77196.3	77447.1	48722.2	45028.3	44385.7	16.3246	16.3165	16.3268	16.6927	16.6387	16.6047
A_66_P117543	203.64	199.881	202.363	70.4498	70.6608	69.9284	6.70862	6.66364	6.66173	6.3898	6.39374	6.34714
A_66_P135192	1936.98	1931.74	1972.56	1688.12	1668.49	1683.33	9.96617	9.94598	9.96378	11.3927	11.3857	11.3822
A_55_P2206491	762.228	768.129	787.993	134.824	132.673	136.792	8.56494	8.55757	8.58068	7.40438	7.39303	7.40473
A_66_P140408	3639.94	3592.08	3584.68	1169.5	1152.69	1166.15	10.9479	10.9126	10.8932	10.7935	10.7864	10.7819
A_51_P483220	3274.35	3309.04	3221.94	1021.1	1009.34	999.118	10.78	10.779	10.7276	10.5942	10.5789	10.5468
A_55_P1953377	4524.77	4499.48	4570.69	1048.73	1055.48	1043.57	11.3023	11.2779	11.2942	10.6318	10.65	10.6137
A_55_P2142226	1683.98	1669.92	1658.87	860.066	829.766	850.527	9.76104	9.7355	9.71451	10.3145	10.2687	10.2858
A_55_P1971074	1922.23	1871.09	1906.82	1411.18	1415.4	1440.99	9.95476	9.8933	9.90697	11.1016	11.1189	11.1228
A_55_P2182700	918.396	936.46	912.932	343.937	343.822	347.478	8.84379	8.8574	8.80337	8.8728	8.88121	8.87038
A_55_P2039601	6246.39	6048.28	6006.29	1314.81	1262.37	1281.52	11.7883	11.7199	11.698	10.9695	10.9213	10.925
A_51_P244690	25021	24853.9	24527.9	8370.24	8180.01	8156.35	14.0136	14.0136	13.9681	13.8929	13.8651	13.8486
A_55_P2308488	458.088	475.552	474.113	459.104	441.768	459.814	7.83016	7.85804	7.84209	9.31858	9.27035	9.3065
A_51_P108489	1730.77	1751.38	1771.72	614.227	614.427	619.702	9.79854	9.80114	9.79893	9.78835	9.79511	9.78581
A_51_P278018	2944.63	2770.54	2893.27	1069.64	997.407	1025.27	10.6289	10.5073	10.5703	10.6642	10.5604	10.5904
A_51_P103780	4592.09	4689.6	4736.45	1615.64	1613.84	1629.22	11.3274	11.3394	11.345	11.3252	11.338	11.3302
A_55_P2086153	823.449	811.78	806.044	230.503	224.069	219.844	8.67979	8.63669	8.61162	8.25492	8.21906	8.15786
A_51_P106952	4251.49	4340.82	4370.55	1421.28	1412.44	1438.12	11.202	11.2225	11.2206	11.1153	11.1153	11.1186
A_51_P261001	1552.2	1582.95	1605.74	435.195	449.905	459.306	9.64854	9.66106	9.66657	9.237	9.2992	9.30528
A_51_P120093	4142.32	4134.53	4164.42	2499.38	2446.74	2485.12	11.1656	11.1452	11.1444	11.9902	11.9727	11.9739
A_55_P2065716	13870.9	14206.4	14237.6	6474.35	6498.31	6502.23	13.0265	13.0613	13.0543	13.5151	13.5309	13.5128
A_51_P505322	3676.02	3585.02	3640.54	885.035	889.661	870.823	10.9616	10.9097	10.919	10.3636	10.3801	10.3197
A_51_P337662	4266.32	4252.81	4279.53	2016.86	1991.23	2043.99	11.2064	11.1876	11.1871	11.6767	11.6607	11.6817
A_55_P2133901	61898.3	59042.8	59141.3	23526.8	22396.6	22488.8	15.7883	15.776	15.776	15.6684	15.6264	15.62
A_52_P118958	850.497	859.189	855.721	263.891	266.541	274.455	8.72374	8.72019	8.69987	8.4724	8.49613	8.52049
A_52_P39157	2590.41	2615.35	2625.46	586.065	586.177	596.187	10.4054	10.402	10.3962	9.7089	9.71896	9.71953
A_55_P2180789	13086.7	12552	13456.1	3583.26	3544.76	3574.21	12.9456	12.8833	12.9733	12.5493	12.5457	12.5402
A_55_P1988009	152.515	157.337	157.648	108.045	95.3764	95.8085	6.3223	6.33342	6.32627	7.07434	6.86711	6.85203
A_51_P109369	1100.44	1103.46	1100.93	264.735	262.815	263.23	9.11178	9.09866	9.07541	8.47982	8.47333	8.44773
A_51_P101635	2260.01	2261.72	2249.15	659.236	651.767	655.985	10.1972	10.1852	10.1631	9.89682	9.89132	9.87233
A_51_P516615	19813	19622.9	19725.4	6397.85	6309.15	6340.52	13.6209	13.6123	13.6066	13.494	13.4789	13.4701
A_55_P2264231	347.16	345.109	352.892	75.829	75.5452	78.1533	7.44315	7.40987	7.43592	6.50461	6.50563	6.53103
A_52_P193925	1421.88	1463.83	1484.89	916.216	918.778	923.169	9.50841	9.54392	9.54623	10.4188	10.4312	10.4159
A_55_P2130839	54.398	54.9771	55.9439	20.2568	16.1476	17.2612	4.86574	4.85562	4.8683	4.44074	4.04338	4.11002
A_55_P2006210	227.394	227.815	217.947	521.856	526.943	517.942	6.86582	6.84719	6.77182	9.5253	9.55249	9.50361
A_55_P1967483	14675.5	14646.8	14703.3	3710.39	3615.68	3664.25	13.1225	13.1179	13.1097	12.5975	12.5774	12.5762
A_51_P362054	38824.7	37837.1	37320.3	12920.4	12420.3	12300.8	14.8287	14.8166	14.8056	14.6357	14.5925	14.5613
A_51_P246653	13513.8	12509.1	12954.9	8309.29	7947.02	8033.72	12.9952	12.8816	12.9169	13.8763	13.826	13.8231
A_55_P1972436	1247.74	1261.06	1295.88	284.323	286.558	284.93	9.3065	9.30319	9.33484	8.591	8.61068	8.57835
A_51_P288828	870.13	842.423	851.576	284.176	262.031	276.338	8.76274	8.68595	8.69262	8.59027	8.46761	8.52864
A_55_P2433438	402.069	411.709	420	122.582	120.669	115.023	7.64147	7.65941	7.67421	7.26293	7.24716	7.1524
A_51_P116007	1291.66	1280.21	1294.19	324.601	318.635	327.398	9.36341	9.3306	9.3323	8.78355	8.76234	8.77727
A_55_P2062549	3400.91	3331.14	3311.72	1117.41	1110.92	1118.53	10.8396	10.7884	10.7673	10.7318	10.7373	10.7224
A_52_P100199	1057.01	1043	1012.28	250.857	243.009	243.187	9.04801	9.01063	8.95659	8.39624	8.34973	8.32324
A_52_P432780	1394.16	1406.85	1419.19	380.671	388.005	388.251	9.47709	9.47677	9.47789	9.03657	9.07055	9.05076
A_55_P1962602	1229.17	1189.49	1144.94	284.32	272.637	279.07	9.28208	9.20633	9.13961	8.59078	8.53337	8.54664
A_55_P2051840	216.443	221.746	213.761	111.168	106.833	105.472	6.79394	6.80745	6.74098	7.12262	7.06373	7.00782
A_55_P2068247	2520.67	2517.96	2546.4	868.537	855.326	868.629	10.3623	10.3415	10.3467	10.3281	10.3157	10.3168
A_55_P1968982	723.055	735.964	744.172	305.701	308.788	303.644	8.49171	8.49582	8.50067	8.69856	8.72331	8.67473
A_52_P512749	863.452	869.347	862.016	340.173	316.374	313.183	8.74863	8.74077	8.71069	8.85344	8.75187	8.71909
A_55_P1979728	64814.8	63079.5	63441.2	20449.3	19685.1	20200.3	15.9159	15.9159	15.93	15.4415	15.3956	15.4351
A_52_P430169	3194.11	3221.99	3204.74	1397.24	1390.45	1412.07	10.7443	10.741	10.7186	11.0862	11.0872	11.0929
A_55_P2175381	181695	158971	155013	97698.1	92694.8	92763.1	17.7644	17.7876	17.7644	17.5664	17.5789	17.5789
A_55_P2021125	705.901	712.555	690.179	280.178	253.397	268.487	8.46036	8.45404	8.38743	8.57196	8.4152	8.48227
A_51_P113784	561.49	569.16	571.597	378.959	372.043	379.682	8.12097	8.11735	8.11352	9.03207	9.0078	9.01539
A_55_P2159575	60.5758	67.1033	64.3629	58.7561	59.5752	57.8981	5.02295	5.1445	5.06998	6.11899	6.13424	6.06391
A_55_P2153907	32.0017	30.267	29.4846	25.1269	23.1623	22.5365	4.07586	3.95594	3.91035	4.80162	4.65207	4.56502
A_55_P1986711	61.9541	60.2645	59.0108	46.4782	45.4454	47.5481	5.0594	4.99268	4.95258	5.77375	5.72795	5.7637
A_51_P111544	26691.6	26437.6	26572.4	7084.58	6983.05	7089.05	14.109	14.1103	14.1127	13.6405	13.6294	13.6367
A_55_P1978615	98573.9	87141.1	86550.7	31992.7	30595	30950.3	16.744	16.5655	16.5632	16.1174	16.1062	16.1062
A_51_P290819	3714.95	3758.12	3804.01	804.947	802.501	812.055	10.979	10.9779	10.9865	10.2036	10.2135	10.211
A_55_P1991054	1823.1	1868.63	1860.12	572.346	579.703	585.572	9.87132	9.89038	9.86679	9.67312	9.70287	9.69083
A_55_P2149993	98.5369	103.526	108.515	36.3133	37.3787	39.1734	5.72321	5.76715	5.81669	5.38782	5.43062	5.45532
A_51_P520793	442.313	445.596	445.983	210.371	210.294	209.488	7.78373	7.76891	7.7622	8.11128	8.11735	8.08644
A_55_P2043782	428.398	408.097	428.236	192.457	180.333	187.871	7.73424	7.64547	7.7062	7.96549	7.86978	7.90582
A_51_P507023	1306.86	1343.05	1371.81	431.842	429.616	444.859	9.38133	9.40421	9.41784	9.22962	9.23195	9.259
A_65_P01247	235.977	238.887	238.091	64.171	64.433	63.1776	6.91766	6.90624	6.89016	6.24944	6.25931	6.19964
A_51_P106799	635.194	648.102	657.966	271.872	276.097	276.393	8.30515	8.31009	8.32324	8.52468	8.55435	8.52899
A_55_P2155002	11212.6	11349.5	11320.3	2487.52	2451.75	2441.33	12.7205	12.7338	12.7192	11.9816	11.9767	11.9454
A_52_P425092	235.707	232.521	230.841	76.4757	76.6709	78.7912	6.91404	6.87304	6.84898	6.51871	6.53006	6.54137
A_66_P106814	5366.24	5490.78	5372.49	1736.01	1702.62	1706.07	11.5434	11.5699	11.5171	11.4348	11.4152	11.4001
A_55_P1989544	4258.23	4301.71	4264.07	987.098	998.261	995.87	11.2038	11.2068	11.1806	10.5372	10.5633	10.5413
A_52_P244463	982.513	1000.26	983.923	431.327	424.745	435.838	8.94719	8.95143	8.9149	9.22808	9.21441	9.22834
A_55_P2018292	2797.51	2891.98	2841.65	936.853	945.661	957.646	10.5417	10.581	10.5372	10.4543	10.4769	10.4699
A_55_P2128704	53775.3	51088	51499.4	17489.7	17024.9	16987	15.5067	15.4545	15.4705	15.1772	15.155	15.1384
A_55_P1956097	639.47	638.549	647.131	215.02	226.316	233.851	8.31504	8.2889	8.29681	8.14372	8.23618	8.26523
A_55_P2153743	583.561	581.743	586.74	169.733	164.783	168.615	8.17506	8.15433	8.15143	7.7622	7.72405	7.74394
A_55_P2026425	431.32	419.023	428.112	139.374	127.754	132.73	7.74895	7.6837	7.70577	7.46125	7.33211	7.36587
A_51_P273326	8838.93	8736.99	8696.83	2819.79	2725.96	2787.36	12.3506	12.3286	12.3091	12.1675	12.13	12.142
A_51_P109335	10477	10408.6	10509	4188.81	4114.93	4191.76	12.6098	12.5954	12.5964	12.7855	12.767	12.7855
A_55_P2012056	110.668	108.765	110.569	57.805	54.2765	56.6725	5.88697	5.83743	5.84343	6.09468	5.99895	6.03442
A_55_P1971220	1282.78	1319.76	1291.84	532.075	547.784	547.614	9.35151	9.37492	9.32931	9.56109	9.61437	9.587
A_51_P126437	730.377	737.341	743.976	255.523	256.292	259.685	8.50943	8.49811	8.4998	8.41867	8.43182	8.42158
A_51_P337675	57090.3	50935.2	51852.3	16157.9	16052.3	16447.4	15.6285	15.4437	15.4962	15.008	15.0452	15.0697
A_51_P364421	2110.11	2112.1	2088.88	1089.13	1082.34	1107.56	10.0919	10.0754	10.0453	10.6939	10.6945	10.7086
A_51_P425833	2526.17	2600.9	2580.99	808.874	817.327	820.269	10.3661	10.3898	10.3717	10.2116	10.2385	10.2286
A_55_P1958400	272.595	282.42	270.959	233.586	227.141	235.56	7.10902	7.13742	7.06638	8.28373	8.24333	8.27588
A_55_P1958840	3130.31	3235.95	3192.04	1305.07	1295.86	1328.21	10.7095	10.7457	10.7099	10.9604	10.9557	10.9745
A_55_P2078073	531.795	520.602	528.434	244.089	245.427	244.818	8.04352	7.99128	8.00705	8.35056	8.36335	8.33366
A_55_P2013833	15598	15734.9	15606.9	5990.1	5832.02	5997.47	13.2185	13.2404	13.2177	13.3815	13.3505	13.3755
A_55_P2452914	149.357	153.639	150.74	42.4846	44.8098	42.4098	6.29177	6.29669	6.26138	5.62898	5.70806	5.58541
A_51_P302566	298.166	305.515	281.407	134.072	133.064	141.778	7.23635	7.24415	7.12215	7.39667	7.39634	7.46125
A_55_P2108868	996.747	1020.75	1039.65	291.65	282.175	290.731	8.96977	8.97809	8.99394	8.63305	8.58974	8.60875
A_55_P2043147	165.086	165.516	167.901	72.1536	71.5627	68.5189	6.43461	6.41586	6.41162	6.42515	6.41476	6.31341
A_55_P2146500	167.453	169.136	171.546	50.0792	45.4998	48.7781	6.45525	6.44018	6.44455	5.88248	5.72915	5.80034
A_51_P253697	750.682	763.519	764.721	367.324	357.645	364.695	8.54664	8.5454	8.54063	8.98301	8.9468	8.95834
A_55_P2043723	14589.8	14306.4	14707.7	3515.9	3546.43	3529.72	13.1107	13.0695	13.1107	12.5277	12.5471	12.5207
A_51_P107433	4357.62	4424.8	4459.97	1482.31	1475.41	1497.26	11.2408	11.2499	11.2524	11.1876	11.1901	11.1897
A_55_P1954633	17646.5	17997.2	18116.1	8020.82	7933.72	7856.11	13.4453	13.4854	13.4802	13.8198	13.8211	13.7891
A_51_P316173	25.1638	26.2119	22.9015	26.0713	27.8599	30.2879	3.70468	3.73518	3.52049	4.86227	4.95505	5.03933
A_51_P303238	8622.52	8658.55	8725.76	3212.83	3198.18	3221.34	12.3108	12.3091	12.3156	12.3836	12.3867	12.3767
A_51_P365409	1850.29	1806.16	1853.65	541.605	550.34	547.344	9.89255	9.8359	9.8614	9.59168	9.62426	9.58601
A_51_P234956	201.432	204.303	206.501	85.4425	128.366	143.811	6.6929	6.69326	6.69097	6.69591	7.33702	7.48571
A_55_P2100008	16346.3	15863.3	16237.6	3910.76	3585.86	3787.69	13.3094	13.2531	13.2831	12.6889	12.5648	12.6293
A_55_P2063490	438.977	454.392	451.131	347.656	349.087	355.439	7.77157	7.79738	7.77471	8.89196	8.90615	8.91336
A_66_P136632	998.382	1011.11	1013.26	412.878	421.227	414.214	8.97258	8.96623	8.95971	9.15538	9.19947	9.14787
A_55_P2014100	126.353	129.504	130.903	27.2698	27.6382	31.2831	6.06495	6.07439	6.07488	4.92596	4.93724	5.0918
A_51_P423976	507.544	539.596	534.152	134.347	135.866	130.574	7.98184	8.0439	8.02326	7.39924	7.42603	7.33768
A_51_P484671	289.35	296.721	299.364	78.6626	77.2842	80.2059	7.18835	7.20418	7.20418	6.57149	6.54373	6.57149
A_51_P435817	645.522	658.67	644.26	149.242	154.103	157.302	8.33049	8.33612	8.29023	7.57063	7.62587	7.63488
A_51_P120615	707.475	709.986	714.543	168.196	165.845	166.323	8.46261	8.44638	8.4395	7.7427	7.73506	7.71929
A_55_P2186514	72.2535	77.0822	72.7619	95.019	94.2777	91.1231	5.27951	5.34133	5.25208	6.87123	6.84958	6.77342
A_51_P182993	53.0178	55.9882	53.4684	20.4626	23.0536	22.4412	4.82918	4.87851	4.80289	4.46194	4.64189	4.5591
A_55_P2031501	70161.6	67216.1	66850	21699.6	20610.1	21016.8	16.0481	16.0394	16.0365	15.5371	15.4907	15.5096
A_66_P110606	387.044	391.99	386.909	196.651	190.3	184.95	7.59489	7.58725	7.55783	8.00122	7.94638	7.88203
A_55_P2110185	203.789	195.829	197.546	102.855	105.52	103.406	6.71052	6.63456	6.62978	6.99768	7.03997	6.97575
A_55_P1963198	121.523	124.556	123.813	30.8701	27.6683	32.7377	6.02025	6.0241	6.00062	5.12481	4.94067	5.16634
A_55_P1972720	2437.01	2407.72	2455.89	608.011	602.809	631.005	10.3091	10.2777	10.2911	9.77177	9.76692	9.81033
A_52_P106537	4399.65	4419.97	4419.49	973.165	1016.28	1013.9	11.2583	11.2481	11.239	10.5093	10.5919	10.5707
A_51_P156927	4069.57	4063.99	4131.13	1562.99	1569.69	1549.8	11.1395	11.1167	11.1315	11.2743	11.2937	11.2531
A_66_P101764	2138.93	2211.57	2181.45	736.443	713.551	744.183	10.1146	10.1544	10.1173	10.0622	10.0232	10.0653
A_55_P2172852	7645.22	7645.67	7707.9	3090.11	3038.49	3068.43	12.1215	12.1118	12.1139	12.3145	12.2981	12.299
A_51_P165602	80.4685	86.2162	76.2872	43.6971	38.3306	39.5796	5.44419	5.5165	5.3174	5.68055	5.46686	5.47441
A_55_P2087157	323.578	331.919	343.031	108.988	113.742	108.636	7.34461	7.35967	7.39815	7.08917	7.16254	7.05876
A_55_P2122429	542.172	590.72	582.504	299.844	295.577	296.36	8.06896	8.17425	8.14002	8.67059	8.65913	8.64038
A_55_P1977593	6856.51	6846.48	6785.21	2730.82	2771.96	2850.68	11.9466	11.93	11.9057	12.1193	12.155	12.1795
A_52_P618728	1467.75	1445.88	1465.44	632.389	629.143	615.638	9.56517	9.52287	9.52482	9.83295	9.83295	9.77312
A_55_P2019009	346.769	338.804	338.192	154.98	169.433	156.873	7.44116	7.3867	7.38082	7.63356	7.76678	7.63091
A_51_P116687	236.416	238.406	242.328	78.8588	78.5513	78.5118	6.91866	6.90476	6.9165	6.57627	6.56808	6.53551
A_51_P430552	2358.97	2262.77	2251.67	838.084	807.25	809.491	10.2639	10.1859	10.1651	10.2718	10.2206	10.202
A_55_P2132902	3556.27	3534.87	3626.42	1354.01	1369.54	1342.87	10.9097	10.8815	10.9141	11.0206	11.0578	10.9926
A_52_P300376	178.319	174.403	174.401	57.7562	58.0766	59.8733	6.53293	6.48146	6.46657	6.09352	6.09352	6.10555
A_51_P518926	811.878	858.969	856.468	500.437	493.943	519.707	8.65744	8.71982	8.70097	9.45946	9.45227	9.5105
A_55_P1987499	2683.14	2782.41	2754.25	786.95	789.052	787.361	10.4757	10.5166	10.4835	10.1699	10.184	10.1564
A_51_P475995	2316.4	2375.3	2386.7	591.114	584.129	595.624	10.2394	10.2577	10.2458	9.72584	9.71097	9.71858
A_51_P274504	2577.7	2627.61	2634.26	732.394	723.269	746.526	10.3981	10.4114	10.3985	10.0523	10.0462	10.0725
A_51_P115374	55.2974	54.7115	54.3078	15.6761	15.6721	15.139	4.89335	4.84761	4.82857	4.00301	3.98611	3.87963
A_51_P107808	60.9191	64.2371	65.3531	24.3823	24.9536	25.8587	5.03186	5.08189	5.09224	4.75935	4.78093	4.79313
A_55_P2012979	22.0856	24.4456	19.7683	40.037	39.7531	41.9911	3.52421	3.63047	3.31869	5.5356	5.52478	5.56653
A_55_P2137049	649.195	660.688	676.589	225.459	217.512	220.094	8.33844	8.34095	8.35968	8.21796	8.16724	8.15963
A_66_P133202	9014.69	9136.55	9231.45	3126.59	3168.09	3177.54	12.383	12.3948	12.4011	12.3358	12.3691	12.3496
A_52_P329367	102.456	108.289	112.319	73.8769	74.8075	82.9473	5.77783	5.83215	5.86838	6.46127	6.48602	6.62538
A_51_P137336	430.732	437.651	443.48	185.116	189.485	190.235	7.74552	7.7395	7.75407	7.90095	7.94032	7.9229
A_52_P69194	40.6376	44.0787	43.9624	17.9386	20.1768	16.2232	4.44477	4.53303	4.51791	4.23591	4.41881	4.00577
A_52_P459276	148.131	150.188	155.746	33.2128	36.6268	33.3788	6.2792	6.27044	6.30902	5.23749	5.397	5.20239
A_55_P1953475	100829	88713	88283.1	56615.6	52074.3	52146.6	16.7804	16.6257	16.6308	16.8842	16.835	16.8333
A_55_P2018393	48562.6	48180.8	48713.9	21236.5	21055.1	21439.4	15.269	15.3084	15.3406	15.504	15.5188	15.5402
A_52_P348214	264.133	273.148	280.639	81.0905	84.062	86.5605	7.06915	7.09382	7.11717	6.61221	6.67567	6.69261
A_51_P106428	17806.9	17982.7	18187.4	3819.33	3848.69	3898.15	13.4656	13.4821	13.4901	12.6478	12.6697	12.6669
A_55_P1982234	141.142	139.458	140.774	35.1584	35.9274	37.6158	6.21031	6.166	6.166	5.33621	5.36597	5.39902
A_55_P2019254	9466.16	9405.63	9330.77	2872.98	2843.95	2841.98	12.4599	12.4425	12.4177	12.1992	12.1985	12.1751
A_55_P2160421	644.22	634.625	640.259	144.046	139.287	144.507	8.32836	8.28127	8.28037	7.51739	7.46935	7.49457
A_55_P2119761	177.173	174.872	172.334	109.217	118.73	118.569	6.52366	6.48536	6.45037	7.09276	7.22271	7.19813
A_55_P1961983	12428	12590.5	12484.3	4184.48	4156.81	4194.9	12.8743	12.8907	12.8665	12.7844	12.7878	12.787
A_51_P282523	27.5332	26.4793	26.021	20.2555	21.33	22.2995	3.85029	3.7515	3.7199	4.44047	4.51245	4.55027
A_55_P2016119	535.924	548.495	543.45	182.277	180.868	191.565	8.05408	8.06378	8.0452	7.87807	7.87364	7.93399
A_52_P540219	3894.15	3890.88	3864.18	869.218	862.766	854.722	11.0628	11.0394	11.0171	10.3297	10.3305	10.2916
A_55_P1971966	22241	21314.8	21671.7	9188.63	8901.71	9022.81	13.8211	13.7543	13.7789	14.0432	14.0061	14.0121
A_55_P2044533	324.923	314.458	293.135	288.236	276.737	279.239	7.35175	7.28286	7.17314	8.61541	8.55836	8.54794
A_51_P186053	4099.38	4102.74	4153.84	794.176	767.033	777.485	11.1491	11.1319	11.1413	10.1863	10.1392	10.1371
A_55_P1954156	8201.72	8020.15	8142.12	2015.77	2034.76	2016.24	12.2335	12.1944	12.2051	11.6741	11.6975	11.6624
A_55_P2048928	19341.7	19279.8	19808.9	6203.92	6351.99	6317.99	13.5844	13.5808	13.6111	13.4387	13.4918	13.4674
A_66_P118752	1349.86	1327.83	1361.66	610.842	605.405	616.73	9.42264	9.38575	9.40656	9.78083	9.77269	9.77457
A_52_P442852	498.182	499.512	501.255	187.4	184.148	182.663	7.95404	7.92657	7.92515	7.91958	7.89919	7.85851
A_55_P2201470	1044.22	1047.59	1061.08	396.258	399.504	411.831	9.03174	9.0173	9.02192	9.09563	9.11372	9.13998
A_55_P2143219	15115.6	15322.7	15124.8	6761.47	6597.07	6674.46	13.1766	13.196	13.1606	13.5748	13.5621	13.5592
A_66_P123989	1595.55	1659.67	1655.53	386.162	387.145	388.354	9.69083	9.7263	9.71177	9.05649	9.06497	9.05133
A_55_P2096283	41562.6	39491.9	40125.9	11544.5	11573.9	11504.3	14.9631	14.9037	14.935	14.4277	14.4473	14.4344
A_55_P2090798	973.167	982.586	964.618	809.632	842.777	845.13	8.93168	8.92711	8.88576	10.2135	10.2916	10.2761
A_55_P2103948	1560.95	1567.48	1562.98	674.495	692.341	690.918	9.65905	9.64563	9.62757	9.92791	9.973	9.9524
A_55_P2048650	42495.3	40142.8	40224.7	12111.3	11832.7	11762.6	15.008	14.9391	14.9417	14.5121	14.5036	14.4704
A_52_P498128	109.182	106.195	111.858	34.4553	34.8586	34.7619	5.868	5.80777	5.86372	5.29962	5.31377	5.26919
A_52_P136709	251.929	250.024	244.414	67.8598	67.1588	66.4091	7.00256	6.97162	6.92541	6.33436	6.31874	6.27441
A_55_P1958986	95.8218	90.6155	94.9922	38.3445	36.6744	35.6957	5.68669	5.57951	5.63999	5.47617	5.39902	5.31715
A_52_P665202	56946	56176.2	55809.4	16844.6	16332.3	16683.8	15.6246	15.6509	15.6368	15.1088	15.0863	15.1071
A_51_P219505	260.038	261.202	265.906	93.3082	88.6155	97.1721	7.04332	7.03209	7.04038	6.84085	6.76008	6.88042
A_55_P2371984	1844.47	1893.22	1909.15	688.923	676.495	691.001	9.88906	9.91269	9.90972	9.96067	9.93912	9.95282
A_52_P420504	255.814	265.283	267.964	167.253	171.448	174.178	7.02254	7.05515	7.04998	7.73358	7.78813	7.78575
A_55_P1955931	518.609	521.717	520.922	175.069	176.851	177.245	8.01003	7.99466	7.98308	7.81166	7.83955	7.80934
A_51_P109421	1031.82	1032.65	1050.5	325.295	317.932	323.159	9.01631	8.9944	9.0066	8.78599	8.75886	8.75749
A_51_P113072	2470.37	2476.68	2505.8	876.753	857.598	880.738	10.3308	10.3213	10.3218	10.3475	10.3205	10.341
A_55_P1983237	72.4683	77.873	76.156	42.7126	42.2833	41.5687	5.28327	5.35748	5.3157	5.64033	5.61967	5.55289
A_55_P2025006	238.664	244.992	245.365	191.622	198.433	201.57	6.92885	6.94244	6.92994	7.95734	8.02443	8.02282
A_51_P165435	26870	25682.4	26036.6	11152.9	10546	10581.5	14.1157	14.0707	14.0819	14.3717	14.3038	14.2747
A_55_P2121466	732.498	759.906	767.935	241.305	249.042	250.788	8.51454	8.53892	8.54713	8.33655	8.38392	8.37247
A_52_P245415	424.157	434.113	417.251	94.9456	94.1488	91.2556	7.72221	7.7314	7.66421	6.86992	6.84747	6.77547
A_55_P2049086	1107.62	1144.81	1154.62	452.177	459.292	460.519	9.12063	9.14865	9.15381	9.29601	9.32719	9.30821
A_51_P110814	6967.88	7164.92	7225.79	1673.89	1661.98	1691.31	11.9781	12.0031	12.0066	11.3878	11.3806	11.3872
A_51_P144632	1832.41	1866.15	1870.98	463.681	448.688	447.539	9.87826	9.88817	9.87792	9.3371	9.29343	9.26874
A_55_P2115136	3153	3121.76	3165.94	1330.03	1308.46	1300.05	10.7216	10.6906	10.6984	10.9865	10.9716	10.9428
A_55_P2102936	63632.2	62675.1	63420.1	20732	20078.7	20220.7	15.8666	15.9054	15.927	15.4598	15.4351	15.4367
A_55_P1995572	629.44	655.001	648.598	289.066	289.671	285.381	8.28937	8.32724	8.30213	8.62051	8.628	8.57979
A_55_P2102182	2830.6	2864.1	2899.19	1105.43	1123.92	1150.3	10.568	10.565	10.5742	10.7167	10.7534	10.7644
A_51_P179241	1130.55	1122.55	1128.21	491.148	481.108	477.894	9.14607	9.11975	9.11413	9.43197	9.39776	9.36805
A_51_P101196	30922.5	30136.2	30280.6	10360.9	10211.8	10353.2	14.4064	14.3789	14.3789	14.232	14.2277	14.2389
A_52_P318955	1306.34	1299.47	1302.29	573.48	574.261	583.976	9.38051	9.35394	9.34338	9.67692	9.68943	9.6857
A_55_P1997061	11652.1	11420.3	11639.4	4911.68	4916.54	4982.12	12.7783	12.7479	12.767	13.0461	13.0587	13.0652
A_51_P124345	591.631	591.252	592.649	161.005	163.913	157.398	8.20009	8.17543	8.16374	7.68936	7.71579	7.6359
A_55_P2088750	86.6944	85.9813	85.7404	17.8664	18.3021	16.3074	5.54564	5.51135	5.48938	4.22854	4.26057	4.01779
A_51_P118650	704.139	713.248	717.49	338.19	341.7	346.464	8.45645	8.45481	8.44485	8.84379	8.87038	8.86667
A_55_P2182423	35078.7	33588.2	34147	9652.03	9361.39	9515.03	14.6479	14.6016	14.6274	14.1078	14.0768	14.0884
A_55_P1955587	16347.1	16467.4	16615.8	9123.69	8827.83	9159.45	13.3101	13.3215	13.3242	14.0356	13.9961	14.0383
A_66_P119283	758.644	788.76	779.43	332.567	341.387	341.482	8.55836	8.59379	8.56494	8.81487	8.86849	8.84225
A_52_P406507	207.411	214.03	213.497	61.6864	59.3438	61.762	6.73707	6.75499	6.73915	6.19368	6.12677	6.16289
A_51_P244396	2149.08	2135.29	2160.8	894.859	878.747	893.167	10.124	10.0931	10.0998	10.3825	10.3593	10.3636
A_51_P359237	5269.29	5342.28	5387.13	870.216	878.453	873.901	11.5149	11.5191	11.5232	10.3318	10.3585	10.3261
A_55_P1974134	6731.99	6807.62	6623.83	1835.24	1826.96	1845.15	11.9133	11.9238	11.8549	11.5323	11.5362	11.5318
A_51_P125260	10865.4	10819.4	10916.3	2900.12	2847.96	2906.45	12.6662	12.6517	12.6579	12.2194	12.1998	12.2165
A_55_P2021603	919.352	912.81	894.019	146.082	147.744	145.338	8.84623	8.81925	8.77159	7.54453	7.55928	7.50195
A_55_P2070352	19615.3	19043.3	18870.9	11176.1	10969.9	10923.8	13.6011	13.5672	13.5366	14.3753	14.3669	14.3446
A_51_P497317	9774	9895.94	9666.05	2745.03	2725.1	2733.75	12.5174	12.5246	12.481	12.128	12.128	12.1155
A_51_P110395	8048.34	8095.17	8180.4	2724.4	2693.32	2725.95	12.2058	12.2114	12.2138	12.1149	12.1143	12.1126
A_51_P391445	51820.2	49686.9	50374	14152.5	13197.6	13709.9	15.409	15.3832	15.4222	14.8125	14.7143	14.7725
A_55_P1970414	400	416.572	421.171	92.6254	88.8029	95.0406	7.63488	7.67463	7.67744	6.82725	6.76283	6.83488
A_51_P475291	768.934	825.618	820.923	238.855	240.463	242.937	8.57866	8.6605	8.64158	8.32002	8.33444	8.32182
A_55_P1998651	4130.18	4277.89	4288.11	931.931	925.016	931.353	11.1617	11.1977	11.1901	10.4414	10.4429	10.4292
A_55_P2136184	29.7102	29.1909	30.8805	9.93652	9.86225	11.9554	3.96611	3.90222	3.97447	3.25946	3.21878	3.48235
A_55_P2131105	3475.91	3488.03	3592.88	1439.53	1413.45	1425.55	10.8698	10.861	10.8961	11.1356	11.1171	11.1058
A_55_P1998943	7866.61	7858.1	7846.23	5307.34	5149.37	5232.22	12.1665	12.1569	12.1458	13.1684	13.1397	13.144
A_55_P1999408	9099.84	9162.82	9002.81	3551.24	3498.53	3548.32	12.3956	12.3981	12.3604	12.5402	12.5327	12.5294
A_55_P2058201	116.054	113.547	115.705	73.7955	77.6515	80.7926	5.95734	5.89851	5.9152	6.45856	6.55021	6.58371
A_52_P371063	162.668	159.164	160.37	46.3787	47.0177	48.6996	6.41346	6.35401	6.35099	5.76766	5.77899	5.79857
A_52_P433817	860.463	931.455	942.216	414.538	408.539	420.443	8.74368	8.84698	8.85455	9.16421	9.14717	9.1768
A_55_P1968743	1887.63	1839.81	1853.06	675.334	644.148	654.947	9.92663	9.8631	9.8596	9.93085	9.86795	9.86923
A_51_P127756	2445.74	2470.88	2501.36	535.846	539.287	546.232	10.3168	10.3182	10.3205	9.57081	9.5895	9.5825
A_55_P2076989	1340.06	1385.73	1387.18	1096.79	1106.49	1128.08	9.41009	9.45031	9.43892	10.7063	10.731	10.7365
A_52_P67643	1216.29	1265.64	1267.79	246.743	254.29	254.969	9.26229	9.30914	9.29651	8.36754	8.4209	8.39333
A_51_P119597	7744.95	7724.55	7829.25	2799.48	2758.3	2815.32	12.1384	12.1292	12.1413	12.1581	12.1466	12.1592
A_51_P439996	2807.54	2837.89	2819.39	1478.16	1494.64	1504.62	10.5491	10.5496	10.5267	11.1826	11.2091	11.1983
A_52_P553316	2480.7	2499.65	2512.63	1077.53	1071.58	1085.85	10.3384	10.3318	10.3252	10.677	10.6778	10.6723
A_55_P2140656	54.2024	51.6863	53.4821	17.9048	18.4708	21.2314	4.86156	4.75663	4.80357	4.23316	4.27525	4.46594
A_55_P2087796	1391.03	1386	1409.98	467.626	450.237	455.468	9.47444	9.45106	9.46769	9.35151	9.30102	9.29084
A_51_P306658	4534.55	4441.81	4498.64	990.581	965.73	979.256	11.3043	11.2545	11.2636	10.5435	10.5097	10.5123
A_55_P1978810	569.89	573.343	578.401	201.066	194.235	200.293	8.14412	8.1301	8.13054	8.0403	7.97965	8.01003
A_51_P108334	13927.4	13796.8	13907.6	3442.92	3417.74	3442.72	13.0309	13.0183	13.0183	12.4936	12.4989	12.4879
A_55_P2105963	31073.8	30457.3	30743.1	8470.39	8474.56	8529.52	14.4163	14.3997	14.4146	13.9123	13.9287	13.9169
A_55_P1987645	40.3397	39.5419	40.3508	22.9387	20.5037	23.5546	4.43356	4.37588	4.3996	4.65121	4.4475	4.63841
A_55_P1993879	88691.6	83383.2	82917.7	29944.4	28859.8	28838.1	16.5043	16.468	16.468	16.0303	16.0158	16.008
A_51_P110841	2182.26	2194.55	2223.53	633.76	624.65	631.895	10.1519	10.14	10.1445	9.8372	9.81991	9.81375
A_52_P484442	96.5022	93.3219	95.8697	19.6772	16.5142	18.9725	5.69403	5.6231	5.65128	4.39538	4.08854	4.27112
A_55_P2009588	110240	102108	102597	56538.2	52577.1	52245.5	16.9414	16.9041	16.913	16.8796	16.8461	16.8416
A_52_P465971	70.3013	71.3555	70.7119	20.8243	19.2603	20.3627	5.24223	5.22772	5.21335	4.49037	4.34065	4.39237
A_52_P496870	291.77	291.743	287.091	109.082	108.304	106.938	7.20254	7.17908	7.14844	7.09131	7.08456	7.03164
A_52_P256279	1826.36	1826.01	1810.6	686.39	691.111	710.468	9.87464	9.85413	9.82996	9.95353	9.96961	9.98941
A_52_P306305	854.328	870.52	880.575	203.483	173.584	198.49	8.7305	8.74446	8.74533	8.06025	7.80402	7.99356
A_51_P221651	344.279	350.089	335.989	86.5166	86.1766	83.4817	7.43233	7.4334	7.36892	6.7158	6.71388	6.6367
A_55_P2106763	775.25	811.77	808.927	195.894	200.671	198	8.58818	8.6361	8.61817	7.99263	8.0455	7.98909
A_55_P2125144	50.4948	44.3134	53.2867	23.7628	21.9511	23.7655	4.75663	4.54247	4.79791	4.71495	4.55729	4.65495
A_55_P2179335	4878.95	4928.28	4888.01	2120.56	2129.1	2103.95	11.4074	11.4042	11.3857	11.7481	11.7624	11.7289
A_55_P2201866	69.7531	66.8317	70.876	43.6128	48.6359	43.5442	5.22927	5.13928	5.21653	5.67711	5.83087	5.63031
A_52_P381418	339.26	317.262	329.401	157.186	143.63	154.564	7.41523	7.29852	7.33985	7.65517	7.51611	7.60526
A_55_P2072722	86.3592	85.5878	87.0943	68.244	61.8715	66.0369	5.54074	5.50627	5.51234	6.34418	6.18887	6.26595
A_51_P123405	129.74	133.25	134.409	117.637	118.358	120.245	6.10044	6.10555	6.10555	7.20602	7.21739	7.21689
A_51_P109144	148.532	149.031	149.81	60.6162	60.0363	59.7976	6.28277	6.25971	6.25352	6.16833	6.14513	6.1045
A_55_P1999760	213.779	199.079	217.579	39.3779	37.0963	35.6706	6.78009	6.65864	6.76816	5.50918	5.41827	5.31613
A_55_P2182939	20079.7	19608.1	19699.5	6895.76	6626.96	6693.12	13.645	13.6089	13.6045	13.6011	13.569	13.5639
A_55_P2008136	669.037	683.851	687.115	291.01	289.046	302.603	8.38311	8.38583	8.38091	8.63258	8.62638	8.66934
A_51_P103975	8871.99	8911.83	8964.86	2777.6	2737.64	2787.69	12.3582	12.3595	12.3541	12.1478	12.1354	12.1424
A_55_P1992470	10068.5	10072.5	9879.7	3887.46	3597.25	3695.58	12.5597	12.5548	12.5152	12.679	12.5677	12.5846
A_51_P201945	1463.82	1429.42	1476.81	449.538	426.198	442.182	9.55859	9.50212	9.53774	9.28445	9.22017	9.24937
A_51_P394833	6879.34	6905.32	7058.33	1902.15	1866.9	1917.89	11.9532	11.947	11.9672	11.5914	11.5682	11.5886
A_51_P365656	413.729	418.834	424.195	174.784	176.886	176.312	7.68874	7.68204	7.6921	7.8079	7.84084	7.80287
A_55_P2054157	19579.7	19708.9	19761.1	5790.69	5760.98	5839.41	13.5988	13.618	13.6097	13.3268	13.3356	13.3373
A_51_P151835	159.514	156.111	154.023	143.623	182.219	178.13	6.38209	6.32281	6.29942	7.51032	7.88126	7.82037
A_55_P2361437	1440.74	1460.14	1488.51	592.421	586.591	601.853	9.53076	9.53743	9.55027	9.72939	9.72035	9.73507
A_55_P1963777	5193.23	5272.63	5330.28	1155.21	1155.57	1168.81	11.4939	11.4988	11.5055	10.7823	10.7935	10.7857
A_55_P1953387	2516.37	2582.38	2579.71	600.88	591.867	605.081	10.359	10.3813	10.3705	9.75208	9.73458	9.74565
A_55_P2041340	41015.4	39602	40909.3	12256.2	12052.3	12249.4	14.9312	14.9092	14.9842	14.5347	14.5256	14.5564
A_55_P2000818	2067.19	2012.39	2066.78	522.362	501.314	505.341	10.0622	10.0069	10.032	9.52843	9.47444	9.46454
A_51_P216922	749.808	757.654	774.91	183.976	182.457	191.112	8.54332	8.53554	8.55721	7.88991	7.88478	7.93065
A_51_P317317	1406.49	1414.14	1432.98	352.563	346.848	363.101	9.49287	9.4837	9.494	8.91144	8.89784	8.95195
A_51_P341664	881.716	873.008	907.979	172.913	174.834	178.874	8.78385	8.74955	8.79518	7.78813	7.81535	7.82637
A_52_P644690	6388.38	6456.62	6577.74	1372.31	1346.09	1351.24	11.8213	11.8258	11.8428	11.049	11.0259	11.0058
A_51_P116581	1372.89	1333.91	1349.32	480.827	463.056	472.041	9.45106	9.39242	9.39242	9.39206	9.34099	9.34852
A_55_P2273379	80.904	85.8744	91.2895	48.9611	51.1319	49.3671	5.45169	5.50889	5.58059	5.84772	5.90677	5.81863
A_55_P2021460	93.3589	98.0858	94.9431	13.5868	14.6477	14.2279	5.65212	5.69118	5.63812	3.76083	3.88213	3.77315
A_52_P200265	1191.64	1209.74	1190.32	723.894	717.847	713.729	9.22834	9.2333	9.20162	10.0312	10.0371	9.99726
A_51_P202033	3371.47	3383.78	3368.94	1396.66	1377.31	1393.84	10.8255	10.8125	10.7935	11.0844	11.0672	11.0644
A_55_P2152225	48.6931	50.765	50.2678	21.8383	20.5386	19.9302	4.7034	4.72868	4.70917	4.57142	4.4502	4.35747
A_55_P2013630	118.535	115.633	122.048	29.233	28.3762	30.3235	5.98517	5.92276	5.98233	5.03531	4.98828	5.0426
A_55_P2087205	878.507	896.843	914.856	167.81	158.176	159.66	8.77998	8.78977	8.80726	7.73875	7.66294	7.65675
A_55_P1964682	24041.1	23315.6	23424.7	65406.4	62264.3	61408.4	13.9432	13.9089	13.9075	17.0687	17.0792	17.0617
A_51_P286995	1471.05	1470.92	1482.3	282.078	288.7	302.347	9.56935	9.55165	9.54317	8.5792	8.62445	8.66704
A_55_P2020153	32054.3	31477.6	31450.7	7945.66	7822.2	8163.19	14.484	14.473	14.4603	13.7968	13.7955	13.852
A_51_P101660	520.574	523.72	529.807	168.853	165.28	167.546	8.01416	8.00075	8.01129	7.75089	7.73069	7.73358
A_51_P100852	2579.22	2639.82	2664.17	1882.4	1881.68	1902.75	10.399	10.4219	10.4204	11.5738	11.579	11.5764
A_51_P211491	2093.99	2116.99	2137.71	1177.36	1171.23	1187.12	10.0808	10.0777	10.0816	10.8063	10.8095	10.8113
A_51_P433127	3304.59	3372.14	3416.09	980.117	942.305	957.271	10.7925	10.8085	10.8141	10.5257	10.4676	10.4685
A_55_P2467628	110.985	111.333	111.891	41.9355	106.049	120.75	5.89176	5.86761	5.86411	5.60629	7.05039	7.22229
A_52_P684642	223.602	234.577	227.213	52.2217	44.2389	52.3846	6.84376	6.88653	6.83257	5.9483	5.69043	5.91436
A_55_P2142156	282.883	288.004	283.937	74.1176	75.1796	71.3058	7.15866	7.16335	7.13312	6.46824	6.49537	6.37629
A_55_P2063237	575.922	550.906	606.443	373.511	370.635	366.797	8.16205	8.06934	8.20125	9.00938	9.00138	8.96672
A_51_P128775	1065.91	1101.05	1112.34	335.483	338.965	344.222	9.06226	9.09479	9.09215	8.82986	8.85383	8.85344
A_55_P2177105	9447.83	9544.66	9404.74	4239.41	4188.38	4250.27	12.4571	12.4674	12.4314	12.8001	12.8006	12.8022
A_55_P2091153	90.3958	86.7785	89.6612	74.6681	73.5599	76.1332	5.6022	5.52589	5.55478	6.48275	6.46127	6.48505
A_55_P2050857	404.486	410.661	412.052	190.536	189.321	187.205	7.65216	7.65462	7.6464	7.94694	7.93818	7.8987
A_65_P20799	887.442	885.718	884.921	356.305	353.929	367.743	8.79439	8.76845	8.75487	8.93095	8.93341	8.97175
A_52_P102002	279.375	287.458	288.373	129.227	135.458	133.727	7.14019	7.15997	7.1541	7.3465	7.42385	7.37821
A_55_P2114908	1030.95	1005.32	1054.13	276.75	258.801	269.015	9.01539	8.95871	9.0114	8.55132	8.44671	8.48544
A_52_P199633	1679.02	1705.38	1720.93	1051.6	1055.71	1061.68	9.75615	9.76067	9.76067	10.6379	10.6505	10.6362
A_55_P2092776	955.593	953.392	960.814	353.228	346.009	354.89	8.90655	8.88251	8.88121	8.91628	8.89489	8.91053
A_55_P2038152	19.7187	21.3301	19.522	89.2997	85.7982	85.64	3.36711	3.42682	3.30319	6.76867	6.70752	6.67501
A_55_P2180531	118.945	123.723	120.713	72.3901	70.2665	73.2754	5.98983	6.01669	5.96885	6.43081	6.38352	6.42156
A_52_P627269	32.2743	30.5837	33.9867	29.0419	27.7015	29.0954	4.08793	3.97084	4.12556	5.02623	4.94252	4.97289
A_51_P258620	621.469	629.415	649.243	152.502	150.677	150.975	8.27168	8.26839	8.30429	7.60526	7.59291	7.5687
A_66_P101538	3430.99	3554.62	3616.7	1184.81	1225.52	1249.87	10.8539	10.8924	10.9087	10.8182	10.8791	10.8858
A_52_P650108	1840.87	1923.58	1901.42	383.27	393.234	399.065	9.88606	9.93698	9.90135	9.047	9.09215	9.0918
A_52_P383089	105.476	107.76	107.582	23.1662	22.575	23.7845	5.82025	5.82615	5.80751	4.6749	4.60688	4.65709
A_51_P166244	119.986	121.852	124.945	84.9171	84.1576	87.4736	6.00062	5.99806	6.01583	6.6884	6.6782	6.70937
A_55_P2174541	336.861	345.848	354.8	187.257	182.322	194.109	7.40721	7.41456	7.44437	7.91786	7.8825	7.95635
A_55_P2189903	107.309	108.609	109.685	29.8512	31.3483	35.2562	5.84402	5.83464	5.83343	5.06861	5.13733	5.29339
A_55_P2104791	39148.7	38995.7	39026.8	11508.5	11306.1	11489.2	14.8447	14.8711	14.876	14.4235	14.4146	14.43
A_51_P121891	63311.9	61736.5	61799.2	22533.8	22356.4	22469.4	15.8517	15.8836	15.8885	15.6033	15.6216	15.6131
A_55_P2025273	1095.71	1125.39	1123.79	394.007	390.788	382.618	9.10366	9.12294	9.109	9.08671	9.07994	9.02653
A_55_P2026753	1608.82	1625.65	1634.24	292.194	284.125	296.938	9.70258	9.69832	9.6902	8.6361	8.60209	8.64301
A_55_P2076744	342.93	341.13	337.772	374.776	366.495	362.572	7.42759	7.39924	7.3794	9.015	8.98246	8.94975
A_51_P382849	23928.9	23721.9	24044.2	8639.97	8568.16	8615.36	13.9339	13.9339	13.9339	13.9492	13.9492	13.9393
A_55_P2149719	26627.8	26739.8	26302.1	6845.13	6788.02	6909.31	14.1044	14.1233	14.1006	13.5911	13.5988	13.6045
A_55_P2171977	114767	102703	103863	40267.4	38125.9	38112.4	17.0086	16.9149	16.9377	16.4594	16.4312	16.4312
A_55_P2141866	131.797	136.29	127.625	22.3071	27.4932	26.7445	6.1201	6.13594	6.0388	4.60592	4.92873	4.84424
A_51_P311785	1074.99	1077.01	1071.77	501.642	494.191	504.659	9.07606	9.06001	9.04008	9.46454	9.4532	9.45821
A_55_P2061135	68008.1	65186.9	65254.1	24466.7	23537.7	23797.4	15.9947	15.9846	15.9867	15.7346	15.7081	15.7099
A_51_P196158	822.501	833.941	838.756	318.764	312.218	324.236	8.6778	8.67095	8.67405	8.75685	8.73492	8.76319
A_52_P25812	1322.19	1320.2	1373.73	508.558	510.593	518.687	9.39417	9.3759	9.41926	9.48457	9.50118	9.50683
A_55_P2062262	347.283	341.508	331.231	149.587	143.958	140.425	7.44342	7.40038	7.34961	7.57462	7.51877	7.44658
A_51_P116088	3984	3950.82	3987.66	1529.1	1494.46	1515.88	11.1044	11.0658	11.0715	11.2395	11.2087	11.2109
A_66_P102163	272.472	281.36	278.971	94.6328	88.4665	90.5075	7.10766	7.13312	7.10625	6.86353	6.75499	6.76408
A_52_P408657	356.151	360.885	374.083	143.463	145.893	149.342	7.47901	7.47618	7.51561	7.50785	7.54118	7.55347
A_55_P2067505	1342.33	1348.1	1357.62	802.144	771.468	794.484	9.41154	9.40937	9.40367	10.1977	10.1498	10.1708
A_51_P172231	2283.99	2286.68	2301.88	1141.3	1111.09	1130.56	10.2162	10.1992	10.1977	10.7667	10.7381	10.7414
A_51_P105380	67.4257	70.7514	70.8953	27.2934	27.6624	27.5674	5.18164	5.21703	5.2177	4.92701	4.94024	4.89163
A_52_P384901	2756.44	2870.83	2878.84	822.212	832.882	841.927	10.5205	10.571	10.5604	10.2432	10.273	10.2669
A_55_P2067332	358.545	360.4	357.074	480.07	476.186	475.544	7.4869	7.47456	7.4559	9.39131	9.38623	9.35916
A_55_P2032489	540.165	560.332	568.798	133.462	132.128	122.98	8.06335	8.09215	8.10538	7.39082	7.38473	7.25256
A_52_P357611	95.5138	99.3191	100.011	25.5749	21.1369	22.1673	5.68136	5.71015	5.70374	4.83092	4.49751	4.53931
A_55_P2009767	207.556	205.421	208.846	111.129	105.339	103.414	6.74025	6.70232	6.70752	7.12171	7.03833	6.97653
A_55_P2248315	105.887	107.441	112.918	78.2118	73.2891	77.2471	5.82427	5.82025	5.87565	6.56106	6.45302	6.51123
A_55_P2041121	67943.6	65144.8	64608.1	40000.8	37775.6	37937.4	15.9926	15.9805	15.97	16.4538	16.4209	16.4244
A_55_P2122334	99.9472	99.5352	102.788	47.2863	47.3301	47.9473	5.74416	5.71337	5.73867	5.79857	5.78954	5.77816
A_52_P670874	6632.66	6798.18	6786.47	1364.06	1348.94	1362.75	11.8868	11.9211	11.9062	11.0338	11.0318	11.0226
A_55_P2120466	368.956	369.623	381.334	90.6797	96.3119	95.379	7.53272	7.51032	7.5408	6.79394	6.88362	6.84334
A_55_P2032034	3916.4	4078.71	4094.68	1078.23	1067.27	1069.94	11.0705	11.1239	11.118	10.6773	10.6702	10.65
A_55_P1967301	163.591	164.958	171.972	36.3387	35.5787	36.3666	6.42245	6.40803	6.44769	5.38856	5.34502	5.3419
A_55_P1977284	139.73	140.079	145.61	44.8999	42.9641	43.1414	6.19564	6.17343	6.2116	5.72363	5.64692	5.61744
A_51_P302149	890.068	917.374	924.688	288.687	283.033	299.327	8.79858	8.82418	8.82512	8.6177	8.59651	8.65386
A_55_P1975322	8154.4	8315.67	8310.06	2570.86	2523.16	2515.49	12.2255	12.2497	12.2353	12.0317	12.0158	11.9902
A_51_P508444	5421.97	5481.57	5553.45	3244.72	3270.96	3277.03	11.5621	11.5664	11.5716	12.3981	12.4239	12.4084
A_52_P96748	171.356	176.149	181.378	32.7469	35.8912	38.0548	6.48385	6.49572	6.51723	5.21257	5.36411	5.41549
A_55_P2121537	112126	99570.8	99537.1	43765	42636.7	41853.8	16.9651	16.8601	16.8672	16.5632	16.5716	16.5384
A_55_P2002205	470.94	500.419	493.059	114.952	117.729	117.834	7.86445	7.92845	7.90056	7.16698	7.21028	7.18999
A_51_P181400	416.24	439.853	429.232	100.655	106.31	96.5403	7.70111	7.74784	7.70915	6.96413	7.0547	6.86765
A_55_P2195463	255.337	263.004	270.782	72.6843	74.8418	73.6349	7.02096	7.0416	7.06479	6.43624	6.4869	6.43148
A_55_P2120596	91.6714	99.842	103.398	94.1604	101.945	102.8	5.6234	5.71844	5.75052	6.85558	6.98408	6.96569
A_51_P138879	897.992	879.813	881.259	271.164	275.608	271.792	8.81174	8.75886	8.74651	8.51759	8.54945	8.50366
A_55_P2054445	8804.53	8799.16	8977.38	3594.42	3599.9	3643.47	12.3442	12.3394	12.3556	12.5526	12.5689	12.5677
A_55_P1988273	3893.1	3936.61	3965.23	935.765	959.616	946.704	11.0623	11.0596	11.0612	10.451	10.5031	10.4518
A_55_P2014928	669.096	630.945	682.091	226.154	221.149	230.32	8.38362	8.27299	8.37247	8.22508	8.19419	8.24228
A_51_P121412	982.801	1010.84	1011.24	293.581	291.849	294.054	8.94825	8.96583	8.95589	8.64376	8.64038	8.62676
A_51_P115817	3681.86	3728.52	3778.02	991.667	978.999	999.265	10.9655	10.9665	10.9768	10.5458	10.5317	10.5472
A_51_P272250	4736.5	4802.76	4720.47	1494.01	1453.07	1503.46	11.3663	11.3712	11.3399	11.2029	11.1606	11.1971
A_55_P2009792	601.074	624.298	604.881	186.168	193.209	193.301	8.22571	8.25492	8.19677	7.90762	7.97258	7.94638
A_55_P2063505	3598.72	3677.81	3662.53	1205.89	1226.38	1216.85	10.9309	10.9463	10.9278	10.842	10.8819	10.8411
A_55_P2064442	16445.6	15703.9	15773.6	5269.26	5113.63	5180.85	13.326	13.2357	13.2357	13.1606	13.1284	13.1273
A_55_P2054300	661.606	657.205	668.747	119.988	122.149	122.979	8.36149	8.33282	8.34291	7.23393	7.26749	7.25216
A_52_P359965	37.3824	38.9126	37.3712	33.7228	31.8715	33.7702	4.3182	4.34896	4.26532	5.26216	5.15932	5.22348
A_52_P652212	4056.96	4073.6	4118.96	1094.05	1048.6	1071.78	11.1342	11.1223	11.1281	10.7016	10.6423	10.6545
A_55_P2174339	162.05	167.885	161.192	67.3628	67.6377	69.4056	6.40844	6.43113	6.35513	6.3223	6.32948	6.33479
A_55_P2133170	1549.07	1562.19	1534.78	579.98	583.944	597.269	9.64422	9.64271	9.59918	9.68985	9.71028	9.72372
A_51_P112734	80.026	82.9065	84.6231	69.4269	69.8071	70.6939	5.43587	5.45845	5.4671	6.36571	6.37584	6.36327
A_55_P2184551	7884.27	7939.73	8004.97	3010.11	3032.35	3021.05	12.1686	12.1751	12.1739	12.2723	12.2939	12.274
A_51_P220317	1378.02	1376.61	1384.31	286.685	280.465	287.995	9.45626	9.43892	9.43585	8.6043	8.58337	8.59509
A_55_P2166995	146440	128901	127914	76655.9	72060.2	71439.1	17.4301	17.3795	17.3839	17.2717	17.2857	17.275
A_55_P2004230	5556.92	5446.2	5464.15	1747.6	1643.9	1641.88	11.6036	11.5544	11.5439	11.4479	11.3625	11.3416
A_52_P64364	7104.64	6896.1	6834.57	2867.24	2778.64	2827.15	12.0004	11.9437	11.9194	12.1974	12.1599	12.163
A_51_P480190	598.906	618.717	598.53	67.1597	65.0029	66.6868	8.22024	8.24333	8.17815	6.31692	6.27091	6.27991
A_55_P2080794	7150.72	6999.97	7081.97	1895.06	1878.34	1797.49	12.0124	11.9645	11.9716	11.5844	11.5771	11.4798
A_66_P136899	3476.84	3555.17	3570.8	2256.83	2257.15	2240.06	10.8702	10.8932	10.8845	11.8417	11.8469	11.8189
A_51_P121818	6193.21	6217.68	6264.86	1834.03	1813.24	1846.12	11.7743	11.7629	11.7615	11.53	11.5251	11.5335
A_55_P2088685	111.804	107.802	112.086	32.769	30.3748	32.1779	5.90294	5.82735	5.86588	5.21335	5.08636	5.13928
A_55_P2025103	10827.5	10893.5	10879.2	4491.9	4366.82	4369.35	12.6596	12.6656	12.6534	12.9038	12.875	12.854
A_55_P2009518	88825.6	85164.9	84525.1	42913.5	40924.2	41500.9	16.5062	16.5203	16.5177	16.5306	16.5177	16.5306
A_51_P475875	1351.35	1310.46	1319.85	635.369	589.126	601.261	9.42603	9.36701	9.36215	9.84182	9.72663	9.73408
A_55_P2074766	35.6569	40.0264	36.6299	20.7113	24.1406	21.9854	4.24751	4.39723	4.23148	4.4834	4.72916	4.52296
A_55_P1999182	1506.99	1499.87	1469.42	576.8	566.102	569.795	9.60201	9.57953	9.52967	9.68414	9.664	9.64854
A_55_P2165199	1808.56	1886.47	1918.47	1486.87	1453.01	1487.06	9.86007	9.90735	9.9184	11.1939	11.1601	11.177
A_51_P273538	621.725	596.495	607.34	188.533	184.248	184.578	8.27299	8.18855	8.204	7.9262	7.9001	7.87923
A_52_P56751	60398	57839.9	58047.7	32234.4	30741.5	31191.8	15.7207	15.7081	15.7365	16.1246	16.1103	16.1174
A_55_P2040518	2080.33	2022.26	2077.52	1762.55	1726.85	1743.83	10.0716	10.0146	10.0382	11.4639	11.4421	11.4325
A_51_P447988	4992.61	4769.32	4814.41	1738.18	1678.76	1684.92	11.4379	11.3629	11.3678	11.4359	11.3931	11.3826
A_51_P103757	4623.51	4647.92	4665.19	1320.05	1310.92	1329.03	11.338	11.3274	11.3195	10.9754	10.9749	10.9754
A_55_P2115871	192.364	189.793	192.507	122.731	122.873	117.522	6.63278	6.5858	6.59515	7.26605	7.27863	7.18495
A_51_P136888	6554.28	6759.05	6792.58	2380.19	2407.39	2465.45	11.8655	11.9145	11.9076	11.9133	11.9437	11.9556
A_51_P176797	1478.35	1427.18	1439.6	409.068	395.813	393.885	9.57728	9.49831	9.49831	9.14521	9.10048	9.07143
A_55_P2039444	483.611	487.873	478.932	154.239	145.9	143.622	7.90582	7.89491	7.8595	7.62197	7.54172	7.48251
A_55_P2060255	96887.3	93466.8	93928.1	61690.3	59153.1	59620.1	16.7169	16.744	16.7595	16.9777	17.0111	17.0111
A_51_P359333	10568.6	10642.8	10746.2	3960.31	3987.71	4035.94	12.6247	12.6293	12.635	12.7044	12.7227	12.7184
A_55_P2001903	3609.72	3649.37	3671.53	838.067	837.41	848.531	10.9369	10.9381	10.9322	10.2714	10.2814	10.2827
A_55_P2176908	2094.84	2085.44	2136.79	989.968	965.019	985.741	10.0824	10.055	10.0808	10.5417	10.5089	10.5228
A_51_P430327	683.79	684.638	677.323	313.57	323.641	335.96	8.4127	8.38743	8.36208	8.73543	8.78423	8.81893
A_55_P1967928	2835.03	2868.85	2825.96	409.121	405.776	414.373	10.5723	10.5696	10.529	9.14563	9.13713	9.14865
A_66_P111714	319.254	330.921	331.237	145.79	146.535	144.429	7.32731	7.35341	7.35039	7.53951	7.54812	7.49269
A_51_P507509	8162.56	8103.35	8049.78	2264.51	2238.99	2254.55	12.2273	12.2129	12.1873	11.849	11.8333	11.8286
A_51_P468599	18888.9	19070.3	19346.1	5824.94	5895.44	5899.55	13.5552	13.5718	13.5789	13.3391	13.3629	13.3573
A_66_P128537	586.343	568.83	585.179	499.936	478.622	492.704	8.18091	8.11671	8.14753	9.45678	9.39242	9.42022
A_55_P2048249	3071.33	3084.02	3096.39	1715.1	1715.8	1722.07	10.6875	10.6751	10.6677	11.4111	11.4291	11.4144
A_51_P246924	297.488	293.402	292.62	415.019	411.492	421.825	7.23197	7.18835	7.17127	9.16728	9.15837	9.18515
A_52_P520408	21435.6	21593.2	21350.7	8563.1	8343.82	8548.51	13.7574	13.7824	13.7396	13.9322	13.9009	13.9257
A_55_P2008982	122.824	127.688	126.579	56.7991	55.2784	53.4999	6.03164	6.05829	6.03051	6.06773	6.02688	5.94508
A_51_P310548	4460.19	4428.53	4353.56	1261.25	1209	1220.79	11.2819	11.2516	11.2148	10.9138	10.8532	10.8462
A_52_P226929	566.57	581.692	580.26	329.966	348.562	343.736	8.13369	8.15348	8.13369	8.80503	8.90476	8.85219
A_52_P262219	17550.9	17337.1	17374	29124.4	28203	28396.4	13.4368	13.42	13.4074	15.9867	15.9669	15.9752
A_55_P2000909	41525.6	39358.5	40340	12335.6	12193.1	12161.6	14.9584	14.9001	14.9466	14.549	14.5613	14.5387
A_51_P296416	3494.52	3516.99	3486.52	853.891	867.224	873.164	10.8783	10.8737	10.8453	10.3037	10.3378	10.3248
A_52_P301223	2272.67	2355.21	2414.52	649.436	655.541	653.063	10.207	10.2453	10.2675	9.87286	9.89906	9.86521
A_66_P133043	22030.6	21852.5	21800.8	9255.81	9004.95	8947.87	13.8015	13.8095	13.7879	14.0577	14.0203	14.003
A_55_P2150294	2775.74	2749.75	2662.17	1206.67	1146.16	1141.02	10.5307	10.4921	10.4188	10.8425	10.779	10.7566
A_55_P2173035	6840.33	6727.17	6739.88	1845.95	1801.3	1827.55	11.9412	11.9	11.8927	11.5468	11.5128	11.5154
A_51_P284577	95.3415	82.6146	89.9681	67.1605	73.1542	69.1145	5.67651	5.45217	5.56005	6.31755	6.45037	6.32828
A_55_P2295515	107.54	108.074	108.906	32.3181	32.687	31.4767	5.84734	5.83047	5.82239	5.19358	5.19728	5.10128
A_51_P125050	973.518	974.416	983.226	255.925	252.758	260.1	8.93341	8.91445	8.91408	8.42195	8.41099	8.42711
A_52_P218976	217.477	221.971	218.311	51.1297	54.5975	54.7141	6.80222	6.8102	6.77304	5.90962	6.00736	5.97761
A_55_P1968362	363.263	361.066	361.656	273.964	269.88	271.356	7.50852	7.47781	7.47148	8.53612	8.51824	8.5001
A_51_P105161	912.354	904.633	908.675	120.374	118.902	117.238	8.83449	8.80337	8.79621	7.24006	7.22447	7.18177
A_55_P2182273	9707.34	9379.44	9385.17	3934.58	3796.95	3850.41	12.507	12.4347	12.4273	12.695	12.6509	12.6451
A_51_P189208	628.229	654.884	656.982	248.469	254.866	252.686	8.28705	8.32627	8.32002	8.38052	8.42491	8.38392
A_52_P379337	3067.69	3103.63	3131.51	1634.32	1629.67	1665.84	10.6854	10.6831	10.6813	11.3488	11.3495	11.3682
A_55_P2046838	1760.27	1727.25	1763.93	508.202	473.051	500.23	9.82145	9.77908	9.79378	9.48253	9.37828	9.44567
A_55_P1953884	8505.17	8691.83	8637.98	2231.49	2290.68	2308.26	12.2944	12.318	12.2967	11.8206	11.8693	11.8594
A_55_P2021923	303.816	318.651	318.099	223.95	229.256	227.409	7.25902	7.3059	7.28865	8.20702	8.25913	8.21664
A_51_P395111	1875.24	1847.41	1863.48	493.965	498.048	497.634	9.91454	9.87057	9.87094	9.44155	9.46727	9.43783
A_51_P391825	1338.86	1346.1	1349.23	520.279	487.457	491.998	9.4085	9.40625	9.39206	9.52033	9.43018	9.41784
A_55_P2078173	15634.3	15378.4	15489.2	3873.49	3812.18	3895.06	13.2252	13.2012	13.2091	12.672	12.655	12.664
A_51_P195506	447.601	458.249	457.722	200.355	199.472	202.192	7.79738	7.80752	7.79458	8.03163	8.03318	8.02557
A_55_P2049999	5694.46	5811.85	5854.14	2126.11	2126.24	2123.77	11.6463	11.6564	11.6548	11.7514	11.7602	11.7418
A_55_P2084611	110.997	116.652	116.905	117.22	114.923	113.691	5.89205	5.93487	5.92619	7.19663	7.18134	7.13312
A_52_P421713	109.416	116.678	114.092	41.6071	39.2585	39.4313	5.87137	5.93515	5.89176	5.59674	5.50454	5.46686
A_52_P550049	1677.16	1685.52	1708.15	633.628	623.659	632.412	9.7549	9.7452	9.74955	9.83667	9.81725	9.81519
A_55_P2250514	35.796	40.7932	37.9762	10.3623	13.3623	15.2808	4.253	4.42873	4.29265	3.31693	3.72135	3.89778
A_55_P2009477	11838.6	11762.8	11715.1	3731.3	3645.05	3645.55	12.8058	12.792	12.7789	12.6073	12.5872	12.5683
A_51_P174720	953.641	959.689	953.989	226.098	229.505	235.107	8.90432	8.89276	8.87038	8.22433	8.2602	8.27448
A_55_P1965402	9842.81	9931.33	9905.09	3649.23	3525.49	3546.44	12.5233	12.5314	12.52	12.5754	12.5393	12.5289
A_55_P2043382	1287.58	1310.01	1325.57	376.166	386	376.384	9.35653	9.3665	9.3665	9.02011	9.06135	9.00425
A_55_P2001714	467.493	451.148	471.125	202.529	192.11	196.624	7.85543	7.78763	7.83184	8.05408	7.96353	7.98013
A_55_P1997696	31463.5	31348.3	32153.7	25068.2	25018.4	25389.8	14.4401	14.4574	14.4979	15.7834	15.8164	15.8252
A_55_P2043582	72.9906	79.8209	81.3058	43.5722	44.6095	50.3583	5.29602	5.39155	5.40921	5.67548	5.70226	5.84374
A_51_P163079	256.487	261.81	257.675	178.068	173.462	175.33	7.02732	7.03657	6.99768	7.84043	7.802	7.79525
A_55_P2155560	905.083	913.468	912.348	601.179	584.305	588.236	8.82512	8.82103	8.80249	9.75417	9.71141	9.69894
A_52_P589664	207.52	207.553	214.741	60.5859	58.8413	58.773	6.73835	6.71493	6.74594	6.16721	6.111	6.08332
A_51_P447668	6911.53	6970.1	6987.27	3414.96	3355.23	3366.01	11.9634	11.9578	11.951	12.481	12.4687	12.4496
A_55_P2024953	3970.67	4053.77	4082.85	1413.2	1397.93	1400.78	11.0988	11.1121	11.1117	11.1049	11.0961	11.0757
A_55_P2125322	112261	107082	107460	38216.6	36565.6	36412.1	16.9687	17.0026	17.0191	16.3656	16.3441	16.3326
A_55_P2126627	400.028	413.281	402.06	121.5	121.841	125.175	7.63549	7.6617	7.61028	7.25216	7.26256	7.27959
A_51_P507622	246.28	253.838	249.775	119.089	116.744	129.845	6.97162	6.99155	6.95401	7.21962	7.20017	7.32979
A_51_P358256	63.8813	66.1487	63.6291	38.6125	38.6418	43.7571	5.09907	5.12413	5.05365	5.4857	5.48055	5.63884
A_55_P1960202	144.199	154.045	152.592	178.46	197.355	188.497	6.23884	6.30162	6.27955	7.84441	8.01501	7.90952
A_52_P112651	465.905	457.041	439.016	240.311	237.244	232.314	7.85129	7.80546	7.7427	8.3302	8.31421	8.25356
A_51_P267454	10061.5	10215.6	10262.4	2931.65	2910.2	2967.17	12.5587	12.5703	12.5677	12.2398	12.2391	12.2533
A_55_P2100241	533.344	537.075	551.041	1070.23	1043.97	1081.93	8.04765	8.03765	8.06113	10.6657	10.6358	10.6646
A_55_P1953093	2774.02	2734.1	2756.89	989.516	939.612	961.7	10.5294	10.4831	10.4871	10.5413	10.4633	10.4774
A_55_P2078544	135.974	132.133	141.279	101.602	102.092	103.459	6.15431	6.09468	6.17284	6.97803	6.98836	6.9785
A_51_P143190	6389.68	6277.66	6260.4	3997.57	3720.47	3777.61	11.8227	11.7853	11.7602	12.7211	12.6201	12.627
A_51_P328400	7404.17	7346.7	7310.24	2256.8	2121.96	2166.98	12.0672	12.043	12.0208	11.8412	11.7569	11.7657
A_51_P413539	76.8851	77.0386	79.3559	49.6047	54.0133	51.321	5.37301	5.34001	5.37429	5.868	5.98787	5.87339
A_55_P2200319	354.782	359.598	375.931	50.4895	50.9925	49.4908	7.4733	7.46838	7.52214	5.89238	5.90149	5.82199
A_51_P254299	337.064	337.007	344.436	230.347	234.246	248.558	7.40813	7.38218	7.40274	8.25391	8.29253	8.35916
A_52_P8043	5251.6	5365.13	5424.26	2150.81	2158.76	2183.44	11.5094	11.5273	11.5323	11.7676	11.7822	11.7777
A_55_P2040485	4358.4	4269.35	4299.56	4249.72	4108.59	4135.19	11.2413	11.1939	11.1932	12.8093	12.7648	12.759
A_51_P121252	590.357	602.577	606.073	188.988	186.468	189.899	8.19563	8.20526	8.20051	7.93065	7.91786	7.91991
A_55_P2028570	13569.1	13324	13451.2	4113.83	4056.59	4066.36	13.0001	12.9713	12.9726	12.7539	12.7472	12.7315
A_52_P57317	109.661	105.978	104.026	25.7817	23.8377	25.3969	5.8746	5.80425	5.75829	4.84457	4.70755	4.76808
A_51_P354345	83.5531	85.5592	80.3466	29.8519	26.5379	30.2056	5.49609	5.50537	5.39185	5.06889	4.87589	5.0358
A_55_P2097656	108257	104998	105224	56467.2	54642.5	54582.5	16.9063	16.9731	16.9753	16.8764	16.8917	16.8917
A_51_P464630	2567.06	2583.87	2613.27	740.831	733.768	742.168	10.3898	10.3819	10.3891	10.0733	10.0694	10.0622
A_55_P2084741	1467.73	1503.6	1503.85	333.243	319.427	338.634	9.56468	9.58287	9.56402	8.82058	8.76415	8.83076
A_51_P414548	2190.28	2231.69	2253.27	901.457	921.229	917.114	10.1561	10.1664	10.1669	10.3926	10.4356	10.4049
A_66_P100586	114.177	123.353	129.468	39.5666	36.7585	35.107	5.93168	6.01254	6.05955	5.51793	5.40329	5.28815
A_51_P331021	2459.26	2507.7	2513.2	843.644	861.396	875.272	10.3261	10.3378	10.3257	10.2831	10.3285	10.3289
A_55_P2069856	6128.71	6176.72	6144.31	2173.52	2117.39	2227.88	11.7575	11.7554	11.7324	11.7827	11.7509	11.8122
A_55_P1967633	7312.95	7376.54	7240.09	1416.03	1453.78	1443.63	12.0452	12.0506	12.0101	11.109	11.1611	11.1248
A_52_P102559	664.742	678.689	648.367	189.99	190.786	195.173	8.37072	8.37527	8.30105	7.94052	7.95153	7.96743
A_55_P2065829	56713.3	55909.5	55560.9	18863.1	18750.3	18845.8	15.6208	15.639	15.6285	15.3056	15.3248	15.32
A_51_P312035	1918.16	1928.92	1906.91	1040.77	1068.62	1058.33	9.95074	9.94332	9.90768	10.619	10.6723	10.6318
A_55_P1987746	60462.4	59405.9	58751	33331.7	32320	32665	15.7232	15.779	15.7736	16.1583	16.1687	16.1687
A_51_P279552	91.4979	93.169	95.2096	83.7053	85.2755	85.5041	5.62072	5.6209	5.64238	6.66275	6.69805	6.67246
A_55_P2006519	1402.92	1391.61	1409.19	450.525	459.427	460.021	9.48649	9.45886	9.46642	9.28943	9.32816	9.30722
A_55_P2034998	66.2239	72.2544	66.2627	38.9094	34.4601	35.4024	5.1542	5.24919	5.11433	5.49327	5.28928	5.30018
A_51_P117109	848.181	863.616	866.682	235.03	236.464	240.74	8.71787	8.72704	8.71909	8.29528	8.30852	8.30801
A_51_P119401	3422.18	3483.77	3497.41	1124.37	1137.81	1138.67	10.8518	10.8587	10.8532	10.741	10.7694	10.7547
A_52_P465129	5185.24	5187.87	5243.4	3360.79	3338.77	3401.39	11.4916	11.4798	11.4837	12.4537	12.4579	12.4674
A_55_P2124110	201.214	194.567	202.403	73.7562	74.061	75.1498	6.69097	6.62278	6.66202	6.45807	6.47056	6.464
A_66_P102237	7942.95	7928.75	7996.16	2898.66	2874.06	2890.56	12.1823	12.1705	12.1733	12.2171	12.2183	12.2051
A_55_P2054619	43859.1	42893.8	42970.4	20220.7	19718.4	19745.9	15.079	15.079	15.0813	15.4222	15.4017	15.3935
A_52_P653937	114.399	116.951	120.409	33.3185	27.3025	28.6293	5.93357	5.93803	5.96546	5.24042	4.91947	4.9481
A_65_P04472	1973.99	2000.51	1965.09	708.37	705.275	688.588	9.99103	9.99616	9.95696	9.99837	10.0024	9.94687
A_55_P2083619	2412.69	2393.38	2334.44	1471.11	1431.73	1456.47	10.2972	10.2675	10.2169	11.1723	11.1342	11.138
A_52_P331125	185.137	196.673	197.362	73.8569	74.6687	75.6523	6.57956	6.64313	6.62908	6.46051	6.48342	6.47529
A_55_P2079761	1055.29	1077.83	1080.67	392.969	376.252	383.443	9.04544	9.06226	9.05254	9.08171	9.02653	9.02697
A_55_P2078008	6041.06	6119.08	6076.13	1500.59	1507.66	1518.15	11.7331	11.7393	11.7136	11.2078	11.2264	11.2156
A_51_P452153	7776.69	7731.62	7740.3	2423.64	2390.47	2406.22	12.1458	12.1307	12.1227	11.9397	11.9325	11.9231
A_51_P108862	1875.44	1933.64	1957.19	782.011	777.887	787.226	9.91497	9.94687	9.95121	10.1631	10.1605	10.1561
A_55_P2122075	296.802	288.199	309.784	92.6781	88.0049	88.6289	7.22878	7.16457	7.25082	6.82864	6.74369	6.73299
A_55_P2117614	12252.1	12422.2	12592.8	3332.53	3322.38	3330.37	12.854	12.869	12.875	12.4397	12.4514	12.4332
A_55_P2039230	207.038	214.999	217.197	56.3036	55.6664	54.321	6.73404	6.75958	6.76592	6.05705	6.03592	5.9671
A_51_P403049	510.031	516.086	521.374	334.861	345.378	343.597	7.98909	7.97489	7.98389	8.82699	8.88929	8.85176
A_52_P56634	207.936	243.654	260.665	170.039	158.546	163.052	6.74286	6.9336	7.01202	7.76544	7.66559	7.6917
A_55_P1964009	222.224	223.378	226.595	109.622	114.206	117.321	6.83147	6.81798	6.82924	7.096	7.17012	7.18289
A_52_P316405	3667.35	3682.69	3674.92	1572	1582.86	1588.59	10.957	10.95	10.9334	11.2819	11.3084	11.2889
A_55_P2045911	98.0941	102.648	104.403	75.1971	74.6693	76.7142	5.71937	5.75244	5.76327	6.49062	6.48385	6.49781
A_51_P316553	413.592	425.046	422.817	158.93	158.704	161.266	7.68837	7.70191	7.68571	7.67095	7.66679	7.67543
A_55_P2028365	51.5037	57.3314	50.6974	36.9663	41.1635	41.2796	4.7882	4.9159	4.7239	5.41926	5.57208	5.54216
A_51_P383629	428.107	467.342	469.063	136.893	144.308	141.479	7.73326	7.83387	7.82473	7.43033	7.5217	7.45622
A_55_P1953998	1010.51	1053.68	1036.99	721.447	732.598	719.694	8.99005	9.02572	8.99005	10.0278	10.0658	10.0122
A_55_P1988259	102081	95460.2	95350.4	53813.1	51048	51163.4	16.809	16.7998	16.8045	16.8194	16.8069	16.8069
A_55_P2122841	1285.94	1382.92	1384.54	328.676	348.494	349.601	9.35394	9.44679	9.43624	8.79858	8.90377	8.88213
A_55_P2015292	58.0404	57.9741	60.1192	39.6095	38.9699	41.0098	4.95993	4.93576	4.9766	5.51967	5.49386	5.53174
A_55_P1993517	1246.91	1290.06	1291.89	372.658	384.109	379.215	9.30425	9.34156	9.32977	9.00536	9.05854	9.01322
A_55_P2154684	15826.3	15770.6	15691.3	6428.74	6436.21	6437.14	13.2475	13.2425	13.228	13.5055	13.5108	13.4946
A_52_P537459	59.6053	57.0643	59.3417	47.0459	44.0904	42.283	5.00363	4.90738	4.95804	5.79282	5.68341	5.58137
A_51_P490678	1245.03	1225.03	1225.53	371.286	344.7	351.878	9.3	9.25511	9.24657	8.99984	8.88546	8.89425
A_51_P430082	160.674	164.002	163.025	66.8765	72.6514	72.2057	6.39212	6.39785	6.37084	6.30902	6.43828	6.39921
A_55_P2175400	252.2	254.548	246.198	202.539	201.166	206.499	7.0046	6.99768	6.93475	8.05459	8.05073	8.06335
A_52_P257523	1519.27	1466.26	1515.45	524.4	509.428	508.551	9.61753	9.54521	9.57868	9.53743	9.49617	9.475
A_55_P2062190	1157.66	1170.02	1168.17	763.735	770.377	779.422	9.18005	9.18005	9.17103	10.1203	10.1476	10.1422
A_51_P378210	78.799	78.6649	80.1205	40.5549	38.8668	40.0908	5.41319	5.37395	5.38712	5.55711	5.48938	5.49852
A_55_P2170963	8431.41	8328.74	8320.99	3700.14	3616.98	3654.51	12.2787	12.2533	12.237	12.5927	12.5793	12.573
A_51_P357744	89293.4	81491.5	82006.5	23867.9	23169	23234.8	16.5203	16.4186	16.4441	15.7002	15.6883	15.6733
A_55_P2252496	284.272	284.601	295.435	95.3661	96.1881	94.206	7.168	7.14619	7.18598	6.87698	6.88225	6.8263
A_55_P1973415	217.179	220.397	223.549	162.394	157.246	158.146	6.80054	6.79757	6.80559	7.70191	7.65274	7.64284
A_52_P122673	637.837	633.333	622.89	135.417	138.293	134.318	8.31009	8.27891	8.24085	7.40987	7.45622	7.38173
A_51_P148105	222.731	227.224	230.892	122.737	120.878	121.807	6.83565	6.84376	6.84987	7.26652	7.2501	7.23914
A_51_P122845	790.956	810.408	825.1	290.175	292.969	297.569	8.62194	8.63258	8.64874	8.628	8.64611	8.64611
A_55_P2026818	1373.95	1408.5	1403.72	849.673	854.628	844.017	9.45138	9.47789	9.46009	10.2953	10.3145	10.2728
A_51_P221362	18896.7	18512.8	18357.3	6045.6	6048.23	6098.9	13.556	13.5263	13.5023	13.3963	13.4138	13.4024
A_55_P1995354	180.934	174.622	178.055	57.9019	52.9623	55.9401	6.54805	6.48309	6.49537	6.09643	5.9617	6.01595
A_55_P2184508	51194.5	51354.4	50677.4	26092.6	25317.2	25048	15.3906	15.4688	15.446	15.8429	15.8376	15.8035
A_55_P1989653	276.141	275.754	278.22	172.66	176.764	176.088	7.12391	7.10766	7.10349	7.78575	7.83912	7.80052
A_52_P238242	1432.41	1516.09	1545.05	691.578	703.466	715.931	9.52118	9.59428	9.61064	9.96564	9.99803	10.0046
A_55_P2113391	22.0789	19.3761	24.2293	10.247	11.0078	10.6402	3.52236	3.29568	3.60425	3.29986	3.39367	3.30752
A_55_P2049582	2700.48	2934.95	2951.06	655.965	669.355	677.319	10.4867	10.601	10.5973	9.89004	9.92298	9.92498
A_55_P2080649	164.464	170.127	166.656	187.501	189.294	194.794	6.42995	6.44732	6.40018	7.92072	7.93782	7.96353
A_55_P1998854	657.521	675.328	664.921	198.22	196.15	200.845	8.35163	8.36799	8.33444	8.01242	8.00297	8.01463
A_52_P793384	222.578	235.038	232.143	55.1367	54.1537	59.9292	6.8337	6.89064	6.85749	6.02653	5.99436	6.10756
A_55_P2011106	225.182	214.491	218.665	138.991	136.84	144.842	6.85233	6.75744	6.77455	7.45439	7.43713	7.49825
A_51_P385099	1579.11	1606.37	1619.62	3266.68	3242.96	3279.29	9.67868	9.68181	9.67719	12.4117	12.4117	12.41
A_55_P1953063	8093.58	8125.71	8065.64	3092.33	3176.18	3215.2	12.2161	12.2154	12.1902	12.3162	12.3762	12.3682
A_51_P165704	5749.83	5830.19	5860.16	2553.67	2540.92	2538.59	11.6633	11.6628	11.6558	12.0254	12.0278	12.0025
A_55_P2123220	364.627	382.663	383.916	424.263	431.742	443.286	7.51478	7.55831	7.54786	9.19844	9.24157	9.25438
A_55_P1967069	4788.72	5014.49	4993.75	2009.77	2029.34	2060.66	11.3833	11.4307	11.4171	11.6696	11.6921	11.698
A_51_P481482	858.507	858.486	857.03	851.039	823.986	843.121	8.74109	8.71787	8.70218	10.2967	10.2591	10.2701
A_51_P165451	69.2259	75.9595	71.0241	18.9245	22.3313	23.2758	5.21703	5.32352	5.2204	4.32513	4.59053	4.62002
A_51_P279623	9274.58	9476.28	9531.95	3108.94	3104.92	3140.37	12.4246	12.4527	12.4514	12.324	12.3328	12.3303
A_51_P356762	8626.02	8716.97	8577.06	2841.34	2734.08	2746.85	12.3114	12.3233	12.2855	12.1818	12.1341	12.1211
A_55_P2005753	1219.17	1201.53	1244.27	322.229	323.601	329.01	9.26768	9.22228	9.26768	8.77159	8.78385	8.78679
A_51_P155142	617.349	617.556	617.401	342.736	343.044	349.376	8.26387	8.23977	8.22777	8.86552	8.87797	8.88121
A_55_P1984113	4707.67	4780.49	4795.09	2006.75	2060.79	2082.42	11.3573	11.3686	11.3616	11.6656	11.7188	11.7136
A_55_P2018701	2887.61	2853.81	2889.73	981.69	960.798	954.521	10.5977	10.5604	10.5676	10.5276	10.504	10.4644
A_51_P145631	641.29	646.602	626.525	392.6	390.135	404.049	8.32121	8.3076	8.25218	9.07994	9.07713	9.11262
A_55_P2010152	83066.3	80456.4	81046.8	28328.5	27422.9	27938.7	16.3778	16.4008	16.4108	15.9512	15.9344	15.9512
A_66_P114244	33.2135	37.5831	29.6826	20.9329	17.2145	20.9782	4.13507	4.28991	3.92171	4.5012	4.15848	4.44477
A_55_P2170539	59.4225	56.0227	57.9364	8.70466	6.34024	8.07845	4.99668	4.87977	4.92566	3.07771	2.75661	2.94413
A_52_P597608	160.175	154.165	154.401	75.454	72.7261	75.0835	6.38637	6.30397	6.30162	6.49694	6.44018	6.46299
A_55_P2027521	54.7071	58.4701	58.0464	19.59	18.2422	20.9944	4.87256	4.9486	4.9296	4.38456	4.2516	4.44623
A_55_P2165790	328.921	331.946	345.469	315.866	312.768	312.408	7.36638	7.36013	7.40721	8.74446	8.73711	8.71504
A_55_P2066180	2180.95	2157.39	2204.38	701.918	713.915	725.683	10.149	10.1123	10.135	9.98589	10.025	10.0227
A_52_P623751	1191.03	1176.3	1196.74	662.18	646.805	668.704	9.22644	9.18825	9.21036	9.90318	9.87572	9.90279
A_55_P2070054	10042.7	10492.1	10438.2	2575.05	2663.17	2679.88	12.5563	12.6091	12.588	12.0353	12.093	12.0838
A_51_P158388	3751.09	3836.93	3847.41	1201.47	1205.23	1242.29	10.9979	11.0166	11.0085	10.8371	10.8509	10.877
A_55_P2063256	1339.85	1345.15	1329.15	426.259	427.806	429.485	9.40937	9.40537	9.3724	9.2077	9.22644	9.21005
A_51_P282837	174.655	171.116	172.989	85.9369	79.654	85.6058	6.50614	6.45453	6.45661	6.7051	6.58928	6.67386
A_55_P1995449	35313.4	34830.8	34701.4	8256.58	8159.26	8356.01	14.6529	14.6606	14.6568	13.8683	13.8634	13.8891
A_52_P79513	181.158	185.299	180.675	70.7823	65.3434	74.225	6.55062	6.55561	6.51184	6.39815	6.27802	6.44371
A_51_P239673	26760.9	26871.2	26711.8	6768.49	6791.07	6840.47	14.1116	14.1363	14.1157	13.5797	13.6	13.5919
A_55_P2184279	129.235	137.977	132.81	37.2804	41.6844	49.3296	6.09683	6.15185	6.09269	5.43509	5.592	5.81811
A_52_P173368	215.286	219.399	223.435	50.2818	49.7398	47.9458	6.78545	6.78936	6.8052	5.88851	5.86453	5.77783
A_52_P584293	588.957	618.953	594.121	298.464	306.473	314.348	8.19088	8.24491	8.16684	8.66526	8.71294	8.72589
A_55_P2182810	474.065	469.596	474.482	108.008	105.947	105.698	7.87364	7.84043	7.84299	7.07362	7.04743	7.01202
A_55_P2060158	243.611	250.736	243.795	167.107	159.491	166.463	6.95705	6.97699	6.9235	7.73241	7.67644	7.72185
A_51_P106259	51.4766	51.5697	51.1744	18.0414	19.4067	19.6116	4.7871	4.75413	4.73587	4.2434	4.35092	4.33128
A_55_P1956557	905.767	932.462	915.989	442.202	430.285	424.66	8.82655	8.85066	8.81032	9.25865	9.23449	9.19379
A_51_P121302	429.868	445.317	451.554	108.715	108.521	109.589	7.73973	7.76678	7.77594	7.08515	7.08784	7.06867
A_55_P2082393	1274.48	1313.61	1295.11	369.162	378.83	383.451	9.34193	9.37114	9.33314	8.99146	9.03832	9.0274
A_55_P2027230	2411.07	2500.85	2529.95	694.179	711.067	722.237	10.2963	10.3323	10.3365	9.97087	10.0142	10.0174
A_51_P466162	16358.1	16330.3	16720.7	4610.42	4527.61	4667.87	13.3122	13.3059	13.3391	12.9519	12.9394	12.9672
A_55_P2083794	279.784	291.974	293.93	133.372	131.116	133.524	7.14357	7.18091	7.17815	7.38988	7.37185	7.37311
A_51_P345747	810.347	812.393	808.348	222.207	219.005	218.607	8.65386	8.63747	8.61686	8.19019	8.1786	8.14913
A_51_P162471	22537.6	22974.6	23123.7	4652.59	4613.24	4672.79	13.8392	13.8826	13.8852	12.9713	12.9663	12.9726
A_51_P105124	1304.88	1314.63	1336.33	685.495	685.62	693.088	9.37909	9.37152	9.38178	9.95121	9.95909	9.9551
A_51_P266546	79.8543	77.8642	80.9931	67.951	64.4362	70.7224	5.43174	5.35708	5.40256	6.33742	6.25971	6.36399
A_55_P2046661	185.12	186.437	189.513	60.4295	63.1355	64.3106	6.57864	6.56348	6.57322	6.16103	6.22785	6.22567
A_51_P106752	93.3176	95.9126	96.5355	24.7165	26.0317	26.3679	5.65128	5.65895	5.6602	4.77815	4.84424	4.81874
A_51_P285446	1088.76	1079.49	1102.09	447.89	454.066	462.48	9.09413	9.06527	9.07713	9.27701	9.30914	9.31401
A_51_P148684	55.5774	54.8341	56.7852	33.8081	30.6653	32.837	4.90101	4.85184	4.8924	5.2673	5.09966	5.1731
A_55_P2292737	5970.94	6030.39	5981.81	1583.85	1601.23	1585.59	11.7171	11.7156	11.691	11.2945	11.3274	11.2863
A_51_P282394	5168.46	5246.2	5196.35	1238.58	1200.28	1226.38	11.4867	11.491	11.4676	10.8796	10.8436	10.8532
A_51_P355172	58.8477	57.0386	61.3841	26.9467	27.5838	27.1189	4.98432	4.90588	5.00016	4.91105	4.93395	4.86227
A_55_P2131279	4563.03	4689.47	4741.1	2594.23	2577.01	2591.65	11.3146	11.3389	11.3483	12.0457	12.0441	12.0365
A_52_P262967	3547.4	3681.11	3721.58	1755.5	1731.19	1752.1	10.9036	10.9489	10.9557	11.4582	11.4454	11.4384
A_55_P1970536	777.81	790.337	806.727	141.875	142.327	148.292	8.59379	8.59948	8.61415	7.49033	7.50195	7.54047
A_51_P126835	732.33	751.516	764.768	164.508	165.598	168.734	8.51413	8.52503	8.54114	7.71537	7.73326	7.7459
A_55_P2159665	5486.98	5623.41	5642.86	2171.16	2151.15	2184.54	11.5811	11.6045	11.5982	11.7807	11.7772	11.7793
A_55_P2059387	33.4028	40.2967	35.175	17.8038	17.1893	20.169	4.14326	4.40753	4.17274	4.22139	4.15683	4.37534
A_55_P2099379	860.511	796.761	829.481	506.656	494.235	492.682	8.744	8.61122	8.65744	9.47926	9.45355	9.41989
A_55_P2017851	25491.4	24234.1	24401.3	7938.75	7620.12	7733.81	14.0447	13.9604	13.959	13.7945	13.7558	13.7645
A_51_P513072	263.348	274.543	270.545	65.2777	63.8829	69.4329	7.0625	7.09982	7.0625	6.27405	6.24427	6.33647
A_55_P1966644	1320.85	1322.57	1336.58	534.823	529.849	547.863	9.39168	9.37769	9.38229	9.56864	9.56239	9.58788
A_51_P414448	5282.64	5306.04	5342.69	1705.36	1723.32	1780.45	11.5191	11.509	11.509	11.4058	11.4379	11.4651
A_52_P488305	1103.03	1077.95	1106.67	404.164	401.997	402.191	9.11583	9.06262	9.08295	9.12378	9.12378	9.10469
A_65_P10450	731.853	742.477	751.523	559.725	575.448	578.278	8.5125	8.50546	8.51338	9.6414	9.69307	9.67529
A_52_P660385	2679.94	2652.06	2669.4	459.557	448.361	455.671	10.4727	10.4312	10.4226	9.3214	9.29126	9.29126
A_55_P2139072	40.2052	37.2974	38.5759	32.7909	31.0933	29.2071	4.42705	4.27294	4.3179	5.21452	5.12365	4.98069
A_51_P365008	362.804	357.819	366.012	182.327	180.544	176.439	7.50707	7.46192	7.48633	7.87891	7.87125	7.80431
A_55_P2090996	12035.4	12091.9	12270.7	3107.1	3064.18	3108.94	12.8295	12.8347	12.847	12.3233	12.3162	12.3175
A_55_P2008735	226.88	236.609	238.971	103.533	95.326	101.696	6.86226	6.8968	6.89568	7.00647	6.86582	6.95141
A_55_P2079041	48067.4	46613.5	46582	17245.4	16855.2	16708.3	15.2476	15.2437	15.2476	15.1637	15.1292	15.1116
A_51_P237512	126.886	137.701	132.466	41.0932	42.0136	43.805	6.07128	6.14934	6.08981	5.57951	5.60704	5.64105
A_52_P616356	315.831	320.273	327.965	303.437	307.975	314.03	7.31177	7.31177	7.33076	8.68869	8.72019	8.72432
A_51_P252784	1753.15	1834.78	1858.43	466.065	496.652	487.81	9.818	9.86007	9.86401	9.34338	9.45849	9.40332
A_55_P2240116	59.6463	59.144	62.7098	16.3931	26.0022	153.325	5.00551	4.96721	5.03027	4.08341	4.84318	7.59344
A_55_P2048209	12048.6	12326.2	12151.7	3943.63	4008.62	4011.61	12.8314	12.8631	12.8314	12.6975	12.7315	12.7101
A_51_P413461	2684.14	2739.78	2695.82	1082.91	1099.67	1089.49	10.4761	10.485	10.4442	10.6827	10.7177	10.6815
A_55_P2117731	18283.3	18093.2	18135.5	5489.95	5326.39	5345.96	13.5055	13.4891	13.4837	13.2266	13.1906	13.1786
A_52_P38627	210.565	212.854	214.605	31.8634	32.495	32.9101	6.75901	6.74725	6.74456	5.17459	5.18762	5.17642
A_55_P2067445	16617.4	15933.1	16522.5	4621.9	4585.8	4710.5	13.3423	13.2602	13.3122	12.9595	12.9595	12.9844
A_52_P276525	179.237	181.22	181.696	120.448	119.79	112.438	6.53813	6.53238	6.52022	7.24042	7.23764	7.1128
A_52_P123864	2492.36	2537.61	2559.16	852.056	832.333	854.857	10.3463	10.3522	10.359	10.2994	10.2714	10.2919
A_51_P351285	1405.51	1419.85	1434.86	695.457	701.902	713.271	9.49069	9.48974	9.49527	9.97451	9.99466	9.99654
A_52_P595954	4093.77	4246.74	4265.57	1192.63	1254.12	1257.43	11.1478	11.1847	11.1826	10.8247	10.9126	10.8957
A_65_P13459	188.563	186.849	192.341	82.115	84.2607	85.4631	6.6069	6.56673	6.59241	6.63171	6.67985	6.6715
A_55_P2044359	2591.83	2610.15	2680.83	1029.3	1051.05	1057.43	10.4067	10.3993	10.4317	10.6056	10.6458	10.6303
A_55_P2086075	586.554	597.129	600.859	196.618	193.504	195.097	8.18248	8.19116	8.18412	8.00075	7.97489	7.96675
A_55_P2096324	227.658	227.949	227.466	41.8169	44.907	40.4787	6.86851	6.84854	6.83488	5.60414	5.71126	5.51616
A_66_P119170	1074.29	1100.39	1091.78	256.028	253.053	239.875	9.07574	9.09252	9.06457	8.4223	8.41241	8.30175
A_55_P2076680	6967.5	7029.62	7024.85	1503.48	1498.25	1499.85	11.9777	11.9727	11.9578	11.2109	11.2148	11.1939
A_55_P1958597	157.63	169.29	167.278	57.3527	61.7109	61.5766	6.36399	6.44127	6.40732	6.08123	6.18391	6.15848
A_55_P2035504	8394.09	8392.74	8400.68	2765.53	2795.21	2803.4	12.2716	12.2634	12.2528	12.1424	12.1693	12.1513
A_55_P1996911	2323.4	2373.02	2376.22	897.83	871.152	896.86	10.2443	10.2551	10.2394	10.3883	10.3439	10.3693
A_55_P2032853	383.555	393.036	397.045	137.215	145.705	143.695	7.58474	7.59146	7.59489	7.43524	7.53884	7.48429
A_51_P357877	849.22	868.179	871.497	280.756	283.765	288.612	8.71942	8.73888	8.72633	8.5739	8.59996	8.59768
A_55_P2103055	7822.15	7823.68	7804.37	4378.15	4365.89	4425.72	12.1575	12.1498	12.1347	12.8498	12.8743	12.8734
A_55_P2006693	197.507	204.166	195.141	239.364	234.577	235.253	6.66532	6.69097	6.61001	8.32324	8.29498	8.27543
A_51_P413916	600.497	623.733	614.26	177.596	175.826	182.36	8.22508	8.25425	8.21946	7.83542	7.82759	7.85628
A_52_P182659	22195.2	22020.2	22438.1	8835.14	8755.05	8808.05	13.8157	13.817	13.828	13.9825	13.9839	13.9805
A_55_P2114354	92.3142	91.0432	86.4555	51.6502	45.52	49.0695	5.63281	5.58584	5.50249	5.92571	5.72995	5.81065
A_55_P2139390	94608.2	87644.4	89187.7	35229.5	34316.8	34337.9	16.6801	16.5828	16.6537	16.2291	16.2291	16.2208
A_55_P2015258	4030.72	4044.38	4129.47	962.369	977.956	994.012	11.1217	11.1093	11.1311	10.4934	10.5299	10.5385
A_52_P219913	328.341	328.172	332.678	117.805	117.747	117.694	7.36457	7.34406	7.35536	7.20796	7.2113	7.18897
A_52_P152283	4948.55	5084.2	4920.24	1873.95	1944.78	1923.87	11.4261	11.4501	11.3947	11.5647	11.6323	11.5955
A_55_P2082914	196.085	190.671	204.635	48.2498	46.9504	47.5363	6.65632	6.59209	6.67841	5.8284	5.776	5.76285
A_66_P119999	4214.58	4198.04	4190.98	2014.96	2038.86	2041.68	11.1901	11.168	11.1533	11.6729	11.7022	11.6792
A_55_P1964615	330.497	337.49	340.326	105.898	101.092	102.506	7.3746	7.38304	7.38854	7.03997	6.96846	6.96218
A_52_P368134	324.439	324.092	330.189	105.523	96.4593	101.475	7.34916	7.32642	7.34498	7.03543	6.88736	6.94972
A_55_P2070262	277.048	278.648	283.111	136.271	134.752	136.071	7.12853	7.12344	7.12853	7.42111	7.41523	7.39561
A_55_P2022342	8937.8	8958.87	9053.16	2485.92	2439.53	2440.73	12.3711	12.3699	12.3687	11.9801	11.9678	11.9449
A_52_P468033	16052.4	16046.7	16341	6845.62	6934.11	6925.05	13.281	13.2727	13.2965	13.5919	13.6244	13.6111
A_55_P2088095	2701.98	2709.7	2703.37	1333.05	1334.68	1329.04	10.4882	10.4695	10.4504	10.9921	11.0108	10.9758
A_55_P2054132	66.28	75.8693	75.6091	50.1242	44.299	49.7868	5.15571	5.32109	5.30847	5.88421	5.69315	5.82984
A_55_P1967885	17970	18325.5	18883.7	8750.58	8369.48	8708.45	13.4821	13.5151	13.5389	13.9629	13.906	13.9614
A_66_P115061	24854	25315.8	25700.7	4128.78	4093.48	4163.16	13.9974	14.0496	14.0593	12.7613	12.7604	12.7736
A_55_P2117664	59.4737	60.7412	58.1188	73.4093	68.6	70.5053	4.99871	5.00393	4.93087	6.4484	6.35183	6.35887
A_55_P2072213	6067.94	6035.28	6207.3	1173.98	1166.76	1170.6	11.7381	11.7176	11.7525	10.8008	10.803	10.7884
A_55_P2339650	8029.28	7973.26	8113.15	2771.47	2765.1	2837.13	12.2027	12.1823	12.1985	12.1453	12.1498	12.1713
A_55_P1977633	5652.98	5815.87	5767.82	1783.34	1786.35	1840.79	11.6283	11.6578	11.6361	11.4822	11.497	11.5256
A_55_P1956667	2271.69	2270.96	2314.8	1127.64	1100.44	1135.68	10.2064	10.1917	10.2036	10.7463	10.7196	10.7485
A_55_P1973259	366.637	368.875	364.321	216.18	212.736	212.136	7.52394	7.50749	7.47956	8.15143	8.1327	8.10871
A_55_P1963724	71.067	71.904	69.5394	25.5779	28.3674	29.8953	5.25979	5.24003	5.18593	4.83201	4.98764	5.02153
A_55_P2186644	123.739	122.456	121.247	81.8966	82.2545	85.6187	6.03809	6.00311	5.9732	6.62538	6.63867	6.67466
A_52_P547662	2214.1	2287.11	2270.11	939.436	920.362	983.227	10.1734	10.2001	10.1776	10.4574	10.4344	10.519
A_51_P489337	12159.4	12285.6	12284.3	4728.44	4712.3	4811.05	12.8441	12.8556	12.8482	12.9969	13.0032	13.0128
A_52_P987071	11673.3	11760.5	11731.3	4812.69	4866.75	4849.34	12.7829	12.7915	12.7803	13.023	13.0461	13.023
A_51_P365903	864.137	857.183	861.921	309.004	311.498	319.524	8.75065	8.71504	8.71003	8.71336	8.73333	8.74604
A_66_P120347	3397.32	3445.55	3496.88	1731.54	1727.51	1758.56	10.8386	10.8386	10.8526	11.4312	11.4425	11.4421
A_55_P1964613	123.805	123.983	123.111	56.8305	57.0231	58.8519	6.03846	6.0185	5.9934	6.0685	6.07284	6.08551
A_52_P198435	4839.73	5010.79	5127.24	1370.72	1367.32	1370.19	11.3983	11.4294	11.4501	11.0455	11.0531	11.0338
A_55_P2060707	2574	2639.61	2652.26	933.811	945.191	964.925	10.3966	10.4215	10.4091	10.4467	10.4749	10.4823
A_51_P475378	71.4934	78.1655	72.15	19.4093	19.4589	17.4304	5.2662	5.36411	5.24223	4.36898	4.35632	4.12589
A_55_P1976859	43.1871	44.9261	41.8029	14.6464	18.3242	18.7807	4.54317	4.55939	4.44722	3.89187	4.26345	4.25453
A_55_P1987504	460.541	455.274	464.042	185.292	179.328	182.69	7.8363	7.80143	7.81211	7.90307	7.86205	7.85911
A_55_P2121613	81.9386	88.867	87.8291	47.3871	48.0192	51.9498	5.46634	5.55359	5.52782	5.80169	5.81206	5.89771
A_55_P2164784	778.538	776.766	788.481	293.753	296.924	293.524	8.59509	8.57347	8.58297	8.64482	8.66526	8.6248
A_51_P324814	76.3937	76.7137	74.6527	34.8025	39.4587	36.0422	5.3636	5.3355	5.29045	5.31986	5.51352	5.33027
A_55_P2157360	8782.97	8934.89	8881.99	1566.77	1606.7	1608.96	12.3388	12.3648	12.3416	11.2769	11.3297	11.3079
A_55_P2098071	7916.91	7845.4	7780.3	2825.49	2789.41	2794.4	12.1782	12.155	12.1286	12.1705	12.1643	12.1466
A_52_P337427	1075.04	1045.29	1064.48	186.299	182.852	187.929	9.07681	9.01407	9.02697	7.90918	7.88945	7.90621
A_55_P1979305	2992.59	2926.46	2923.49	727.106	712.836	712.697	10.6473	10.5977	10.5857	10.0392	10.0211	9.99514
A_55_P2117164	1312.86	1353.3	1331.49	644.689	645.987	659.38	9.38531	9.41296	9.37534	9.86272	9.87338	9.88125
A_51_P308254	1426.09	1445.72	1447.72	436.012	441.749	443.105	9.51349	9.52213	9.50553	9.24007	9.26995	9.25384
A_52_P467488	77.4186	73.6399	81.1361	25.7284	21.5913	23.3994	5.38712	5.28017	5.40505	4.83973	4.53013	4.62892
A_55_P2425190	368.577	358.042	367.429	355.977	337.629	350.09	7.53064	7.46353	7.49033	8.92988	8.84868	8.88546
A_65_P19623	24200	24146	24085.8	6087.22	6038.77	6161.32	13.9528	13.9578	13.9393	13.4057	13.4111	13.4264
A_51_P114049	6291.19	6277.66	6329.2	2103.97	2065.68	2099.5	11.7989	11.7848	11.78	11.7342	11.7231	11.7249
A_52_P318073	93.9392	93.8427	98.173	83.5783	86.3175	86.2699	5.65952	5.63162	5.68136	6.65949	6.71629	6.68955
A_51_P104125	2816.07	2841.28	2848.12	835.755	835.496	840.679	10.5573	10.5508	10.5405	10.2665	10.2777	10.2648
A_55_P2062593	207.757	208.562	205.762	46.3564	45.8397	45.3561	6.7421	6.72182	6.68573	5.76589	5.74022	5.68708
A_66_P102260	1052.28	1087.28	1068.67	393.186	383.711	388.442	9.04129	9.07098	9.03367	9.08344	9.0555	9.05206
A_55_P1983468	4747.19	4798.4	4691.46	2108.84	2142.68	2146.33	11.3686	11.3698	11.3297	11.7387	11.7709	11.7538
A_51_P172573	11085.9	10974.1	10904	5121.21	4870.42	4846.04	12.7056	12.6732	12.6557	13.1097	13.0488	13.0206
A_52_P819156	59.6471	62.4829	64.3598	29.8224	30.3681	28.0986	5.00589	5.04136	5.06967	5.06652	5.08595	4.91642
A_55_P2082434	730.126	714.342	734.319	202.462	197.177	202.26	8.50776	8.45719	8.48418	8.05356	8.01212	8.02591
A_52_P355197	918.202	947.476	938.819	364.853	364.951	375.622	8.8418	8.87372	8.84592	8.96932	8.97561	9.0018
A_55_P2133125	376.67	367.21	364.876	121.153	118.341	118.486	7.56156	7.50076	7.48215	7.24882	7.21689	7.19663
A_51_P452875	1113.65	1171.21	1164.05	207.83	209.009	216.94	9.12737	9.18104	9.1661	8.09735	8.10578	8.13698
A_55_P1968841	2727.2	2771.99	2767.98	941.051	933.451	952.462	10.501	10.508	10.4928	10.4593	10.4538	10.4612
A_51_P148311	6980.69	6983.78	7132.49	2748.84	2700.94	2718.78	11.9801	11.96	11.9839	12.1307	12.1173	12.1097
A_55_P2063937	77.2311	72.707	71.7555	43.3385	43.2155	39.8222	5.38144	5.25882	5.23372	5.665	5.6585	5.48471
A_51_P452682	822.272	867.548	868.246	236.125	239.679	245.516	8.677	8.73659	8.72215	8.30628	8.3279	8.33844
A_55_P2148478	1947.54	1999.95	2016.21	551.86	547.477	541.013	9.97347	9.99584	9.99145	9.61845	9.6133	9.57159
A_55_P1967533	8134.26	8098.15	8257.62	2777.3	2767.03	2811.19	12.2234	12.2123	12.228	12.1471	12.1518	12.1575
A_55_P1984259	615.988	620.345	624.725	136.874	134.707	136.365	8.26064	8.24952	8.24565	7.42955	7.41456	7.39961
A_55_P2002079	71490.9	68507.7	67969.9	24909	24266.8	24338.7	16.0886	16.08	16.0697	15.7652	15.7551	15.76
A_55_P2000304	2644.18	2654.3	2674.88	924.693	880.239	934.126	10.4442	10.4337	10.4266	10.4299	10.363	10.4317
A_52_P265965	218.521	230.751	231.398	49.5718	45.2454	51.3346	6.81083	6.86386	6.85318	5.86653	5.7218	5.87381
A_52_P300416	1921.91	2007.41	2036.47	630.504	629.604	645.431	9.95434	10.0017	10.0081	9.82573	9.83477	9.84555
A_55_P2024639	230.004	224.211	244.149	55.9549	56.2876	57.5576	6.88362	6.82338	6.92509	6.04872	6.05041	6.05373
A_51_P233855	197.581	215.906	213.491	73.2889	75.9997	76.6891	6.6666	6.76635	6.73835	6.44533	6.51723	6.49645
A_51_P425373	1010.41	1009.03	1015.19	385.252	383.767	380.591	8.98958	8.96368	8.96288	9.05254	9.05614	9.01814
A_52_P537381	3564.05	3595.74	3631.15	926.686	902.986	924.901	10.9145	10.9158	10.9168	10.432	10.4075	10.4193
A_55_P2008427	462.496	464.452	467.439	151.06	148.723	148.682	7.84209	7.82515	7.82134	7.59146	7.57161	7.54516
A_55_P2042525	1837.9	1918.7	1910.82	519.965	538.571	532.77	9.88309	9.93187	9.91213	9.51943	9.58821	9.54705
A_55_P2072150	52.3495	50.2229	53.1377	57.9784	56.1074	55.6412	4.81161	4.71148	4.79162	6.09885	6.04695	6.00634
A_55_P2127265	12540.4	12138.2	12198.3	5324.14	5106.82	5155.06	12.8843	12.8397	12.8368	13.1744	13.1273	13.1163
A_55_P2182867	916.493	920.477	961.359	300.499	294.752	295.378	8.83822	8.82877	8.88168	8.67405	8.65511	8.63423
A_51_P426754	18621.2	17940.9	18309.3	10444.4	9956.27	10302.5	13.5287	13.481	13.4993	14.2463	14.1747	14.2277
A_51_P173961	5420.72	5361.61	5393.45	1364.5	1331.92	1349.91	11.5609	11.5261	11.5261	11.0343	11.0051	11.0046
A_55_P2018442	269.831	261.261	267.973	77.8372	76.3899	76.2981	7.09644	7.03267	7.05039	6.55062	6.52411	6.4883
A_55_P2180764	849.164	853.261	840.441	259.323	263.103	266.099	8.71886	8.7092	8.67751	8.44422	8.47485	8.46761
A_51_P114616	2917.27	2852.23	2879.19	1129.34	1094.25	1112.68	10.6107	10.5587	10.5609	10.7494	10.7113	10.7151
A_55_P2106429	2228.46	2253.91	2270.64	913.845	921.454	936.187	10.182	10.1791	10.1785	10.4163	10.4364	10.4349
A_55_P1999012	54.0919	53.8533	52.343	24.5688	18.5455	22.3065	4.85771	4.82372	4.76857	4.7691	4.28233	4.55063
A_51_P315682	115.319	116.173	128.99	19.0523	15.8019	18.6184	5.9483	5.92879	6.05341	4.33459	4.00135	4.23909
A_55_P2067483	29607.2	29457.7	29372	10093.7	10304.3	10349.2	14.3097	14.3307	14.3176	14.1747	14.2413	14.2367
A_51_P239203	84.2376	81.6002	81.0634	94.2307	95.9665	95.6556	5.50569	5.42884	5.40362	6.85802	6.87698	6.84958
A_52_P254298	150.13	155.157	157.729	140.809	142.153	141.516	6.2982	6.31422	6.32727	7.47698	7.50076	7.45719
A_51_P105927	78.955	79.9685	80.7648	33.8089	32.9148	33.9093	5.41671	5.39268	5.39818	5.26764	5.20741	5.22953
A_55_P2169888	564.303	567.893	585.97	192.51	195.208	195.489	8.12597	8.11352	8.14963	7.96675	7.99081	7.97039
A_55_P2065370	34695.2	33836.5	34061.7	17213.8	17257.4	17297.8	14.6274	14.6097	14.6231	15.1586	15.1792	15.1772
A_52_P564413	311.316	300.562	311.998	41.7408	39.6009	38.0674	7.29427	7.22229	7.26164	5.60091	5.5188	5.41637
A_55_P2066927	296.513	289.363	287.91	106.895	99.9332	106.818	7.22794	7.168	7.15278	7.05515	6.95176	7.02977
A_52_P576778	6188.1	6157.05	6181.51	1793.12	1797.38	1826.68	11.7723	11.7509	11.7413	11.4939	11.507	11.5149
A_52_P423021	1690.4	1745.45	1732.67	529.457	513.924	530.357	9.76692	9.79549	9.76886	9.55165	9.51405	9.54138
A_51_P400040	534.961	555.296	559.542	221.123	229.024	222.54	8.05039	8.0804	8.0829	8.18569	8.2573	8.18248
A_51_P390954	37.9477	54.0768	53.2843	34.4534	32.2851	33.6648	4.34234	4.82883	4.79762	5.29894	5.17933	5.21798
A_55_P2173982	1357.87	1372.17	1387.82	1224.6	1225.85	1223.98	9.43264	9.43585	9.4411	10.8674	10.8801	10.85
A_55_P1987231	416.583	416.587	431.974	152.175	152.169	150.574	7.70228	7.67543	7.71873	7.6029	7.60691	7.56635
A_55_P2000853	4199.83	4363.45	4377.13	1447.23	1487.68	1487.21	11.1831	11.2311	11.2232	11.1444	11.2012	11.1776
A_66_P101862	51.0466	55.6698	57.0537	30.0755	30.0617	31.7955	4.77231	4.87084	4.90033	5.08046	5.07029	5.11881
A_52_P106709	96.1512	95.5786	100.71	41.5333	37.2027	34.5175	5.69043	5.65428	5.71187	5.59399	5.4224	5.25882
A_52_P240561	1099.22	1089.26	1122.35	298.803	304.1	282.289	9.10951	9.0738	9.10758	8.66704	8.69939	8.56376
A_55_P1957618	1799.23	1823.63	1815.13	635.139	645.716	661.559	9.8554	9.85047	9.83093	9.84092	9.87233	9.88644
A_55_P2166011	1646.99	1743.25	1752.95	372.033	370.822	379.898	9.73106	9.79232	9.78581	9.00277	9.00277	9.01687
A_51_P106859	3251.8	3268.1	3286.44	1376.79	1365.94	1383.97	10.7673	10.7602	10.7538	11.0556	11.0514	11.0537
A_52_P354271	1253.13	1287.73	1280.6	258.68	259.131	265.89	9.31582	9.34024	9.31431	8.44191	8.44895	8.4662
A_55_P2077213	2453.47	2549.31	2584	606.344	606.005	609.478	10.3218	10.3585	10.3751	9.76787	9.77412	9.75729
A_51_P485421	19202.4	19032.1	19260.7	5664.26	5595.2	5662.3	13.5737	13.565	13.5679	13.287	13.272	13.272
A_55_P2086329	998.469	1021.62	1052.14	501.766	516.673	518.473	8.97333	8.97947	9.0085	9.46526	9.52482	9.50594
A_51_P263591	24.3831	22.6482	26.2928	21.6605	21.6049	23.7291	3.66324	3.50764	3.73712	4.5581	4.53187	4.65207
A_51_P102507	703.532	704.871	712.492	223.34	222.367	222.887	8.45481	8.43695	8.43583	8.19936	8.20233	8.18535
A_51_P143142	3288.55	3272.25	3275.6	866.622	848.816	851.098	10.7864	10.7624	10.7481	10.323	10.3046	10.2867
A_55_P2105180	43.4602	49.6061	48.4667	32.4526	28.5552	29.6214	4.55133	4.69864	4.65854	5.1996	5.0012	5.00813
A_66_P128997	3778.99	3816.74	3862.25	1145.2	1153.57	1161.25	11.0118	11.0063	11.0158	10.7698	10.7896	10.7768
A_55_P2102698	34587.8	34083.7	33700.6	7617.95	7591.08	7594.83	14.6209	14.6209	14.5905	13.7283	13.7436	13.7319
A_55_P2078269	40003.1	39923.6	39799.3	20806.3	20377.2	20409.1	14.8789	14.926	14.9164	15.4688	15.4688	15.4625
A_51_P344566	175.585	175.935	175.496	98.667	95.2551	99.743	6.51082	6.49254	6.47438	6.93595	6.86481	6.92263
A_55_P2029687	207.017	207.78	203.111	216.096	203.439	207.026	6.73371	6.71629	6.66701	8.15071	8.06685	8.06707
A_55_P1958349	2190.53	2195.48	2177.88	657.57	648.648	651.711	10.1567	10.1415	10.1146	9.89371	9.88197	9.8614
A_55_P2239564	813.756	773.898	830.876	286.658	268.461	286.383	8.66141	8.56822	8.65913	8.60327	8.50977	8.58609
A_55_P2068459	36.4709	39.3944	39.7004	190.213	184.979	186.973	4.28128	4.36988	4.37049	7.94344	7.90827	7.89643
A_55_P2029106	3227.64	3221.41	3293.08	1436.21	1403.32	1429.71	10.7571	10.7404	10.7582	11.1297	11.1032	11.1117
A_52_P278154	1787.32	1868.21	1941.61	525.43	530.097	539.83	9.84323	9.89004	9.93615	9.5405	9.56549	9.56794
A_55_P2274233	6233.89	6267.5	6236.74	1781.4	1813.31	1824.87	11.7832	11.7813	11.7563	11.4802	11.5256	11.514
A_66_P133244	850.943	851.951	872.495	344.923	353.851	346.372	8.72517	8.70716	8.72777	8.87945	8.93277	8.86599
A_51_P229664	6144.98	6079.52	6169.13	1303.67	1285.5	1267.39	11.7629	11.7276	11.7393	10.9585	10.9434	10.9077
A_51_P464822	836.089	808.819	794.771	192.589	167.3	181.595	8.69815	8.63078	8.59337	7.96843	7.74749	7.8501
A_55_P1965101	6275.02	6236.19	6396.42	1427.18	1448.98	1444.77	11.7968	11.7691	11.7976	11.1189	11.155	11.1267
A_55_P2040678	71.0784	74.1281	74.8256	34.5811	30.4907	33.0823	5.26058	5.28969	5.29379	5.30718	5.09105	5.18567
A_52_P443334	4085.81	4136.48	4194.32	818.88	823.406	837.742	11.1441	11.1459	11.1543	10.2333	10.2565	10.2573
A_51_P343613	58.3107	63.8761	61.2424	46.0961	47.1843	43.5433	4.96748	5.0706	4.99711	5.75559	5.78477	5.63008
A_55_P1991001	117.91	120.506	118.427	73.5881	72.5805	69.3193	5.9808	5.97954	5.94275	6.45302	6.43712	6.33297
A_52_P227279	168.218	175.846	175.22	43.0064	38.3166	41.2028	6.46213	6.49213	6.47235	5.65428	5.46634	5.53967
A_52_P209311	6222.38	6311.37	6331.45	1897.16	1910.33	1911.6	11.78	11.7943	11.7813	11.5881	11.6074	11.5811
A_55_P2162136	12785.4	12728.9	12876.3	3360.01	3378.28	3366.96	12.9129	12.9068	12.9079	12.4527	12.4791	12.4508
A_51_P412338	4809.67	4659.8	4704.15	1665.79	1634.36	1656.41	11.3887	11.3307	11.3332	11.3806	11.3532	11.3565
A_55_P1973178	942.062	948.235	949.282	232.871	238.97	241.544	8.87767	8.87598	8.86631	8.27852	8.32324	8.31421
A_55_P1956171	28169.1	27849.1	27985.3	7957.95	8041.11	8161.48	14.2188	14.2138	14.2105	13.8049	13.8436	13.8507
A_52_P109010	4642.26	4729.36	4740.82	1664.9	1676.12	1703.06	11.3434	11.3515	11.3477	11.3799	11.3895	11.3988
A_55_P2136501	7848.33	8081.7	7982.11	4645.08	4725.19	4793.3	12.1636	12.2094	12.1686	12.9672	13.0074	13.0074
A_52_P252258	528.014	529.267	529.046	123.945	119.598	122.899	8.03163	8.02033	8.00867	7.28203	7.23486	7.25082
A_55_P2092350	111.85	117.344	114.444	72.3719	70.1587	69.9428	5.90347	5.94092	5.89813	6.43035	6.3813	6.34766
A_55_P2136732	2622.51	2592.51	2570.62	1628.19	1591.04	1619.47	10.4307	10.3861	10.3652	11.3428	11.3163	11.3199
A_55_P2168732	70.6853	70.2762	76.8551	25.7407	26.8463	27.9877	5.25078	5.20892	5.32964	4.8414	4.89087	4.91072
A_55_P2025572	52.7617	56.6278	53.1171	14.5288	16.54	15.6331	4.82047	4.89542	4.79126	3.87662	4.09076	3.93984
A_55_P2021423	34.459	36.1693	38.2867	14.0215	13.1619	11.7574	4.18796	4.22223	4.30814	3.81772	3.69264	3.45354
A_52_P511821	826.075	865.013	860.338	450.353	443.662	447.157	8.68501	8.7297	8.70848	9.28904	9.27663	9.26695
A_51_P120717	1175.36	1185.38	1192.78	766.183	744.753	750.612	9.20956	9.20104	9.20457	10.1269	10.0952	10.0812
A_55_P2005330	1562.64	1599.71	1561.05	668.197	655.806	658.937	9.66106	9.67406	9.62518	9.91405	9.89988	9.87936
A_55_P2101392	451.968	459.732	452.738	146.802	145.853	148.33	7.81406	7.81303	7.77927	7.54951	7.54022	7.54172
A_55_P2046852	8820.82	8844.96	8821.81	3561.36	3550.35	3602.98	12.347	12.3453	12.3299	12.5439	12.5514	12.5526
A_55_P2045203	21118.6	21127.1	21172.5	8463.14	8260.29	8298.31	13.7267	13.7362	13.7208	13.91	13.8891	13.8721
A_55_P2150343	4232.51	4198.48	4254.94	2196.88	2199.04	2252.67	11.1953	11.1689	11.1776	11.7976	11.8062	11.8268
A_55_P1981105	6486.3	6596.65	6543.57	1677.57	1668.36	1697.13	11.8453	11.8658	11.8314	11.3893	11.3852	11.3941
A_55_P1963491	27692.1	27317.7	27269.8	8268.78	8096.27	8174.78	14.1831	14.1665	14.1527	13.8721	13.856	13.8531
A_55_P2158112	177870	162871	162997	111880	103828	103231	17.7514	17.803	17.803	17.6897	17.7054	17.7137
A_51_P214470	1718.34	1743.31	1715.93	339.005	342.455	347.731	9.79076	9.79302	9.75615	8.84592	8.87449	8.87313
A_55_P2373852	2381.56	2383.69	2425.94	895.416	896.158	928.683	10.2794	10.263	10.2725	10.3834	10.394	10.4257
A_51_P115471	601.769	593.508	597.97	407.967	395.576	404.55	8.22698	8.18146	8.1772	9.13961	9.09983	9.11514
A_55_P2047673	353.923	380.648	361.425	96.6431	103.535	105.207	7.47023	7.55086	7.47068	6.89921	7.00719	7.00493
A_55_P1993054	3898.2	3982.97	3979.12	1125.06	1102.15	1126.9	11.0644	11.0796	11.0672	10.7425	10.7224	10.7344
A_55_P2327853	15.5237	13.3831	13.8151	6.7579	7.83286	9.12059	3.05965	2.86985	2.88824	2.81272	2.93764	3.08306
A_52_P582858	22135	22126.3	22257.3	6155.81	6083.49	6108.39	13.8067	13.8241	13.8191	13.4288	13.4178	13.4065
A_51_P324975	43.0575	228.458	301.828	59.9056	59.7827	62.7018	4.53811	6.85233	7.21739	6.14442	6.13995	6.18627
A_55_P2102857	1503.27	1546.08	1560.24	371.518	377.337	381.211	9.59868	9.62606	9.62473	9.00096	9.03102	9.02108
A_55_P2147026	66.7833	77.855	74.1074	15.9959	13.4767	16.4249	5.16683	5.35667	5.28223	4.04232	3.73588	4.02812
A_55_P2130666	5211.03	5173.92	5249.86	1820.99	1801.53	1799.78	11.5012	11.4749	11.4846	11.5187	11.5133	11.4837
A_55_P2045693	129.649	135.886	137.019	57.8809	54.1526	50.325	6.09961	6.13207	6.13074	6.09576	5.99408	5.84307
A_55_P2004205	151.82	155.991	152.415	82.0199	85.1352	82.5743	6.31422	6.32182	6.27802	6.62978	6.69468	6.61556
A_51_P291361	702.109	695.215	710.561	1038.09	998.26	1006.89	8.45175	8.41437	8.43147	10.6152	10.5628	10.5582
A_52_P99807	415.499	422.883	425.401	131.974	137.834	128.057	7.69715	7.69715	7.69672	7.37311	7.45104	7.30978
A_55_P1967931	639.328	661.628	649.259	141.609	137.385	129.727	8.3139	8.34291	8.30483	7.4869	7.44381	7.32781
A_55_P2079079	14331.1	14159.4	13843.4	4061.68	3913.04	3904.52	13.0754	13.0543	13.0121	12.7402	12.7004	12.6689
A_51_P126626	56.3175	59.2117	59.9544	67.0243	68.1108	71.2689	4.919	4.96905	4.97336	6.31258	6.33826	6.37541
A_55_P2009066	54443.9	52715.6	52065	26502.2	26056.6	26085.1	15.5303	15.5303	15.504	15.8727	15.8756	15.8727
A_52_P121	945.894	979.758	992.555	228.021	232.791	237.203	8.88723	8.92211	8.92914	8.23568	8.28438	8.28373
A_51_P507801	28924.2	27873.2	28423.6	15245.7	14592.5	14724.4	14.2559	14.2188	14.2494	14.9466	14.9076	14.9076
A_55_P2114680	4955.31	5001.13	5017.3	3404.77	3392.6	3435.47	11.4291	11.4268	11.422	12.4767	12.4863	12.4829
A_55_P2266977	2309.22	2388.63	2374.26	1230.37	1284.2	1308.43	10.2371	10.2648	10.2367	10.874	10.9417	10.9521
A_52_P372165	367.848	379.934	379.773	77.008	76.9713	76.115	7.52761	7.54786	7.53479	6.53151	6.53751	6.48473
A_55_P2115003	742.969	782.925	774.622	206.648	201.087	215.372	8.53024	8.58421	8.5567	8.08644	8.04944	8.12968
A_55_P2132697	1922.98	1993.03	1969.57	706.443	701.443	709.996	9.95661	9.98875	9.96153	9.99431	9.9923	9.98906
A_55_P2081652	106.725	115.322	114.698	51.9947	52.338	51.6906	5.83671	5.91796	5.90184	5.93803	5.94349	5.88504
A_51_P118168	1215.02	1224.57	1230.57	286.981	282.882	286.841	9.26093	9.25438	9.25324	8.60598	8.59509	8.58974
A_55_P2088725	4908.69	4972.49	4959.5	1463.16	1495.46	1510.75	11.4156	11.4215	11.4054	11.162	11.2109	11.2064
A_65_P20371	6385.74	6577.78	6661.86	2178.79	2204.43	2255.51	11.8201	11.8594	11.8693	11.7868	11.8101	11.8308
A_55_P2041082	219.967	222.383	213.131	71.9184	74.751	75.7638	6.81798	6.81231	6.73299	6.42124	6.48536	6.47785
A_55_P2133534	2539.81	2664.01	2739.54	580.963	584.957	587.915	10.3735	10.439	10.4757	9.69385	9.71451	9.69723
A_51_P513530	135.545	137.571	141.689	143.109	146.122	148.187	6.1505	6.14681	6.17656	7.50424	7.54363	7.53993
A_52_P583155	966.567	964.151	976.684	404.595	396.988	404.035	8.92211	8.89784	8.90226	9.12532	9.10758	9.11227
A_51_P118539	825.103	836.059	848.911	204.904	200.613	205.893	8.68282	8.67549	8.69059	8.07207	8.0444	8.05734
A_51_P106397	765.924	773.279	777.837	392.281	394.665	399.713	8.57347	8.56773	8.56289	9.07825	9.09563	9.09413
A_51_P141390	8928.12	9057.44	9173.6	2713.51	2734.21	2764.37	12.3682	12.383	12.3892	12.1107	12.1347	12.1314
A_55_P2065586	252.711	269.655	270.826	116.151	112.316	119.08	7.00685	7.07672	7.06519	7.18289	7.13611	7.20335
A_51_P122246	5840.47	5949.27	5996.29	2750	2751.53	2795.55	11.6835	11.694	11.6936	12.1319	12.1447	12.1478
A_51_P353592	3396.31	3347.48	3345.79	1242.86	1189.16	1199.89	10.8376	10.7955	10.783	10.8849	10.8302	10.8235
A_55_P2096465	13645.5	14123.9	14089.2	4017.89	4045.86	4039.43	13.0055	13.0511	13.0376	12.7283	12.7426	12.7192
A_55_P2114148	8680.94	8989.85	8981.96	2308.07	2358.15	2401.84	12.3206	12.373	12.3568	11.8741	11.9086	11.9194
A_51_P429682	9584.44	9456.14	9575.18	4549.82	4556.36	4564.03	12.4829	12.4496	12.4599	12.9282	12.9479	12.9272
A_52_P676198	480.519	458.73	479.6	150.673	135.128	142.466	7.89443	7.8086	7.86239	7.58596	7.41977	7.46838
A_55_P2019058	2142.31	2158.1	2180.42	753.897	743.613	763.188	10.1173	10.1135	10.1162	10.1035	10.0935	10.1078
A_55_P1960765	32891.5	32438.6	32637.1	10319.8	10203.1	10230.9	14.5367	14.5347	14.5387	14.2231	14.2249	14.2068
A_51_P319453	1654.11	1696.33	1740.04	516.84	496.843	513.038	9.73722	9.7528	9.77349	9.50954	9.45886	9.49069
A_52_P740562	61158.5	60222.5	59928	37981.4	36989.6	37174.7	15.7493	15.8087	15.8061	16.3541	16.3746	16.3764
A_55_P1966958	237.145	216.653	222.511	92.8456	82.8199	85.8084	6.9207	6.77342	6.79757	6.83257	6.6545	6.6788
A_55_P2095880	100.798	99.742	101.805	50.9571	54.214	50.5963	5.75716	5.71687	5.72629	5.90531	5.99624	5.85073
A_55_P2028832	160.537	162.827	166.184	138.702	139.811	135.886	6.39127	6.38683	6.3967	7.44887	7.47278	7.39347
A_55_P2429225	48.2001	44.1492	50.7101	42.2787	40.8717	41.2254	4.69107	4.53614	4.72489	5.62053	5.56244	5.54041
A_66_P109595	2821.72	2864.19	2878.37	1317.03	1310.92	1330.81	10.5616	10.5655	10.5599	10.9716	10.9754	10.9779
A_51_P159896	3929.41	3808.48	3915.91	1243.43	1168.17	1209.49	11.0757	11.0005	11.0369	10.8862	10.8049	10.833
A_52_P14666	4022.67	3999.35	3985.24	861.081	855.977	880.585	11.1182	11.0908	11.07	10.3164	10.3174	10.3405
A_51_P434670	2992.97	2939.2	2900.65	1745.75	1734.51	1701.24	10.648	10.6025	10.5753	11.4448	11.4486	11.3979
A_51_P151775	1172.81	1134.87	1167.02	342.189	341.841	327.816	9.20594	9.13576	9.16975	8.86125	8.87238	8.77998
A_51_P248857	191.683	195.637	189.193	117.933	113.154	116.162	6.62684	6.63333	6.56992	7.20851	7.15026	7.16698
A_55_P2094197	106.687	109.337	104.886	89.1708	87.0245	81.9981	5.83562	5.84605	5.77051	6.7653	6.7294	6.60729
A_52_P554267	4381.78	4462.51	4420.11	1369.58	1346.2	1387.33	11.2516	11.2621	11.2399	11.0433	11.0264	11.0573
A_52_P73559	966.268	987.754	985.023	355.104	346.049	360.723	8.92178	8.93277	8.91723	8.92503	8.89558	8.9394
A_51_P308469	1191.64	1234.59	1223.43	424.052	413.77	423.734	9.22808	9.26768	9.24313	9.19729	9.17004	9.19139
A_51_P140871	4043.09	4249.24	4230.97	1177.75	1150.43	1166.71	11.1277	11.1858	11.1677	10.8078	10.7847	10.7826
A_51_P128499	140.809	141.939	146.734	54.7785	54.5463	56.5451	6.20632	6.19155	6.22446	6.02025	6.00512	6.03194
A_55_P1967342	42292.4	42033.1	42412.8	11904.6	11810.5	12010.9	14.9976	15.0276	15.0578	14.477	14.4979	14.5121
A_55_P2122380	486.272	495.522	498.815	189.921	180.986	195.582	7.91345	7.91548	7.91786	7.93896	7.87495	7.97119
A_51_P426283	5016.58	5015.44	4983.44	1789.21	1764.94	1764.09	11.4448	11.4312	11.4136	11.4879	11.4784	11.4492
A_55_P1974452	20082.6	19909.7	19890.9	4906.35	4926.84	4905.19	13.6458	13.627	13.618	13.0455	13.0603	13.0438
A_52_P353541	51.9981	51.3099	53.8922	26.9831	28.4395	30.4056	4.80402	4.74638	4.8162	4.91484	4.99164	5.04667
A_55_P1961247	78123.4	73245.9	73231.7	30590.8	28896.6	29068.5	16.2709	16.2208	16.234	16.0657	16.0208	16.0189
A_55_P2248335	28.2332	30.6647	29.6266	15.2344	16.2357	17.7131	3.89019	3.97481	3.91879	3.95856	4.05205	4.15407
A_51_P476601	753.078	738.459	758.921	452.433	449.907	467.446	8.55092	8.49898	8.52982	9.29771	9.29971	9.3306
A_55_P2048759	234.697	257.986	251.343	104.231	103.263	103.318	6.91049	7.01582	6.96288	7.01739	7.00493	6.9746
A_66_P116126	26014.2	26338.6	26973.2	8870.13	8921.92	8859.38	14.0804	14.1058	14.1315	13.9895	14.0121	13.9918
A_51_P175974	493.026	511.545	513.368	234.475	236.675	243.023	7.93854	7.96304	7.95635	8.2908	8.31056	8.32228
A_52_P4046	3610.8	3795.14	3760.75	1567.77	1592.95	1612.7	10.9373	10.9955	10.9669	11.2783	11.3195	11.3133
A_52_P307761	241.797	230.053	240.853	158.485	151.978	155.724	6.94413	6.85802	6.90728	7.66758	7.60526	7.61549
A_55_P2017710	184.552	181.64	189.144	42.4884	42.567	42.1274	6.57477	6.53679	6.56885	5.62953	5.63314	5.57293
A_55_P2072908	18646.9	18169.7	18448.6	12033.8	11294.7	11462.4	13.5298	13.4993	13.5097	14.4998	14.4126	14.4253
A_51_P275976	565.774	560.45	563.383	304.442	294.797	302.969	8.13236	8.09243	8.09165	8.6944	8.65539	8.67237
A_55_P2063465	116.166	116.568	120.608	40.2848	36.5293	41.7364	5.9589	5.93398	5.96782	5.54564	5.3902	5.55863
A_55_P2070250	203.733	203.828	200.286	49.8169	49.0262	53.1637	6.70937	6.68881	6.64799	5.87339	5.84307	5.93554
A_52_P676956	355.455	357.011	341.47	210.531	213.997	207.168	7.4756	7.4566	7.39347	8.11352	8.14412	8.06819
A_55_P2105794	7230.14	7353.1	7414.86	2279.48	2279.33	2234.84	12.0301	12.0437	12.0437	11.8588	11.8635	11.8167
A_55_P2036942	1138.14	1169.42	1154.64	270.565	282.885	282.817	9.15499	9.17856	9.15427	8.5125	8.59557	8.56575
A_52_P33014	1935.51	1919.26	1954.22	625.852	626.218	638.452	9.96422	9.9327	9.94727	9.81467	9.82523	9.82928
A_52_P284778	3688.47	3643.49	3732.85	1302.05	1293.34	1301.39	10.969	10.9355	10.9575	10.9562	10.9521	10.9448
A_55_P2176240	633.18	634.943	645.281	276.982	276.551	278.749	8.29818	8.28282	8.29253	8.55346	8.55721	8.54378
A_51_P141772	5682.62	5757.72	5838.54	2126.48	2122.29	2135.54	11.6409	11.6389	11.6526	11.753	11.7575	11.7499
A_55_P2147250	920.494	912.01	940.603	223.107	227.973	227.859	8.84742	8.81765	8.85008	8.19717	8.24914	8.22183
A_55_P2054882	91.8664	91.2465	82.047	20.4143	17.1362	23.0976	5.62648	5.58991	5.41926	4.45562	4.15231	4.60688
A_55_P1957159	57672.1	55241.9	55401.1	18478.4	17823.6	18104.8	15.6484	15.615	15.6246	15.2665	15.2373	15.2533
A_55_P2117799	164.721	176.59	168.448	57.0578	58.8259	58.175	6.43175	6.49996	6.41662	6.07514	6.1106	6.07165
A_51_P404110	531.521	542.449	539.791	215.699	218.261	217.289	8.04189	8.05073	8.03713	8.14714	8.17163	8.14177
A_55_P1965659	661.019	696.691	674.272	483.725	503.854	510.232	8.35847	8.41811	8.35338	9.40578	9.48217	9.48008
A_55_P2039180	7041.27	7033.09	7080.74	1968.01	1982.67	2055.99	11.9906	11.9734	11.9712	11.638	11.6564	11.6926
A_55_P1974088	87.9058	92.1071	97.0996	22.2576	23.9172	19.5887	5.56505	5.60316	5.66624	4.60005	4.71446	4.32728
A_51_P198645	1008.82	1017.16	1009.44	463.012	467.307	474.444	8.98789	8.97333	8.95282	9.33438	9.35737	9.35563
A_51_P222475	1641.19	1603.52	1639.65	1089.26	1051.79	1071.65	9.72508	9.67821	9.69832	10.6952	10.6465	10.6541
A_55_P2059134	9963.69	10011.8	10140	2758.76	2829.03	2804.86	12.5425	12.5478	12.5548	12.1373	12.1929	12.1544
A_51_P208931	591.098	590.312	604.042	284.749	286.461	292.135	8.19829	8.17242	8.19387	8.59294	8.60972	8.6177
A_55_P2010271	6965.82	6876.69	7031.36	2822.09	2794.32	2882	11.9767	11.9369	11.9594	12.1681	12.1681	12.1985
A_55_P2022773	5682.82	5841.11	5873.58	1923.37	1879.73	1938.37	11.6414	11.6668	11.6618	11.6062	11.5786	11.6099
A_51_P237865	232.942	237.931	244.697	117.348	116.998	120.488	6.89921	6.90315	6.92725	7.20065	7.20254	7.21962
A_66_P100165	997.739	1015.05	1004.94	220.711	217.11	221.915	8.97115	8.97258	8.94548	8.18331	8.16527	8.17681
A_55_P2139107	965.813	989.817	987.611	270.825	276.637	276.741	8.92068	8.93853	8.92138	8.51491	8.55757	8.53024
A_51_P136355	153988	139795	133448	111219	102851	100677	17.5262	17.5664	17.4664	17.6766	17.6897	17.6766
A_51_P113003	2291.69	2329.79	2340.19	524.633	526.39	534.693	10.2236	10.2269	10.2201	9.53806	9.55113	9.55198
A_55_P2101473	101987	96186	95096.3	40355.6	39276	39431.1	16.8069	16.809	16.7998	16.4705	16.4705	16.4722
A_55_P2065751	85.5709	93.4862	90.0649	46.7645	47.2463	52.0918	5.52782	5.62611	5.56331	5.78414	5.78741	5.90254
A_51_P278540	897.562	896.139	913.013	320.934	329.306	329.674	8.81121	8.7889	8.80378	8.76614	8.80943	8.78977
A_52_P288614	595.913	621.858	628.338	207.808	206.09	212.669	8.21102	8.25181	8.25666	8.09699	8.08455	8.11086
A_51_P429335	93.1399	94.0183	92.2448	36.3398	35.9778	34.4729	5.64959	5.635	5.5946	5.38888	5.36939	5.25659
A_55_P2068199	228.311	235.973	233.511	144.214	144.689	140.846	6.87165	6.89412	6.86582	7.52026	7.52499	7.45033
A_51_P214251	145.025	152.873	153.955	93.6573	95.8922	97.4688	6.24613	6.29236	6.29854	6.84601	6.8763	6.88824
A_52_P154880	1212.5	1236.57	1229.62	333.514	322.909	333.996	9.25825	9.26995	9.25183	8.82255	8.77953	8.80841
A_55_P2336078	124.382	128.635	128.802	42.988	41.7476	43.2659	6.04418	6.06668	6.05133	5.65354	5.59433	5.6209
A_55_P2253348	2604.38	2619.93	2646.19	1266.47	1254.32	1294.5	10.4144	10.4044	10.4054	10.9207	10.9129	10.9364
A_51_P501364	1817.23	1780.13	1782.82	533.195	505.603	502.895	9.86715	9.81725	9.80517	9.56402	9.48834	9.45106
A_51_P257258	3281.67	3361.76	3382.94	2027.66	2053.37	2043.31	10.7834	10.8037	10.8011	11.6835	11.7123	11.6805
A_55_P2033507	60.5297	59.5175	62.2112	31.2279	30.2507	30.0824	5.02259	4.97523	5.01873	5.14226	5.08122	5.03078
A_55_P2050988	467.266	427.7	447.047	117.997	113.806	119.272	7.85446	7.71121	7.76498	7.21028	7.16414	7.20471
A_55_P1993001	787.16	800.614	813.891	544.162	536.572	547.814	8.61068	8.61646	8.62721	9.59918	9.5799	9.5874
A_51_P361620	1652.24	1693.65	1707.66	847.572	858.459	857.918	9.73584	9.75115	9.7486	10.2919	10.3218	10.2963
A_55_P1977318	19256.5	19356.4	19295.3	5044.61	5073.35	5079.16	13.5797	13.5867	13.5727	13.0923	13.1136	13.0932
A_51_P112817	273.306	279.838	279.589	222.518	223.851	226.886	7.11202	7.12772	7.11002	8.19242	8.21664	8.21184
A_51_P126198	973.44	969.986	997.663	447.1	439.136	445.873	8.93277	8.90655	8.93712	9.27392	9.25998	9.26275
A_55_P2087726	22939.1	22896.3	22778.7	7419.74	7201.47	7238.84	13.8607	13.8775	13.8549	13.6899	13.6635	13.6579
A_55_P2112302	514.275	530.332	534.317	371.504	374.692	388.05	8.00033	8.02326	8.02491	9.00069	9.01846	9.0494
A_55_P1975305	12800.3	13382.7	13298.8	3990.88	4118.45	4091.98	12.9159	12.9771	12.9543	12.7184	12.7702	12.7409
A_51_P208580	2823.59	2827.39	2799.11	884.101	858.504	890.452	10.5635	10.5448	10.5126	10.3627	10.3222	10.3601
A_51_P499061	2968.57	2878.18	2919.4	1838.83	1724.47	1773.35	10.6371	10.5782	10.5829	11.5359	11.4389	11.4587
A_55_P1983769	163.659	169.589	169.335	163.923	167.585	168.152	6.42341	6.44371	6.4259	7.71121	7.74936	7.7395
A_52_P585751	7321.36	7389.41	7529.51	3464.44	3452.53	3367.03	12.0486	12.0557	12.0728	12.5029	12.5133	12.4514
A_51_P103718	3859.39	3923.57	3938.2	1410.15	1412.1	1433.69	11.047	11.0551	11.0462	11.1003	11.1138	11.1167
A_55_P2156944	22160.7	22673.4	23063.8	6043.55	6126.32	6129.24	13.8083	13.8622	13.8797	13.3939	13.4351	13.4178
A_51_P260288	113.232	114.094	118.352	42.5142	44.2771	46.3166	5.92233	5.90347	5.94092	5.63068	5.69163	5.72363
A_52_P620793	2846.74	2949.34	2902.57	996.203	982.19	981.236	10.5778	10.6078	10.5761	10.5528	10.5405	10.5162
A_55_P2115235	4590.91	4728.72	4709.69	888.155	897.111	915.715	11.3263	11.351	11.3361	10.3693	10.3962	10.401
A_51_P117903	486.365	488.934	498.179	394.549	379.316	389.237	7.91502	7.8969	7.91599	9.08939	9.04045	9.05423
A_55_P2372877	63.6716	61.2852	61.175	32.0528	31.6947	32.3595	5.09367	5.01472	4.99591	5.18395	5.15274	5.14773
A_55_P2127303	667.223	710.419	721.385	459.545	454.526	477.003	8.37818	8.44773	8.45377	9.3211	9.3101	9.36476
A_55_P2144055	92853.6	88102.6	87154.4	25817.6	24943.6	25369.2	16.6157	16.6027	16.5971	15.831	15.8087	15.8195
A_55_P2368355	3042.24	3091.68	3159.86	1242	1233.61	1263.81	10.6723	10.677	10.6952	10.8837	10.8911	10.9036
A_55_P2073971	179.073	193.651	192.529	65.4527	63.8333	62.718	6.53782	6.61527	6.59551	6.2788	6.24304	6.18725
A_51_P260639	1978.57	2017.14	2031.15	495.283	466.017	488.479	9.99395	10.0111	10.0036	9.44333	9.35151	9.40656
A_55_P2158841	139.804	146.986	154.355	42.8028	42.1049	45.2184	6.19631	6.23971	6.30129	5.64509	5.61111	5.68242
A_52_P238846	1111.64	1108.25	1160.53	524.957	528.574	564.531	9.12532	9.1023	9.16114	9.5388	9.55763	9.63452
A_51_P300936	1986.48	1991.99	2020.74	963.662	963.48	989.736	9.99945	9.98766	9.9955	10.4964	10.5077	10.5303
A_55_P1977066	74.643	77.1322	70.0757	42.5141	46.9066	47.2114	5.33104	5.34357	5.1996	5.63031	5.77375	5.75169
A_55_P1995774	1716.28	1746.12	1773.12	412.221	409.402	427.775	9.78905	9.79628	9.7998	9.15381	9.14904	9.20241
A_52_P225260	18414	18302.2	18523.2	6165.57	6164.24	6201.96	13.5142	13.5097	13.5142	13.4315	13.4433	13.4396
A_55_P2008895	402.704	397.167	398.123	93.0587	96.2737	97.404	7.64426	7.61028	7.59815	6.83534	6.88269	6.88573
A_55_P2116621	7342.04	7388.26	7517.94	4377.3	4474.23	4489.9	12.0523	12.0547	12.0697	12.8488	12.921	12.903
A_55_P2425661	454.369	467.749	470.016	283.282	286.344	288.363	7.82037	7.83542	7.82682	8.58708	8.60926	8.59603
A_51_P189733	405.854	406.3	407.525	363.149	361.709	368.168	7.65893	7.64106	7.63262	8.96288	8.96538	8.97294
A_51_P161342	243.795	249.117	246.917	97.0326	96.7796	96.1845	6.95764	6.96531	6.94209	6.90766	6.89448	6.86091
A_55_P2044953	8022.05	8048	7992.09	4279.29	4331.93	4360.33	12.2013	12.2005	12.1727	12.8194	12.8578	12.8488
A_52_P375493	2612.31	2741.16	2699.64	1234.68	1263.5	1250.76	10.4193	10.4877	10.4478	10.8777	10.9231	10.8882
A_52_P180373	3052.91	3024	3040.76	2231.73	2121.85	2217.06	10.677	10.6462	10.6429	11.8216	11.7559	11.8023
A_55_P2005343	102682	95455.9	95735.2	50085	47573	47915.9	16.8194	16.7964	16.809	16.7242	16.6998	16.7077
A_51_P481210	3565.58	3645.91	3605.34	574.344	572.969	593.525	10.9148	10.9364	10.9016	9.67922	9.68471	9.71028
A_52_P574697	20798.9	20327.2	20340	5025.4	5037.68	5038.46	13.7045	13.6717	13.6648	13.0861	13.1001	13.0785
A_52_P27122	208.411	216.58	213.556	177.808	173.117	179.974	6.7455	6.77259	6.74025	7.83912	7.79975	7.83586
A_55_P2133027	91.5443	106.88	103.021	67.5195	68.2904	73.5919	5.62172	5.81502	5.74257	6.32592	6.34333	6.43035
A_51_P329490	943.335	1008.87	1009.66	211.619	226.737	228.634	8.87985	8.96288	8.95332	8.12143	8.24046	8.22858
A_55_P2014284	70.0389	68.5489	64.6298	32.2007	34.8154	36.9688	5.23692	5.17354	5.07605	5.19063	5.31131	5.36663
A_51_P389531	2118.59	2145.15	2155.02	536.929	535.733	540.52	10.101	10.1014	10.0944	9.57364	9.57778	9.56977
A_51_P312336	1013.66	1021.22	1017.34	82.2566	84.6434	86.228	8.99345	8.97853	8.96623	6.63456	6.6884	6.6884
A_52_P28057	562.401	577.588	573.905	173.876	167.689	170.216	8.1232	8.14143	8.12052	7.79885	7.75046	7.75612
A_55_P2036673	3318.61	3301.39	3124.17	822.209	796.106	814.579	10.8008	10.7745	10.6796	10.2427	10.2001	10.2157
A_55_P2054927	1777.83	1772.16	1729.46	421.565	423.485	416.648	9.83637	9.81172	9.76654	9.19023	9.21036	9.15698
A_55_P2028193	9544.64	9509.41	9519.48	3783.18	3843.68	3757.32	12.4729	12.4599	12.4491	12.6302	12.6676	12.6173
A_55_P2046897	115.112	113.145	115.684	38.4957	36.6003	32.3189	5.9453	5.89415	5.91391	5.48287	5.39475	5.14653
A_51_P369862	2386.78	2341.12	2391.03	816.108	784.059	815.3	10.2818	10.2358	10.2508	10.2274	10.1751	10.2177
A_52_P505827	1478.08	1469.02	1481.22	508.611	513.375	530.177	9.5768	9.5495	9.54178	9.48501	9.51232	9.5405
A_55_P2106922	985.265	1004.41	1007.87	553.448	530.02	558.752	8.9525	8.95783	8.9507	9.62143	9.56468	9.6159
A_51_P319732	2078.53	2090.48	2109.31	497.732	477.432	493.431	10.0704	10.058	10.0602	9.44953	9.38973	9.42296
A_52_P489729	22867.9	22559.7	22763	14907.9	14272	14626.5	13.856	13.8582	13.852	14.9124	14.876	14.9037
A_55_P2160682	4340.64	4449.52	4496.13	1420.44	1439.22	1465.02	11.2331	11.2576	11.2626	11.1134	11.1429	11.1491
A_55_P1972659	597.928	597.535	601.44	66.9726	66.0162	71.6894	8.21738	8.19284	8.18611	6.31066	6.29512	6.38726
A_51_P438657	2995.87	3025.67	3065.96	1062.96	1056.74	1075.01	10.6492	10.648	10.6558	10.6535	10.6522	10.6583
A_66_P112573	20191.6	20260.4	20209.5	9126.57	8673.28	8686.22	13.6547	13.6673	13.645	14.0365	13.9697	13.9604
A_51_P425847	73.8664	75.2853	73.8954	35.617	33.9869	35.3161	5.3157	5.30982	5.27549	5.36062	5.26666	5.29673
A_51_P354038	6274.87	6375.94	6286.42	2234.56	2214.93	2181.18	11.7962	11.8058	11.7687	11.8236	11.8167	11.7768
A_51_P107090	3261.5	3321.16	3365.16	1107.38	1092.72	1107.04	10.7736	10.7861	10.7912	10.7204	10.7095	10.7078
A_55_P2185332	54.3697	57.5841	61.3942	52.7627	52.9019	53.8209	4.86458	4.922	5.0007	5.96372	5.9599	5.95626
A_55_P2039279	219.684	224.455	224.435	65.3273	66.7667	68.7843	6.81546	6.82532	6.81358	6.27487	6.30868	6.32005
A_51_P425080	14330.5	14298.5	14501	5014.37	4994.5	5012.49	13.0746	13.0687	13.0846	13.0846	13.0869	13.0712
A_51_P258078	3401.78	3472.98	3504.38	880.97	908.126	930.536	10.8408	10.8518	10.8568	10.3545	10.4112	10.4272
A_55_P2184189	12903.6	13282.6	13050.5	8476.79	8436.64	8490.3	12.9261	12.9663	12.9282	13.9143	13.9188	13.9123
A_51_P357433	3269.77	3386.6	3482.64	1084.81	1107.86	1122.95	10.7765	10.8141	10.8428	10.6858	10.7339	10.7257
A_55_P2068429	2869.12	2912.47	2921.88	725.137	716.655	733.026	10.5862	10.59	10.5851	10.0348	10.0316	10.0365
A_66_P122377	3389.38	3497.92	3594.17	1612.34	1614.19	1653.28	10.8336	10.8648	10.897	11.3222	11.3389	11.3532
A_55_P2027360	125.771	127.325	132.284	68.4203	66.3535	63.9864	6.05882	6.05539	6.08722	6.34858	6.30267	6.21791
A_51_P181565	35.3021	39.4479	35.0679	47.5593	42.1385	46.3588	4.23316	4.37217	4.16566	5.80751	5.61246	5.72693
A_55_P1959600	3379.93	3474.37	3488.32	1254.59	1240.26	1261.87	10.8285	10.8532	10.8471	10.9048	10.9008	10.9003
A_55_P2061452	76678.2	72312.5	72545.7	35277.4	33546.5	33683.5	16.2291	16.1993	16.2116	16.2378	16.2011	16.2075
A_55_P2140870	158.052	167.326	166.851	37.8192	38.2552	36.7642	6.36773	6.42801	6.40196	5.45809	5.46435	5.3615
A_55_P2128263	11402.3	11621.7	11565.8	3545.61	3443.1	3554.43	12.7487	12.7765	12.7553	12.5393	12.5091	12.5327
A_55_P2324712	68.7133	128.472	132.235	22.9268	26.0542	26.1212	5.20537	6.06544	6.08675	4.65004	4.84643	4.80777
A_52_P630016	779.565	776.616	777.343	298.095	298.106	294.457	8.59768	8.57299	8.56165	8.66398	8.66934	8.62843
A_55_P2038479	822.697	797.968	814.276	219.891	216.857	226.227	8.67815	8.61463	8.62902	8.17815	8.16343	8.20616
A_51_P306710	85.1798	82.2728	90.1456	90.3922	87.1126	90.1214	5.52033	5.44613	5.56422	6.78744	6.73083	6.75715
A_55_P2086094	4067.18	4027.18	4101.76	1047.74	1064.53	1076.97	11.1376	11.1013	11.1203	10.6303	10.6638	10.6599
A_55_P2162552	3365.3	3446.43	3457.99	1193.73	1192.55	1181.1	10.8215	10.8396	10.8321	10.8268	10.8352	10.8021
A_55_P2008006	1474.52	1500.45	1451.14	560.755	569.787	577.633	9.57247	9.5799	9.50996	9.64422	9.67642	9.67281
A_51_P483617	259.577	253.289	263.503	221.732	214.832	222.878	7.0416	6.98795	7.02732	8.18888	8.14786	8.18452
A_52_P418644	4727.98	4775.83	4701.4	1892.79	1828.08	1865.59	11.3629	11.3648	11.3314	11.5824	11.5369	11.5474
A_55_P1967443	2002.29	2007.13	2035.39	501.181	481.306	504.986	10.0111	10.0014	10.0076	9.46273	9.39952	9.46061
A_55_P2038597	16842.7	17395.9	17453.9	5539.33	5602.36	5675.36	13.3718	13.4273	13.415	13.2433	13.2753	13.28
A_51_P378699	71.9112	87.2827	79.0852	55.8629	53.9352	57.4666	5.27442	5.53142	5.36781	6.0458	5.98625	6.0518
A_51_P270899	1163.15	1214.7	1229.37	335.145	331.79	328.175	9.18825	9.24116	9.25155	8.82821	8.82175	8.78163
A_55_P2090441	77.3006	76.9056	84.6867	43.5948	39.7583	40.6976	5.38433	5.33823	5.46926	5.67651	5.52513	5.52272
A_55_P1952850	46680.7	46280.4	46059.2	16879.6	16633.8	16843	15.1987	15.2267	15.2217	15.1137	15.1116	15.1276
A_51_P108190	11049.9	11055.5	11178.9	2454.09	2433.01	2461.79	12.6985	12.6873	12.6966	11.9618	11.9634	11.9529
A_55_P1979341	26458.3	26264.2	25872.9	11723.3	11345.4	11386.2	14.1028	14.1006	14.0721	14.451	14.4177	14.4177
A_66_P132787	3550.38	3717.68	3564.33	604.204	608.828	614.887	10.9061	10.9608	10.8833	9.76231	9.78018	9.77092
A_55_P2078238	197.458	195.492	198.548	83.5798	85.8083	85.2861	6.6645	6.63059	6.63738	6.6598	6.70786	6.66882
A_52_P656714	1404.87	1425.41	1406.1	651.288	626.475	618.523	9.48974	9.49497	9.46273	9.87936	9.82667	9.78083
A_55_P2065819	7245.3	7332.24	7474.12	2748.89	2719.15	2776.55	12.0333	12.0375	12.0608	12.1314	12.1237	12.136
A_55_P2183389	38481	37153.9	36991	14504	14135.1	14252.4	14.8039	14.7966	14.7833	14.8619	14.8472	14.8552
A_55_P1996698	14779.2	14399	14577.8	5550.96	5374.63	5436.54	13.1364	13.0891	13.0957	13.2492	13.2053	13.2042
A_55_P1986421	114.486	113.006	113.171	39.1245	36.3569	40.0247	5.93554	5.89077	5.87904	5.50367	5.38263	5.49386
A_55_P1999309	1184.94	1178.98	1181.35	409.493	390.575	414.516	9.21656	9.19273	9.18562	9.14644	9.07895	9.14904
A_55_P2136413	4050.51	4158.17	4175.6	1965.99	2025.42	2058.8	11.1319	11.1543	11.1491	11.6356	11.69	11.6962
A_51_P451428	271.501	295.927	296.643	74.2178	76.4896	78.6971	7.10349	7.19742	7.19237	6.47125	6.52534	6.53889
A_55_P2149990	166.16	184.228	186.1	34.5106	33.9053	30.2932	6.44533	6.54882	6.55094	5.30376	5.26216	5.03964
A_51_P123676	46.6759	47.6952	48.2022	10.4445	12.1551	13.3948	4.64964	4.64646	4.64901	3.33144	3.55399	3.67964
A_55_P2111416	12783.7	13111.6	12992.6	4145.85	4177.8	4148.06	12.9122	12.9479	12.9201	12.7697	12.7951	12.7676
A_51_P191520	223.239	225.803	230.54	47.8986	44.927	43.9583	6.83956	6.83328	6.84779	5.81741	5.71155	5.64509
A_55_P1971759	2594.74	2648.68	2667.17	589.23	585.729	593.194	10.4091	10.4272	10.4215	9.71983	9.71725	9.7089
A_51_P126067	5562.19	5577.6	5617.28	977.441	964.405	977.473	11.6057	11.5923	11.5909	10.52	10.5085	10.508
A_51_P270891	3402.74	3540.69	3555.33	695.446	703.188	718.463	10.8416	10.8842	10.8788	9.97383	9.99726	10.0096
A_55_P2049602	471.86	473.487	474.275	160.024	164.451	159.737	7.86668	7.85311	7.84254	7.68021	7.72015	7.65802
A_52_P307749	72.9284	70.2584	71.8696	55.8755	56.3509	57.1701	5.29467	5.20868	5.2361	6.04616	6.05214	6.04325
A_55_P2034481	25283.6	24577.6	24624.4	14634.2	14278.1	14390	14.0268	13.9895	13.9753	14.876	14.8772	14.8772
A_55_P1996623	2804.74	2808.18	2844.34	799.647	782.626	806.929	10.5448	10.5359	10.5393	10.1946	10.1721	10.1987
A_55_P2162910	236.706	239.309	238.786	120.652	121.038	116.484	6.91982	6.90926	6.89385	7.2428	7.25134	7.17314
A_51_P124535	18778.3	19096.4	19280.5	9026.48	9042.8	9122.02	13.5453	13.5727	13.5702	14.0174	14.0268	14.0325
A_66_P107790	52170.8	51471.5	51766	17958.6	18102.9	18147.2	15.4288	15.475	15.4907	15.2181	15.2603	15.2555
A_55_P2039359	70.6574	71.6345	68.295	28.2275	27.4511	27.9565	5.25016	5.23274	5.15816	4.98069	4.92668	4.90804
A_51_P103929	63.441	64.1097	65.3596	50.645	49.1865	50.3697	5.08833	5.07703	5.09259	5.89707	5.84846	5.84402
A_55_P1965592	1597.18	1609.33	1618.96	445.825	443.01	456.675	9.69269	9.68509	9.67529	9.26995	9.27445	9.29601
A_52_P649332	12353.7	12566.9	12535.1	4043.15	3903.49	3955.88	12.8648	12.8862	12.8704	12.7338	12.6985	12.6917
A_51_P129803	11715.4	11962	11704.2	6145.04	6065.64	6083.63	12.7885	12.8214	12.7759	13.428	13.415	13.3976
A_51_P314153	542.386	545.832	544.764	165.457	165.915	166.292	8.06934	8.05889	8.04765	7.72056	7.73661	7.71873
A_55_P1995447	38493.2	38054.1	38114.5	11607.4	11417.5	11630	14.8096	14.8287	14.8353	14.4436	14.4253	14.4473
A_52_P263201	713.614	739.241	739.646	543.744	543.811	556.638	8.47383	8.50145	8.49127	9.59832	9.6028	9.60972
A_55_P1979674	640.171	637.606	618.052	206.59	197.271	197.126	8.31715	8.28624	8.22904	8.08607	8.01345	7.98308
A_51_P206251	3087.51	3110.05	3094.26	881.54	875.26	846.082	10.6916	10.6858	10.6652	10.3559	10.3514	10.2783
A_55_P1981336	92.7901	90.4993	86.6557	45.3916	44.3146	43.2684	5.6437	5.57473	5.50599	5.73791	5.69341	5.62132
A_55_P2049266	588.677	592.69	581.788	274.823	272.665	276.223	8.18855	8.17951	8.1381	8.54114	8.53427	8.52804
A_51_P114456	168.041	172.88	174.235	60.8508	61.6765	62.9103	6.46051	6.46948	6.46504	6.17656	6.18329	6.19278
A_55_P2103880	358.587	360.048	363.194	314.378	331.118	337.211	7.48737	7.47278	7.47399	8.73855	8.81684	8.82381
A_55_P2110978	3265.37	3355.17	3342.79	1288.61	1286.27	1301.79	10.7752	10.7999	10.781	10.9423	10.9439	10.9463
A_55_P1970033	17724.4	17575	17888.5	5569.4	5486.9	5523.97	13.4502	13.4495	13.4587	13.2513	13.2383	13.2326
A_55_P2090025	5948.61	6043.19	6032.67	3121.42	3051.2	3166.36	11.7099	11.7182	11.7046	12.3311	12.3096	12.3431
A_52_P284348	4197.36	4302.04	4234.51	1216.44	1172.45	1246.92	11.1816	11.2074	11.1701	10.8526	10.811	10.8824
A_55_P2120141	3954.99	4124.5	4121.5	1287.35	1284.16	1323.13	11.0916	11.1417	11.1289	10.9413	10.9413	10.9678
A_55_P2071551	269.477	280.651	286.839	93.2293	93.3597	92.1852	7.09436	7.13108	7.14654	6.83956	6.83488	6.79032
A_55_P1991104	253.409	264.274	260.639	63.612	64.7741	65.0554	7.01154	7.04889	7.01154	6.23853	6.26642	6.24379
A_51_P172752	2264.03	2345.56	2310.53	418.13	410.041	407.443	10.1996	10.2385	10.2013	9.18069	9.15231	9.12532
A_51_P136521	179.337	186.416	183.657	60.1618	62.3561	60.7699	6.53841	6.56305	6.53293	6.15509	6.20328	6.13288
A_51_P122582	603.27	609.262	595.252	309.927	310.479	319.306	8.23226	8.22183	8.17005	8.71886	8.7305	8.74533
A_55_P2085806	3833.99	3995.2	3837.76	1072.89	1065.13	1057.23	11.0372	11.088	11.0018	10.67	10.6657	10.6289
A_51_P296328	787.783	798.003	800.627	250.942	255.081	263.12	8.61273	8.61495	8.60514	8.39676	8.42637	8.44638
A_51_P456957	148.571	150.046	154.038	93.3188	93.9367	94.4114	6.28336	6.26969	6.29988	6.84129	6.84503	6.82823
A_55_P2000728	598.402	590.145	589.089	138.273	137.729	147.095	8.21906	8.17195	8.15473	7.44272	7.44887	7.52394
A_55_P2036317	169410	153597	153216	73981	70351	70298.4	17.7213	17.7375	17.7514	17.2322	17.2363	17.2322
A_51_P219465	3276.58	3272.85	3342.88	1149.1	1124.27	1144.22	10.781	10.7635	10.7815	10.7736	10.7547	10.7598
A_55_P2125820	2056.32	2058.11	2112.46	433.864	441.422	456.224	10.0543	10.0368	10.0606	9.234	9.26768	9.29432
A_66_P127022	124.098	122.921	113.667	44.9615	45.7351	46.9501	6.04163	6.0087	5.88631	5.72571	5.73626	5.74697
A_55_P2052634	106688	101755	102216	46278.3	44996.2	45400.4	16.8764	16.8947	16.9021	16.6134	16.6373	16.6416
A_55_P1993599	22470.1	21405.3	21589.8	8118.67	7927.13	8021.26	13.8339	13.7635	13.768	13.8422	13.817	13.8179
A_55_P2026089	2219.84	2249.65	2297.19	510.573	503.566	505.13	10.1776	10.176	10.195	9.49249	9.48173	9.46223
A_55_P1991069	1998.62	2034.49	2052.1	926.787	941.377	966.671	10.0102	10.0241	10.0224	10.4329	10.4667	10.485
A_55_P2158151	138900	128968	129047	62769.9	60757.4	60920.1	17.356	17.3839	17.3962	17.0246	17.0476	17.0505
A_55_P2018076	9052.17	9357.9	9447.08	4746.55	4711.72	4809.08	12.3867	12.4318	12.4403	13.0039	13.0025	13.0114
A_52_P601782	70.6526	73.4049	70.3849	37.9482	36.5344	35.4704	5.24979	5.27549	5.20537	5.46399	5.39067	5.30446
A_55_P1981197	103.725	100.638	104.242	119.222	121.285	118.326	5.79329	5.72915	5.76097	7.22344	7.25557	7.1952
A_55_P2134979	22215.8	21980.1	22065.4	6592.95	6478.78	6466.2	13.8179	13.8157	13.8083	13.5418	13.5237	13.5014
A_55_P1992430	108.923	114.316	109.385	42.7565	41.3551	42.0257	5.86552	5.90716	5.82952	5.6437	5.58059	5.56872
A_55_P2171033	465.114	472.457	469.665	238.458	237.923	241.522	7.84882	7.8501	7.82637	8.31764	8.31935	8.31339
A_66_P108791	322.029	322.209	326.755	116.843	123.022	122.161	7.34017	7.31895	7.32642	7.19136	7.27998	7.24235
A_55_P1991733	133.094	141.34	134.182	41.5096	38.1038	36.7513	6.12811	6.18627	6.1034	5.5925	5.45809	5.36027
A_55_P1986531	1714.53	1786.91	1799.37	808.588	819.432	824.493	9.78694	9.82432	9.8203	10.211	10.2432	10.2329
A_51_P473919	12874.4	12614.2	12619.6	4394.73	4368.76	4246.1	12.9217	12.8935	12.8791	12.8588	12.8759	12.8006
A_55_P2366323	37.8603	37.7329	38.1992	12.2239	12.5654	11.299	4.33811	4.29518	4.30191	3.59363	3.61504	3.39505
A_55_P1996653	2939.03	2915.86	3014.1	1085.83	1104.03	1109.07	10.6247	10.5923	10.6286	10.6888	10.7261	10.7104
A_55_P2067151	702.532	717.619	720.841	245.455	252.363	258.178	8.45246	8.4619	8.45246	8.36208	8.40755	8.41207
A_52_P539632	38.8998	38.4784	35.1827	14.3851	11.4104	11.3722	4.37821	4.32962	4.17393	3.8603	3.44649	3.40574
A_55_P2319815	55.604	56.2336	57.2738	29.9207	27.0253	29.6129	4.90189	4.88502	4.90767	5.07224	4.90375	5.00747
A_52_P679105	36.9305	41.117	42.6133	31.4755	25.8825	29.9633	4.30095	4.43955	4.47236	5.15609	4.83509	5.02669
A_55_P2070838	72457.4	69379.7	68594.2	28525.8	27931.4	28205.5	16.1199	16.1062	16.0947	15.9595	15.9595	15.9669
A_55_P1969166	7995.81	7938.56	7826.46	2279.54	2292.95	2326.04	12.1939	12.1746	12.14	11.8594	11.8713	11.8686
A_55_P1960496	493.664	518.534	506.125	257.087	229.86	244.359	7.94032	7.98474	7.93668	8.43182	8.26246	8.33189
A_55_P1955325	57.3903	61.078	63.5913	30.9498	34.625	31.3788	4.94252	5.00993	5.05135	5.12774	5.3005	5.09706
A_55_P2182736	9261.61	9181.08	9321.72	1669.14	1687.04	1724.91	12.4216	12.4045	12.4155	11.3836	11.3997	11.4179
A_55_P2095933	1201.32	1215.33	1250.96	377.925	378.006	372.072	9.24342	9.24157	9.27641	9.02697	9.03444	8.99005
A_51_P107362	229.437	235.012	238.066	131.923	130.622	135.153	6.88087	6.89016	6.8894	7.37258	7.364	7.38753
A_55_P2063970	15795.6	16490.9	16175.8	5289.44	5261.88	5295.19	13.2449	13.3242	13.2727	13.1655	13.1744	13.1684
A_52_P652913	3913.64	3977.64	4010.51	891.905	852.868	870.682	11.0695	11.0773	11.0815	10.3751	10.3101	10.3189
A_52_P507368	162.436	164.664	166.893	58.8622	55.0505	56.6449	6.41162	6.40467	6.40292	6.12225	6.0185	6.03369
A_55_P1972653	2700.57	2791.2	2796.28	803.776	809.899	811.435	10.4871	10.5245	10.5111	10.2027	10.2274	10.2084
A_55_P2060863	6389.02	6427.72	6379.98	1382.66	1371.24	1410.22	11.822	11.8182	11.7943	11.0653	11.0606	11.0912
A_66_P100365	485.082	506.293	508.814	231.826	231.498	229.228	7.91059	7.94638	7.94255	8.27048	8.27262	8.23278
A_51_P161874	12699.1	12575.4	12736.9	3032.46	3045.36	3083.38	12.903	12.8887	12.8924	12.283	12.3034	12.3066
A_55_P2117124	34.3141	32.9138	33.5067	25.6613	26.609	26.5516	4.1788	4.07701	4.0985	4.83623	4.87888	4.83021
A_55_P2179869	30701.5	30171.1	30404.7	11224	10811.4	10832.6	14.3896	14.3806	14.3942	14.3789	14.3446	14.3307
A_66_P136109	101.978	102.995	107.681	15.6289	17.1055	18.2093	5.77375	5.7575	5.80817	3.99704	4.14919	4.20587
A_55_P2178378	5039.15	5140.08	5141.15	1321.43	1300.07	1339.93	11.4512	11.4657	11.4559	10.9763	10.9596	10.9886
A_51_P279232	11969.4	12122.4	12104.7	2740.55	2707.49	2712.12	12.8222	12.8391	12.8273	12.1245	12.1197	12.1064
A_55_P2102175	2112.02	2196.18	2215.57	873.339	885.941	908.979	10.094	10.1429	10.1383	10.337	10.3765	10.3874
A_66_P134149	5359.16	5478.46	5512.62	1855.87	1832.26	1898.71	11.542	11.5651	11.5605	11.5544	11.5396	11.5732
A_55_P1988373	290.071	293.362	302.669	83.3838	81.5278	82.9039	7.19325	7.18786	7.2214	6.65695	6.6265	6.62375
A_55_P2135808	156.346	160.396	163.474	52.726	46.8937	46.8696	6.35401	6.36327	6.37392	5.96207	5.77298	5.74296
A_52_P14444	204.951	213.806	210.916	44.0862	48.9016	45.0726	6.71661	6.75365	6.71696	5.69341	5.84025	5.67677
A_51_P251717	2015.45	2073.36	2077.25	1096.77	1073.03	1098.02	10.0207	10.0467	10.0378	10.706	10.6799	10.6929
A_55_P1983368	116.742	111.488	112.013	57.8006	58.2292	60.3198	5.96745	5.87294	5.86493	6.09441	6.09683	6.12225
A_51_P426096	18.0429	20.0167	18.2106	34.3819	32.541	29.9157	3.25184	3.33939	3.20296	5.29542	5.1895	5.02434
A_52_P596755	44.2418	44.0697	47.1618	31.2389	29.7109	28.2924	4.57801	4.53204	4.61926	5.14334	5.05667	4.93008
A_52_P480301	1141.78	1147.4	1120.96	543.615	542.006	558.788	9.16114	9.15381	9.10507	9.59787	9.59832	9.61623
A_55_P1970775	31080	31276.9	31040.5	7270.95	7441.36	7385.99	14.4177	14.4496	14.432	13.6673	13.7152	13.6836
A_55_P2156905	12903.1	12943.9	12890.2	4408.22	4281.28	4330	12.9253	12.9261	12.9129	12.8656	12.8412	12.8387
A_55_P2179974	87.0857	89.6249	85.4719	56.7984	54.0041	56.4374	5.55207	5.56463	5.48471	6.06735	5.98735	6.02688
A_55_P2080396	15784.3	15911	15897.8	5441.39	5333.43	5416	13.2416	13.2562	13.2469	13.2099	13.1925	13.196
A_51_P116421	1015.43	1031.45	1039.36	663.683	657.202	674.01	8.99581	8.99231	8.99345	9.90768	9.90279	9.91497
A_51_P323299	3723.08	3769.61	3725.92	1718.41	1693.65	1721.77	10.9856	10.9823	10.9562	11.4152	11.4086	11.414
A_52_P442756	3951.89	4010.17	4093.25	1073.74	1069.5	1087.34	11.0887	11.0943	11.1171	10.6719	10.6736	10.6766
A_55_P1998776	74346.3	71973.8	71332.8	39135.8	38440.1	39179.1	16.1743	16.1874	16.1769	16.4124	16.4381	16.468
A_51_P201480	8040.89	8058.04	8087.08	3997	3941.27	3959.12	12.2045	12.2033	12.1939	12.7205	12.7093	12.6941
A_51_P176352	545.548	561.509	563.595	119.6	124.278	126.883	8.08133	8.09663	8.09215	7.22837	7.295	7.29613
A_55_P2170509	6883.12	7083.22	7078	1639.93	1667.26	1662.67	11.9543	11.9852	11.9698	11.3543	11.3848	11.3638
A_55_P2023562	282.946	290.118	296.765	154.65	161.85	159.279	7.15997	7.17201	7.19325	7.62824	7.69672	7.65417
A_55_P2176361	1030.08	1045.46	1052.46	334.877	350.536	351.311	9.01368	9.015	9.00981	8.82733	8.91445	8.89232
A_51_P114693	112.156	116.633	114.08	63.4822	63.2496	63.3805	5.90995	5.93445	5.89116	6.23594	6.23057	6.20602
A_55_P2148116	616.093	659.27	663.747	111.198	119.216	119.721	8.26163	8.33844	8.33189	7.12297	7.22837	7.21175
A_55_P2128792	482.918	493.806	490.987	118.625	110.889	118.95	7.90194	7.90986	7.89207	7.21469	7.11998	7.20065
A_52_P391983	639.239	665.05	669.332	164.423	154.022	160.051	8.31339	8.35016	8.34407	7.71502	7.62517	7.66212
A_55_P2042600	93.0443	92.8693	94.5285	25.1974	21.1929	21.9702	5.64882	5.61648	5.63314	4.80777	4.50179	4.52177
A_55_P2066096	31622.9	31666.2	31280.4	14513.2	14093.8	14066.7	14.4561	14.4801	14.4456	14.8632	14.8353	14.8204
A_55_P2075515	84.4756	92.3164	86.3125	28.408	28.5147	24.6402	5.50944	5.60665	5.50121	4.99063	4.99841	4.71065
A_55_P2038318	67.3117	70.112	69.1839	28.3896	31.198	27.8166	5.17871	5.2043	5.17642	4.99037	5.13005	4.90189
A_51_P455647	3782.71	3790.91	3792.6	1175.25	1158.58	1250.1	11.0146	10.9935	10.9805	10.804	10.7963	10.8862
A_51_P299216	547.125	543.426	547.504	160.98	156.646	164.014	8.08489	8.05459	8.05503	7.68874	7.64693	7.69914
A_66_P105965	37.3457	35.9849	41.1105	15.7658	15.0741	16.9352	4.31584	4.2108	4.42669	4.01445	3.92991	4.07798
A_51_P121275	1219.76	1255.46	1251	323.58	321.445	326.591	9.26946	9.29432	9.27663	8.77777	8.7731	8.77436
A_55_P2075894	6702.19	6668.99	6720.97	1879.2	1833.33	1857.97	11.9062	11.8882	11.8899	11.5711	11.541	11.542
A_55_P2182106	114800	109085	108942	54751.2	52715.1	53589.6	17.0111	17.0476	17.0395	16.8416	16.8492	16.8672
A_51_P351015	428.015	430.048	437.641	90.528	87.7975	90.1386	7.73283	7.71797	7.73904	6.79144	6.73987	6.75744
A_51_P104891	398.927	405.594	400.869	128.864	126.989	127.283	7.63181	7.63813	7.60573	7.3427	7.32246	7.30254
A_55_P2035484	10198.5	10443.5	10578.3	4822.44	4844.47	4884.69	12.5826	12.6016	12.6091	13.0273	13.0368	13.0376
A_55_P2137867	33.4891	39.0538	35.7924	12.7606	16.6224	13.257	4.14739	4.35594	4.1987	3.65846	4.0985	3.66027
A_52_P53507	205.356	216.028	221.331	160.349	152.667	156.855	6.7198	6.76764	6.79144	7.68333	7.61304	7.63039
A_55_P2153990	99.8817	107.107	107.853	68.2174	78.5504	74.1476	5.74257	5.81669	5.8101	6.34383	6.56774	6.44265
A_51_P265869	6557	6536.85	6454.29	1890.38	1812.37	1806.2	11.867	11.8476	11.8142	11.5798	11.5232	11.4896
A_55_P2072110	13368.9	13648.3	13520	4218.67	4197.6	4127.12	12.9761	13.0025	12.9806	12.7926	12.8058	12.7561
A_55_P1974961	5167.95	5287.36	5308.69	1845.37	1888.07	1857.65	11.4862	11.5044	11.5006	11.5457	11.5844	11.541
A_66_P110633	77.5968	87.6989	82.6113	36.7117	33.9645	33.0047	5.39118	5.53967	5.43248	5.40598	5.26508	5.1813
A_55_P2173825	45.8912	51.886	49.6922	18.854	17.4683	18.2021	4.62847	4.7625	4.69063	4.31648	4.18374	4.20461
A_52_P617888	935.226	938.001	965.229	180.971	176.859	181.876	8.86798	8.86023	8.88652	7.86744	7.84043	7.85238
A_52_P354744	34708.7	33586.3	33846.9	15616.3	15190.7	15078	14.6317	14.6	14.6	14.9774	14.9698	14.9466
A_55_P2088149	49.3125	48.9371	45.5317	34.52	36.5225	37.1948	4.72618	4.68015	4.57183	5.30491	5.38939	5.37764
A_55_P2136757	13366	13708.1	13389.8	2831.45	2843.23	2838.57	12.9751	13.0114	12.9663	12.1773	12.1978	12.1733
A_55_P2103412	543.68	552.182	547.185	123.254	117.881	123.494	8.07615	8.07248	8.05408	7.27361	7.21226	7.25902
A_51_P327751	3553.35	3618.71	3692.04	1545.3	1567.01	1558.2	10.9087	10.925	10.9392	11.2576	11.2889	11.2626
A_65_P10029	133.845	137.548	144.469	46.2036	44.5164	51.3703	6.13288	6.14598	6.20089	5.75944	5.69922	5.87525
A_55_P2028159	1935.57	1961.62	2003.29	518.54	544.655	557.258	9.96454	9.96564	9.98196	9.51591	9.6059	9.61231
A_55_P2118067	299.831	303.281	310.512	225.308	225.633	229.847	7.24561	7.23635	7.25373	8.21738	8.23087	8.23833
A_55_P1955876	854.352	875.452	889.076	383.273	379.91	377.34	8.73112	8.75109	8.76024	9.04758	9.0442	9.00741
A_55_P2034335	194.912	197.132	198.237	22.9993	21.9263	26.1782	6.64994	6.64713	6.63413	4.65749	4.55604	4.81035
A_52_P254149	514.695	535.887	541.208	206.572	204.193	212.961	8.00122	8.03372	8.0403	8.08557	8.07207	8.11271
A_52_P168575	5167.23	5221.35	5262.94	1558.79	1546.92	1539.55	11.4854	11.4862	11.4891	11.2709	11.2697	11.2413
A_55_P2066299	2086.77	2117.76	2158.04	1001.98	953.936	1002.77	10.0781	10.0796	10.0978	10.5635	10.4915	10.5533
A_51_P214197	84088.4	81539.8	81791.6	31186.8	30411.7	30551.3	16.3945	16.4209	16.4312	16.0866	16.0886	16.091
A_52_P163515	1462.3	1483.21	1495	541.321	523.652	555.026	9.55558	9.56239	9.55558	9.58996	9.54278	9.60549
A_52_P443167	4588.04	4675.03	4807.38	1512.78	1509.13	1539.24	11.3246	11.335	11.3663	11.2232	11.2283	11.2399
A_52_P193233	1528.14	1514.74	1552.61	317.261	332.373	333.008	9.62667	9.59257	9.6159	8.74955	8.82333	8.80378
A_52_P302544	117.561	157.521	163.37	38.0924	40.1013	35.6998	5.97719	6.33689	6.37274	5.46804	5.53174	5.3174
A_55_P2121541	64520.2	61211.5	61875.1	29263.3	28320.7	28407	15.8998	15.8591	15.8909	15.9969	15.9782	15.9782
A_55_P2082324	32.7737	35.5447	32.5255	27.8024	28.1551	28.3756	4.1152	4.19643	4.05479	4.95745	4.97752	4.93508
A_55_P2156823	414.699	421.059	411.943	105.404	103.486	106.976	7.69369	7.68899	7.64547	7.03306	7.00685	7.03306
A_51_P370163	742.17	733.26	756.788	305.679	301.369	306.55	8.52864	8.4909	8.52163	8.69815	8.68354	8.68869
A_55_P2131579	27611.9	27289.1	27091.8	10492.9	10128.4	10249	14.1765	14.1633	14.1393	14.2573	14.2084	14.2123
A_55_P2344943	157.481	164.589	159.379	53.4801	51.4811	55.9735	6.36327	6.40425	6.34292	5.98591	5.91796	6.01634
A_51_P258766	62.9547	58.133	61.3364	56.0338	51.1405	54.0304	5.08022	4.9391	4.99942	6.05087	5.90739	5.96029
A_55_P2146136	87934.8	87280.2	87689	52193.3	51187.2	51313.1	16.4909	16.5691	16.6182	16.7689	16.8111	16.8111
A_51_P115085	11843.1	11691.5	11733.5	3906.02	3822.85	3885.89	12.8074	12.7829	12.781	12.6853	12.6579	12.6611
A_55_P1976057	512.921	522.458	519.971	217.713	220.885	218.546	7.99668	7.99749	7.97845	8.16374	8.1916	8.14873
A_65_P12533	1390.77	1392.86	1392.37	426.594	418.16	419.425	9.47368	9.46061	9.44726	9.20881	9.18977	9.17183
A_51_P342387	75.624	82.4481	81.1434	24.7566	25.0257	24.857	5.35175	5.44972	5.40549	4.78066	4.7871	4.72691
A_55_P1980966	4212.99	4217.99	4255.85	1258.2	1257.95	1238.94	11.1894	11.1754	11.1786	10.9099	10.9163	10.871
A_55_P2104846	2670.09	2625.74	2614.63	773.056	773.406	777.897	10.4633	10.41	10.3904	10.1433	10.1537	10.1376
A_55_P1955592	308.193	317.531	319.433	96.7587	86.7746	93.121	7.27701	7.30028	7.29749	6.9022	6.72572	6.80607
A_55_P2076064	178.963	182.417	192.416	50.6236	54.1052	53.8069	6.5359	6.53995	6.59419	5.89637	5.99069	5.9556
A_52_P237077	29.7854	31.4875	31.1503	22.4511	23.9964	23.8238	3.97011	4.01038	3.9844	4.61595	4.72082	4.65997
A_51_P322123	584.896	594.598	603.482	136.988	140.32	139.087	8.17815	8.18452	8.19201	7.43144	7.47874	7.42955
A_51_P123625	443.524	441.603	444.011	635.142	623.857	631.182	7.78729	7.75441	7.75651	9.8414	9.818	9.81215
A_65_P06572	405.026	420.649	414.995	107.036	111.228	106.065	7.65491	7.68805	7.65491	7.0566	7.12515	7.01779
A_55_P2145879	158435	143125	139025	129600	118985	116808	17.5993	17.6074	17.5993	17.9618	17.9375	17.9375
A_55_P2053456	135219	114293	112755	63372.8	57953.2	57512.6	17.305	17.1521	17.1348	17.0395	16.9753	16.9687
A_55_P1992839	704.524	724.662	742.663	198.023	205.499	212.069	8.45685	8.47584	8.49723	8.01043	8.0804	8.10772
A_51_P428742	1494.98	1519.3	1536.45	369.431	376.026	387.733	9.59057	9.59832	9.60129	8.99273	9.02403	9.04758
A_55_P2047589	2750.57	2763.78	2794.06	846.732	848.428	865.893	10.5172	10.501	10.5093	10.2891	10.3022	10.3104
A_52_P68028	159.479	168.589	161.221	90.1317	86.0224	87.2516	6.38178	6.43753	6.35608	6.78291	6.71127	6.70434
A_55_P2036337	1025.35	1025.95	1056.89	420.286	417.901	430.631	9.00696	8.98411	9.01407	9.18515	9.18919	9.21441
A_55_P2002689	17007.4	17389.2	17393.6	5757.54	5718.24	5793.6	13.3873	13.4241	13.4096	13.3169	13.3169	13.3199
A_52_P589119	530.957	526.74	534.621	143.821	140.643	148.353	8.0403	8.01212	8.02591	7.51392	7.48429	7.54233
A_52_P677891	1176.19	1186.76	1183.41	501.426	516.664	523.069	9.21005	9.20201	9.18919	9.46362	9.5245	9.51943
A_55_P2095820	423.49	421.693	421.841	154.51	168.207	168.689	7.72119	7.69284	7.68078	7.62587	7.75407	7.74486
A_55_P2054559	326.183	340.414	339.36	208.787	221.238	224.047	7.35756	7.39634	7.38529	8.10246	8.19487	8.19419
A_66_P114537	451.335	471.076	468.457	139.586	135.95	136.934	7.81059	7.84441	7.82305	7.46262	7.42808	7.40721
A_51_P419246	1889.65	1885.27	1884	394.499	403.117	399.763	9.92791	9.90568	9.89038	9.08821	9.12767	9.09479
A_52_P130686	97.3404	103.458	97.2711	47.0763	43.5313	46.8762	5.7088	5.76613	5.66807	5.79404	5.66769	5.74354
A_55_P2006876	18531.2	18160.9	18557.8	5716.8	5607.55	5671.87	13.5237	13.4946	13.5201	13.3048	13.2769	13.2777
A_55_P2014209	2273.79	2312.86	2351.85	855.786	866.113	877.203	10.2079	10.2187	10.2246	10.307	10.3361	10.3323
A_55_P2037662	2480.29	2431.22	2516.22	1652.86	1657.47	1679.64	10.3378	10.2948	10.3285	11.3653	11.3774	11.3799
A_55_P2082625	274.272	266.132	257.458	149.128	153.756	159.379	7.11627	7.05876	6.99355	7.56827	7.62197	7.65553
A_51_P220682	4021.19	3983.43	4040.92	1249.33	1232.32	1262.49	11.1175	11.0801	11.0947	10.8957	10.8887	10.9024
A_55_P2151986	16485.8	16598.3	16736.2	6049.24	5999.49	6042.41	13.3337	13.3365	13.3403	13.3992	13.3982	13.3883
A_52_P538470	94.8597	96.9184	104.49	29.17	24.3996	29.0298	5.66985	5.67548	5.7637	5.03159	4.74712	4.97061
A_52_P69789	768.802	852.659	924.894	185.619	189.974	195.035	8.57835	8.70826	8.82542	7.90407	7.94344	7.96582
A_51_P454166	209.074	213.688	214.083	41.6676	39.5372	43.1127	6.74988	6.75268	6.7421	5.59863	5.5165	5.61648
A_52_P13815	1462.82	1498.54	1508.26	562.129	552.642	578.169	9.55625	9.57868	9.57131	9.6466	9.6311	9.67497
A_55_P1996941	374.71	370.614	387.524	343.781	329.691	347.144	7.55347	7.51561	7.56048	8.87141	8.81174	8.86898
A_52_P16873	7179.76	7136.38	7133.35	2045.88	2014.35	2058	12.0184	11.9982	11.9845	11.6945	11.6817	11.6945
A_55_P2050040	61226.9	60530.7	60915.3	21880.4	21327.1	21574.2	15.7518	15.8252	15.8548	15.5506	15.5371	15.5425
A_52_P925277	4104.74	4177.12	4153.23	1013.73	1027.48	1018.46	11.1508	11.1606	11.1404	10.581	10.6103	10.5805
A_51_P100327	3408.75	3393.91	3421.3	1123.66	1096.78	1108.74	10.8448	10.8172	10.8172	10.7394	10.7158	10.7099
A_55_P2131707	458.679	455.498	457.872	125.637	122.814	122.535	7.83066	7.80246	7.7949	7.30165	7.27701	7.24807
A_52_P282700	1440.52	1460.81	1457.56	599.125	604.304	608.631	9.53023	9.5388	9.51737	9.7452	9.76886	9.75458
A_52_P432685	505.84	507.87	511.521	215.155	213.69	221.19	7.97591	7.95073	7.95274	8.14506	8.13964	8.17195
A_55_P1986158	3234.59	3174.71	3221.06	903.765	866.548	867.059	10.7598	10.7154	10.727	10.3958	10.3373	10.3131
A_55_P2173837	6064.68	6058.69	6036.68	1524.44	1524.39	1520.26	11.7375	11.7226	11.7054	11.2346	11.2478	11.2171
A_55_P2090505	4830.7	4954.67	4900.55	1696.52	1758.84	1799.75	11.396	11.414	11.3897	11.3993	11.4734	11.4832
A_55_P2153381	404.14	399.521	396.592	287.05	275.843	270.771	7.651	7.61886	7.59291	8.60645	8.55207	8.49613
A_51_P115005	24.4027	26.7052	26.7965	104.955	107.127	108.464	3.66451	3.76432	3.76606	7.02732	7.06722	7.05435
A_51_P455266	324.712	336.57	339.526	66.4841	67.5933	66.0839	7.3508	7.37901	7.38637	6.30085	6.32855	6.2672
A_51_P327796	29682.4	28663.2	28494.1	16272.8	15775	15910.8	14.3195	14.2667	14.2573	15.0242	15.0171	15.0151
A_55_P2079599	4318.26	4323	4340.08	1416.98	1407.11	1437.22	11.2237	11.2176	11.2087	11.1097	11.1076	11.1175
A_55_P1973886	220.543	216.517	222.741	56.202	59.9067	58.7879	6.821	6.77182	6.80054	6.05509	6.14354	6.08388
A_55_P1964664	42890.2	41703.1	41951.3	6543.64	6201.1	6244.92	15.0242	15.0151	15.0319	13.5347	13.4564	13.4495
A_51_P348617	10488.7	10626.5	10607.1	2682.36	2622.94	2662.57	12.6138	12.628	12.612	12.0954	12.0667	12.0748
A_66_P131979	111.284	120.297	119.848	72.3926	72.1853	72.6543	5.896	5.97792	5.96029	6.43113	6.42883	6.40893
A_52_P77204	505.314	537.726	526.616	161.231	162.376	162.857	7.97358	8.03987	8.00178	7.69128	7.69865	7.68936
A_55_P1974477	3323.95	3389.63	3352.3	860.118	835.694	877.879	10.8044	10.8155	10.7849	10.3149	10.2794	10.3336
A_52_P1391	9246.94	9344.68	9412	1480.88	1480.88	1492.65	12.4195	12.4299	12.434	11.1858	11.1948	11.1858
A_52_P175304	1008.64	1038.29	1040.53	329.934	337.818	334.648	8.98681	9.00215	8.9944	8.8041	8.84965	8.81226
A_55_P2106801	53.5447	57.8185	59.004	44.4801	44.0349	42.133	4.84424	4.93087	4.95217	5.70806	5.68136	5.57337
A_55_P2134938	197.611	206.956	208.579	125.152	121.992	125.431	6.66701	6.71182	6.70434	7.29466	7.26488	7.28106
A_55_P2016540	1878.49	1895.72	1933.11	392.381	379.153	392.54	9.91885	9.91545	9.92924	9.07936	9.03965	9.06944
A_52_P552547	537.316	525.587	534.102	132.444	127.456	136.04	8.05854	8.00867	8.02282	7.37536	7.32875	7.39487
A_52_P366932	726.476	729.449	741.126	317.418	307.21	319.371	8.49864	8.48335	8.49307	8.75011	8.71787	8.7457
A_55_P2277715	165.643	176.479	169.099	45.1795	44.0662	42.3814	6.44087	6.49866	6.42341	5.72995	5.68211	5.58429
A_66_P108345	898.197	954.998	950.607	221.424	212.284	217.554	8.81306	8.88616	8.86798	8.18777	8.1301	8.14412
A_51_P466378	3040.38	3019.44	3014.6	1981.05	1914.65	1919.42	10.6719	10.6435	10.6295	11.6485	11.611	11.5909
A_52_P481182	344.763	341.357	348.398	196.71	197.627	202.489	7.43389	7.40003	7.41977	8.00178	8.01697	8.0297
A_66_P103418	1428.82	1439.92	1452.11	653.522	626.682	633.536	9.51737	9.51349	9.51232	9.8843	9.82712	9.818
A_51_P370803	395.097	394.403	422.046	76.5223	79.9245	77.2369	7.62004	7.59776	7.68242	6.51979	6.5964	6.51082
A_55_P1992208	51787.5	49903.1	50115.8	18839.8	18173.8	18447.1	15.4066	15.3956	15.409	15.3038	15.2629	15.2836
A_55_P2053057	239.004	235.913	241.381	84.3331	88.5144	93.8869	6.93145	6.89385	6.91012	6.67539	6.75744	6.82024
A_55_P2176802	2489.64	2507.1	2516.96	1004.85	1007.6	1014.62	10.3439	10.3361	10.3292	10.566	10.5761	10.573
A_51_P437144	1891.23	1927.31	1950.31	557.86	566.999	574.716	9.92997	9.94101	9.94218	9.63396	9.66888	9.667
A_51_P245796	7646.95	7473.94	7422.17	4494.02	4477.66	4478.08	12.1227	12.0728	12.0461	12.9052	12.9227	12.8968
A_55_P1998942	742.961	743.853	757.355	637.168	648.174	660.509	8.52982	8.50943	8.52342	9.8466	9.87976	9.8843
A_55_P2148370	134.253	140.056	134.058	60.6908	58.6999	62.1223	6.13653	6.17319	6.10154	6.1708	6.10711	6.17284
A_55_P1954755	121730	117909	117358	95238.1	91210.1	91116.1	17.1348	17.2232	17.2232	17.5262	17.5433	17.5433
A_51_P114634	573.529	600.474	602.424	584.505	589.661	596.546	8.15738	8.20009	8.18888	9.70488	9.72697	9.72101
A_51_P296608	11572.7	12151.2	12207.6	6103.36	6227.9	6304.66	12.7697	12.8412	12.8391	13.4138	13.4644	13.4644
A_55_P2133726	707.829	731.076	721.538	287.383	297.464	297.1	8.46545	8.4873	8.45517	8.60926	8.66806	8.64451
A_51_P102789	171.761	172.567	172.352	100.971	99.1525	101.063	6.48795	6.46572	6.45086	6.97021	6.94133	6.94209
A_51_P245631	700.272	718.073	712.171	161.934	159.094	154.694	8.44822	8.46402	8.43514	7.69754	7.67144	7.60624
A_55_P2084631	17742.6	17474.2	17421.4	10412.6	10002.2	9984.77	13.4552	13.4334	13.413	14.2442	14.1817	14.1665
A_55_P1988388	171.105	171.654	170.562	57.5932	57.5036	62.1639	6.48309	6.46018	6.43567	6.08675	6.0822	6.1745
A_55_P2151021	3990.26	3981.78	3949.32	1631.7	1653.14	1656.83	11.1061	11.0792	11.0545	11.3471	11.3723	11.3573
A_55_P2082529	7097.45	7252.18	7275.52	2825.99	2925.42	2935.35	11.9986	12.0221	12.0152	12.1713	12.2503	12.2353
A_51_P182311	655.559	658.912	647.558	230.527	231.593	223.264	8.34744	8.33721	8.29737	8.25529	8.27413	8.18777
A_55_P1953356	1221.75	1202.41	1187.56	1211.51	1174.22	1194.78	9.27219	9.22342	9.19595	10.8466	10.8137	10.8186
A_55_P2232754	240.763	243.198	238.8	46.1691	44.1222	42.9293	6.94086	6.93231	6.89412	5.75829	5.6859	5.60978
A_55_P1957474	1366.44	1390.1	1414.08	359.604	365.83	374.534	9.44396	9.45678	9.47275	8.94548	8.97947	8.99846
A_51_P385952	1137.54	1168.2	1169.17	358.308	368.302	372.083	9.15381	9.17719	9.17224	8.939	8.98958	8.99031
A_52_P674309	3180.98	3286.73	3259.54	995.438	1005.74	1013.1	10.7368	10.7685	10.741	10.5508	10.5735	10.5696
A_52_P301495	870.334	884.171	867.741	208.007	212.53	211.005	8.76415	8.76614	8.72051	8.09852	8.13154	8.1004
A_55_P2099890	3702.47	3786.84	3710.18	1413.23	1385.8	1413.15	10.9745	10.9897	10.9497	11.1054	11.0796	11.0943
A_55_P2145441	196.707	199.659	201.972	169.348	168.632	177.204	6.65949	6.66275	6.65949	7.75788	7.75958	7.80893
A_66_P125327	45.3537	50.4444	51.0276	26.4282	26.4965	29.7944	4.61323	4.71654	4.73122	4.88502	4.87193	5.01786
A_55_P2184013	406.584	424.522	437.273	247.037	235.142	241.54	7.66212	7.70073	7.73832	8.37013	8.2985	8.3139
A_55_P2113356	724.547	710.292	702.613	191.424	190.174	187.151	8.49613	8.44731	8.41769	7.9558	7.94496	7.8983
A_52_P457967	246.306	252.632	253.395	107.805	103.246	99.465	6.97199	6.9848	6.97162	7.0703	7.00417	6.91713
A_55_P2077501	3486.58	3621.64	3379.01	1127.61	1103.3	1083.04	10.8752	10.9261	10.7982	10.7457	10.724	10.6672
A_51_P244923	767.67	764.67	750.282	295.805	287.894	292.409	8.57632	8.54841	8.5129	8.65627	8.61891	8.61996
A_51_P353502	23959.2	24148.2	24124	8711.05	8734.89	8937.46	13.9366	13.959	13.9408	13.9578	13.9815	13.9974
A_51_P457528	589.068	594.463	614.201	582.769	593.651	593.696	8.1916	8.18386	8.21906	9.69936	9.74029	9.71097
A_52_P572447	2701.2	2748.1	2772.19	739.913	741.513	745.893	10.4877	10.4915	10.4957	10.0698	10.0878	10.0704
A_52_P192426	4558.06	4698.8	4723.14	3336.7	3330.1	3395.16	11.3119	11.3412	11.3407	12.443	12.4547	12.4649
A_51_P187665	2647.3	2635.76	2713.61	731.345	716.112	744.557	10.445	10.4167	10.4569	10.0498	10.0307	10.0663
A_55_P2161690	137.746	135.666	134.821	39.5162	43.0571	41.5652	6.16974	6.12904	6.10957	5.51616	5.65241	5.55262
A_55_P2007871	590.595	588.597	598.771	86.0987	84.2966	88.5309	8.19645	8.16908	8.1786	6.70937	6.68065	6.73083
A_55_P2042521	4687.15	4743.4	4782.42	2355.44	2358.51	2411.95	11.3532	11.3569	11.36	11.9043	11.9102	11.9286
A_52_P407692	33469.5	32772.3	32715	15870.7	15237	15346.8	14.5613	14.5564	14.5464	14.9936	14.9774	14.9774
A_55_P2086835	6081.18	6065.48	6006.62	1567.43	1540.02	1572.4	11.7423	11.7253	11.6984	11.2779	11.2642	11.2752
A_55_P2190299	73.1499	73.9003	72.3648	13.15	13.7612	13.1959	5.29847	5.28461	5.24484	3.70787	3.774	3.65315
A_55_P1960748	1196.84	1232.87	1262.3	558.465	565.293	580.346	9.23628	9.26498	9.28734	9.63717	9.66222	9.67966
A_66_P125862	5558.26	5416.95	5554.98	1581.38	1588.2	1584.2	11.604	11.5444	11.5721	11.2901	11.3129	11.2851
A_51_P120066	277.153	284.39	283.676	125.809	127.138	130.241	7.1293	7.14483	7.13108	7.30449	7.32329	7.33285
A_55_P2003513	2146.68	2189.9	2192.03	4596.79	4707.88	4746.44	10.1216	10.1361	10.1262	12.9464	13.0014	12.9969
A_51_P192800	1759.76	1793.54	1802.5	1511.49	1488.39	1502.09	9.8211	9.82712	9.82258	11.2218	11.2029	11.1948
A_55_P1980446	8812.64	9081.81	9204.55	2881.54	2827.17	2867.24	12.3457	12.3867	12.3956	12.2083	12.1908	12.1915
A_55_P2157952	28.0131	28.0221	27.8443	28.0438	24.4233	23.5313	3.8792	3.84103	3.82074	4.97061	4.74943	4.63764
A_55_P2045903	740.67	757.338	776.71	65.2984	67.707	68.2507	8.52553	8.53475	8.56057	6.27441	6.3302	6.31025
A_55_P2125200	587.328	619.914	608.533	107.095	106.542	105.707	8.18412	8.24781	8.2066	7.05828	7.05953	7.01246
A_51_P489736	1882.99	1949.62	1956.44	462.387	459.748	447.222	9.92339	9.95835	9.94974	9.33192	9.32931	9.26737
A_55_P1989452	1359.03	1403.26	1380.16	286.684	275.787	290.779	9.43386	9.47241	9.42966	8.60376	8.55132	8.61004
A_52_P430262	2536.69	2579.14	2546.48	806.465	800.669	828.181	10.3693	10.3787	10.3471	10.2079	10.2084	10.2399
A_51_P255441	9079.92	9214.52	9257.18	3479.85	3396.11	3421.57	12.3926	12.41	12.4079	12.5108	12.4879	12.4743
A_52_P80944	7811.55	7902.73	7975.26	9670.7	9640.35	9623.15	12.1544	12.1655	12.167	14.1141	14.1259	14.1116
A_55_P2006479	192.835	202.032	204.537	76.4375	73.2382	78.9151	6.63738	6.67671	6.67733	6.51803	6.45223	6.5432
A_51_P100573	774.227	792.702	794.477	231.194	233.83	237.175	8.58708	8.60327	8.59155	8.26115	8.2889	8.28282
A_55_P2051521	262.514	267.773	281.688	127.101	131.502	136.635	7.05692	7.06817	7.12262	7.32107	7.3776	7.40274
A_55_P2113650	82.6113	86.1084	82.7773	13.9557	15.4461	20.1279	5.4802	5.51352	5.43735	3.80926	3.964	4.37381
A_51_P177552	13398	13196	13321.4	4010.2	3972.43	4028.74	12.9794	12.9529	12.9579	12.7249	12.7192	12.7151
A_52_P644972	9919.59	9862.45	9846.1	2320.25	2358.2	2401.11	12.5345	12.52	12.5102	11.8814	11.9093	11.9179
A_66_P138308	264.965	277.314	281.187	86.6599	87.4646	87.5646	7.07641	7.11627	7.11998	6.71893	6.73741	6.71182
A_55_P2096314	553.077	603.013	621.734	200.63	215.084	217.461	8.10001	8.20581	8.23695	8.03688	8.14963	8.14275
A_55_P2119962	2541.36	2588.18	2565.79	698.223	704.014	699.079	10.3741	10.3847	10.3627	9.97913	9.9987	9.96906
A_52_P664656	42.8917	40.3046	40.1808	43.2156	43.7381	42.7701	4.53324	4.40809	4.38949	5.6598	5.67299	5.60091
A_55_P1970745	108.538	108.809	102.509	51.1901	50.4379	55.5836	5.85853	5.83841	5.73463	5.91184	5.88248	6.00478
A_52_P253230	1893.41	1946.15	1971.27	607.367	624.4	621.264	9.93144	9.9554	9.96318	9.77055	9.81848	9.78905
A_55_P2029217	523.716	522.981	551.946	134.047	129.224	129.199	8.01978	7.99833	8.06378	7.39634	7.34794	7.32329
A_55_P1955791	10779.1	10706.6	10768	2672.62	2699.49	2734.48	12.6498	12.637	12.6384	12.0895	12.1164	12.1159
A_52_P175679	143.382	139.662	137.186	88.9476	89.144	87.8363	6.23213	6.16912	6.13249	6.76086	6.77035	6.71746
A_51_P390078	1915.77	1966.51	1958.57	479.905	484.124	497.568	9.94937	9.96865	9.9524	9.3894	9.41341	9.43735
A_51_P167876	104.695	104.568	115.113	36.7545	36.6032	33.9189	5.80777	5.77961	5.90739	5.40708	5.39536	5.23027
A_51_P219789	106378	91555.1	91178.1	47721.5	44046	44217.7	16.8697	16.7017	16.7033	16.6585	16.5998	16.6027
A_55_P2002309	68.8703	71.764	73.8108	34.3789	37.3506	38.5267	5.20834	5.2361	5.27468	5.29467	5.42851	5.43212
A_55_P2148046	4284.07	4225.36	4317.71	1599.45	1578.77	1610.83	11.2125	11.1781	11.2003	11.3095	11.3059	11.3105
A_55_P2010567	162.757	161.202	165.122	172.259	167.787	177.468	6.41374	6.37084	6.38805	7.7817	7.75176	7.81255
A_55_P2094060	90233.4	87593.9	87480.4	27242.3	26729.5	27481.8	16.5517	16.5807	16.6086	15.8998	15.9133	15.9327
A_51_P475249	10398.6	10742.4	10754.5	4219.3	4197.79	4307.82	12.5994	12.6459	12.6375	12.7933	12.8063	12.8288
A_55_P2181904	102.686	97.7127	104.86	57.6928	54.1001	56.3139	5.78111	5.68551	5.77011	6.09022	5.99018	6.02298
A_55_P2076134	14342.1	14349.2	14414.7	4204.58	4130.73	4195.54	13.0776	13.0785	13.073	12.7885	12.7729	12.7892
A_51_P378009	1307.44	1360.74	1346.88	385.127	389.804	396.416	9.38229	9.4221	9.39091	9.05173	9.07606	9.08085
A_51_P288447	2196.67	2225.75	2268.18	740.358	732.686	759.306	10.1601	10.1626	10.1756	10.0708	10.066	10.1004
A_55_P1976934	781.062	790.14	803.155	270.12	271.134	284.78	8.60025	8.59859	8.60762	8.51154	8.52503	8.57797
A_51_P104430	105.821	105.651	109.146	38.9609	38.7722	39.0162	5.82345	5.79907	5.82501	5.49688	5.485	5.45015
A_55_P2005908	138.802	142.726	151.855	59.6661	60.4085	64.1539	6.18466	6.19936	6.27213	6.14201	6.15509	6.22202
A_51_P265545	2285.09	2336.66	2284.42	686.237	691.986	709.419	10.2166	10.2316	10.1881	9.95282	9.97223	9.9871
A_66_P124164	2509.73	2540.07	2543.04	176.04	177.304	181.337	10.3545	10.353	10.3444	7.82264	7.84299	7.8476
A_55_P2115176	438.192	453.839	460.411	118.19	113.554	112.179	7.76891	7.79525	7.80246	7.21277	7.15842	7.10654
A_52_P525183	584.906	598.99	608.21	119.269	119.178	124.299	8.1786	8.19563	8.20526	7.22385	7.22748	7.2697
A_55_P2050592	918.372	930.884	932.571	270.671	280.713	273.778	8.84316	8.84592	8.83232	8.51413	8.58459	8.51607
A_55_P2302285	3546.74	3536.05	3594.38	1035.47	1033.83	1028.59	10.9024	10.8824	10.8978	10.6112	10.6234	10.5928
A_55_P2175284	1365.83	1405.64	1428.36	353.053	357.687	367.439	9.44225	9.47587	9.48784	8.9149	8.94719	8.97024
A_51_P204442	81.2887	79.7801	87.568	34.465	27.9578	32.5551	5.45688	5.39067	5.52303	5.2999	4.96164	5.15731
A_55_P1965851	1466.74	1482.4	1476.1	496.875	508.876	511.996	9.56402	9.56154	9.53664	9.44758	9.49439	9.48649
A_55_P2149328	80.4755	80.6804	72.1149	39.9984	38.216	32.79	5.44464	5.40549	5.24077	5.53448	5.4626	5.16884
A_55_P1986567	97.0802	103.345	103.474	49.5398	52.3582	50.9778	5.7027	5.76397	5.75244	5.86453	5.94408	5.86372
A_51_P281593	1692.61	1736.85	1762.33	757.136	781.026	780.471	9.76886	9.78626	9.79302	10.1089	10.1685	10.1438
A_52_P375312	6204.55	6294.9	6290.16	5189.29	5209.08	5253.6	11.776	11.7911	11.7709	13.1292	13.1587	13.1494
A_51_P440443	9075.86	9055.32	9150.47	2488.76	2427.42	2328.68	12.3906	12.3823	12.3836	11.983	11.9584	11.8707
A_55_P2004162	69.9653	67.4876	67.3792	17.3689	18.6343	18.3785	5.2354	5.15354	5.1363	4.18374	4.29016	4.21618
A_52_P18236	912.31	903.145	901.967	668.392	673.135	659.587	8.83415	8.79976	8.78385	9.91591	9.93187	9.88233
A_51_P142421	587.461	608.726	622.421	387.786	407.118	420.212	8.18452	8.22024	8.23919	9.06407	9.14226	9.17471
A_51_P225083	8160.67	8065.67	8122.19	3040.84	2991.08	3064.49	12.2267	12.2045	12.2013	12.2906	12.2811	12.2967
A_52_P542172	1276	1296.26	1306.4	427.027	413.539	428.472	9.34505	9.35068	9.34918	9.2112	9.16844	9.20594
A_55_P2062255	159.134	156.697	170.201	102.131	100.874	102.279	6.37673	6.32756	6.43294	6.98711	6.96601	6.95842
A_51_P101075	12799.3	12790	12784.1	4669.85	4640.66	4702.97	12.915	12.9098	12.8961	12.9771	12.9742	12.9818
A_51_P142515	3611.55	3618.98	3665.33	1784.74	1778.11	1789.13	10.9381	10.9254	10.9305	11.485	11.4896	11.4734
A_51_P244531	1227.85	1259.35	1279.85	528.583	542.245	541.712	9.28021	9.30102	9.31347	9.54918	9.59868	9.57204
A_55_P2009187	1190.86	1208.96	1205.73	484.658	499.249	506.338	9.22609	9.23239	9.22143	9.40821	9.46986	9.46769
A_51_P116616	6466.22	6663.67	6715.68	2584.83	2604.31	2617.96	11.8412	11.885	11.8868	12.0426	12.0572	12.0479
A_51_P312121	1934.7	1934.16	1933.11	1198.92	1228.32	1239.04	9.96318	9.94727	9.92879	10.8336	10.8849	10.8715
A_55_P2064412	1463.59	1516.71	1533.52	276.331	284.814	285.585	9.55806	9.59532	9.5975	8.54895	8.6043	8.58244
A_51_P384318	491.045	514.682	515.39	313.376	322.491	330.538	7.9316	7.97172	7.96452	8.73333	8.77899	8.79439
A_55_P2019684	124.991	115.264	120.568	49.8191	47.3082	46.6324	6.05014	5.91725	5.9671	5.87381	5.78871	5.73703
A_55_P2062048	146.078	156.892	154.079	59.8667	58.7839	64.3218	6.25971	6.32883	6.30085	6.14354	6.10916	6.2261
A_51_P100174	244.129	242.69	241.93	134.525	131.339	131.714	6.95981	6.92885	6.91346	7.40075	7.37536	7.35265
A_55_P1977968	49438.4	48152.5	49063.5	18574.7	18078.4	18056.8	15.3005	15.3005	15.3565	15.2754	15.2579	15.249
A_55_P2099790	135.475	133.124	136.706	82.0675	77.4401	77.3457	6.15013	6.1038	6.12811	6.63059	6.54717	6.51562
A_52_P104761	535.552	538.2	541.194	160.557	170.026	174.341	8.05237	8.04224	8.03987	7.68405	7.77208	7.78729
A_52_P234910	19640	19961	19823.1	4387.26	4343.59	4451.57	13.6033	13.634	13.6123	12.854	12.8643	12.8816
A_66_P120949	861.55	913.133	907.175	204.003	205.817	208.577	8.7457	8.82004	8.79348	8.06419	8.08189	8.07899
A_55_P1992319	326.06	339.83	328.887	135.959	137.557	145.747	7.35615	7.39228	7.33702	7.41653	7.44617	7.50815
A_51_P148675	790.683	819.357	809.637	261.024	260.383	268.912	8.62083	8.64839	8.61926	8.45275	8.45762	8.48501
A_52_P4698	4229.63	4267.75	4312.46	1754.13	1726.83	1763.33	11.1939	11.1924	11.1971	11.4549	11.4417	11.4464
A_55_P2030524	156.569	151.939	162.072	54.3639	55.2557	54.5404	6.3557	6.28699	6.36399	6.0095	6.02621	5.9717
A_55_P2124523	152.774	144.335	150.192	100.287	93.3504	100.328	6.32592	6.21469	6.25551	6.95654	6.83448	6.93185
A_52_P609109	5072	5101.92	5056.41	1358.38	1390.63	1407.29	11.4598	11.4571	11.4341	11.028	11.088	11.0844
A_51_P117130	410.696	411.148	414.68	206.888	204.492	203.89	7.67773	7.65606	7.65417	8.08774	8.07502	8.04154
A_51_P436727	8802.57	8785.79	8699.49	4620.71	4502.91	4575.86	12.3431	12.3377	12.3103	12.9579	12.9301	12.9334
A_55_P2010962	3832.14	3844.07	3850.9	1224.01	1200.93	1226.78	11.0369	11.0197	11.0101	10.8655	10.8445	10.8542
A_51_P506683	1593.74	1608.34	1625.58	442.178	431.14	444.829	9.68943	9.68344	9.68181	9.25825	9.23974	9.25825
A_55_P2038299	112776	104584	104359	39589.4	37891.7	37755	16.9731	16.9565	16.9565	16.4381	16.4244	16.4124
A_55_P2007878	277.759	286.28	296.381	238.231	234.96	244.473	7.13431	7.15503	7.18949	8.31602	8.29768	8.33249
A_51_P236864	3978.48	4111.42	4040.53	1705.17	1716.72	1747.25	11.1016	11.136	11.0943	11.405	11.4299	11.4353
A_51_P483280	437.157	442.348	450.365	132.476	129.998	131.279	7.76678	7.7569	7.77282	7.3765	7.35681	7.3475
A_55_P2107972	1517.15	1550.2	1571.03	554.963	555.704	563.166	9.61538	9.62995	9.6359	9.62518	9.63854	9.6311
A_52_P477369	869.606	886.907	873.237	296.377	273.308	291.856	8.76157	8.7708	8.7305	8.65822	8.53758	8.61686
A_55_P2009582	18651.7	19176.4	19319.1	5809.67	5765.52	5792.42	13.5309	13.5766	13.5737	13.3328	13.3365	13.3191
A_55_P2039694	89532.6	86436.2	86910.9	56135.8	53511.4	53728	16.5334	16.5498	16.5846	16.8672	16.8651	16.8764
A_55_P2029151	218.144	223.941	215.683	51.3255	52.8952	51.4133	6.80779	6.82133	6.75195	5.9152	5.95941	5.87729
A_55_P2146404	131.648	137.131	131.049	50.0238	46.141	47.391	6.1185	6.14391	6.07674	5.88067	5.75277	5.75716
A_55_P2135049	2170.91	2198.93	2157.62	909.352	907.064	897.902	10.1424	10.1462	10.0972	10.4062	10.4097	10.3722
A_51_P212183	12355.6	12498.7	12677.1	3993.6	3940.24	4030.66	12.8665	12.8809	12.8851	12.7192	12.7087	12.7159
A_55_P2160588	144.378	155.366	153.635	54.7236	54.197	55.0258	6.2421	6.31755	6.29399	6.01887	5.99545	5.98983
A_52_P186937	1342.55	1390.59	1369.72	753.424	731.086	755.593	9.41195	9.4576	9.41652	10.1018	10.0626	10.0919
A_55_P2125907	112.766	111.914	117.99	10.784	12.0544	13.5109	5.91643	5.87765	5.93752	3.38478	3.54047	3.69148
A_55_P2141301	4000.7	4248.96	4186.22	1342.07	1346.43	1377.91	11.1085	11.1853	11.1527	11.0013	11.0272	11.0447
A_66_P103271	9524.34	9583.15	9575.24	3632.52	3544.26	3598.58	12.4674	12.4791	12.4605	12.5677	12.545	12.5485
A_55_P2070661	1221.52	1264.26	1297.01	504.923	504.465	534.64	9.2718	9.30605	9.3368	9.47368	9.48419	9.55165
A_51_P124568	8159.78	8339.15	8350.97	4060.3	4071.18	4103.12	12.2261	12.2554	12.242	12.7395	12.7533	12.7464
A_51_P419389	73.9904	74.66	77.4543	76.6075	70.9577	74.1893	5.31904	5.30018	5.34257	6.52287	6.40114	6.44335
A_51_P314418	351.727	358.084	356.222	115.264	115.938	117.092	7.46099	7.46413	7.45104	7.17201	7.19136	7.17999
A_55_P2035590	7388.78	7441.89	7579.48	1917.28	1894.04	1930.86	12.0635	12.0663	12.0867	11.604	11.5914	11.6023
A_55_P2002975	329.126	351.044	344.212	132.445	132.349	132.366	7.36709	7.43563	7.40212	7.37566	7.38753	7.36193
A_55_P2016739	1587.43	1593.22	1636.27	570.798	556.766	568.195	9.68631	9.67108	9.69307	9.6677	9.64074	9.64448
A_52_P470316	223.066	220.806	223.758	126.356	123.555	122.822	6.83727	6.80054	6.80745	7.31304	7.28594	7.2501
A_55_P2022885	196.769	195.869	198.324	45.4255	48.6257	47.1636	6.6598	6.6354	6.63456	5.73903	5.82984	5.75091
A_51_P219166	804.962	804.403	786.775	390.97	388.093	406.836	8.64611	8.62342	8.57835	9.07286	9.07098	9.12252
A_55_P2382345	111.153	118.333	115.384	31.7876	35.3597	32.9855	5.89318	5.95353	5.91021	5.17088	5.3343	5.18013
A_55_P2106666	474.72	475.53	471.848	223.579	221.616	219.751	7.87767	7.85772	7.83586	8.20089	8.19717	8.15673
A_51_P352594	92.2871	95.4817	90.8397	22.1545	23.3361	22.0321	5.63162	5.65212	5.57337	4.59359	4.66847	4.52735
A_55_P2061456	4925.42	5063.09	5129.56	1108.81	1133.29	1125.15	11.4179	11.4438	11.4518	10.7234	10.7639	10.7305
A_55_P2008437	26.4583	28.403	25.3652	9.0749	10.116	10.8328	3.78512	3.8603	3.67964	3.13098	3.26533	3.33221
A_55_P1957439	285.383	287.675	289.927	145.944	145.857	147.786	7.17201	7.16168	7.15997	7.54363	7.54047	7.53522
A_55_P2258832	194.927	203.782	205.867	200.535	200.899	206.833	6.65015	6.68784	6.68602	8.03546	8.04765	8.06507
A_51_P230624	3739.45	3816.2	3807.3	1209.88	1234.32	1256.52	10.9926	11.0055	10.9886	10.8453	10.8932	10.8948
A_55_P2410304	5991.93	5895.61	6007.87	4265.8	4184.64	4287.92	11.7226	11.6805	11.6991	12.8161	12.7985	12.8214
A_51_P260035	8001.51	8207.65	8281.08	3143.69	3243.15	3231.38	12.1974	12.2321	12.2335	12.3436	12.4125	12.383
A_55_P2160043	193.404	190.326	207.388	52.2378	52.7377	52.6919	6.64054	6.59052	6.69699	5.94926	5.9556	5.92233
A_55_P2046918	65257.9	63457.9	64135.7	22776.4	22381.6	22477.1	15.927	15.927	15.957	15.6246	15.6246	15.615
A_51_P128463	16.0803	19.1606	19.0123	10.8521	10.6803	13.2702	3.10208	3.28144	3.26304	3.39556	3.34355	3.66289
A_55_P1973748	1292.06	1311.93	1332.45	522.496	518.544	515.585	9.36476	9.36855	9.37769	9.52886	9.5292	9.4987
A_55_P2032081	1037.48	1026.36	1051.79	263.035	256.411	258.214	9.02286	8.98538	9.00806	8.46402	8.43257	8.41241
A_55_P2028084	39.2274	45.3838	46.5941	9.20394	9.82589	11.8615	4.39372	4.57619	4.60292	3.15223	3.21201	3.46624
A_55_P2176753	3023.32	3071.21	3052.48	3047.73	3037.28	3040.9	10.6635	10.6681	10.6486	12.2932	12.2975	12.2906
A_55_P2045602	3704.92	3734.87	3825.65	1553.47	1571.71	1569.81	10.9749	10.9686	10.9945	11.2663	11.2967	11.2723
A_52_P385615	2961.15	3027.33	3034.15	906.332	928.662	927.474	10.6349	10.6495	10.6395	10.401	10.4475	10.4231
A_52_P88722	2015.13	1999.62	2010.7	501.7	504.735	508.127	10.0199	9.99431	9.9871	9.46477	9.48696	9.47312
A_52_P168449	1099.53	1093.42	1083.74	301.712	302.866	297.929	9.10987	9.08171	9.0555	8.68056	8.69114	8.64701
A_55_P2172375	36.8348	44.5431	47.4848	20.8803	17.8001	19.769	4.29693	4.54687	4.62927	4.49551	4.21413	4.34446
A_55_P2027067	10193.4	10427.1	10575.2	3492.75	3629.54	3628.34	12.5816	12.5986	12.6079	12.5146	12.5831	12.5587
A_51_P338461	15143.6	15488	15732.8	4823.68	4592.94	4524.42	13.1797	13.2141	13.2317	13.029	12.9612	12.9137
A_52_P533280	58.4554	62.7563	62.1385	301.023	288.659	287.74	4.97404	5.04523	5.01786	8.677	8.62407	8.59408
A_55_P2088360	39398.7	38726.3	38209	8814.89	8862.62	8987.71	14.8577	14.8619	14.8381	13.9778	13.999	14.0045
A_55_P2043207	3467.62	3499.65	3530	737.457	740.358	752.274	10.8665	10.867	10.8686	10.065	10.0846	10.0855
A_51_P110672	19.1529	19.6224	18.7933	25.4333	25.6726	25.2378	3.33163	3.31507	3.24873	4.82155	4.82155	4.75303
A_55_P2364241	64.9613	65.0059	67.5911	88.7687	92.5907	89.6908	5.12209	5.09868	5.14142	6.75824	6.82298	6.74988
A_55_P2046158	6933.05	7013.77	7066.48	3739.61	3694.56	3717.3	11.9698	11.9692	11.9678	12.6105	12.6036	12.5935
[truncated: 19,031 more rows]
