# Supplementary material for: Effects of Mycobacterium vaccae vaccine in a mouse model of tuberculosis: protective action and differentially expressed genes
Source: Mil Med Res. 2020 Jun 3;7:25. doi: 10.1186/s40779-020-00258-4 (PMC7268289; doi:10.1186/s40779-020-00258-4)
Supplement: Supplementary file 3 — Additional file 3: Table S2. Detail information of 2326 upregulated genes and 2221 downregulated genes. [file 40779_2020_258_MOESM3_ESM.xlsx]

## Sheet: Vaccae vs Control_up
ProbeName	P-value Fold change and Regulation				Annotations		GeneSymbol	Description	Go	RefSeqAccession	UniGeneID	EntrezGeneID
	p-value	FDR	FCAbsolute	regulation	GenbankAccession	GenomicCoordinates
A_52_P425839	5.26462e-11	3.00721e-07	6.76225	up	NM_181596	chr16:48874468-48874527	Retnlg	Mus musculus resistin like gamma (Retnlg), mRNA [NM_181596]	GO:0003674|GO:0002408|GO:0005615	NM_181596	Mm.231288	245195
A_52_P335508	6.76907e-11	3.00721e-07	2.34345	up	NM_145513	chr1:167145789-167145730	Tiprl	Mus musculus TIP41, TOR signalling pathway regulator-like (S. cerevisiae) (Tiprl), mRNA [NM_145513]	GO:0003674|GO:0005737|GO:0005575|GO:0000077|GO:0034048	NM_145513	Mm.21520	226591
A_55_P1992910	1.06859e-10	3.00721e-07	2.59087	up	NM_013755	chr3:20022092-20022033	Gyg	Mus musculus glycogenin (Gyg), mRNA [NM_013755]	GO:0016757|GO:0005978|GO:0008466|GO:0046872|GO:0016740|GO:0005536	NM_013755	Mm.6375	27357
A_51_P254855	1.17825e-10	3.00721e-07	33.1625	up	NM_011198	chr1:151954744-151954803	Ptgs2	Mus musculus prostaglandin-endoperoxide synthase 2 (Ptgs2), mRNA [NM_011198]	GO:0006693|GO:0035633|GO:0042640|GO:0051213|GO:0042803|GO:0071636|GO:0043231|GO:0031622|GO:0004601|GO:0001516|GO:0042127|GO:0032496|GO:0090050|GO:0051926|GO:0007613|GO:0090362|GO:0007612|GO:0010942|GO:0006979|GO:0007566|GO:0051968|GO:0045786|GO:0043234|GO:0050873|GO:0032227|GO:0016491|GO:0019899|GO:0055114|GO:0020037|GO:0006629|GO:0042346|GO:0043005|GO:0008284|GO:0008285|GO:0005783|GO:0005634|GO:…	NM_011198	Mm.292547	19225
A_55_P1952768	1.41104e-10	3.00721e-07	16.4183	up		chr3:142274468-142274527
A_51_P438479	1.97666e-10	3.00721e-07	3.37733	up	NM_177643	chr1:138524591-138524650	Zfp281	Mus musculus zinc finger protein 281 (Zfp281), transcript variant 2, mRNA [NM_177643]	GO:0005515|GO:0006355|GO:0010172|GO:0003700|GO:0044212|GO:0003714|GO:0001047|GO:0005634|GO:0003676|GO:0003677|GO:0046872|GO:0006351|GO:0030154|GO:0048863|GO:0043565|GO:0010629|GO:0045893|GO:0045892	NM_177643	Mm.62521	226442
A_51_P203955	2.16204e-10	3.00721e-07	8.4932	up	NM_010260	chr3:142300719-142300778	Gbp2	Mus musculus guanylate binding protein 2 (Gbp2), mRNA [NM_010260]	GO:0005794|GO:0035458|GO:0050830|GO:0020005|GO:0003924|GO:0042832|GO:0005634|GO:0051856|GO:0031410|GO:0005525|GO:0006184|GO:0005737|GO:0071222|GO:0071346|GO:0000166|GO:0016020	NM_010260	Mm.24038	14469
A_51_P217463	2.27145e-10	3.00721e-07	176.085	up	NM_009140	chr5:91334534-91334593	Cxcl2	Mus musculus chemokine (C-X-C motif) ligand 2 (Cxcl2), mRNA [NM_009140]	GO:0008009|GO:0006955|GO:0006954|GO:0006935|GO:0030595|GO:0070997|GO:0030593|GO:0002237|GO:0005576|GO:0007204|GO:0005615|GO:0005125	NM_009140	Mm.4979	20310
A_55_P2004375	2.4307e-10	3.00721e-07	30.3	up	NM_053111	chr14:52474253-52474312	Ear6	Mus musculus eosinophil-associated, ribonuclease A family, member 6 (Ear6), mRNA [NM_053111]	GO:0004518|GO:0004519|GO:0090305|GO:0016787|GO:0004540|GO:0005575	NM_053111	Mm.221324	93719
A_52_P213483	4.12822e-10	4.21673e-07	4.99843	up	AF045501	chr12:117100268-117100209	Ighv1-77	Mus musculus 6E6 monoclonal antibody heavy chain variable region, (IgH) mRNA, partial cds. [AF045501]			Mm.313480	619994
A_55_P2170405	4.86225e-10	4.44621e-07	15.3021	up		chr18:060381571-060381630		1TPZ_A Chain A, Crystal Structure Of Iigp1: A Paradigm For Interferon Inducible P47 Resistance Gtpases. {Mus musculus} (exp=-1; wgp=-1; cg=-1), partial (25%) [TC1703733]
A_52_P472324	5.69737e-10	4.97498e-07	3.16046	up	NM_011414	chr2:164179908-164179849	Slpi	Mus musculus secretory leukocyte peptidase inhibitor (Slpi), mRNA [NM_011414]	GO:0032091|GO:0031012|GO:0016787|GO:0004867|GO:0010466|GO:0006508|GO:0008233|GO:0005576|GO:0030414|GO:0019899|GO:0045071	NM_011414	Mm.371583	20568
A_51_P234544	5.94466e-10	4.97498e-07	2.52704	up	NM_018745	chr15:38420115-38420056	Azin1	Mus musculus antizyme inhibitor 1 (Azin1), transcript variant 2, mRNA [NM_018745]	GO:0042978|GO:0008073|GO:0006596|GO:0006595|GO:0043085|GO:0003824|GO:0043086	NM_018745	Mm.250214	54375
A_55_P2052913	6.66932e-10	4.97498e-07	9.55283	up	X17631	chr12:114900181-114900122		Mouse mRNA for immunoglobulin mu heavy chain complete V-segment (VH238). [X17631]			Mm.438671
A_51_P104768	6.91054e-10	4.97498e-07	4.91434	up	JX120299	chr12:115822028-115821969		Mus musculus strain C57BL/6 clone 57 immunoglobulin heavy chain mRNA, partial cds. [JX120299]			Mm.423002
A_51_P256827	7.04467e-10	4.97498e-07	9.95865	up	NM_013650	chr3:90473778-90473837	S100a8	Mus musculus S100 calcium binding protein A8 (calgranulin A) (S100a8), mRNA [NM_013650]	GO:0016209|GO:0005886|GO:0002523|GO:0006919|GO:0030593|GO:0005509|GO:0006914|GO:0006915|GO:2001244|GO:0005576|GO:0005615|GO:0046872|GO:0005737|GO:0006954|GO:0006935|GO:0016020|GO:0045087|GO:0050729|GO:0070488|GO:0005856	NM_013650	Mm.21567	20201
A_55_P2049867	7.0963e-10	4.97498e-07	10.6726	up	NM_017466	chr9:110957456-110957397	Ccrl2	Mus musculus chemokine (C-C motif) receptor-like 2 (Ccrl2), mRNA [NM_017466]	GO:0070098|GO:0005886|GO:0004930|GO:0048020|GO:0042379|GO:0007165|GO:0006954|GO:0006935|GO:0007186|GO:0016020|GO:0005887|GO:0004950|GO:0016493|GO:0004871|GO:0016021	NM_017466	Mm.7336	54199
A_51_P150710	8.54164e-10	5.25022e-07	4.12778	up	NM_152839	chr5:88949978-88949919	Igj	Mus musculus immunoglobulin joining chain (Igj), mRNA [NM_152839]	GO:0006959|GO:0005576|GO:0003823	NM_152839	Mm.1192	16069
A_51_P385099	9.694e-10	5.66345e-07	156.138	up	NM_013693	chr17:35336854-35336795	Tnf	Mus musculus tumor necrosis factor (Tnf), transcript variant 1, mRNA [NM_013693]	GO:0032755|GO:0005515|GO:0019722|GO:0032715|GO:0001819|GO:0002020|GO:0005615|GO:0005622|GO:0031622|GO:0030730|GO:0030198|GO:0000165|GO:0042127|GO:0034116|GO:0009887|GO:0031663|GO:0000060|GO:0032729|GO:0005164|GO:0002876|GO:0009986|GO:0008652|GO:0001891|GO:0006952|GO:0007275|GO:0032722|GO:0000122|GO:0005125|GO:0033209|GO:0005887|GO:0009897|GO:0008625|GO:0002439|GO:0008284|GO:0008285|GO:0005886|GO:…	NM_013693	Mm.1293	21926
A_55_P2008071	1.18073e-09	6.28255e-07	2.05429	up	NM_011103	chr14:31411997-31411938	Prkcd	Mus musculus protein kinase C, delta (Prkcd), mRNA [NM_011103]	GO:0016064|GO:2001022|GO:0050732|GO:0051490|GO:0043560|GO:0046777|GO:0015810|GO:0000166|GO:0016301|GO:1900163|GO:0018107|GO:0046326|GO:0030837|GO:2000755|GO:0006979|GO:0042742|GO:2000753|GO:0016772|GO:0019901|GO:0016310|GO:0007049|GO:0032963|GO:0004697|GO:0042119|GO:0008047|GO:0019899|GO:0023021|GO:0090398|GO:0004699|GO:0005886|GO:0005783|GO:2001235|GO:0005634|GO:0046872|GO:0016363|GO:0005829|GO:…	NM_011103	Mm.2314	18753
A_55_P2187235	1.2044e-09	6.28255e-07	4.12319	up	AF006582	chr12:114826597-114826538		Mus musculus anti-DNA autoantibody heavy chain variable region mRNA, partial cds. [AF006582]			Mm.462717
A_51_P257550	1.27594e-09	6.28255e-07	11.7962	up	NM_010807	chr4:129192947-129193006	Marcksl1	Mus musculus MARCKS-like 1 (Marcksl1), mRNA [NM_010807]	GO:0005516|GO:0008284|GO:0005737|GO:0016020|GO:0005886|GO:0003779|GO:0016192	NM_010807	Mm.424974	17357
A_51_P194609	1.31434e-09	6.28255e-07	11.1886	up	NM_178372	chr17:25436942-25437001	Prss34	Mus musculus protease, serine, 34 (Prss34), mRNA [NM_178372]	GO:0031012|GO:0019800|GO:0016787|GO:0006508|GO:0008236|GO:0008233|GO:0005539|GO:0008201|GO:0005615	NM_178372	Mm.127166	328780
A_55_P2125912	1.42178e-09	6.40171e-07	2.97563	up	NM_009838	chr5:130300316-130300375	Cct6a	Mus musculus chaperonin containing Tcp1, subunit 6a (zeta) (Cct6a), mRNA [NM_009838]	GO:0005515|GO:0001669|GO:0005832|GO:0005874|GO:0007339|GO:0005524|GO:0044297|GO:0005737|GO:0000166|GO:0006457|GO:0002199|GO:0051082|GO:0044267	NM_009838	Mm.360232	12466
A_52_P100926	1.51827e-09	6.40171e-07	48.5024	up	NM_010554	chr2:129126053-129125994	Il1a	Mus musculus interleukin 1 alpha (Il1a), mRNA [NM_010554]	GO:0032755|GO:0008285|GO:0019221|GO:0031424|GO:0046330|GO:0032874|GO:0050715|GO:0005615|GO:0010893|GO:0035234|GO:0005829|GO:0034605|GO:0006955|GO:0006954|GO:0045944|GO:0001660|GO:0051781|GO:0070374|GO:0043123|GO:0005149|GO:0009986|GO:0005507|GO:0005576|GO:0045840|GO:0010575|GO:0005125|GO:0045766|GO:0097192|GO:0045086|GO:0046688|GO:0051930	NM_010554	Mm.15534	16175
A_52_P573552	1.58959e-09	6.40171e-07	7.25758	up	NM_144549	chr15:59487662-59487721	Trib1	Mus musculus tribbles homolog 1 (Drosophila) (Trib1), mRNA [NM_144549]	GO:0032436|GO:0007254|GO:0031434|GO:0048662|GO:0005634|GO:0005524|GO:0043433|GO:0014912|GO:0050790|GO:0005737|GO:0004672|GO:0043405|GO:0032496|GO:0004860|GO:0055106|GO:0051443|GO:0006468|GO:0031665|GO:0006469|GO:0031625|GO:0008134|GO:0016772	NM_144549	Mm.40298	211770
A_52_P12877	1.88592e-09	6.40171e-07	5.74294	up	NM_031165	chr9:40611142-40611201	Hspa8	Mus musculus heat shock protein 8 (Hspa8), mRNA [NM_031165]	GO:0005515|GO:0008380|GO:0043005|GO:0006200|GO:0042623|GO:0005634|GO:0005829|GO:0005622|GO:0005737|GO:0000166|GO:0006457|GO:0051726|GO:0043025|GO:0005681|GO:0070062|GO:0000974|GO:0006397|GO:0006355|GO:0009986|GO:0005730|GO:0005102|GO:0006950|GO:0005524|GO:0006351|GO:0008021|GO:0043234|GO:0061077|GO:0043531|GO:0030529|GO:0051085|GO:0051082|GO:0045892	NM_031165	Mm.290774	15481
A_51_P367866	1.93594e-09	6.40171e-07	10.0789	up	NM_007913	chr18:35024395-35024454	Egr1	Mus musculus early growth response 1 (Egr1), mRNA [NM_007913]	GO:0003700|GO:0044212|GO:0006366|GO:0072110|GO:0000982|GO:0005634|GO:0071480|GO:0035914|GO:0046872|GO:0005737|GO:0072303|GO:0071371|GO:0043525|GO:0003690|GO:0045944|GO:0048169|GO:0007611|GO:0033233|GO:0090090|GO:0010942|GO:0070498|GO:0035035|GO:0032868|GO:0043066|GO:0000976|GO:0006355|GO:0000977|GO:0071310|GO:0000122|GO:0030509|GO:0003676|GO:0003677|GO:0000979|GO:0006351|GO:0009749|GO:0043565|GO:…	NM_007913	Mm.181959	13653
A_52_P108346	1.94214e-09	6.40171e-07	2.23673	up	NM_010849	chr15:61821417-61821476	Myc	Mus musculus myelocytomatosis oncogene (Myc), transcript variant 1, mRNA [NM_010849]	GO:0000987|GO:0005515|GO:0010468|GO:0001658|GO:0003700|GO:0006366|GO:0032403|GO:0005622|GO:0006879|GO:0003690|GO:0045656|GO:0000165|GO:0016485|GO:0002904|GO:0045821|GO:0016055|GO:0010332|GO:0005819|GO:0043279|GO:0000122|GO:0043085|GO:0045787|GO:0043280|GO:0043234|GO:0044330|GO:0007007|GO:0005654|GO:0045893|GO:0006848|GO:0008134|GO:0032091|GO:0030424|GO:0001783|GO:0008284|GO:0008283|GO:0044337|GO:…	NM_010849	Mm.2444	17869
A_51_P413059	1.95903e-09	6.40171e-07	2.89666	up	NM_008572	chr14:56702674-56702300	Mcpt8	Mus musculus mast cell protease 8 (Mcpt8), mRNA [NM_008572]	GO:0016787|GO:0004252|GO:0006508|GO:0008236|GO:0008233|GO:0005576|GO:0003824	NM_008572	Mm.41979	17231
A_51_P212754	1.96408e-09	6.40171e-07	3.53677	up	NM_009369	chr13:56740460-56740519	Tgfbi	Mus musculus transforming growth factor, beta induced (Tgfbi), mRNA [NM_009369]	GO:0031012|GO:0030198|GO:0050840|GO:0005578|GO:0005576|GO:0007155|GO:0005615|GO:0070062|GO:0005604	NM_009369	Mm.14455	21810
A_55_P2063736	2.00891e-09	6.40171e-07	4.0179	up	NM_008147	chr10:51201615-51201674	Gp49a	Mus musculus glycoprotein 49 A (Gp49a), mRNA [NM_008147]	GO:0016020|GO:0016021	NM_008147	Mm.439661	14727
A_66_P127563	2.25377e-09	6.53968e-07	2.51403	up	DQ372760	chr6:69581839-69581780		immunoglobulin kappa chain variable 4-54 [Source:MGI Symbol;Acc:MGI:5009821] [ENSMUST00000177697]			Mm.389777
A_55_P2090633	2.26322e-09	6.53968e-07	6.36773	up	NM_011200	chr1:30999868-30999809	Ptp4a1	Mus musculus protein tyrosine phosphatase 4a1 (Ptp4a1), mRNA [NM_011200]	GO:0030335|GO:0005886|GO:0005783|GO:0005634|GO:0007275|GO:0035335|GO:0016791|GO:0005737|GO:0007049|GO:0006470|GO:0016787|GO:0016020|GO:0016311|GO:0009898|GO:0004721|GO:0004727|GO:0005856|GO:0004725|GO:0005768	NM_011200	Mm.491181	19243
A_55_P1966608	2.33131e-09	6.53968e-07	5.14808	up		chr12:117247905-117247846
A_51_P416137	2.45642e-09	6.53968e-07	3.66916	up	NM_025286	chr4:61959089-61959148	Slc31a2	Mus musculus solute carrier family 31, member 2 (Slc31a2), mRNA [NM_025286]	GO:0008150|GO:0003674|GO:0016020|GO:0005375|GO:0006810|GO:0035434|GO:0016021|GO:0005575|GO:0006825|GO:0006811	NM_025286	Mm.292539	20530
A_52_P172405	2.61169e-09	6.78137e-07	2.10997	up	NM_001033375	chr10:83058240-83058299	A230046K03Rik	Mus musculus RIKEN cDNA A230046K03 gene (A230046K03Rik), mRNA [NM_001033375]	GO:0005622|GO:0003674|GO:0016197|GO:0071203|GO:0005623|GO:0005768	NM_001033375	Mm.491194	319277
A_55_P1997086	2.74315e-09	6.78148e-07	3.63797	up	NM_016670	chr17:31742878-31742937	Pknox1	Mus musculus Pbx/knotted 1 homeobox (Pknox1), transcript variant 1, mRNA [NM_016670]	GO:0005515|GO:0030097|GO:0005667|GO:0006355|GO:0003700|GO:0046982|GO:0006357|GO:0006366|GO:0003705|GO:0005634|GO:0001525|GO:0003677|GO:0043565|GO:0005737|GO:0030217|GO:0045944|GO:0030218|GO:0043010|GO:0045893	NM_016670	Mm.259295	18771
A_51_P363187	2.84158e-09	6.8112e-07	531.329	up	NM_008176	chr5:91321845-91321904	Cxcl1	Mus musculus chemokine (C-X-C motif) ligand 1 (Cxcl1), mRNA [NM_008176]	GO:0008009|GO:0002526|GO:0030593|GO:0002237|GO:0043268|GO:0005576|GO:0005125|GO:0005615|GO:0007204|GO:0006955|GO:0006954|GO:0010765|GO:0008083	NM_008176	Mm.21013	14825
A_55_P2038525	3.05535e-09	6.8112e-07	4.85541	up	NM_009778	chr17:57343737-57343678	C3	Mus musculus complement component 3 (C3), mRNA [NM_009778]	GO:0006629|GO:0005515|GO:0004866|GO:0001970|GO:0005615|GO:0008289|GO:0006957|GO:0006956|GO:0050766|GO:0006954|GO:0006958|GO:0006631|GO:0070374|GO:0001798|GO:0070062|GO:0045745|GO:0048037|GO:0005576|GO:0010884|GO:0010866|GO:0010575|GO:0031715|GO:0045766|GO:0010828|GO:0007596|GO:0048639|GO:0045087|GO:0001934	NM_009778	Mm.19131	12266
A_55_P2092826	3.14996e-09	6.8112e-07	3.0204	up	NM_010730	chr19:20447997-20447938	Anxa1	Mus musculus annexin A1 (Anxa1), mRNA [NM_010730]	GO:0005515|GO:0001780|GO:0003727|GO:0070301|GO:1900087|GO:0005886|GO:0046632|GO:0031340|GO:0005634|GO:0042995|GO:0005615|GO:0042803|GO:0001533|GO:0005544|GO:0005737|GO:0005543|GO:0003697|GO:0042127|GO:0030674|GO:0070062|GO:0050482|GO:0033031|GO:0043066|GO:0004859|GO:0043065|GO:0031966|GO:0031394|GO:0005509|GO:0019834|GO:0002674|GO:0043086|GO:0071385|GO:0042383|GO:0043234|GO:0005929|GO:0007165|GO:…	NM_010730	Mm.248360	16952
A_55_P2137706	3.2319e-09	6.8112e-07	2.08521	up	NM_001080129	chr10:90612075-90612016	Tmpo	Mus musculus thymopoietin (Tmpo), transcript variant 3, mRNA [NM_001080129]	GO:0005515|GO:0006355|GO:0016020|GO:0005694|GO:0005637|GO:0005634|GO:0016021|GO:0005635|GO:0003677|GO:0000785	NM_001080129	Mm.159684	21917
A_55_P2082733	3.35388e-09	6.8112e-07	2.07134	up	NM_007807	chrX:9013275-9013216	Cybb	Mus musculus cytochrome b-245, beta polypeptide (Cybb), mRNA [NM_007807]	GO:0045730|GO:0005886|GO:0005783|GO:0050660|GO:0006801|GO:0050665|GO:0046872|GO:0030425|GO:0005739|GO:0005622|GO:0005737|GO:0016175|GO:0006810|GO:0043025|GO:0034765|GO:0006811|GO:0005791|GO:0042554|GO:0005794|GO:0005244|GO:0046982|GO:0042493|GO:0009055|GO:0016020|GO:0005887|GO:0045087|GO:0016491|GO:0016021|GO:0043020|GO:0055114|GO:0020037	NM_007807	Mm.200362	13058
A_55_P2026268	3.35878e-09	6.8112e-07	4.10425	up	M34528	chr6:69773585-69773526		Mouse Ig kappa-chain (anti-insulin Ab 126) mRNA V region, partial cds. [M34528]			Mm.423821
A_51_P499838	3.36397e-09	6.8112e-07	5.82564	up	NM_009763	chr5:44233465-44233524	Bst1	Mus musculus bone marrow stromal cell antigen 1 (Bst1), mRNA [NM_009763]	GO:0003953|GO:0016787|GO:0016020|GO:0005886|GO:0031225	NM_009763	Mm.246332	12182
A_52_P358406	3.46113e-09	6.8112e-07	6.08506	up	U55531	chr12:116229549-116229490		Mus musculus anti-DNA immunoglobulin heavy chain IgM mRNA, antibody 452p.177m, partial cds. [U55531]			Mm.422810
A_52_P195839	3.47709e-09	6.8112e-07	4.55617	up	NM_009982	chr7:95458436-95458495	Ctsc	Mus musculus cathepsin C (Ctsc), mRNA [NM_009982]	GO:0031404|GO:0005794|GO:0010033|GO:0004252|GO:0005783|GO:2001235|GO:0006915|GO:0043621|GO:0005764|GO:0042802|GO:0010952|GO:0016505|GO:0016787|GO:0001913|GO:0006508|GO:0008233|GO:0008234	NM_009982	Mm.322945	13032
A_55_P1954724	3.59637e-09	6.8112e-07	3.05551	up	XR_104972	chr6:18796209-18796150	Gm20186	PREDICTED: Mus musculus predicted gene, 20186 (Gm20186), misc_RNA [XR_104972]		XR_104972	Mm.332931	100504344
A_51_P189746	3.64345e-09	6.8112e-07	4.92353	up	NM_145478	chr15:88695626-88695685	Pim3	Mus musculus proviral integration site 3 (Pim3), mRNA [NM_145478]	GO:0005515|GO:0043066|GO:0016572|GO:0006915|GO:0005524|GO:0007346|GO:0016310|GO:0005737|GO:0007049|GO:0046777|GO:0004672|GO:0000166|GO:0004674|GO:0016301|GO:0006468|GO:0061179|GO:0016740|GO:0016772	NM_145478	Mm.400129	223775
A_55_P2176963	3.71215e-09	6.8112e-07	5.95704	up	NM_013559	chr5:150419803-150419744	Hsph1	Mus musculus heat shock 105kDa/110kDa protein 1 (Hsph1), mRNA [NM_013559]	GO:0005515|GO:0006986|GO:0043014|GO:0005874|GO:0006950|GO:0005576|GO:0005634|GO:0005524|GO:0070507|GO:0005737|GO:0043524|GO:0000166|GO:0045345|GO:0051135|GO:0051085	NM_013559	Mm.270681	15505
A_51_P108226	3.73844e-09	6.8112e-07	7.40654	up	NM_183249	chr11:83566028-83566087	1100001G20Rik	Mus musculus RIKEN cDNA 1100001G20 gene (1100001G20Rik), mRNA [NM_183249]	GO:0050872|GO:0032496|GO:0034612|GO:0010577|GO:0043085|GO:0005615	NM_183249	Mm.902	66107
A_55_P2404733	3.74744e-09	6.8112e-07	2.08007	up	AK081485	chr6:134037295-134037354	LOC552909	Mus musculus 16 days embryo head cDNA, RIKEN full-length enriched library, clone:C130020I06 product:unclassifiable, full insert sequence. [AK081485]				552909
A_55_P2097219	3.90234e-09	6.8395e-07	12.4428	up	NM_010259	chr3:142281466-142281525	Gbp2b	Mus musculus guanylate binding protein 2b (Gbp2b), mRNA [NM_010259]	GO:0005794|GO:0035458|GO:0050830|GO:0020005|GO:0003924|GO:0042832|GO:0005576|GO:0051856|GO:0031410|GO:0005525|GO:0051607|GO:0005737|GO:0071346|GO:0000166|GO:0016020|GO:0019002	NM_010259	Mm.457978	14468
A_51_P100852	4.00857e-09	6.85386e-07	4.90743	up	NM_175449	chr10:33846270-33846211	Fam26f	Mus musculus family with sequence similarity 26, member F (Fam26f), mRNA [NM_175449]	GO:0008150|GO:0003674|GO:0016020|GO:0006810|GO:0016021|GO:0005575|GO:0006811	NM_175449	Mm.34479	215900
A_55_P2008639	4.11719e-09	6.87141e-07	4.50483	up		chrX:138416526-138416585
A_55_P2016462	4.19357e-09	6.87141e-07	25.2145	up	NM_021274	chr5:92775840-92775781	Cxcl10	Mus musculus chemokine (C-X-C motif) ligand 10 (Cxcl10), mRNA [NM_021274]	GO:0008009|GO:0008284|GO:0030335|GO:0009306|GO:0005623|GO:0005576|GO:0005125|GO:0005615|GO:0002690|GO:0007165|GO:0051607|GO:0006955|GO:0006954|GO:0006935|GO:0016525|GO:0009897	NM_021274	Mm.877	15945
A_52_P527800	4.19391e-09	6.87141e-07	2.53516	up	NM_145158	chr17:71601697-71601638	Emilin2	Mus musculus elastin microfibril interfacer 2 (Emilin2), mRNA [NM_145158]	GO:0005581|GO:0005578|GO:0005576|GO:0007155	NM_145158	Mm.23462	246707
A_55_P2008244	4.21459e-09	6.87141e-07	4.88967	up		chr19:011513253-011513312
A_51_P288295	4.34596e-09	6.92457e-07	4.48065	up	FM179740	chr12:115776793-115776734		Mus musculus partial mRNA for non-functional immunoglobulin heavy chain (IGH gene), isolated from H/RS-like cells, isolate 99_BCT. [FM179740]			Mm.351752
A_55_P2005135	4.56631e-09	7.09759e-07	2.03657	up	NM_001008546	chr4:147992832-147991744	Tardbp	Mus musculus TAR DNA binding protein (Tardbp), transcript variant 4, mRNA [NM_001008546]	GO:0008380|GO:0005515|GO:0006397|GO:0006355|GO:0006366|GO:0003723|GO:0001205|GO:0005634|GO:0003676|GO:0003677|GO:0006351|GO:0043922|GO:0042802|GO:0003690|GO:0000166|GO:0045944|GO:0003730|GO:0070935	NM_001008546	Mm.22453	230908
A_51_P413866	4.62303e-09	7.09759e-07	10.0766	up	NM_008198	chr17:34993858-34993502	Cfb	Mus musculus complement factor B (Cfb), transcript variant 1, mRNA [NM_008198]	GO:0006957|GO:0006956|GO:0016787|GO:0004252|GO:0008283|GO:0045087|GO:0006508|GO:0008236|GO:0008233|GO:0005576|GO:0003824|GO:0005615	NM_008198	Mm.653	14962
A_65_P01319	4.62329e-09	7.09759e-07	3.00381	up	NM_019840	chr4:102279393-102279452	Pde4b	Mus musculus phosphodiesterase 4B, cAMP specific (Pde4b), transcript variant 1, mRNA [NM_019840]	GO:0001780|GO:0050852|GO:0030018|GO:0048471|GO:0005634|GO:0050900|GO:0046872|GO:0005829|GO:0071944|GO:0006939|GO:0005737|GO:0030552|GO:0086004|GO:0006198|GO:0032729|GO:0004115|GO:0004114|GO:0032743|GO:0030593|GO:0005891|GO:0035690|GO:0044325|GO:0071222|GO:0016787|GO:0071872	NM_019840	Mm.20181	18578
A_55_P2410304	4.80821e-09	7.17208e-07	10.3457	up	NM_001146275	chr18:60551352-60551411	Iigp1	Mus musculus interferon inducible GTPase 1 (Iigp1), transcript variant 2, mRNA [NM_001146275]	GO:0005794|GO:0016817|GO:0035458|GO:0005783|GO:0020005|GO:0019221|GO:0003924|GO:0042832|GO:0005634|GO:0005525|GO:0042802|GO:0006184|GO:0050829|GO:0005737|GO:0000166|GO:0016020|GO:0016787|GO:0045087|GO:0005789|GO:0010506|GO:0019003	NM_001146275	Mm.261140	60440
A_51_P452629	5.02355e-09	7.38848e-07	8.14509	up	NM_011905	chr3:83640403-83640344	Tlr2	Mus musculus toll-like receptor 2 (Tlr2), mRNA [NM_011905]	GO:0005515|GO:0032755|GO:0034123|GO:0050830|GO:0042995|GO:0006691|GO:0032757|GO:0042497|GO:0002752|GO:0042498|GO:0002755|GO:0042495|GO:0042496|GO:0044130|GO:0032728|GO:0046982|GO:0009986|GO:0032760|GO:0034134|GO:0042834|GO:0042535|GO:0032722|GO:0002224|GO:0045087|GO:0050707|GO:0009897|GO:0008329|GO:0004888|GO:0042346|GO:0008285|GO:0005886|GO:0032733|GO:0002237|GO:0030177|GO:0002238|GO:0032735|GO:…	NM_011905	Mm.87596	24088
A_55_P1998471	5.15875e-09	7.48267e-07	6.17449	up	NM_001281852	chr3:90496632-90496573	S100a9	Mus musculus S100 calcium binding protein A9 (calgranulin B) (S100a9), transcript variant 1, mRNA [NM_001281852]	GO:0016209|GO:0031532|GO:0005886|GO:0030595|GO:0002523|GO:0006919|GO:0045113|GO:0030593|GO:0005509|GO:0006914|GO:0006915|GO:2001244|GO:0005576|GO:0005634|GO:0005615|GO:0046872|GO:0005737|GO:0006954|GO:0016020|GO:0006935|GO:0045087|GO:0050729|GO:0070488|GO:0005856	NM_001281852	Mm.2128	20202
A_55_P1953169	5.29427e-09	7.62102e-07	46.3935	up	NM_011315	chr7:53970448-53970389	Saa3	Mus musculus serum amyloid A 3 (Saa3), mRNA [NM_011315]	GO:0034364|GO:0005576|GO:0006953	NM_011315	Mm.14277	20210
A_55_P1971237	5.3266e-09	7.62102e-07	3.87639	up	NM_001039544	chr4:61745853-61745794	Mup3	Mus musculus major urinary protein 3 (Mup3), mRNA [NM_001039544]	GO:0005550|GO:0005215|GO:0036094|GO:0006810|GO:0005576|GO:0005615	NM_001039544	Mm.250267	17842
A_65_P07827	5.59556e-09	7.83093e-07	3.57821	up	XR_168496	chr12:103212913-103212854	Gm2701	PREDICTED: Mus musculus predicted gene 2701 (Gm2701), misc_RNA [XR_168496]		XR_168496	Mm.390468	100040305
A_55_P1995622	5.62225e-09	7.83093e-07	2.12735	up	NM_025624	chr5:148672207-148672266	Pomp	Mus musculus proteasome maturation protein (Pomp), mRNA [NM_025624]	GO:0043248|GO:0005515|GO:0005737|GO:0000502|GO:0016020|GO:0005783|GO:0005634|GO:0043231	NM_025624	Mm.332855	66537
A_55_P2151082	5.9795e-09	7.92565e-07	2.23941	up
A_55_P2074381	5.99172e-09	7.92565e-07	6.24958	up		chr15:103275864-103275805
A_52_P429450	6.04647e-09	7.94808e-07	21.6339	up	NM_008694	chr9:110324266-110324814	Ngp	Mus musculus neutrophilic granule protein (Ngp), mRNA [NM_008694]	GO:0008150|GO:0003674|GO:0005576|GO:0031410	NM_008694	Mm.236225	18054
A_55_P2150734	6.40183e-09	8.26033e-07	10.4553	up	JX120218	chr12:114835850-114835791		Mus musculus strain C57BL/6 clone 72 immunoglobulin heavy chain mRNA, partial cds. [JX120218]			Mm.438194
A_55_P1977875	6.49626e-09	8.27422e-07	5.45115	up	NM_176849	chr8:8683865-8683806	Arglu1	Mus musculus arginine and glutamate rich 1 (Arglu1), mRNA [NM_176849]	GO:0008150|GO:0003674|GO:0005575	NM_176849	Mm.251655	234023
A_52_P399054	6.54659e-09	8.27422e-07	2.10171	up	NM_019770	chr5:124996912-124996971	Tmed2	Mus musculus transmembrane emp24 domain trafficking protein 2 (Tmed2), mRNA [NM_019770]	GO:0005793|GO:0005794|GO:0030137|GO:0005783|GO:0072661|GO:0001756|GO:0001843|GO:0001892|GO:0001701|GO:0006886|GO:0043231|GO:0001947|GO:0010628|GO:0003674|GO:0042589|GO:0035264|GO:0032525|GO:0007030|GO:0016021|GO:0034260	NM_019770	Mm.425279	56334
A_52_P658122	6.68099e-09	8.31447e-07	5.82683	up	NM_011809	chr16:95942227-95942286	Ets2	Mus musculus E26 avian leukemia oncogene 2, 3' domain (Ets2), mRNA [NM_011809]	GO:0043565|GO:0006355|GO:0003700|GO:0000977|GO:0005634|GO:0045893|GO:0003677|GO:0006351	NM_011809	Mm.290207	23872
A_52_P678117	6.8296e-09	8.40001e-07	3.84351	up	NM_011273	chr1:157137337-157130518	Xpr1	Mus musculus xenotropic and polytropic retrovirus receptor 1 (Xpr1), mRNA [NM_011273]	GO:0016020|GO:0005886|GO:0001618|GO:0004872|GO:0016021|GO:0009615	NM_011273	Mm.266215	19775
A_55_P1988994	7.08628e-09	8.42749e-07	3.89603	up	HQ446714	chr6:67967417-67967476		Mus musculus clone 3D1I-05L immunoglobulin light chain variable region mRNA, partial cds. [HQ446714]			Mm.424476
A_51_P364485	7.17059e-09	8.42749e-07	6.50416	up	NM_009396	chr12:112692959-112693018	Tnfaip2	Mus musculus tumor necrosis factor, alpha-induced protein 2 (Tnfaip2), mRNA [NM_009396]	GO:0000145|GO:0007275|GO:0001525|GO:0006887|GO:0030154	NM_009396	Mm.255332	21928
A_51_P242166	7.1725e-09	8.42749e-07	4.2977	up	NM_024434	chr5:45903272-45903331	Lap3	Mus musculus leucine aminopeptidase 3 (Lap3), mRNA [NM_024434]	GO:0005802|GO:0030145|GO:0005634|GO:0046872|GO:0005622|GO:0005739|GO:0005737|GO:0016787|GO:0004177|GO:0006508|GO:0008235|GO:0008233|GO:0019538	NM_024434	Mm.286830	66988
A_51_P481482	7.29789e-09	8.48007e-07	5.39753	up	NM_027878	chr10:87786227-87786168	Dram1	Mus musculus DNA-damage regulated autophagy modulator 1 (Dram1), mRNA [NM_027878]	GO:0003674|GO:0005737|GO:0030262|GO:0016020|GO:0006914|GO:0006915|GO:0016021|GO:0005764	NM_027878	Mm.35450	71712
A_51_P318830	7.45619e-09	8.56756e-07	13.3827	up	NM_018803	chr15:89613026-89612967	Syt10	Mus musculus synaptotagmin X (Syt10), mRNA [NM_018803]	GO:0005515|GO:0005215|GO:0030054|GO:0046982|GO:0045202|GO:0031410|GO:0042803|GO:0046872|GO:0008021|GO:0042802|GO:0016020|GO:0006810|GO:0016021	NM_018803	Mm.261601	54526
A_52_P466090	7.51454e-09	8.56756e-07	2.92944	up	NM_018851	chr2:156931997-156930644	Samhd1	Mus musculus SAM domain and HD domain, 1 (Samhd1), transcript variant 1, mRNA [NM_018851]	GO:0051607|GO:0008081|GO:0016787|GO:0045087|GO:0003723|GO:0045088|GO:0005634|GO:0003824|GO:0003676|GO:0046872	NM_018851	Mm.248478	56045
A_55_P1965050	7.54578e-09	8.56756e-07	2.92917	up	NM_025415	chr13:51745799-51745858	Cks2	Mus musculus CDC28 protein kinase regulatory subunit 2 (Cks2), mRNA [NM_025415]	GO:0016310|GO:0007127|GO:0007049|GO:0016301|GO:0016538|GO:0016740|GO:0051301	NM_025415	Mm.222228	66197
A_55_P2067251	7.6176e-09	8.56756e-07	3.20559	up	NM_001080129	chr10:90615432-90615373	Tmpo	Mus musculus thymopoietin (Tmpo), transcript variant 3, mRNA [NM_001080129]	GO:0005515|GO:0006355|GO:0016020|GO:0005694|GO:0005637|GO:0005634|GO:0016021|GO:0005635|GO:0003677|GO:0000785	NM_001080129	Mm.159684	21917
A_52_P487686	7.73437e-09	8.61629e-07	2.66845	up	NM_001082546	chr16:36359584-36359525	BC100530	Mus musculus cDNA sequence BC100530 (BC100530), mRNA [NM_001082546]	GO:0008150|GO:0003674|GO:0005575	NM_001082546	Mm.383561	100034684
A_51_P500550	7.74286e-09	8.61629e-07	2.3385	up	NM_025813	chr3:67407321-67407380	Mfsd1	Mus musculus major facilitator superfamily domain containing 1 (Mfsd1), mRNA [NM_025813]	GO:0008150|GO:0003674|GO:0016020|GO:0006810|GO:0016021|GO:0005575|GO:0055085	NM_025813	Mm.491153	66868
A_51_P351481	7.81683e-09	8.64303e-07	4.43765	up	NM_019937	chr3:65751624-65750823	Ccnl1	Mus musculus cyclin L1 (Ccnl1), mRNA [NM_019937]	GO:0005515|GO:0006396|GO:0006355|GO:0005737|GO:0019901|GO:0016607|GO:0005634|GO:0000079|GO:0008023|GO:0006351	NM_019937	Mm.175612	56706
A_55_P2032167	7.87386e-09	8.64303e-07	2.60776	up	NM_008327	chr1:175892848-175892789	Ifi202b	Mus musculus interferon activated gene 202B (Ifi202b), transcript variant 1, mRNA [NM_008327]	GO:0035458	NM_008327	Mm.218770	26388
A_51_P128876	7.89018e-09	8.64303e-07	2.30675	up	NM_025378	chr7:148195650-148195591	Ifitm3	Mus musculus interferon induced transmembrane protein 3 (Ifitm3), mRNA [NM_025378]	GO:0008285|GO:0005886|GO:0009986|GO:0005783|GO:0035456|GO:0035455|GO:0045177|GO:0005634|GO:0009615|GO:0005764|GO:0009607|GO:0051607|GO:0005737|GO:0060337|GO:0016020|GO:0046597|GO:0045087|GO:0016023|GO:0034341|GO:0016021|GO:0045071|GO:0005768	NM_025378	Mm.141021	66141
A_55_P1970033	8.15951e-09	8.8253e-07	3.95166	up	NM_011065	chr11:68923364-68923423	Per1	Mus musculus period circadian clock 1 (Per1), transcript variant 1, mRNA [NM_011065]	GO:0005515|GO:0000988|GO:0006355|GO:0070888|GO:0005634|GO:0000122|GO:0000978|GO:0006351|GO:0032922|GO:0007165|GO:0005737|GO:0007623|GO:0048511|GO:0004871|GO:0045892	NM_011065	Mm.7373	18626
A_52_P423247	8.53994e-09	8.86582e-07	6.18013	up	NM_019840	chr4:102277888-102277947	Pde4b	Mus musculus phosphodiesterase 4B, cAMP specific (Pde4b), transcript variant 1, mRNA [NM_019840]	GO:0001780|GO:0050852|GO:0030018|GO:0048471|GO:0005634|GO:0050900|GO:0046872|GO:0005829|GO:0071944|GO:0006939|GO:0005737|GO:0030552|GO:0086004|GO:0006198|GO:0032729|GO:0004115|GO:0004114|GO:0032743|GO:0030593|GO:0005891|GO:0035690|GO:0044325|GO:0071222|GO:0016787|GO:0071872	NM_019840	Mm.20181	18578
A_65_P17869	8.54315e-09	8.86582e-07	2.2315	up	NM_027332	chr3:146174069-146174010	Rpf1	Mus musculus ribosome production factor 1 homolog (S. cerevisiae) (Rpf1), transcript variant 1, mRNA [NM_027332]	GO:0008150|GO:0042254|GO:0006364|GO:0003723|GO:0005730|GO:0005634|GO:0019843	NM_027332	Mm.28128	70285
A_55_P2048607	8.8026e-09	8.95067e-07	3.07648	up	NM_017370	chr8:112099104-112099045	Hp	Mus musculus haptoglobin (Hp), mRNA [NM_017370]	GO:2000296|GO:0042542|GO:0005794|GO:0016209|GO:0051354|GO:0004252|GO:0005783|GO:0005576|GO:0006953|GO:0003824|GO:0005615|GO:0042803|GO:0001889|GO:0030492|GO:0031838|GO:0006508|GO:0010942|GO:0042742	NM_017370	Mm.26730	15439
A_55_P2039699	8.84787e-09	8.95067e-07	9.70905	up	NM_009921	chr9:109749970-109749911	Camp	Mus musculus cathelicidin antimicrobial peptide (Camp), mRNA [NM_009921]	GO:0051873|GO:0008284|GO:0050830|GO:0042581|GO:0005576|GO:0006952|GO:0042995|GO:0005615|GO:0045766|GO:0050829|GO:0005737|GO:0001934|GO:0044130|GO:0044140|GO:0042742	NM_009921	Mm.3834	12796
A_55_P1952212	8.90701e-09	8.96326e-07	6.04632	up	XM_003689273	chr12:114974388-114974329	LOC100862489	PREDICTED: Mus musculus uncharacterized LOC100862489 (LOC100862489), mRNA [XM_003689273]		XM_003689273	Mm.425774	100862489
A_55_P2092526	9.30676e-09	9.17675e-07	2.87431	up	NM_001164075	chr17:71193688-71193629	Tgif1	Mus musculus TGFB-induced factor homeobox 1 (Tgif1), transcript variant 1, mRNA [NM_001164075]	GO:0005515|GO:0006355|GO:0007368|GO:0003700|GO:0008285|GO:0060041|GO:0070410|GO:0001843|GO:0005634|GO:0048146|GO:0000122|GO:0009953|GO:0003677|GO:0006351|GO:0043565|GO:0048387|GO:0045666|GO:0003682|GO:0010629|GO:0010470|GO:0038092|GO:0008432	NM_001164075	Mm.101034	21815
A_55_P2119011	9.33308e-09	9.17675e-07	2.98545	up	NM_133885	chr4:108775162-108775103	Osbpl9	Mus musculus oxysterol binding protein-like 9 (Osbpl9), transcript variant a, mRNA [NM_133885]	GO:0008150|GO:0003674|GO:0005794|GO:0016020|GO:0006869|GO:0006810|GO:0005575|GO:0008289|GO:0005768	NM_133885	Mm.366315	100273
A_51_P239654	9.33925e-09	9.17675e-07	2.34657	up	NM_010444	chr15:101105071-101105130	Nr4a1	Mus musculus nuclear receptor subfamily 4, group A, member 1 (Nr4a1), mRNA [NM_010444]	GO:0005515|GO:0035924|GO:0003700|GO:0035767|GO:0006366|GO:0003707|GO:0002042|GO:0005634|GO:0035914|GO:0046872|GO:0042803|GO:0010035|GO:0045944|GO:0043401|GO:0004879|GO:0043154|GO:0005667|GO:0006355|GO:0043065|GO:0046982|GO:0071310|GO:0006915|GO:0003677|GO:0006351|GO:0044344|GO:0043565|GO:0001077|GO:0001938|GO:0008270|GO:0045893	NM_010444	Mm.119	15370
A_55_P2058359	9.43399e-09	9.17675e-07	3.0672	up	NM_001159515	chr13:56205741-56205682	H2afy	Mus musculus H2A histone family, member Y (H2afy), transcript variant 4, mRNA [NM_001159515]	GO:0001740|GO:0000793|GO:0005813|GO:0046982|GO:0005694|GO:0003682|GO:0006334|GO:0005634|GO:0007549|GO:0000786|GO:0003677|GO:0016568	NM_001159515	Mm.283802	26914
A_51_P405638	9.78237e-09	9.17675e-07	5.27845	up	S63552	chr12:115379137-115379078		mAb BA.N1:1.8 H chain V region [mice, B cell hybridoma, BALB/c, mRNA Partial, 294 nt]. [S63552]			Mm.313360
A_51_P398766	9.84336e-09	9.17675e-07	9.61641	up	NM_010259	chr3:142281897-142281956	Gbp2b	Mus musculus guanylate binding protein 2b (Gbp2b), mRNA [NM_010259]	GO:0005794|GO:0035458|GO:0050830|GO:0020005|GO:0003924|GO:0042832|GO:0005576|GO:0051856|GO:0031410|GO:0005525|GO:0051607|GO:0005737|GO:0071346|GO:0000166|GO:0016020|GO:0019002	NM_010259	Mm.457978	14468
A_55_P2066173	9.90253e-09	9.17675e-07	8.05843	up	KF017303	chr12:114568653-114568594		immunoglobulin heavy constant gamma 1 (G1m marker) [Source:MGI Symbol;Acc:MGI:96446] [ENSMUST00000103420]			Mm.342177
A_55_P2075195	9.9145e-09	9.17675e-07	2.67523	up	NM_025422	chr2:60090109-60090050	Cd302	Mus musculus CD302 antigen (Cd302), mRNA [NM_025422]	GO:0006909|GO:0005737|GO:0016020|GO:0030246|GO:0042995|GO:0030175|GO:0016021|GO:0005938	NM_025422	Mm.227281	66205
A_55_P2048434	1.01374e-08	9.17675e-07	2.58113	up	NM_008302	chr17:45704847-45704788	Hsp90ab1	Mus musculus heat shock protein 90 alpha (cytosolic), class B member 1 (Hsp90ab1), mRNA [NM_008302]	GO:0005515|GO:0003725|GO:0033160|GO:0071902|GO:0031526|GO:0005829|GO:0032092|GO:0005739|GO:0005622|GO:0016323|GO:0043524|GO:0005737|GO:0016324|GO:0000166|GO:0008180|GO:0006457|GO:0071353|GO:0017098|GO:0009986|GO:0019901|GO:0016234|GO:0032564|GO:0006950|GO:0001890|GO:0005525|GO:0005524|GO:0002135|GO:0044325|GO:0002134|GO:0045793|GO:0051082	NM_008302	Mm.2180	15516
A_55_P2175880	1.02482e-08	9.17675e-07	4.47098	up	NM_019946	chr6:138104846-138104905	Mgst1	Mus musculus microsomal glutathione S-transferase 1 (Mgst1), mRNA [NM_019946]	GO:0005783|GO:0042493|GO:0005743|GO:0045177|GO:0006749|GO:0010243|GO:0005634|GO:0005741|GO:0004364|GO:0042803|GO:0071449|GO:0043231|GO:0042802|GO:0004602|GO:0005739|GO:0070207|GO:0043295|GO:0016020|GO:0032496|GO:0016021|GO:0005778|GO:0016740|GO:0055114	NM_019946	Mm.14796	56615
A_51_P235123	1.03781e-08	9.17675e-07	2.86178	up	NM_008690	chr17:45700000-45700059	Nfkbie	Mus musculus nuclear factor of kappa light polypeptide gene enhancer in B cells inhibitor, epsilon (Nfkbie), mRNA [NM_008690]	GO:0005515|GO:0048471|GO:0005737|GO:0005794|GO:0042942|GO:0045892	NM_008690	Mm.57043	18037
A_51_P290576	1.05237e-08	9.17675e-07	5.93545	up	NM_152804	chr13:111190915-111190974	Plk2	Mus musculus polo-like kinase 2 (Plk2), mRNA [NM_152804]	GO:0007093|GO:0032436|GO:0060291|GO:0007265|GO:0060292|GO:0042995|GO:0046599|GO:0032403|GO:0030425|GO:0032092|GO:0005622|GO:0005737|GO:0000082|GO:0000166|GO:0048167|GO:0016301|GO:0007613|GO:0061000|GO:0004871|GO:0043123|GO:0005856|GO:0007052|GO:0016772|GO:0043066|GO:0005813|GO:0032486|GO:0005814|GO:0005524|GO:0016310|GO:0004672|GO:0004674|GO:0006468|GO:0000278|GO:0016740	NM_152804	Mm.380	20620
A_51_P117903	1.0633e-08	9.17675e-07	5.44895	up	BC092269	chr12:115170336-115170278	Ighg	Mus musculus Immunoglobulin heavy chain (gamma polypeptide), mRNA (cDNA clone MGC:102659 IMAGE:4015795), complete cds. [BC092269]	GO:0008150|GO:0003674|GO:0016020|GO:0016021|GO:0005575|GO:0003823		Mm.342177	380794
A_55_P2010152	1.06899e-08	9.17675e-07	2.39092	up	NM_001164059	chr1:166010740-166010799	Sell	Mus musculus selectin, lymphocyte (Sell), transcript variant 2, mRNA [NM_001164059]	GO:0005515|GO:0051861|GO:0005886|GO:0009986|GO:0042981|GO:0002020|GO:0016020|GO:0090023|GO:0030246|GO:0033198|GO:0016021|GO:0007155|GO:0050839|GO:0009897	NM_001164059	Mm.1461	20343
A_52_P239403	1.08429e-08	9.27024e-07	3.90119	up	NM_181517	chr7:117194867-117194926	Ipo7	Mus musculus importin 7 (Ipo7), mRNA [NM_181517]	GO:0005622|GO:0005515|GO:0042393|GO:0005737|GO:0005794|GO:0008536|GO:0006810|GO:0005623|GO:0005634|GO:0015031|GO:0006606|GO:0006886	NM_181517	Mm.222328	233726
A_55_P1985764	1.10655e-08	9.37334e-07	2.88768	up	AV310571	chr11:041314267-041314326		AV310571 RIKEN full-length enriched, 8 days embryo Mus musculus cDNA clone 5730591E17 3' similar to X54793 Rat liver mRNA for heat shock protein (hsp60). [AV310571]			Mm.473987
A_51_P286737	1.11739e-08	9.37334e-07	6.65052	up	NM_011333	chr11:81850650-81850709	Ccl2	Mus musculus chemokine (C-C motif) ligand 2 (Ccl2), mRNA [NM_011333]	GO:0005515|GO:0009408|GO:0035684|GO:0008360|GO:0019221|GO:0090265|GO:0005615|GO:0006955|GO:0005737|GO:0006954|GO:0035702|GO:0006935|GO:0071356|GO:0007010|GO:0031727|GO:0043025|GO:0007179|GO:0008201|GO:0048010|GO:0008009|GO:0070098|GO:0001664|GO:2000427|GO:0030593|GO:0006874|GO:0009611|GO:0005576|GO:0001525|GO:0005125|GO:0010574|GO:0071222|GO:0071346|GO:0001938|GO:0050870|GO:0050806|GO:0071347|GO:…	NM_011333	Mm.290320	20296
A_51_P327657	1.149e-08	9.38519e-07	2.9479	up	NM_031367	chr3:151422486-151422427	Ifi44l	Mus musculus interferon-induced protein 44 like (Ifi44l), mRNA [NM_031367]	GO:0006955|GO:0005737	NM_031367	Mm.219544	15061
A_51_P514961	1.18361e-08	9.38519e-07	2.76207	up	NM_178892	chr3:65358749-65358808	Tiparp	Mus musculus TCDD-inducible poly(ADP-ribose) polymerase (Tiparp), mRNA [NM_178892]	GO:0030097|GO:0006807|GO:0001822|GO:0016757|GO:0008209|GO:0048705|GO:0005575|GO:0009791|GO:0046872|GO:0003950|GO:0006471|GO:0003674|GO:0008210|GO:0008585|GO:0060325|GO:0048745|GO:0060021|GO:0044236|GO:0048008|GO:0001570|GO:0016740	NM_178892	Mm.246398	99929
A_55_P1973254	1.18709e-08	9.38519e-07	2.02823	up	NM_133978	chr9:114666105-114666046	Cmtm7	Mus musculus CKLF-like MARVEL transmembrane domain containing 7 (Cmtm7), transcript variant 1, mRNA [NM_133978]	GO:0008150|GO:0003674|GO:0016020|GO:0006935|GO:0016021|GO:0005575|GO:0005615|GO:0005125	NM_133978	Mm.35600	102545
A_55_P2024530	1.20536e-08	9.38519e-07	2.54651	up	NM_009174	chr3:58478967-58478908	Siah2	Mus musculus seven in absentia 2 (Siah2), mRNA [NM_009174]	GO:0005515|GO:2001237|GO:0043005|GO:0006511|GO:0043066|GO:0004842|GO:0016567|GO:0016874|GO:0006915|GO:0005634|GO:0007275|GO:0046872|GO:0005829|GO:0005737|GO:0007049|GO:0043025|GO:0031396|GO:0008270|GO:0044257|GO:0043154|GO:0090090|GO:0005769|GO:0031624	NM_009174	Mm.2847	20439
A_51_P234140	1.23619e-08	9.38519e-07	766.106	up	NM_183294	chr12:70847919-70847860	Cdkl1	Mus musculus cyclin-dependent kinase-like 1 (CDC2-related kinase) (Cdkl1), mRNA [NM_183294]	GO:0016310|GO:0005737|GO:0004672|GO:0000166|GO:0016301|GO:0004674|GO:0006468|GO:0005634|GO:0005524|GO:0016740|GO:0016772|GO:0004693	NM_183294	Mm.132325	71091
A_55_P2147547	1.27293e-08	9.38519e-07	6.12311	up	S79427	chr16:19241363-19241304		Ig V lambda x=immunoglobulin lambda light chain variable region [mice, chi-disrupted mice, germinal center B cells, mRNA Partial, 280 nt]. [S79427]			Mm.486519
A_55_P2041868	1.28979e-08	9.38519e-07	7.74027	up	NM_001081211	chr4:132136722-132136781	Ptafr	Mus musculus platelet-activating factor receptor (Ptafr), mRNA [NM_001081211]	GO:0005886|GO:0004930|GO:0048015|GO:0001875|GO:0005634|GO:0001816|GO:0043231|GO:0001530|GO:0007165|GO:0002221|GO:0032959|GO:0004992|GO:0005543|GO:0006954|GO:0016020|GO:0007186|GO:0006935|GO:0032496|GO:0016021|GO:0004871|GO:0031663	NM_001081211	Mm.89389	19204
A_55_P2046653	1.29371e-08	9.38519e-07	3.14792	up	XM_003689273	chr12:115117366-115117307	LOC100862489	PREDICTED: Mus musculus uncharacterized LOC100862489 (LOC100862489), mRNA [XM_003689273]		XM_003689273	Mm.435580	100862489
A_51_P430900	1.29525e-08	9.38519e-07	3.5543	up	NM_013642	chr17:26642536-26642526	Dusp1	Mus musculus dual specificity phosphatase 1 (Dusp1), mRNA [NM_013642]	GO:0043066|GO:0001706|GO:0043065|GO:0008330|GO:0042981|GO:0005634|GO:0035556|GO:0000188|GO:0016791|GO:0007049|GO:0006470|GO:0016787|GO:0016311|GO:0004721|GO:0005654|GO:0008138|GO:0017017|GO:0004725	NM_013642	Mm.239041	19252
A_66_P123186	1.31707e-08	9.38519e-07	2.89741	up	NM_178684	chr14:47939120-47939179	Mapk1ip1l	Mus musculus mitogen-activated protein kinase 1 interacting protein 1-like (Mapk1ip1l), mRNA [NM_178684]	GO:0008150|GO:0003674|GO:0005575	NM_178684	Mm.212297	218975
A_52_P590474	1.31752e-08	9.38519e-07	7.0424	up	NM_019937	chr3:65760878-65760819	Ccnl1	Mus musculus cyclin L1 (Ccnl1), mRNA [NM_019937]	GO:0005515|GO:0006396|GO:0006355|GO:0005737|GO:0019901|GO:0016607|GO:0005634|GO:0000079|GO:0008023|GO:0006351	NM_019937	Mm.175612	56706
A_55_P2081105	1.32421e-08	9.38519e-07	2.66407	up	NM_001204910	chr1:175653722-175653663	AI607873	Mus musculus expressed sequence AI607873 (AI607873), mRNA [NM_001204910]	GO:0008150|GO:0003674|GO:0005575	NM_001204910	Mm.440876	226691
A_55_P2040295	1.32851e-08	9.38519e-07	5.49511	up	NM_011200	chr1:30999620-30999561	Ptp4a1	Mus musculus protein tyrosine phosphatase 4a1 (Ptp4a1), mRNA [NM_011200]	GO:0030335|GO:0005886|GO:0005783|GO:0005634|GO:0007275|GO:0035335|GO:0016791|GO:0005737|GO:0007049|GO:0006470|GO:0016787|GO:0016020|GO:0016311|GO:0009898|GO:0004721|GO:0004727|GO:0005856|GO:0004725|GO:0005768	NM_011200	Mm.491181	19243
A_55_P1968433	1.32874e-08	9.38519e-07	3.47025	up	NM_172715	chr5:101328054-101328113	Agpat9	Mus musculus 1-acylglycerol-3-phosphate O-acyltransferase 9 (Agpat9), mRNA [NM_172715]	GO:0006629|GO:0032006|GO:0016746|GO:0005783|GO:0004366|GO:0008654|GO:0003841|GO:0016020|GO:0008152|GO:0005789|GO:0019432|GO:0016021|GO:0016740	NM_172715	Mm.271911	231510
A_55_P1963017	1.33225e-08	9.38519e-07	3.08407	up	NM_001082543	chr16:36285398-36285457	Stfa1	Mus musculus stefin A1 (Stfa1), mRNA [NM_001082543]	GO:0010951|GO:0005737|GO:0004866	NM_001082543	Mm.327618	20861
A_66_P111660	1.33935e-08	9.38519e-07	12.5598	up	NM_013602	chr8:96704165-96704224	Mt1	Mus musculus metallothionein 1 (Mt1), mRNA [NM_013602]	GO:0071294|GO:0007263|GO:0005507|GO:0006882|GO:0005634|GO:0006875|GO:0005764|GO:0046872|GO:0005829|GO:0005622|GO:0071247|GO:0010273|GO:0005737|GO:0043524|GO:0008270	NM_013602	Mm.192991	17748
A_51_P165182	1.34448e-08	9.38519e-07	6.5128	up	NM_028967	chr19:6172387-6172446	Batf2	Mus musculus basic leucine zipper transcription factor, ATF-like 2 (Batf2), mRNA [NM_028967]	GO:0043565|GO:0006355|GO:0003700|GO:0042832|GO:0005634|GO:0043011|GO:0005575|GO:0003677|GO:0030154|GO:0006351	NM_028967	Mm.491643	74481
A_55_P2011794	1.35472e-08	9.38519e-07	5.36457	up
A_66_P114784	1.36815e-08	9.38519e-07	3.95504	up	NM_013737	chr17:43731745-43731804	Pla2g7	Mus musculus phospholipase A2, group VII (platelet-activating factor acetylhydrolase, plasma) (Pla2g7), mRNA [NM_013737]	GO:0006629|GO:0034440|GO:0034441|GO:0005576|GO:0003847|GO:0005615|GO:0016042|GO:0005737|GO:0005543|GO:0006954|GO:0016787|GO:0034374|GO:0047499|GO:0034362|GO:0090026	NM_013737	Mm.9277	27226
A_51_P343517	1.37279e-08	9.38519e-07	3.78017	up	NM_010742	chr15:74592610-74592551	Ly6d	Mus musculus lymphocyte antigen 6 complex, locus D (Ly6d), mRNA [NM_010742]	GO:0016020|GO:0009986|GO:0005886|GO:0031225	NM_010742	Mm.878	17068
A_51_P195958	1.38213e-08	9.38519e-07	2.42243	up	NM_009344	chr10:110945310-110945369	Phlda1	Mus musculus pleckstrin homology-like domain, family A, member 1 (Phlda1), mRNA [NM_009344]	GO:0005515|GO:0005737|GO:0043065|GO:0016020|GO:0005886|GO:0045210|GO:0006915|GO:0005634|GO:0031410	NM_009344	Mm.3117	21664
A_55_P2130497	1.40699e-08	9.40853e-07	4.09852	up	GQ856057	chr12:116842238-116842179		Mus musculus isolate M14H immunoglobulin heavy chain variable region mRNA, partial cds. [GQ856057]			Mm.435542
A_55_P1981455	1.41808e-08	9.40853e-07	6.73993	up
A_55_P2001274	1.44832e-08	9.51068e-07	4.87476	up	AY114394	chr12:116996378-116996319		Mus musculus isolate IgMus1111-3 immunoglobulin heavy chain mRNA, partial cds. [AY114394]			Mm.304472
A_55_P2129316	1.47975e-08	9.60234e-07	5.02899	up		chr15:75066159-75066100		predicted pseudogene 10238 [Source:MGI Symbol;Acc:MGI:3641620] [ENSMUST00000089689]
A_51_P123405	1.49467e-08	9.60234e-07	4.32519	up	NM_009772	chr2:127627047-127626988	Bub1	Mus musculus budding uninhibited by benzimidazoles 1 homolog (S. cerevisiae) (Bub1), transcript variant 2, mRNA [NM_009772]	GO:0005634|GO:0009790|GO:0007059|GO:0000166|GO:0016301|GO:0071173|GO:0071174|GO:0016772|GO:0000780|GO:0005694|GO:0051983|GO:0006915|GO:2001244|GO:0005524|GO:0016310|GO:0007049|GO:0007067|GO:0004672|GO:0004674|GO:0000777|GO:0000776|GO:0006468|GO:0000775|GO:0007063|GO:0016740|GO:0051301	NM_009772	Mm.2185	12235
A_52_P320761	1.49601e-08	9.60234e-07	5.74477	up	JX120184	chr12:116067677-116067618		Mus musculus strain C57BL/6 clone 30 immunoglobulin heavy chain mRNA, partial cds. [JX120184]			Mm.491823
A_55_P2065506	1.50003e-08	9.60234e-07	4.04363	up	JX120262	chr12:116118334-116118275		Mus musculus strain C57BL/6 clone 20 immunoglobulin heavy chain mRNA, partial cds. [JX120262]			Mm.425757
A_52_P68893	1.50387e-08	9.60234e-07	4.00376	up	NM_008337	chr10:117882841-117882900	Ifng	Mus musculus interferon gamma (Ifng), mRNA [NM_008337]	GO:0005515|GO:0005615|GO:0030968|GO:0005622|GO:0045348|GO:0044130|GO:0042742|GO:0000060|GO:0045410|GO:0032760|GO:0030593|GO:0042832|GO:0000122|GO:0005125|GO:0045785|GO:0032224|GO:0045084|GO:0002026|GO:0050776|GO:0045893|GO:0048304|GO:0009897|GO:0040008|GO:0045080|GO:0001781|GO:0051044|GO:0008285|GO:0044146|GO:0005133|GO:0006925|GO:0032735|GO:0033141|GO:0045429|GO:0006955|GO:0050718|GO:0019882|GO:…	NM_008337	Mm.240327	15978
A_52_P174775	1.50992e-08	9.60234e-07	2.58555	up	NM_009068	chr13:34125152-34125211	Ripk1	Mus musculus receptor (TNFRSF)-interacting serine-threonine kinase 1 (Ripk1), mRNA [NM_009068]	GO:0005515|GO:0031264|GO:0046330|GO:0032403|GO:0032757|GO:0042802|GO:0043068|GO:0046777|GO:0000166|GO:0016301|GO:0071356|GO:0070926|GO:0051260|GO:0043123|GO:0044257|GO:0016772|GO:0010940|GO:0043124|GO:0060545|GO:0032760|GO:0051347|GO:2001243|GO:0005123|GO:0045651|GO:0043235|GO:0016310|GO:0043234|GO:0045121|GO:2000377|GO:2001237|GO:2001238|GO:0005886|GO:0060555|GO:0051291|GO:0005739|GO:0070513|GO:…	NM_009068	Mm.374799	19766
A_55_P2059154	1.51121e-08	9.60234e-07	2.03176	up	NM_001013371	chr16:35926714-35926655	Dtx3l	Mus musculus deltex 3-like (Drosophila) (Dtx3l), mRNA [NM_001013371]	GO:0042393|GO:0005737|GO:0004842|GO:0006281|GO:0016874|GO:0008270|GO:0005634|GO:0010390|GO:0046872|GO:0006974|GO:0016568|GO:0006302	NM_001013371	Mm.390852	209200
A_55_P2058783	1.56726e-08	9.65127e-07	2.33043	up	NM_023516	chr6:29225127-29225186	Hilpda	Mus musculus hypoxia inducible lipid droplet associated (Hilpda), transcript variant 2, mRNA [NM_023516]	GO:0005811|GO:0008284|GO:0009986|GO:0005102|GO:0006950|GO:0005576|GO:0010884|GO:0001819|GO:0035425|GO:0005615|GO:0016020|GO:0016021|GO:0030141	NM_023516	Mm.45161	69573
A_51_P275642	1.58116e-08	9.65127e-07	5.09801	up	JX120338	chr12:115097608-115097549		Mus musculus strain C57BL/6 clone 95 immunoglobulin heavy chain mRNA, partial cds. [JX120338]			Mm.436014
A_55_P2101503	1.5824e-08	9.65127e-07	2.81769	up	NR_073559	chr19:9632334-9632275	Stxbp3b	Mus musculus syntaxin-binding protein 3B (Stxbp3b), non-coding RNA [NR_073559]	GO:0008150|GO:0003674|GO:0005575	NR_073559	Mm.391205	619371
A_51_P141535	1.58628e-08	9.65127e-07	2.02489	up	NM_016978	chr7:139749785-139749726	Oat	Mus musculus ornithine aminotransferase (Oat), mRNA [NM_016978]	GO:0005739|GO:0005737|GO:0004587|GO:0030170|GO:0008483|GO:0003824|GO:0034214|GO:0016740	NM_016978	Mm.13694	18242
A_55_P2129068	1.59078e-08	9.65127e-07	3.27156	up	NM_001115130	chr9:30871768-30871827	Zbtb44	Mus musculus zinc finger and BTB domain containing 44 (Zbtb44), transcript variant a, mRNA [NM_001115130]	GO:0008150|GO:0006355|GO:0005634|GO:0003676|GO:0003677|GO:0046872|GO:0006351	NM_001115130	Mm.239355	235132
A_55_P1996271	1.60043e-08	9.65127e-07	3.99038	up	AY035890	chrX:163680685-163680628	Tlr8	toll-like receptor 8 [Source:MGI Symbol;Acc:MGI:2176887] [ENSMUST00000112170]	GO:0003725|GO:0003727|GO:0034158|GO:0045416|GO:0007249|GO:0009615|GO:0003677|GO:0005622|GO:0007165|GO:0051607|GO:0045359|GO:0006954|GO:0045089|GO:0016020|GO:0045087|GO:0002755|GO:0045078|GO:0045356|GO:0050707|GO:0016021		Mm.196676	170744
A_55_P2043862	1.61454e-08	9.65127e-07	2.16314	up	NM_019641	chr4:134029355-134029414	Stmn1	Mus musculus stathmin 1 (Stmn1), mRNA [NM_019641]	GO:0005515|GO:0031115|GO:0031110|GO:0005874|GO:0007275|GO:0007409|GO:0030154|GO:0005829|GO:0007399|GO:0005622|GO:0005737|GO:0015631|GO:0016020|GO:0005856|GO:0007052|GO:0051272|GO:0007019	NM_019641	Mm.378957	16765
A_51_P341571	1.61521e-08	9.65127e-07	2.07972	up	NM_027117	chr12:70406693-70406826	Klhdc2	Mus musculus kelch domain containing 2 (Klhdc2), mRNA [NM_027117]	GO:0005515|GO:0008150|GO:0005634|GO:0005575	NM_027117	Mm.234368	69554
A_55_P2005190	1.62905e-08	9.65127e-07	15.6052	up	NM_030114	chr10:62780538-62780597	Herc4	Mus musculus hect domain and RLD 4 (Herc4), transcript variant 1, mRNA [NM_030114]	GO:0005737|GO:0004842|GO:0016567|GO:0042787|GO:0016874|GO:0005634|GO:0007283|GO:0030154	NM_030114	Mm.234437	67345
A_55_P1975560	1.63632e-08	9.65127e-07	3.45232	up	NM_008329	chr1:175677706-175677647	Ifi204	Mus musculus interferon activated gene 204 (Ifi204), mRNA [NM_008329]	GO:0003712|GO:0005515|GO:0048839|GO:0006357|GO:0035458|GO:0005730|GO:0005634|GO:0045669|GO:0042771|GO:0003690|GO:0016607|GO:0005654|GO:2001141	NM_008329	Mm.261270	15951
A_55_P2003513	1.64026e-08	9.65127e-07	7.25035	up	NM_013559	chr5:150420169-150420110	Hsph1	Mus musculus heat shock 105kDa/110kDa protein 1 (Hsph1), mRNA [NM_013559]	GO:0005515|GO:0006986|GO:0043014|GO:0005874|GO:0006950|GO:0005576|GO:0005634|GO:0005524|GO:0070507|GO:0005737|GO:0043524|GO:0000166|GO:0045345|GO:0051135|GO:0051085	NM_013559	Mm.270681	15505
A_51_P463846	1.66763e-08	9.65127e-07	5.87671	up	NM_145545	chr3:142209379-142209438	Gbp7	Mus musculus guanylate binding protein 7 (Gbp7), transcript variant 1, mRNA [NM_145545]	GO:0003674|GO:0071346|GO:0050830|GO:0020005|GO:0042832|GO:0051856|GO:0031410	NM_145545	Mm.45740	229900
A_55_P2104975	1.67594e-08	9.65127e-07	7.95972	up	NM_001168294	chr12:105458989-105459048	Serpina3f	Mus musculus serine (or cysteine) peptidase inhibitor, clade A, member 3F (Serpina3f), transcript variant 1, mRNA [NM_001168294]	GO:0030162|GO:0010951|GO:0004867|GO:0010466|GO:0043434|GO:0005576|GO:0034097|GO:0030414|GO:0005615	NM_001168294	Mm.483584	238393
A_52_P443776	1.67642e-08	9.65127e-07	4.68943	up	AB734727	chr12:116550552-116550493		Mus musculus IgVH mRNA for immunoglobulin heavy chain, partial cds, clone: VIM14. [AB734727]			Mm.342188
A_66_P100840	1.74123e-08	9.73692e-07	3.51707	up		chr14:012012278-012012337
A_55_P2025586	1.75709e-08	9.73692e-07	3.71597	up	EU835942	chr12:115560644-115560585		Mus musculus clone MAb502 immunoglobulin heavy chain variable region mRNA, partial cds. [EU835942]			Mm.303767
A_55_P2042062	1.75882e-08	9.73692e-07	2.17591	up	NM_027696	chr4:102835300-102835359	Mier1	Mus musculus mesoderm induction early response 1 homolog (Xenopus laevis (Mier1), transcript variant 1, mRNA [NM_027696]	GO:0007165|GO:0006355|GO:0017053|GO:0003682|GO:0005634|GO:0004871|GO:0043123|GO:0003677|GO:0031937|GO:0006351	NM_027696	Mm.288721	71148
A_52_P431615	1.76413e-08	9.73692e-07	2.58703	up	NM_001277183	chr7:113740799-113740740	Gm1966	Mus musculus predicted gene 1966 (Gm1966), transcript variant 5, mRNA [NM_001277183]	GO:0008150|GO:0003674|GO:0005575	NM_001277183	Mm.334112	434223
A_66_P138137	1.76435e-08	9.73692e-07	4.00652	up	NM_013632	chr14:51571344-51571403	Pnp	Mus musculus purine-nucleoside phosphorylase (Pnp), mRNA [NM_013632]	GO:0046638|GO:0004731|GO:0070233|GO:0045579|GO:0005634|GO:0045739|GO:0003824|GO:0005829|GO:0005622|GO:0005737|GO:0008637|GO:0001882|GO:0008144|GO:0042102|GO:0002060|GO:0005856|GO:0010332|GO:0042278|GO:0046070|GO:0008630|GO:0016757|GO:0005576|GO:0046115|GO:0034418|GO:0006148|GO:0006183|GO:0006139|GO:0006149|GO:0001916|GO:0042301|GO:0009116|GO:0016763|GO:0006161|GO:0016740	NM_013632	Mm.17932	18950
A_51_P363947	1.77815e-08	9.73906e-07	8.07884	up	NM_007669	chr17:29237377-29237436	Cdkn1a	Mus musculus cyclin-dependent kinase inhibitor 1A (P21) (Cdkn1a), transcript variant 1, mRNA [NM_007669]	GO:0005515|GO:0030308|GO:0008285|GO:0030890|GO:0045736|GO:0019912|GO:0005634|GO:0048146|GO:0000079|GO:0032403|GO:0046872|GO:0005829|GO:0005622|GO:0043068|GO:0005737|GO:0000082|GO:0016301|GO:0031668|GO:0000086|GO:0045860|GO:0070557|GO:0051726|GO:0033158|GO:0007050|GO:0009411|GO:0006977|GO:0043066|GO:0030332|GO:0071479|GO:0006974|GO:0071850|GO:0042326|GO:0042771|GO:0007346|GO:0016310|GO:0007049|GO:…	NM_007669	Mm.195663	12575
A_51_P212782	1.78795e-08	9.74202e-07	5.62829	up	NM_008361	chr2:129190406-129190347	Il1b	Mus musculus interleukin 1 beta (Il1b), mRNA [NM_008361]	GO:0032755|GO:0019221|GO:0005615|GO:0032757|GO:0035234|GO:0005622|GO:0031622|GO:0009743|GO:0030730|GO:0000165|GO:0001660|GO:0032496|GO:0033198|GO:0034116|GO:0007613|GO:0043123|GO:0043122|GO:0010942|GO:0031663|GO:0032729|GO:0045410|GO:0032725|GO:0007568|GO:0019904|GO:0030593|GO:0045840|GO:0045687|GO:0000122|GO:0005125|GO:0045086|GO:0035176|GO:0043491|GO:0045833|GO:0045080|GO:0042346|GO:0008285|GO:…	NM_008361	Mm.222830	16176
A_55_P2015258	1.79879e-08	9.75053e-07	5.00271	up	NM_001164220	chr14:62224545-62224604	Trim13	Mus musculus tripartite motif-containing 13 (Trim13), transcript variant 1, mRNA [NM_001164220]	GO:0004842|GO:0005783|GO:0016874|GO:0030433|GO:0097038|GO:0046872|GO:0051865|GO:0005622|GO:0007165|GO:0005737|GO:0016020|GO:0005789|GO:0043161|GO:0008270|GO:0004871|GO:0016021|GO:0043123|GO:0010942|GO:0016239	NM_001164220	Mm.491258	66597
A_55_P2176753	1.84746e-08	9.9122e-07	4.74497	up
A_55_P2159780	1.86321e-08	9.9675e-07	2.81136	up	NM_145571	chr6:83290876-83290935	Mob1a	Mus musculus MOB kinase activator 1A (Mob1a), mRNA [NM_145571]	GO:0005622|GO:0035329|GO:0046872	NM_145571	Mm.29500	232157
A_55_P1957459	1.88509e-08	9.9675e-07	2.52403	up	NM_013532	chr10:51216160-51216219	Lilrb4	Mus musculus leukocyte immunoglobulin-like receptor, subfamily B, member 4 (Lilrb4), mRNA [NM_013532]	GO:0016020|GO:0005886|GO:0016021	NM_013532	Mm.34408	14728
A_55_P2120807	1.92012e-08	9.9675e-07	2.05962	up	NM_007861	chr12:32018350-32018291	Dld	Mus musculus dihydrolipoamide dehydrogenase (Dld), mRNA [NM_007861]	GO:0051068|GO:0016668|GO:0007369|GO:0043159|GO:0050660|GO:0005634|GO:0006086|GO:0005739|GO:0005929|GO:0051287|GO:0043544|GO:0006103|GO:0042391|GO:0006120|GO:0006508|GO:0009106|GO:0016491|GO:0045454|GO:0045252|GO:0048240|GO:0004148|GO:0045254|GO:0055114	NM_007861	Mm.3131	13382
A_55_P2083014	1.92495e-08	9.9675e-07	7.78796	up	FM179715	chr6:041221821-041221880		Mus musculus partial mRNA for T cell receptor beta chain (TRB gene), isolate 80_TCT. [FM179715]			Mm.424226
A_52_P679152	1.92594e-08	9.9675e-07	2.12499	up	NM_001042634	chr1:58470285-58469863	Clk1	Mus musculus CDC-like kinase 1 (Clk1), transcript variant 1, mRNA [NM_001042634]	GO:0005515|GO:0018108|GO:0005634|GO:0005524|GO:0016310|GO:0005737|GO:0046777|GO:0004672|GO:0018105|GO:0000166|GO:0004674|GO:0016301|GO:0018107|GO:0043484|GO:0004712|GO:0006468|GO:0004713|GO:0016740|GO:0016772	NM_001042634	Mm.1761	12747
A_55_P1990633	1.93759e-08	9.9675e-07	15.1701	up	NM_001146275	chr18:60550839-60550898	Iigp1	Mus musculus interferon inducible GTPase 1 (Iigp1), transcript variant 2, mRNA [NM_001146275]	GO:0005794|GO:0016817|GO:0035458|GO:0005783|GO:0020005|GO:0019221|GO:0003924|GO:0042832|GO:0005634|GO:0005525|GO:0042802|GO:0006184|GO:0050829|GO:0005737|GO:0000166|GO:0016020|GO:0016787|GO:0045087|GO:0005789|GO:0010506|GO:0019003	NM_001146275	Mm.261140	60440
A_55_P2078633	1.93816e-08	9.9675e-07	17.4871	up	NM_009780	chr17:34865387-34865328	C4b	Mus musculus complement component 4B (Chido blood group) (C4b), mRNA [NM_009780]	GO:0006956|GO:0016064|GO:0005576|GO:0005615	NM_009780	Mm.477109	12268
A_51_P164030	1.95489e-08	9.9675e-07	2.14473	up	NM_013686	chr17:13116096-13116155	Tcp1	Mus musculus t-complex protein 1 (Tcp1), mRNA [NM_013686]	GO:0000792|GO:0005515|GO:0005813|GO:0030054|GO:0005794|GO:0005886|GO:0001669|GO:0005815|GO:0005832|GO:0005874|GO:0005634|GO:0007339|GO:0005524|GO:0044297|GO:0005720|GO:0005737|GO:0000166|GO:0006457|GO:0002199|GO:0051082|GO:0005856|GO:0044267|GO:0000242	NM_013686	Mm.229342	21454
A_55_P2107542	1.96432e-08	9.9675e-07	9.27858	up	AK051102	chr4:102275988-102276046	Pde4b	Mus musculus 9 days embryo whole body cDNA, RIKEN full-length enriched library, clone:D030072C22 product:phosphodiesterase 4B, cAMP specific, full insert sequence. [AK051102]	GO:0001780|GO:0050852|GO:0030018|GO:0048471|GO:0005634|GO:0050900|GO:0046872|GO:0005829|GO:0071944|GO:0006939|GO:0005737|GO:0030552|GO:0086004|GO:0006198|GO:0032729|GO:0004115|GO:0004114|GO:0032743|GO:0030593|GO:0005891|GO:0035690|GO:0044325|GO:0071222|GO:0016787|GO:0071872		Mm.406096	18578
A_51_P444290	1.96955e-08	9.9675e-07	8.49034	up	NM_029084	chr1:174512126-174512067	Slamf8	Mus musculus SLAM family member 8 (Slamf8), mRNA [NM_029084]	GO:0005622|GO:0003674|GO:0016020|GO:0004872|GO:0033860|GO:0016021|GO:0090383|GO:0035690|GO:0043549|GO:0042742	NM_029084	Mm.179812	74748
A_55_P1996983	1.97284e-08	9.9675e-07	3.25779	up	NM_001034856	chrX:35391445-35391386	4930430D24Rik	Mus musculus RIKEN cDNA 4930430D24 gene (4930430D24Rik), mRNA [NM_001034856]	GO:0008150|GO:0003674|GO:0005575	NM_001034856	Mm.422929	194735
A_55_P1970464	1.99465e-08	1.00363e-06	3.6731	up	M54977	chr12:117202274-117202215		immunoglobulin heavy variable 1-83 [Source:MGI Symbol;Acc:MGI:3648939] [ENSMUST00000103550]			Mm.423777
A_52_P514306	2.01199e-08	1.00753e-06	2.39882	up	NM_170756	chr2:167307490-167307431	Spata2	Mus musculus spermatogenesis associated 2 (Spata2), mRNA [NM_170756]	GO:0008150|GO:0003674|GO:0005737	NM_170756	Mm.34342	263876
A_55_P2048164	2.059e-08	1.02671e-06	7.67343	up	NM_001145924	chr4:48574310-48574369	Msantd3	Mus musculus Myb/SANT-like DNA-binding domain containing 3 (Msantd3), transcript variant 1, mRNA [NM_001145924]	GO:0008150|GO:0005575|GO:0042802	NM_001145924	Mm.140749	66665
A_51_P251129	2.09174e-08	1.04003e-06	3.10838	up	NM_199018	chrX:96269083-96269142	Stard8	Mus musculus START domain containing 8 (Stard8), mRNA [NM_199018]	GO:0005622|GO:0007165|GO:0003674|GO:0030054|GO:0008289|GO:0005096	NM_199018	Mm.236928	236920
A_51_P104418	2.09753e-08	1.04045e-06	3.11356	up	NM_022019	chr1:185898608-185898667	Dusp10	Mus musculus dual specificity phosphatase 10 (Dusp10), mRNA [NM_022019]	GO:0033549|GO:0005794|GO:0005634|GO:0060266|GO:0032873|GO:0000188|GO:0002819|GO:0016791|GO:0005737|GO:0046329|GO:0006470|GO:0016787|GO:0016311|GO:0045088|GO:0032496|GO:0004721|GO:0008138|GO:0043508|GO:0004725|GO:0017017	NM_022019	Mm.404024	63953
A_55_P2089488	2.14129e-08	1.04389e-06	2.67021	up	NM_001039710	chr1:55129329-55129388	Coq10b	Mus musculus coenzyme Q10 homolog B (S. cerevisiae) (Coq10b), transcript variant 1, mRNA [NM_001039710]	GO:0005739|GO:0008150|GO:0003674|GO:0016020|GO:0005743	NM_001039710	Mm.281019	67876
A_55_P1961499	2.15445e-08	1.04565e-06	4.339	up	NM_001252058	chr15:74877844-74877785	Ly6c1	Mus musculus lymphocyte antigen 6 complex, locus C1 (Ly6c1), transcript variant 5, mRNA [NM_001252058]	GO:0016020|GO:0005886|GO:0031225|GO:0009897	NM_001252058	Mm.1583	17067
A_55_P2058992	2.18866e-08	1.05336e-06	2.12647	up	NM_016796	chr1:164519597-164519656	Vamp4	Mus musculus vesicle-associated membrane protein 4 (Vamp4), mRNA [NM_016796]	GO:0005802|GO:0005622|GO:0003674|GO:0005794|GO:0016020|GO:0043001|GO:0042996|GO:0005623|GO:0031201|GO:0016021|GO:0016192	NM_016796	Mm.10699	53330
A_51_P172853	2.21659e-08	1.05953e-06	9.059	up	NM_009841	chr18:36885028-36884969	Cd14	Mus musculus CD14 antigen (Cd14), mRNA [NM_009841]	GO:0070891|GO:0005886|GO:0009986|GO:0032760|GO:0002237|GO:0050715|GO:0031225|GO:0005615|GO:0001530|GO:0045807|GO:0071223|GO:0071222|GO:0006954|GO:0016020|GO:0045087|GO:0034612|GO:0045121	NM_009841	Mm.3460	12475
A_51_P149621	2.23742e-08	1.06521e-06	3.44418	up	NM_024222	chr9:115155313-115155254	Stt3b	Mus musculus STT3, subunit of the oligosaccharyltransferase complex, homolog B (S. cerevisiae) (Stt3b), mRNA [NM_024222]	GO:0004576|GO:0006986|GO:0005783|GO:0030433|GO:0016020|GO:0004579|GO:0043686|GO:0006516|GO:0006486|GO:0016021|GO:0016740|GO:0018279|GO:0043687	NM_024222	Mm.296158	68292
A_51_P398878	2.25379e-08	1.06521e-06	2.16691	up	NM_030724	chr1:169156298-169156239	Uck2	Mus musculus uridine-cytidine kinase 2 (Uck2), mRNA [NM_030724]	GO:0005515|GO:0004849|GO:0019206|GO:0005524|GO:0009165|GO:0005829|GO:0043231|GO:0016310|GO:0000166|GO:0016301|GO:0008152|GO:0016773|GO:0016740	NM_030724	Mm.280895	80914
A_51_P375509	2.28541e-08	1.07741e-06	4.51019	up	NM_175318	chr7:54248220-54248161	Spty2d1	Mus musculus SPT2, Suppressor of Ty, domain containing 1 (S. cerevisiae) (Spty2d1), mRNA [NM_175318]	GO:0008150|GO:0003674|GO:0005575	NM_175318	Mm.155687	101685
A_51_P458384	2.31583e-08	1.08478e-06	2.52668	up	NM_175121	chr15:96518550-96518491	Slc38a2	Mus musculus solute carrier family 38, member 2 (Slc38a2), mRNA [NM_175121]	GO:0016020|GO:0015171|GO:0005886|GO:0006865|GO:0006810|GO:0016021|GO:0006814|GO:0003333|GO:0015293|GO:0006811	NM_175121	Mm.46754	67760
A_52_P151853	2.34723e-08	1.08482e-06	4.03076	up	NM_001025262	chr3:8947530-8944703	Tpd52	Mus musculus tumor protein D52 (Tpd52), transcript variant 2, mRNA [NM_001025262]	GO:0005515|GO:0048471|GO:0005737|GO:0046982|GO:0005783|GO:0005509|GO:0042803	NM_001025262	Mm.371590	21985
A_51_P430563	2.35202e-08	1.08482e-06	2.40064	up	NM_008098	chr6:35462006-35461947	Mtpn	Mus musculus myotrophin (Mtpn), mRNA [NM_008098]	GO:0051247|GO:0030424|GO:0005737|GO:0051092|GO:0030307|GO:0016049|GO:0008290|GO:0005634|GO:2000812|GO:0010557|GO:0010613|GO:0005829	NM_008098	Mm.182746	14489
A_51_P123625	2.3741e-08	1.08785e-06	54.2864	up	NM_008392	chr14:103455171-103455231	Irg1	Mus musculus immunoresponsive gene 1 (Irg1), mRNA [NM_008392]	GO:0034144|GO:0035458|GO:0002760|GO:0005739|GO:0006954|GO:0047613|GO:0071356|GO:0071393|GO:0032496|GO:0032480|GO:0071219|GO:0034136|GO:0045824|GO:0072573|GO:0019543|GO:0007566|GO:0047547|GO:0032088|GO:0006952|GO:0016829|GO:0071222|GO:0071346|GO:0045087|GO:0050728|GO:0008152|GO:0071347|GO:2000379	NM_008392	Mm.4662	16365
A_52_P180373	2.44678e-08	1.10895e-06	5.64511	up	NM_010821	chr19:12537697-12537756	Mpeg1	Mus musculus macrophage expressed gene 1 (Mpeg1), mRNA [NM_010821]	GO:0016020|GO:0016021	NM_010821	Mm.3999	17476
A_55_P2008879	2.45341e-08	1.10895e-06	4.68912	up	NM_001003908	chr11:86510827-86510768	Cltc	Mus musculus clathrin, heavy polypeptide (Hc) (Cltc), mRNA [NM_001003908]	GO:0003725|GO:0030132|GO:0031523|GO:0030136|GO:0006886|GO:0030117|GO:0030118|GO:0005739|GO:0031623|GO:0033572|GO:0031072|GO:0007030|GO:0090307|GO:0016192|GO:0070062|GO:0042277|GO:0005819|GO:0030506|GO:0030315|GO:0031410|GO:0008022|GO:0006898|GO:0042383|GO:0043234|GO:0007067|GO:0005905|GO:0016020|GO:0005198|GO:0030130	NM_001003908	Mm.254588	67300
A_51_P497171	2.45708e-08	1.10895e-06	2.1	up	NM_008534	chr1:173518790-173518744	Ly9	Mus musculus lymphocyte antigen 9 (Ly9), transcript variant 1, mRNA [NM_008534]	GO:0016020|GO:0004872|GO:0016021|GO:0007155	NM_008534	Mm.560	17085
A_55_P1962918	2.49495e-08	1.11884e-06	4.61088	up	NM_001033450	chr1:175826659-175826600	Mnda	Mus musculus myeloid cell nuclear differentiation antigen (Mnda), mRNA [NM_001033450]	GO:0008150|GO:0003674|GO:0016607|GO:0034399|GO:0005634	NM_001033450	Mm.490248	381308
A_66_P100853	2.51308e-08	1.11981e-06	2.67879	up	BC147161	chr13:21902695-21902754		histone cluster 1, H2ap [Source:MGI Symbol;Acc:MGI:3710573] [ENSMUST00000081342]			Mm.422826
A_55_P1978521	2.52458e-08	1.12004e-06	4.43018	up	NM_001039646	chr5:105644812-105644753	Gbp10	Mus musculus guanylate-binding protein 10 (Gbp10), mRNA [NM_001039646]	GO:0003674|GO:0071222|GO:0071346|GO:0050830|GO:0042832|GO:0031410	NM_001039646	Mm.275893	626578
A_51_P390937	2.52647e-08	1.12004e-06	2.81167	up	JX420695	chr6:68206771-68206830		Mus musculus clone SMN-1-2 immunoglobulin kappa light chain variable region mRNA, partial cds. [JX420695]			Mm.333117
A_55_P2187067	2.53274e-08	1.12004e-06	5.57084	up	U30243	chr6:68071630-68071689		Mus musculus anti-DNA antibody Ig kappa chain mRNA, V-J region, hybridoma 73.4, partial cds. [U30243]			Mm.304143
A_51_P461319	2.53814e-08	1.12004e-06	6.88314	up	NM_025961	chr2:122420873-122420814	Gatm	Mus musculus glycine amidinotransferase (L-arginine:glycine amidinotransferase) (Gatm), mRNA [NM_025961]	GO:0015067|GO:0010033|GO:0007584|GO:0015068|GO:0016813|GO:0005743|GO:0043434|GO:0005739|GO:0005758|GO:0005737|GO:0006601|GO:0016020|GO:0046689|GO:0016740	NM_025961	Mm.29975	67092
A_52_P162957	2.54021e-08	1.12004e-06	2.25729	up	NM_177603	chr19:41920767-41920708	Frat2	Mus musculus frequently rearranged in advanced T cell lymphomas 2 (Frat2), mRNA [NM_177603]	GO:0003674|GO:0005575|GO:0016055	NM_177603	Mm.222723	212398
A_52_P508089	2.58852e-08	1.1295e-06	2.9127	up	NM_011179	chr10:59764825-59764884	Psap	Mus musculus prosaposin (Psap), transcript variant 2, mRNA [NM_011179]	GO:0006629|GO:0006665|GO:0005794|GO:0060736|GO:0071310|GO:0060742|GO:0005576|GO:0005615|GO:0005764|GO:0019216|GO:0043231|GO:0005739|GO:0048589|GO:0043408	NM_011179	Mm.277498	19156
A_52_P398989	2.61343e-08	1.13396e-06	3.23515	up	NM_139200	chr2:57985483-57985424	Cytip	Mus musculus cytohesin 1 interacting protein (Cytip), mRNA [NM_139200]	GO:0005737|GO:0030155|GO:0005938|GO:0005768	NM_139200	Mm.273905	227929
A_52_P83959	2.6737e-08	1.14996e-06	4.04534	up	NM_175770	chr18:37802400-37802341	Taf7	Mus musculus TAF7 RNA polymerase II, TATA box binding protein (TBP)-associated factor (Taf7), transcript variant 1, mRNA [NM_175770]	GO:0005515|GO:0003700|GO:0006367|GO:0006366|GO:0044212|GO:0005634|GO:0035067|GO:0046966|GO:0005737|GO:0042809|GO:0071339|GO:0045944|GO:0035035|GO:0006352|GO:0006355|GO:0008024|GO:0005794|GO:0005669|GO:0006357|GO:0003713|GO:0000122|GO:0006351|GO:0033276|GO:0006469|GO:0045892|GO:0008134|GO:0030520	NM_175770	Mm.236009	24074
A_55_P2134277	2.75344e-08	1.16796e-06	5.96583	up	AF296418	chr12:115921059-115921000	Igh-VJ558	Mus musculus clone J558.B1 immunoglobulin heavy chain variable region mRNA, partial cds. [AF296418]			Mm.390523	16061
A_52_P1142105	2.79917e-08	1.17967e-06	3.71884	up	X96776	chr6:70468264-70468323		M.musculus mRNA for C2-Fcgamma fusion protein. [X96776]			Mm.425752
A_55_P2011385	2.82683e-08	1.18362e-06	3.22429	up		chr3:127501256-127501315
A_55_P2053838	2.8338e-08	1.18362e-06	4.75956	up	NM_009397	chr10:18720835-18720776	Tnfaip3	Mus musculus tumor necrosis factor, alpha-induced protein 3 (Tnfaip3), transcript variant 1, mRNA [NM_009397]	GO:0005515|GO:0043130|GO:0004842|GO:0016579|GO:0070301|GO:0004843|GO:0032715|GO:0016874|GO:0032691|GO:0002020|GO:0043621|GO:0005764|GO:0070536|GO:0060548|GO:0006508|GO:0034115|GO:0031397|GO:0043124|GO:0045824|GO:0071108|GO:0005813|GO:0070433|GO:0072573|GO:0032720|GO:0045088|GO:0010507|GO:0008270|GO:0008233|GO:0008234|GO:0004221|GO:0002315|GO:0045732|GO:0034140|GO:0045736|GO:0002237|GO:0005634|GO:…	NM_009397	Mm.116683	21929
A_55_P1982211	2.83637e-08	1.18362e-06	3.94524	up		chr16:019852599-019852540
A_51_P155336	2.92944e-08	1.20571e-06	3.90114	up	M19903	chr12:115884948-115884889		Mouse Ig rearranged gamma-chain mRNA, clone AN11g. [M19903]			Mm.390473
A_55_P2062246	2.96719e-08	1.20801e-06	2.45803	up	NM_001145164	chr11:48871896-48871837	Tgtp2	Mus musculus T cell specific GTPase 2 (Tgtp2), mRNA [NM_001145164]	GO:0008150|GO:0003674|GO:0005575	NM_001145164	Mm.482363	100039796
A_66_P106388	2.96949e-08	1.20801e-06	3.61212	up	NM_029499	chr19:11500973-11501032	Ms4a4c	Mus musculus membrane-spanning 4-domains, subfamily A, member 4C (Ms4a4c), mRNA [NM_029499]	GO:0008150|GO:0003674|GO:0005575	NM_029499	Mm.440715	64380
A_51_P469285	2.99102e-08	1.21208e-06	2.51564	up	NM_008737	chr8:131026650-131026709	Nrp1	Mus musculus neuropilin 1 (Nrp1), mRNA [NM_008737]	GO:0005515|GO:0071679|GO:0048842|GO:0048843|GO:0050731|GO:0048846|GO:0030154|GO:0007507|GO:0043524|GO:0007413|GO:0017154|GO:0007411|GO:0043025|GO:0009887|GO:0038084|GO:0009986|GO:0018108|GO:0007275|GO:0090259|GO:0016358|GO:0048485|GO:0048841|GO:0021636|GO:0060385|GO:0071526|GO:0031290|GO:2001237|GO:0030424|GO:0035767|GO:0005886|GO:0005883|GO:0021675|GO:0046872|GO:0005829|GO:0030426|GO:0019838|GO:…	NM_008737	Mm.271745	18186
A_51_P504314	3.04194e-08	1.22563e-06	2.66885	up	NM_025845	chr3:108708129-108708070	Prpf38b	Mus musculus PRP38 pre-mRNA processing factor 38 (yeast) domain containing B (Prpf38b), mRNA [NM_025845]	GO:0008380|GO:0006397|GO:0008150|GO:0003674|GO:0005681|GO:0005634|GO:0005575	NM_025845	Mm.51049	66921
A_55_P1978994	3.10012e-08	1.23567e-06	5.51075	up	JX120199	chr12:114668187-114668128		Mus musculus strain C57BL/6 clone 249 immunoglobulin heavy chain mRNA, partial cds. [JX120199]			Mm.491642
A_52_P161488	3.108e-08	1.23567e-06	9.98456	up	NM_019948	chr6:123232937-123232878	Clec4e	Mus musculus C-type lectin domain family 4, member e (Clec4e), mRNA [NM_019948]	GO:0005515|GO:0006955|GO:0016020|GO:0030246|GO:0004872|GO:0050715|GO:0016021	NM_019948	Mm.248327	56619
A_55_P2093784	3.11385e-08	1.23567e-06	2.20145	up	NM_008845	chr2:18765848-18765789	Pip4k2a	Mus musculus phosphatidylinositol-5-phosphate 4-kinase, type II, alpha (Pip4k2a), mRNA [NM_008845]	GO:0005886|GO:0046488|GO:0016307|GO:0005634|GO:0005524|GO:0016309|GO:0016310|GO:0005737|GO:0035855|GO:0000166|GO:0016020|GO:0016301|GO:0016740	NM_008845	Mm.313977	18718
A_51_P305843	3.13797e-08	1.2391e-06	2.94168	up	NM_025844	chr9:18118100-18118159	Chordc1	Mus musculus cysteine and histidine-rich domain (CHORD)-containing, zinc-binding protein 1 (Chordc1), mRNA [NM_025844]	GO:0005515|GO:0061077|GO:0005509|GO:0051879|GO:0006950|GO:0008270|GO:2000299|GO:0010824|GO:0046872|GO:1900034	NM_025844	Mm.103534	66917
A_51_P258372	3.21699e-08	1.26137e-06	3.03033	up	NM_030691	chr7:128207814-128207755	Igsf6	Mus musculus immunoglobulin superfamily, member 6 (Igsf6), mRNA [NM_030691]	GO:0008150|GO:0003674|GO:0016020|GO:0016021|GO:0005575	NM_030691	Mm.160384	80719
A_55_P2115401	3.2206e-08	1.26137e-06	4.69745	up	NM_009763	chr5:44234491-44234550	Bst1	Mus musculus bone marrow stromal cell antigen 1 (Bst1), mRNA [NM_009763]	GO:0003953|GO:0016787|GO:0016020|GO:0005886|GO:0031225	NM_009763	Mm.246332	12182
A_55_P2011490	3.24044e-08	1.26678e-06	2.07767	up	XM_003945350	chr17:47153727-47153669		predicted gene 16494 [Source:MGI Symbol;Acc:MGI:3641930] [ENSMUST00000165525]		XM_003945350
A_55_P2020461	3.25344e-08	1.26749e-06	2.54734	up	NM_016957	chr4:133522894-133522388	Hmgn2	Mus musculus high mobility group nucleosomal binding domain 2 (Hmgn2), mRNA [NM_016957]	GO:0003674|GO:0040034|GO:0006357|GO:0005634	NM_016957	Mm.319660	15331
A_51_P125135	3.2543e-08	1.26749e-06	3.64003	up	NM_026410	chr19:6091709-6091768	Cdca5	Mus musculus cell division cycle associated 5 (Cdca5), mRNA [NM_026410]	GO:0005515|GO:0007076|GO:0000790|GO:0005886|GO:0005694|GO:0051329|GO:0005634|GO:0071922|GO:0006302|GO:0008278|GO:0000082|GO:0005737|GO:0007049|GO:0007067|GO:0007080|GO:0051301|GO:0007064	NM_026410	Mm.23526	67849
A_52_P577384	3.26669e-08	1.26996e-06	5.42289	up	NM_010531	chr7:109164159-109164100	Il18bp	Mus musculus interleukin 18 binding protein (Il18bp), mRNA [NM_010531]	GO:0042088|GO:0005576|GO:0005615|GO:0042007	NM_010531	Mm.422756	16068
A_55_P2121618	3.27296e-08	1.27005e-06	5.95554	up	NM_023434	chr14:52915125-52915184	Tox4	Mus musculus TOX high mobility group box family member 4 (Tox4), mRNA [NM_023434]	GO:0008150|GO:0005634|GO:0072357|GO:0003677|GO:0000785	NM_023434	Mm.246237	268741
A_55_P1957213	3.28386e-08	1.27194e-06	3.01308	up	AK019465	chr13:55287219-55287278	3930401B19Rik	Mus musculus 13 days embryo whole body cDNA, RIKEN full-length enriched library, clone:3930401B19 product:Y box protein 3, full insert sequence. [AK019465]			Mm.290617	77570
A_55_P2187030	3.30341e-08	1.27716e-06	4.78865	up	AF296436	chr12:116831560-116831501	Igh-VJ558	Mus musculus clone J558.B19 immunoglobulin heavy chain variable region mRNA, partial cds. [AF296436]			Mm.436242	16061
A_55_P2142226	3.32525e-08	1.28089e-06	7.51662	up	NM_001168294	chr12:105492556-105492615	Serpina3f	Mus musculus serine (or cysteine) peptidase inhibitor, clade A, member 3F (Serpina3f), transcript variant 1, mRNA [NM_001168294]	GO:0030162|GO:0010951|GO:0004867|GO:0010466|GO:0043434|GO:0005576|GO:0034097|GO:0030414|GO:0005615	NM_001168294	Mm.483584	238393
A_51_P265495	3.39168e-08	1.2977e-06	9.07769	up	NM_010738	chr15:74825612-74825553	Ly6a	Mus musculus lymphocyte antigen 6 complex, locus A (Ly6a), transcript variant 3, mRNA [NM_010738]	GO:0005622|GO:0016020|GO:0005886|GO:0031225|GO:0009897	NM_010738	Mm.425949	110454
A_51_P295192	3.42151e-08	1.30351e-06	8.57254	up	NM_010907	chr12:56591440-56590945	Nfkbia	Mus musculus nuclear factor of kappa light polypeptide gene enhancer in B cells inhibitor, alpha (Nfkbia), mRNA [NM_010907]	GO:0005515|GO:0034142|GO:0005886|GO:0005634|GO:0042994|GO:0070427|GO:0032403|GO:0010875|GO:0005829|GO:0042802|GO:0005737|GO:0045638|GO:0045944|GO:0031072|GO:0042127|GO:0032496|GO:0031663|GO:0031625|GO:0000060|GO:0045746|GO:0051059|GO:0010745|GO:0007253|GO:0070431|GO:0032088|GO:0010888|GO:0032270|GO:0043234|GO:0008139|GO:0032495|GO:0045893|GO:0019899|GO:0043330	NM_010907	Mm.170515	18035
A_51_P444437	3.438e-08	1.3046e-06	2.65318	up	NM_025968	chr4:58979487-58979428	Ptgr1	Mus musculus prostaglandin reductase 1 (Ptgr1), mRNA [NM_025968]	GO:0036132|GO:0032440|GO:0005737|GO:0047522|GO:0016491|GO:0008270|GO:0005575|GO:0055114	NM_025968	Mm.34497	67103
A_55_P2155560	3.47547e-08	1.30904e-06	4.15428	up	AF303881	chr12:115751671-115751612		Mus musculus clone J558.50 immunoglobulin heavy chain variable region mRNA, partial cds. [AF303881]			Mm.313389
A_55_P2147081	3.48338e-08	1.30904e-06	28.1118	up	NM_009398	chr2:51912073-51912132	Tnfaip6	Mus musculus tumor necrosis factor alpha induced protein 6 (Tnfaip6), mRNA [NM_009398]	GO:0005540|GO:0007155	NM_009398	Mm.3509	21930
A_55_P2071683	3.50209e-08	1.31294e-06	2.10298	up		chr5:092189850-092189791
A_52_P223571	3.54424e-08	1.32402e-06	4.06787	up	NM_175403	chr5:115597604-115597545	Mlec	Mus musculus malectin (Mlec), mRNA [NM_175403]	GO:0003674|GO:0016020|GO:0005975|GO:0005783|GO:0016021	NM_175403	Mm.153963	109154
A_55_P2127659	3.62725e-08	1.34074e-06	3.28156	up	NM_023858	chr9:13610046-13610105	Mtmr2	Mus musculus myotubularin related protein 2 (Mtmr2), transcript variant 1, mRNA [NM_023858]	GO:0030424|GO:0005634|GO:0030425|GO:0042803|GO:0005829|GO:0016791|GO:0005737|GO:0043197|GO:0048666|GO:0045806|GO:0004725|GO:0031642|GO:0005774|GO:0051262|GO:2000643|GO:2000645|GO:0046488|GO:0008021|GO:0032288|GO:0052866|GO:0097062|GO:0090394|GO:0016787|GO:0016020|GO:0016311|GO:0046855|GO:0097060|GO:0046856|GO:0005768|GO:0002091	NM_023858	Mm.210405	77116
A_55_P1959305	3.64211e-08	1.34387e-06	4.76894	up	NM_178446	chr5:66410218-66410159	Rbm47	Mus musculus RNA binding motif protein 47 (Rbm47), transcript variant 1, mRNA [NM_178446]	GO:0008150|GO:0003674|GO:0000166|GO:0003723|GO:0005634|GO:0005575|GO:0003676	NM_178446	Mm.36863	245945
A_66_P113188	3.66089e-08	1.34844e-06	2.7814	up	EU568202	chr12:115717476-115717417		Mus musculus clone H122 monoclonal autoantibody heavy chain variable region mRNA, partial cds. [EU568202]			Mm.436243
A_51_P288138	3.73638e-08	1.36905e-06	3.00968	up	NM_008039	chr17:18030540-18030599	Fpr2	Mus musculus formyl peptide receptor 2 (Fpr2), mRNA [NM_008039]	GO:0004982|GO:0007165|GO:0050786|GO:0016020|GO:0007186|GO:0006935|GO:0005886|GO:0004930|GO:0007200|GO:0004872|GO:0016021|GO:0004871	NM_008039	Mm.378918	14289
A_51_P240019	3.75372e-08	1.37168e-06	2.41003	up	NM_013755	chr3:20022077-20022018	Gyg	Mus musculus glycogenin (Gyg), mRNA [NM_013755]	GO:0016757|GO:0005978|GO:0008466|GO:0046872|GO:0016740|GO:0005536	NM_013755	Mm.6375	27357
A_66_P103232	3.7596e-08	1.37168e-06	3.91612	up	U88691	chr6:69725978-69725919		Mus musculus anti-DNA antibody light chain variable region mRNA, partial cds. [U88691]			Mm.423856
A_55_P2035320	3.76313e-08	1.37168e-06	4.10761	up	NM_017373	chr13:53062637-53062578	Nfil3	Mus musculus nuclear factor, interleukin 3, regulated (Nfil3), mRNA [NM_017373]	GO:0005515|GO:0006355|GO:0000977|GO:0003700|GO:0006366|GO:0005634|GO:0000122|GO:0000979|GO:0003677|GO:0006351|GO:0043565|GO:0010628|GO:0001078|GO:0007623|GO:0071353|GO:0048511	NM_017373	Mm.136604	18030
A_51_P110301	3.84753e-08	1.39279e-06	3.99631	up	NM_009778	chr17:57343475-57343416	C3	Mus musculus complement component 3 (C3), mRNA [NM_009778]	GO:0006629|GO:0005515|GO:0004866|GO:0001970|GO:0005615|GO:0008289|GO:0006957|GO:0006956|GO:0050766|GO:0006954|GO:0006958|GO:0006631|GO:0070374|GO:0001798|GO:0070062|GO:0045745|GO:0048037|GO:0005576|GO:0010884|GO:0010866|GO:0010575|GO:0031715|GO:0045766|GO:0010828|GO:0007596|GO:0048639|GO:0045087|GO:0001934	NM_009778	Mm.19131	12266
A_55_P2070262	3.85818e-08	1.39425e-06	5.43285	up	AK155210	chr9:108553135-108553194		predicted gene 10621 [Source:MGI Symbol;Acc:MGI:3642291] [ENSMUST00000098384]			Mm.290447
A_52_P262219	3.88035e-08	1.39746e-06	2.75734	up	NM_010234	chr12:86817900-86817959	Fos	Mus musculus FBJ osteosarcoma oncogene (Fos), mRNA [NM_010234]	GO:0005515|GO:0043005|GO:0003700|GO:0006366|GO:0044212|GO:0005783|GO:0005634|GO:0035914|GO:0060395|GO:0005737|GO:0003690|GO:0031668|GO:0045944|GO:0071277|GO:0007179|GO:0005667|GO:0006355|GO:0046982|GO:0042493|GO:0045672|GO:0070412|GO:0003677|GO:0007399|GO:0043565|GO:0016020|GO:0034614|GO:0045893|GO:0008134	NM_010234	Mm.246513	14281
A_55_P1965194	3.89317e-08	1.39809e-06	4.55038	up	NM_178729	chr5:44149541-44149482	Fbxl5	Mus musculus F-box and leucine-rich repeat protein 5 (Fbxl5), transcript variant 2, mRNA [NM_178729]	GO:0048471|GO:0005737|GO:0016567|GO:0005506|GO:0031146|GO:0055072|GO:0046872|GO:0019005	NM_178729	Mm.25794	242960
A_55_P1953241	3.93459e-08	1.40588e-06	2.06449	up	NM_010757	chr5:140278221-140278280	Mafk	Mus musculus v-maf musculoaponeurotic fibrosarcoma oncogene family, protein K (avian) (Mafk), mRNA [NM_010757]	GO:0043565|GO:0005515|GO:0006355|GO:0003700|GO:0005634|GO:0003677|GO:0006351|GO:0007399	NM_010757	Mm.157313	17135
A_52_P25812	3.95886e-08	1.40588e-06	2.78173	up	NM_001081355	chr4:142721939-142721880	Prdm2	Mus musculus PR domain containing 2, with ZNF domain (Prdm2), transcript variant 1, mRNA [NM_001081355]	GO:0005794|GO:0005634|GO:0032355	NM_001081355	Mm.332020	110593
A_55_P1977929	3.96892e-08	1.40588e-06	2.54904	up	NM_001082960	chr7:135260275-135260334	Itgam	Mus musculus integrin alpha M (Itgam), transcript variant 1, mRNA [NM_001082960]	GO:0008305|GO:0046982|GO:0009986|GO:0030593|GO:0043395|GO:0001846|GO:0005634|GO:0014005|GO:0046872|GO:0016337|GO:0001948|GO:0016020|GO:0007229|GO:0045123|GO:0007159|GO:0050798|GO:0016021|GO:0007155|GO:0008201|GO:0009897	NM_001082960	Mm.262106	16409
A_66_P106478	3.97577e-08	1.40588e-06	3.13032	up	NM_009836	chr3:88124479-88124538	Cct3	Mus musculus chaperonin containing Tcp1, subunit 3 (gamma) (Cct3), mRNA [NM_009836]	GO:0005515|GO:0005886|GO:0005832|GO:0005874|GO:0007339|GO:0005524|GO:0044297|GO:0005737|GO:0000166|GO:0006457|GO:0002199|GO:0051082|GO:0044267	NM_009836	Mm.256034	12462
A_55_P2058040	3.98461e-08	1.40588e-06	2.45353	up	X06519	chr6:69494412-69388212		immunoglobulin kappa chain variable 4-71 [Source:MGI Symbol;Acc:MGI:4439654] [ENSMUST00000101325]			Mm.347895
A_51_P513776	3.99063e-08	1.40588e-06	4.73904	up	AF296427	chr12:116745995-116745936	Igh-VJ558	Mus musculus clone J558.B10 immunoglobulin heavy chain variable region mRNA, partial cds. [AF296427]			Mm.313465	16061
A_55_P2089804	4.0146e-08	1.40938e-06	3.25397	up	NM_146065	chr15:102367186-102367127	Atf7	Mus musculus activating transcription factor 7 (Atf7), mRNA [NM_146065]	GO:0043565|GO:0006355|GO:0005737|GO:0003700|GO:0034399|GO:0005634|GO:0003676|GO:0003677|GO:0046872|GO:0006351|GO:0051019|GO:0008134	NM_146065	Mm.208714	223922
A_55_P2001628	4.08104e-08	1.41543e-06	5.14456	up	NR_003634	chr6:148304043-148304102	Rps4y2	Mus musculus ribosomal protein S4, Y-linked 2 (Rps4y2), non-coding RNA [NR_003634]	GO:0008150|GO:0003674|GO:0005575	NR_003634	Mm.391542	66184
A_51_P377948	4.08884e-08	1.41543e-06	2.01986	up	NM_174960	chr6:48627839-48627898	Gimap9	Mus musculus GTPase, IMAP family member 9 (Gimap9), mRNA [NM_174960]	GO:0008150|GO:0003674|GO:0005575	NM_174960	Mm.116971	317758
A_52_P222354	4.11602e-08	1.41683e-06	2.16869	up	NM_177184	chr9:67842670-67842729	Vps13c	Mus musculus vacuolar protein sorting 13C (yeast) (Vps13c), mRNA [NM_177184]	GO:0008150|GO:0003674|GO:0005575	NM_177184	Mm.241454	320528
A_55_P2026258	4.13231e-08	1.41853e-06	2.39702	up	U18562	chr6:69714576-69714517		Mus musculus immunoglobulin kappa light chain, variable region mRNA, clone BALB/c-17, partial cds. [U18562]			Mm.304150
A_66_P130432	4.1427e-08	1.41904e-06	8.65402	up	NM_009855	chr16:38479343-38479402	Cd80	Mus musculus CD80 antigen (Cd80), mRNA [NM_009855]	GO:0005515|GO:0016020|GO:0009986|GO:0042102|GO:0031295|GO:0050731|GO:0046641|GO:0016021|GO:0009897	NM_009855	Mm.89474	12519
A_55_P1999648	4.24411e-08	1.42825e-06	2.46027	up	NM_007408	chr4:86302906-86302847	Plin2	Mus musculus perilipin 2 (Plin2), mRNA [NM_007408]	GO:0005811|GO:0005515|GO:0005737|GO:0016020|GO:0005886|GO:0019915|GO:0005634|GO:0015909	NM_007408	Mm.381	11520
A_51_P115471	4.27876e-08	1.42843e-06	15.1972	up	AK046043	chr15:77578413-77578354	Apol8	apolipoprotein L 8 [Source:MGI Symbol;Acc:MGI:2444921] [ENSMUST00000089450]	GO:0008150|GO:0003674|GO:0005575		Mm.125650	239552
A_51_P130757	4.2974e-08	1.43238e-06	2.60266	up	NM_025408	chr7:105365320-105365261	Acer3	Mus musculus alkaline ceramidase 3 (Acer3), mRNA [NM_025408]	GO:0070774|GO:0008284|GO:0005794|GO:0005783|GO:0016811|GO:0006672|GO:0071602|GO:0030176|GO:0030173|GO:0016020|GO:0016787|GO:0016021|GO:0046512	NM_025408	Mm.334041	66190
A_52_P256279	4.42778e-08	1.45055e-06	4.44103	up	NM_173026	chr16:56008005-56008064	Zbtb11	Mus musculus zinc finger and BTB domain containing 11 (Zbtb11), mRNA [NM_173026]	GO:0008150|GO:0003674|GO:0005634	NM_173026	Mm.282814	271377
A_51_P108901	4.53188e-08	1.46638e-06	4.11331	up	NM_023731	chr19:11017568-11017509	Ccdc86	Mus musculus coiled-coil domain containing 86 (Ccdc86), mRNA [NM_023731]	GO:0005730|GO:0005634	NM_023731	Mm.294908	108673
A_55_P2076871	4.57459e-08	1.47114e-06	3.02306	up	NM_010703	chr3:130926200-130926259	Lef1	Mus musculus lymphoid enhancer binding factor 1 (Lef1), transcript variant 1, mRNA [NM_010703]	GO:0005515|GO:0003700|GO:0008013|GO:0006366|GO:0030111|GO:0030307|GO:0032714|GO:0003705|GO:0001756|GO:0032713|GO:0001755|GO:0030879|GO:0021861|GO:0032993|GO:0016055|GO:0043027|GO:0001944|GO:0021542|GO:0022407|GO:0022408|GO:0000977|GO:0022409|GO:0030335|GO:0033153|GO:0008301|GO:0021879|GO:0030331|GO:0000122|GO:0030509|GO:0021873|GO:0035326|GO:0001649|GO:0043392|GO:0008134|GO:0008284|GO:0010718|GO:…	NM_010703	Mm.255219	16842
A_55_P2094964	4.5886e-08	1.4734e-06	2.31282	up	XM_003084619	chr4:133522891-133522385	Gm7931	PREDICTED: Mus musculus predicted pseudogene 7931 (Gm7931), mRNA [XM_003084619]		XM_003084619		100503799
A_52_P630429	4.6343e-08	1.48106e-06	2.78536	up	EU568236	chr6:068102545-068102604		Mus musculus clone H1 monoclonal autoantibody light chain variable region mRNA, partial cds. [EU568236]			Mm.474429
A_55_P2014189	4.66241e-08	1.48575e-06	2.06073	up		chr9:067595186-067595127
A_55_P1995205	4.70605e-08	1.49175e-06	4.4718	up	NM_011623	chr11:98855581-98855522	Top2a	Mus musculus topoisomerase (DNA) II alpha (Top2a), mRNA [NM_011623]	GO:0043130|GO:0000793|GO:0042826|GO:0006200|GO:0030261|GO:0000819|GO:0005634|GO:0046872|GO:0042803|GO:0007059|GO:0000166|GO:0040016|GO:0045944|GO:0008144|GO:0005080|GO:0045070|GO:0008094|GO:0003916|GO:0043065|GO:0009330|GO:0003918|GO:0000795|GO:0000287|GO:0046982|GO:0008301|GO:0005814|GO:0005730|GO:0000228|GO:0006259|GO:0008022|GO:0006312|GO:0005524|GO:0003677|GO:0006974|GO:0045870|GO:0043565|GO:…	NM_011623	Mm.4237	21973
A_52_P549827	4.73087e-08	1.49175e-06	4.32896	up	NM_019946	chr6:138104944-138105003	Mgst1	Mus musculus microsomal glutathione S-transferase 1 (Mgst1), mRNA [NM_019946]	GO:0005783|GO:0042493|GO:0005743|GO:0045177|GO:0006749|GO:0010243|GO:0005634|GO:0005741|GO:0004364|GO:0042803|GO:0071449|GO:0043231|GO:0042802|GO:0004602|GO:0005739|GO:0070207|GO:0043295|GO:0016020|GO:0032496|GO:0016021|GO:0005778|GO:0016740|GO:0055114	NM_019946	Mm.14796	56615
A_55_P2133195	4.74117e-08	1.49213e-06	9.9556	up	NM_001033767	chr18:60407406-60407465	Gm4951	Mus musculus predicted gene 4951 (Gm4951), mRNA [NM_001033767]	GO:0003674|GO:0035458|GO:0005575	NM_001033767	Mm.357104	240327
A_55_P2079757	4.74626e-08	1.49213e-06	2.4592	up		chr1:031055087-031055028
A_51_P337675	4.79079e-08	1.50388e-06	4.43954	up	NM_007651	chr3:106566140-106565046	Cd53	Mus musculus CD53 antigen (Cd53), mRNA [NM_007651]	GO:0001772|GO:0016020|GO:0009986|GO:0016021	NM_007651	Mm.316861	12508
A_52_P494622	4.82063e-08	1.50874e-06	7.78819	up	NM_013613	chr2:56960758-56960699	Nr4a2	Mus musculus nuclear receptor subfamily 4, group A, member 2 (Nr4a2), transcript variant 1, mRNA [NM_013613]	GO:0005515|GO:0010468|GO:0008344|GO:0010467|GO:0021986|GO:0003700|GO:0006366|GO:0003707|GO:0016265|GO:0005634|GO:0009791|GO:0046872|GO:0042053|GO:0042416|GO:0043576|GO:0043524|GO:0005737|GO:0042417|GO:0010035|GO:0045944|GO:0031668|GO:0030182|GO:0043401|GO:0004879|GO:0001666|GO:0006355|GO:0046982|GO:0006357|GO:0042551|GO:0021953|GO:0021952|GO:0051866|GO:0043085|GO:0003677|GO:0000979|GO:0006351|GO:…	NM_013613	Mm.3507	18227
A_52_P535907	4.83386e-08	1.51057e-06	2.07298	up	NM_145943	chr1:182797490-182797549	Sde2	Mus musculus SDE2 telomere maintenance homolog (S. pombe) (Sde2), mRNA [NM_145943]	GO:0008150|GO:0003674|GO:0005575	NM_145943	Mm.272625	208768
A_51_P154842	4.92539e-08	1.52059e-06	2.74049	up	NM_145153	chr5:121307929-121307988	Oas1f	Mus musculus 2'-5' oligoadenylate synthetase 1F (Oas1f), mRNA [NM_145153]	GO:0008150|GO:0003674|GO:0005575	NM_145153	Mm.105369	243262
A_51_P464918	4.9892e-08	1.52519e-06	4.19604	up	NM_019453	chr16:3707333-3707274	Mefv	Mus musculus Mediterranean fever (Mefv), transcript variant 3, mRNA [NM_019453]	GO:2001056|GO:0005875|GO:0005874|GO:0032691|GO:0071641|GO:0003779|GO:0005634|GO:0046872|GO:0005622|GO:0005737|GO:0006954|GO:0032695|GO:0050728|GO:0008270|GO:0005856	NM_019453	Mm.143718	54483
A_51_P317031	5.06186e-08	1.53259e-06	3.76842	up	NM_025779	chr3:129636549-129629377	Ccdc109b	Mus musculus coiled-coil domain containing 109B (Ccdc109b), mRNA [NM_025779]	GO:0005739|GO:0016020|GO:0006851|GO:0019855|GO:0051560|GO:0031224|GO:0034704|GO:0016021|GO:0005216	NM_025779	Mm.31056	66815
A_55_P2029252	5.12519e-08	1.53842e-06	2.91313	up		chr11:079711411-079711470
A_55_P2126695	5.12612e-08	1.53842e-06	14.3293	up	XM_619114	chr13:65517697-65517756	Gm5792	PREDICTED: Mus musculus predicted pseudogene 5792 (Gm5792), mRNA [XM_619114]		XM_619114		544944
A_66_P114582	5.17393e-08	1.54932e-06	5.47628	up	AF303844	chr12:116432095-116432036		Mus musculus clone J558.13 immunoglobulin heavy chain variable region mRNA, partial cds. [AF303844]			Mm.313452
A_55_P2029558	5.21017e-08	1.54993e-06	3.27123	up	NM_007420	chr18:62338415-62338356	Adrb2	Mus musculus adrenergic receptor, beta 2 (Adrb2), mRNA [NM_007420]	GO:0005515|GO:0045453|GO:0004941|GO:0009409|GO:0002024|GO:0043268|GO:0002025|GO:0015459|GO:0006940|GO:0032403|GO:0042803|GO:0043231|GO:0010765|GO:0051924|GO:0031398|GO:0045823|GO:0004935|GO:0030501|GO:0004930|GO:0008179|GO:0035240|GO:0006898|GO:0002032|GO:0043235|GO:0001993|GO:0048633|GO:0007186|GO:0050873|GO:0005887|GO:0042060|GO:0002028|GO:0007189|GO:0035811|GO:0019899|GO:0051930|GO:0030424|GO:…	NM_007420	Mm.5598	11555
A_51_P115005	5.2406e-08	1.55534e-06	24.7566	up	NM_010104	chr13:42403101-42403160	Edn1	Mus musculus endothelin 1 (Edn1), mRNA [NM_010104]	GO:0005515|GO:0019722|GO:0051216|GO:0005615|GO:0007243|GO:0006885|GO:0019229|GO:0046888|GO:0007507|GO:0050880|GO:0001516|GO:0014032|GO:0015758|GO:0046887|GO:0003100|GO:0031583|GO:0030335|GO:0043179|GO:0045840|GO:0000122|GO:0001701|GO:0005125|GO:0014065|GO:0032269|GO:0045793|GO:0001501|GO:0007186|GO:0005179|GO:0035815|GO:0016049|GO:0010460|GO:0035810|GO:0030072|GO:0008284|GO:0042482|GO:0030818|GO:…	NM_010104	Mm.14543	13614
A_55_P2158990	5.24312e-08	1.55534e-06	4.01976	up	NM_010591	chr4:94716987-94716928	Jun	Mus musculus Jun oncogene (Jun), mRNA [NM_010591]	GO:0005515|GO:0000790|GO:0003700|GO:0044212|GO:0006366|GO:0003705|GO:0042803|GO:0043524|GO:0003690|GO:0043525|GO:0045657|GO:0017053|GO:0007179|GO:0007612|GO:0001102|GO:0046982|GO:0005719|GO:0009987|GO:0045740|GO:0003713|GO:0043923|GO:0043392|GO:0043922|GO:0001889|GO:0032321|GO:0007184|GO:0000980|GO:0045893|GO:0045892|GO:0008134|GO:0035026|GO:0008284|GO:0031103|GO:0051899|GO:0008285|GO:0035497|GO:…	NM_010591	Mm.275071	16476
A_55_P2126925	5.25813e-08	1.55549e-06	5.62222	up	NM_001145924	chr4:48574714-48574773	Msantd3	Mus musculus Myb/SANT-like DNA-binding domain containing 3 (Msantd3), transcript variant 1, mRNA [NM_001145924]	GO:0008150|GO:0005575|GO:0042802	NM_001145924	Mm.140749	66665
A_55_P2276221	5.26615e-08	1.55559e-06	3.34156	up	U76382		Asb2	Mus musculus epidermal growth factor receptor antibody MR1scFv mRNA, partial cds. [U76382]	GO:0035556|GO:0000209|GO:0004842|GO:0042787|GO:0045445|GO:0035914|GO:0031466		Mm.321278	65256
A_55_P1996456	5.29927e-08	1.56163e-06	2.642	up	NM_016799	chr4:134878348-134878289	Srrm1	Mus musculus serine/arginine repetitive matrix 1 (Srrm1), transcript variant 1, mRNA [NM_016799]	GO:0008380|GO:0006397|GO:0000398|GO:0003723|GO:0000375|GO:0005681|GO:0005634|GO:0071013|GO:0003677|GO:0016363	NM_016799	Mm.1963	51796
A_55_P2076772	5.31625e-08	1.56163e-06	3.13837	up	NM_022310	chr2:34631913-34631972	Hspa5	Mus musculus heat shock protein 5 (Hspa5), transcript variant 2, mRNA [NM_022310]	GO:0005515|GO:0006983|GO:0005783|GO:0005634|GO:0030176|GO:0051787|GO:0005739|GO:0005737|GO:0008180|GO:0000166|GO:0021680|GO:0034663|GO:0051603|GO:0031398|GO:0040019|GO:0071353|GO:0042149|GO:0030512|GO:0031625|GO:0043066|GO:0005793|GO:0009986|GO:0019904|GO:0030496|GO:0005524|GO:0005790|GO:0021589|GO:0043022|GO:0005788|GO:0051082|GO:0006987	NM_022310	Mm.330160	14828
A_52_P444785	5.33362e-08	1.56163e-06	2.36691	up	BC037393	chr5:151451117-151451058	N4bp2l2	NEDD4 binding protein 2-like 2 [Source:MGI Symbol;Acc:MGI:2687207] [ENSMUST00000144378]	GO:0005515|GO:0001824|GO:0005634|GO:0001701		Mm.483988	381695
A_52_P232830	5.3386e-08	1.56163e-06	2.47788	up	NM_011808	chr9:32561826-32561885	Ets1	Mus musculus E26 avian leukemia oncogene 1, 5' domain (Ets1), transcript variant 1, mRNA [NM_011808]	GO:0005515|GO:0008284|GO:0003700|GO:0030262|GO:0006366|GO:0005634|GO:0010715|GO:0030578|GO:0045944|GO:0048870|GO:0046677|GO:0035035|GO:0005667|GO:0006355|GO:0030335|GO:0006357|GO:0097194|GO:0045765|GO:0045786|GO:0003677|GO:0006351|GO:0045766|GO:0010595|GO:0043565|GO:0045648|GO:0045893|GO:0051272	NM_011808	Mm.292415	23871
A_55_P2063594	5.37105e-08	1.56702e-06	2.06262	up	NR_002889	chr4:155331600-155331655	Gm5801	Mus musculus predicted pseudogene 5801 (Gm5801), non-coding RNA [NR_002889]		NR_002889	Mm.266575	545056
A_55_P2158102	5.41202e-08	1.57e-06	11.7906	up	NM_009921	chr9:109749950-109749901	Camp	Mus musculus cathelicidin antimicrobial peptide (Camp), mRNA [NM_009921]	GO:0051873|GO:0008284|GO:0050830|GO:0042581|GO:0005576|GO:0006952|GO:0042995|GO:0005615|GO:0045766|GO:0050829|GO:0005737|GO:0001934|GO:0044130|GO:0044140|GO:0042742	NM_009921	Mm.3834	12796
A_55_P2060897	5.41366e-08	1.57e-06	2.05924	up	AM910933	chr6:70676692-70676751		immunoglobulin kappa constant [Source:MGI Symbol;Acc:MGI:96495] [ENSMUST00000103410]			Mm.333124
A_55_P2062642	5.4171e-08	1.57e-06	2.05023	up	NM_025952	chrX:103174801-103174745	Magt1	Mus musculus magnesium transporter 1 (Magt1), transcript variant 2, mRNA [NM_025952]	GO:0015693|GO:0034220|GO:0050890|GO:0016020|GO:0005886|GO:0005783|GO:0015095|GO:0006810|GO:0045454|GO:0016021|GO:0008250	NM_025952	Mm.275943	67075
A_55_P1968304	5.4411e-08	1.57208e-06	4.20485	up		chr3:041780548-041780489
A_55_P2166488	5.46613e-08	1.57484e-06	4.64571	up	NM_009851	chr2:102678030-102677971	Cd44	Mus musculus CD44 antigen (Cd44), transcript variant 1, mRNA [NM_009851]	GO:0051219|GO:0005515|GO:0005154|GO:0001658|GO:0005886|GO:0034238|GO:0050731|GO:0005634|GO:0001558|GO:0031175|GO:0016323|GO:0033138|GO:0016324|GO:0005540|GO:0002906|GO:0034116|GO:0070374|GO:0043154|GO:0007155|GO:0002821|GO:0016055|GO:1900625|GO:0033031|GO:0043066|GO:0009986|GO:0019901|GO:0002246|GO:0044344|GO:0060442|GO:0010628|GO:0043234|GO:0019955|GO:0016020|GO:0016477|GO:0070487|GO:0043518|GO:…	NM_009851	Mm.423621	12505
A_51_P416419	5.51623e-08	1.58277e-06	2.66987	up	NM_007591	chr8:87366251-87366192	Calr	Mus musculus calreticulin (Calr), mRNA [NM_007591]	GO:0017148|GO:0034504|GO:0050681|GO:0005615|GO:2000510|GO:0043231|GO:0001948|GO:1900026|GO:0006457|GO:0006611|GO:0031625|GO:0005794|GO:0009986|GO:0005506|GO:0005509|GO:0045740|GO:0000122|GO:0045787|GO:0005790|GO:0043234|GO:0005178|GO:0048387|GO:0005788|GO:0051082|GO:0005844|GO:0045892|GO:0009897|GO:0090398|GO:0008284|GO:0042824|GO:0048471|GO:0005783|GO:0042562|GO:0033144|GO:0005634|GO:0003729|GO:…	NM_007591	Mm.1971	12317
A_66_P139683	5.5497e-08	1.58485e-06	4.41984	up	NM_021394	chr2:173032317-173032258	Zbp1	Mus musculus Z-DNA binding protein 1 (Zbp1), transcript variant 1, mRNA [NM_021394]	GO:0005515|GO:0003692|GO:0051607|GO:0005737|GO:0003726|GO:0045087|GO:0019048|GO:0003723|GO:0060340|GO:0005634|GO:0003677|GO:0005829	NM_021394	Mm.116687	58203
A_51_P176156	5.65299e-08	1.60204e-06	2.54218	up	NM_001173460	chr3:15542401-15542342	Sirpb1b	Mus musculus signal-regulatory protein beta 1B (Sirpb1b), mRNA [NM_001173460]	GO:0008150|GO:0003674|GO:0005575	NM_001173460	Mm.423523	668101
A_52_P227391	5.65664e-08	1.60204e-06	4.61725	up	NM_010620	chr9:122927298-122927357	Kif15	Mus musculus kinesin family member 15 (Kif15), mRNA [NM_010620]	GO:0008017|GO:0005871|GO:0005737|GO:0000166|GO:0005874|GO:0005856|GO:0003777|GO:0005524|GO:0007018	NM_010620	Mm.278920	209737
A_51_P129803	5.70158e-08	1.60501e-06	2.67961	up	NM_009786	chr1:162133675-162133616	Cacybp	Mus musculus calcyclin binding protein (Cacybp), mRNA [NM_009786]	GO:0005515|GO:0043005|GO:0060416|GO:0005737|GO:0045740|GO:0005641|GO:0060548|GO:0030877|GO:0005634|GO:0055007|GO:0044297|GO:0042803	NM_009786	Mm.10702	12301
A_55_P2249556	5.7082e-08	1.60501e-06	2.86319	up	AK042310	chr1:80743869-80743810	A630081D01Rik	Mus musculus 3 days neonate thymus cDNA, RIKEN full-length enriched library, clone:A630081D01 product:unclassifiable, full insert sequence. [AK042310]			Mm.404411	98754
A_55_P2096797	5.74397e-08	1.60665e-06	4.26413	up	NM_001040696	chr11:70966671-70966612	Nlrp1b	Mus musculus NLR family, pyrin domain containing 1B (Nlrp1b), transcript variant 1, mRNA [NM_001040696]	GO:0030163|GO:0072558|GO:0019904|GO:0032611|GO:0032610|GO:0005634|GO:0019899|GO:0005524|GO:0070269	NM_001040696	Mm.390402	637515
A_52_P608322	5.7446e-08	1.60665e-06	13.2702	up	NM_010755	chr15:79189442-79189501	Maff	Mus musculus v-maf musculoaponeurotic fibrosarcoma oncogene family, protein F (avian) (Maff), mRNA [NM_010755]	GO:0043565|GO:0006355|GO:0003700|GO:0005634|GO:0045604|GO:0035914|GO:0003677|GO:0001701|GO:0006351	NM_010755	Mm.86646	17133
A_55_P2185950	5.76099e-08	1.60696e-06	2.94349	up	NM_011794	chr1:187180797-187180856	Bpnt1	Mus musculus bisphosphate 3'-nucleotidase 1 (Bpnt1), mRNA [NM_011794]	GO:0046854|GO:0008441|GO:0000287|GO:0016787|GO:0016311|GO:0005575|GO:0046872|GO:0004441	NM_011794	Mm.227549	23827
A_51_P187842	5.80322e-08	1.61154e-06	3.41939	up	NM_025829	chr6:99575552-99575493	Eif4e3	Mus musculus eukaryotic translation initiation factor 4E member 3 (Eif4e3), mRNA [NM_025829]	GO:0008150|GO:0003674|GO:0005737|GO:0003723|GO:0003743|GO:0005575|GO:0006412|GO:0006417|GO:0006413	NM_025829	Mm.32889	66892
A_55_P1975310	5.90038e-08	1.63285e-06	2.39714	up	NM_001142750	chrX:115541702-115541761	Tgif2lx2	Mus musculus TGFB-induced factor homeobox 2-like, X-linked 2 (Tgif2lx2), mRNA [NM_001142750]	GO:0008150|GO:0003674|GO:0005575	NM_001142750	Mm.423457	100039551
A_55_P2016652	5.96148e-08	1.64759e-06	3.55557	up	NM_007659	chr10:68801112-68801053	Cdk1	Mus musculus cyclin-dependent kinase 1 (Cdk1), mRNA [NM_007659]	GO:0060045|GO:0005515|GO:0007095|GO:0033160|GO:0030261|GO:0045471|GO:0034501|GO:0031100|GO:0005634|GO:0005739|GO:0005737|GO:0000166|GO:0016301|GO:0005876|GO:0005856|GO:0016772|GO:0043066|GO:0030332|GO:0007569|GO:0045740|GO:0016572|GO:0030496|GO:0006915|GO:0010243|GO:0005524|GO:0008353|GO:0010628|GO:0016310|GO:0045931|GO:0035173|GO:0007049|GO:0007067|GO:0006461|GO:0004672|GO:0004674|GO:0030544|GO:…	NM_007659	Mm.281367	12534
A_51_P286488	5.98296e-08	1.64919e-06	7.68668	up	NM_133662	chr17:35959528-35959587	Ier3	Mus musculus immediate early response 3 (Ier3), mRNA [NM_133662]	GO:0005515|GO:0007095|GO:0043066|GO:0045732|GO:0008630|GO:2001020|GO:0005634|GO:0006282|GO:0016020|GO:0050728|GO:0001562|GO:2000377|GO:0016021|GO:0045820|GO:0003085|GO:0046822	NM_133662	Mm.25613	15937
A_55_P1993475	6.01089e-08	1.65229e-06	5.09938	up	NM_001025607	chrX:25455901-25455842	Gm5168	Mus musculus predicted gene 5168 (Gm5168), mRNA [NM_001025607]	GO:0008150|GO:0003674|GO:0005575	NM_001025607	Mm.370361	382275
A_55_P2127699	6.01777e-08	1.65229e-06	3.21328	up	NM_011089	chr7:3795664-3795605	Pira2	Mus musculus paired-Ig-like receptor A2 (Pira2), mRNA [NM_011089]	GO:0008150|GO:0003674|GO:0005575	NM_011089	Mm.482470	18725
A_51_P244396	6.04528e-08	1.6558e-06	3.89969	up	L20961	chr12:115272121-115272062		Mus musculus Ig rearranged H-chain mRNA V-region, 5' end of cds. [L20961]			Mm.475073
A_52_P456279	6.09014e-08	1.66348e-06	2.3297	up	NM_009840	chr16:87486129-87485981	Cct8	Mus musculus chaperonin containing Tcp1, subunit 8 (theta) (Cct8), mRNA [NM_009840]	GO:0005813|GO:0016235|GO:0005832|GO:0005874|GO:0007339|GO:0005524|GO:0044297|GO:0005829|GO:0003674|GO:0005737|GO:0000166|GO:0006457|GO:0002199|GO:0051082|GO:0045111|GO:0005856|GO:0044267	NM_009840	Mm.328673	12469
A_51_P297925	6.10602e-08	1.6635e-06	3.28816	up	NM_153159	chr4:124795929-124795870	Zc3h12a	Mus musculus zinc finger CCCH type containing 12A (Zc3h12a), mRNA [NM_153159]	GO:0005515|GO:0005886|GO:0032715|GO:0032720|GO:0006915|GO:0032088|GO:0005634|GO:0007275|GO:0010884|GO:0001525|GO:0046872|GO:0030154|GO:0010628|GO:0004518|GO:0005737|GO:0071222|GO:0004519|GO:0016787|GO:0045019|GO:0010629|GO:0045600|GO:2000379|GO:0010508	NM_153159	Mm.402	230738
A_65_P02323	6.33286e-08	1.69828e-06	4.03292	up	AK079056	chr3:97718922-97718981	Sec22b	Mus musculus adult male diencephalon cDNA, RIKEN full-length enriched library, clone:9330109A20 product:unclassifiable, full insert sequence. [AK079056]	GO:0019905|GO:0005794|GO:0005783|GO:0005623|GO:0015031|GO:0005622|GO:0006888|GO:0000139|GO:0016020|GO:0005789|GO:0006810|GO:0016021|GO:0016192		Mm.2551	20333
A_66_P102346	6.36025e-08	1.69828e-06	4.74113	up	U41438	chr6:68221019-68221078		Mus musculus monoclonal antibody FG1 to cardiolipin, Ig light chain variable region mRNA, partial cds. [U41438]			Mm.333124
A_51_P302458	6.37763e-08	1.69828e-06	2.0197	up	NM_023564	chr11:69664326-69664385	Plscr3	Mus musculus phospholipid scramblase 3 (Plscr3), transcript variant 1, mRNA [NM_023564]	GO:0042632|GO:0005739|GO:0017124|GO:0016020|GO:0005886|GO:0006915|GO:0042593|GO:0016021|GO:0048306	NM_023564	Mm.28874	70310
A_55_P2073377	6.37905e-08	1.69828e-06	3.5001	up	NM_001081117	chr7:142884823-142884764	Mki67	Mus musculus antigen identified by monoclonal antibody Ki 67 (Mki67), mRNA [NM_001081117]	GO:0005622|GO:0000793|GO:0005737|GO:0007126|GO:0008283|GO:0005730|GO:0005634|GO:0008022|GO:0000775	NM_001081117	Mm.4078	17345
A_52_P290799	6.42241e-08	1.69902e-06	3.43273	up	NM_022320	chr1:94881911-94881970	Gpr35	Mus musculus G protein-coupled receptor 35 (Gpr35), transcript variant 1, mRNA [NM_022320]	GO:0007165|GO:0016020|GO:0007186|GO:0005886|GO:0005887|GO:0004930|GO:0016021|GO:0004871	NM_022320	Mm.152780	64095
A_55_P2114187	6.42665e-08	1.69902e-06	2.0923	up		chr3:106100673-106100732
A_55_P2102936	6.43029e-08	1.69902e-06	2.72186	up	NM_001033225	chr4:33332947-33332888	Pnrc1	Mus musculus proline-rich nuclear receptor coactivator 1 (Pnrc1), mRNA [NM_001033225]	GO:0008150|GO:0003674|GO:0005575	NM_001033225	Mm.27769	108767
A_51_P339503	6.45475e-08	1.70334e-06	2.17693	up	NM_009837	chr11:22901396-22901455	Cct4	Mus musculus chaperonin containing Tcp1, subunit 4 (delta) (Cct4), mRNA [NM_009837]	GO:0005813|GO:0005832|GO:0005874|GO:0005634|GO:0007339|GO:0005524|GO:0044297|GO:0003674|GO:0005737|GO:0000166|GO:0006457|GO:0002199|GO:0051082|GO:0005856|GO:0044267	NM_009837	Mm.296985	12464
A_51_P246166	6.46823e-08	1.70404e-06	3.5317	up	NM_007969	chr11:83524751-83524810	Wfdc18	Mus musculus WAP four-disulfide core domain 18 (Wfdc18), mRNA [NM_007969]	GO:0010466|GO:0005576|GO:0030414	NM_007969	Mm.1650	14038
A_52_P207982	6.55869e-08	1.71357e-06	2.43363	up	NM_027901	chr5:31461462-31460838	Gtf3c2	Mus musculus general transcription factor IIIC, polypeptide 2, beta (Gtf3c2), mRNA [NM_027901]	GO:0000127|GO:0005634|GO:0006383|GO:0003677|GO:0006351	NM_027901	Mm.271923	71752
A_51_P369803	6.63403e-08	1.72882e-06	2.48782	up	NM_013585	chr17:34319233-34319174	Psmb9	Mus musculus proteasome (prosome, macropain) subunit, beta type 9 (large multifunctional peptidase 2) (Psmb9), mRNA [NM_013585]	GO:0005839|GO:0005737|GO:0000502|GO:0016787|GO:0004175|GO:0019882|GO:0051603|GO:0006508|GO:0008233|GO:0005634|GO:0004298	NM_013585	Mm.390983	16912
A_52_P276794	6.70752e-08	1.73109e-06	2.22	up	NM_023434	chr14:52913392-52913451	Tox4	Mus musculus TOX high mobility group box family member 4 (Tox4), mRNA [NM_023434]	GO:0008150|GO:0005634|GO:0072357|GO:0003677|GO:0000785	NM_023434	Mm.246237	268741
A_55_P1954361	6.71627e-08	1.73109e-06	7.62204	up		chr12:115000519-115000460
A_51_P386880	6.73484e-08	1.73223e-06	4.76686	up	NM_016737	chr19:7095492-7095433	Stip1	Mus musculus stress-induced phosphoprotein 1 (Stip1), mRNA [NM_016737]	GO:0005515|GO:0043234|GO:0005737|GO:0051087|GO:0030544|GO:0005634|GO:0008022	NM_016737	Mm.258633	20867
A_51_P477121	6.76017e-08	1.73363e-06	2.39728	up	NM_021451	chr18:66625088-66625147	Pmaip1	Mus musculus phorbol-12-myristate-13-acetate-induced protein 1 (Pmaip1), mRNA [NM_021451]	GO:0005515|GO:0043065|GO:0008630|GO:0010165|GO:0006919|GO:0048147|GO:0006915|GO:0001836|GO:0042981|GO:0006974|GO:0005622|GO:0005739|GO:0042771|GO:1900740|GO:0043525|GO:0010917|GO:0072332|GO:0043517|GO:0043029|GO:0009411	NM_021451	Mm.271878	58801
A_55_P1964559	6.76355e-08	1.73363e-06	2.12936	up	NR_002888	chr4:147110348-147110289	Smarca5-ps	Mus musculus SWI/SNF related, matrix associated, actin depenent ragulator of chromatin, subfamily a, member 5, pseudogene (Smarca5-ps), non-coding RNA [NR_002888]		NR_002888	Mm.389595	545700
A_55_P1976450	6.77399e-08	1.73363e-06	6.83741	up
A_52_P42834	6.85724e-08	1.74391e-06	2.15513	up	NM_013918	chr16:77115664-77115723	Usp25	Mus musculus ubiquitin specific peptidase 25 (Usp25), mRNA [NM_013918]	GO:0071108|GO:0006511|GO:0000502|GO:0032183|GO:0004843|GO:0005634|GO:0005737|GO:0016787|GO:0070536|GO:0006508|GO:0008233|GO:0004221|GO:0008234	NM_013918	Mm.40986	30940
A_55_P2001269	6.92283e-08	1.75228e-06	3.32569	up	AF296422	chr12:116597462-116597403	Ighv1-61	Mus musculus clone J558.B5 immunoglobulin heavy chain variable region mRNA, partial cds. [AF296422]			Mm.390518	674018
A_66_P129730	6.9718e-08	1.76027e-06	3.08357	up	NM_007952	chr2:121263343-121263402	Pdia3	Mus musculus protein disulfide isomerase associated 3 (Pdia3), mRNA [NM_007952]	GO:0005515|GO:2001238|GO:0009986|GO:0005783|GO:0006662|GO:0015035|GO:0003756|GO:0045454|GO:0016853|GO:0005790	NM_007952	Mm.263177	14827
A_52_P257502	6.99501e-08	1.76191e-06	2.61042	up	NM_010517	chr11:98913334-98913393	Igfbp4	Mus musculus insulin-like growth factor binding protein 4 (Igfbp4), mRNA [NM_010517]	GO:0044342|GO:0019838|GO:0043568|GO:0005576|GO:0043410|GO:0005615|GO:0001558|GO:0040008|GO:0010906|GO:0005520	NM_010517	Mm.233799	16010
A_52_P613241	7.11146e-08	1.7756e-06	3.41361	up	NM_010493	chr9:20832290-20832349	Icam1	Mus musculus intercellular adhesion molecule 1 (Icam1), mRNA [NM_010493]	GO:0033627|GO:0005886|GO:0008360|GO:0050731|GO:0051856|GO:0005615|GO:0030155|GO:0032403|GO:0045429|GO:0016337|GO:0051092|GO:0030838|GO:0045907|GO:0007159|GO:0051926|GO:0071333|GO:0007155|GO:0001772|GO:0009986|GO:0002693|GO:0005178|GO:0016020|GO:0032321|GO:0002291|GO:0016021|GO:0002457|GO:0046813|GO:0009897	NM_010493	Mm.435508	15894
A_51_P280446	7.16575e-08	1.78355e-06	3.58292	up	NM_022324	chr16:17130485-17130426	Sdf2l1	Mus musculus stromal cell-derived factor 2-like 1 (Sdf2l1), mRNA [NM_022324]	GO:0008150|GO:0003674|GO:0016020|GO:0005783	NM_022324	Mm.30222	64136
A_52_P208600	7.30128e-08	1.81182e-06	2.2447	up	NM_194339	chr6:118339283-118338917	Bms1	Mus musculus BMS1 homolog, ribosome assembly protein (yeast) (Bms1), mRNA [NM_194339]	GO:0008150|GO:0003674|GO:0000166|GO:0005730|GO:0005634|GO:0005525	NM_194339	Mm.25269	213895
A_55_P1974014	7.31379e-08	1.81182e-06	2.42791	up	AF466768	chr6:70672497-70672556		Mus musculus monoclonal antibody BBK-1 light chain mRNA, complete cds. [AF466768]			Mm.333124
A_55_P2107288	7.37174e-08	1.81761e-06	3.05666	up	NM_009371	chr9:115999555-115999496	Tgfbr2	Mus musculus transforming growth factor, beta receptor II (Tgfbr2), transcript variant 1, mRNA [NM_009371]	GO:0005515|GO:0060044|GO:0051216|GO:0046332|GO:0048701|GO:0002663|GO:0030154|GO:0007224|GO:0007507|GO:0000166|GO:0004702|GO:0018105|GO:0016301|GO:0042127|GO:0018107|GO:0007178|GO:0009887|GO:0007179|GO:0016772|GO:0009986|GO:0031435|GO:0001701|GO:0006898|GO:0043235|GO:0002666|GO:0007182|GO:0016310|GO:0005887|GO:0007420|GO:0045121|GO:0060389|GO:0040008|GO:0009897|GO:0007369|GO:0008285|GO:0005886|GO:…	NM_009371	Mm.172346	21813
A_55_P2116953	7.43845e-08	1.82095e-06	2.41819	up	NM_178716	chr13:99612201-99612142	Tnpo1	Mus musculus transportin 1 (Tnpo1), transcript variant 1, mRNA [NM_178716]	GO:0005515|GO:0005737|GO:0008536|GO:0006810|GO:0005634|GO:0015031|GO:0006886	NM_178716	Mm.173286	238799
A_55_P2018934	7.46877e-08	1.82095e-06	3.03436	up	NM_010130	chr17:57620350-57620409	Emr1	Mus musculus EGF-like module containing, mucin-like, hormone receptor-like sequence 1 (Emr1), mRNA [NM_010130]	GO:0005886|GO:0004930|GO:0005509|GO:0071944|GO:0007165|GO:0007186|GO:0016020|GO:0007218|GO:0004871|GO:0016021|GO:0007166|GO:0009897|GO:0004888	NM_010130	Mm.2254	13733
A_55_P2025937	7.47278e-08	1.82095e-06	3.8262	up		chr19:11644021-11644080		predicted pseudogene 10212 [Source:MGI Symbol;Acc:MGI:3641904] [ENSMUST00000087884]
A_51_P324228	7.61154e-08	1.84007e-06	2.47707	up	NM_009122	chr17:51879196-51879137	Satb1	Mus musculus special AT-rich sequence binding protein 1 (Satb1), transcript variant 2, mRNA [NM_009122]	GO:0006355|GO:0003700|GO:0016571|GO:0006325|GO:0043367|GO:0005634|GO:0000122|GO:0003677|GO:0006351|GO:0016363|GO:0043565|GO:0042110|GO:0005720|GO:0043374|GO:0008544|GO:0060004|GO:0016605|GO:0003682|GO:0050798|GO:0006338|GO:0000785|GO:0016568	NM_009122	Mm.311655	20230
A_51_P272553	7.65587e-08	1.84866e-06	2.37294	up	NM_011498	chr6:108616309-108616368	Bhlhe40	Mus musculus basic helix-loop-helix family, member e40 (Bhlhe40), mRNA [NM_011498]	GO:0005515|GO:0001191|GO:0006366|GO:0003705|GO:0000981|GO:0005634|GO:0042803|GO:0043433|GO:0009649|GO:0046983|GO:0043153|GO:0001102|GO:0006355|GO:0005794|GO:0046982|GO:0019904|GO:0005730|GO:0043426|GO:0043425|GO:0070888|GO:0000122|GO:0003677|GO:0006351|GO:0032922|GO:0001078|GO:0045892	NM_011498	Mm.2436	20893
A_55_P2173982	7.66547e-08	1.84886e-06	3.60768	up	NM_009104	chr12:25398824-25398883	Rrm2	Mus musculus ribonucleotide reductase M2 (Rrm2), mRNA [NM_009104]	GO:0005515|GO:0009186|GO:0051290|GO:0005635|GO:0051259|GO:0046872|GO:0006260|GO:0005737|GO:0009263|GO:0009262|GO:0016491|GO:0004748|GO:0055114	NM_009104	Mm.99	20135
A_55_P1954403	7.71022e-08	1.85539e-06	2.88635	up	NM_177184	chr9:67830365-67830424	Vps13c	Mus musculus vacuolar protein sorting 13C (yeast) (Vps13c), mRNA [NM_177184]	GO:0008150|GO:0003674|GO:0005575	NM_177184	Mm.241454	320528
A_55_P2065510	7.80699e-08	1.85966e-06	2.98727	up	KF208101	chr12:116134573-116134514		Mus musculus clone LBTR5PaRM1 immunoglobulin mu heavy chain variable region mRNA, partial cds. [KF208101]			Mm.390491
A_55_P2085012	7.86059e-08	1.85966e-06	5.88447	up		chr5:105588579-105588520
A_51_P149349	7.92291e-08	1.86899e-06	2.25419	up	NM_133921	chr5:72905158-72905099	Nfxl1	Mus musculus nuclear transcription factor, X-box binding-like 1 (Nfxl1), mRNA [NM_133921]	GO:0008150|GO:0003674|GO:0005575|GO:0046872	NM_133921	Mm.187453	100978
A_51_P149714	8.00341e-08	1.8757e-06	5.53993	up	NM_026835	chr19:11661485-11661426	Ms4a6d	Mus musculus membrane-spanning 4-domains, subfamily A, member 6D (Ms4a6d), mRNA [NM_026835]	GO:0008150|GO:0003674|GO:0016020|GO:0016021|GO:0005575	NM_026835	Mm.290390	68774
A_55_P2158592	8.0036e-08	1.8757e-06	2.12805	up	AK041165	chr3:015731333-015731274	Sirpb1a	Mus musculus adult male aorta and vein cDNA, RIKEN full-length enriched library, clone:A530086P20 product:weakly similar to BIT (PROTEIN TYROSINE PHOSPHATASE NON-RECEPTOR TYPE SUBSTRATE I) [Mus musculus], full insert sequence. [AK041165]	GO:0035556|GO:0005622|GO:0003674|GO:0050766|GO:0005886		Mm.423523	320832
A_66_P118004	8.00987e-08	1.8757e-06	2.04935	up	NM_001003950	chr10:116343891-116343832	Rab3ip	Mus musculus RAB3A interacting protein (Rab3ip), mRNA [NM_001003950]	GO:0017112|GO:0005813|GO:0033365|GO:0005634|GO:0042995|GO:0015031|GO:0005829|GO:0005085|GO:0042384|GO:0005737|GO:0050790|GO:0051020|GO:0006810|GO:0005856	NM_001003950	Mm.336394	216363
A_55_P2172867	8.01417e-08	1.8757e-06	2.05099	up	AK049207	chr13:52738924-52738983	Syk	Mus musculus ES cells cDNA, RIKEN full-length enriched library, clone:C330013E14 product:spleen tyrosine kinase, full insert sequence. [AK049207]	GO:0046638|GO:0005515|GO:0045401|GO:0043313|GO:0050731|GO:0002554|GO:0005622|GO:0019815|GO:0046777|GO:0000166|GO:0016301|GO:0046641|GO:0002366|GO:0070372|GO:0001945|GO:0042742|GO:0016772|GO:0023014|GO:0019901|GO:0045588|GO:0019904|GO:0030593|GO:0032928|GO:0018108|GO:0043306|GO:0016310|GO:0043234|GO:0005178|GO:0007186|GO:0007229|GO:0045087|GO:0050776|GO:0050853|GO:0045425|GO:0005886|GO:0045579|GO:…		Mm.375031	20963
A_55_P2002745	8.01756e-08	1.8757e-06	3.01258	up	JX120343	chr12:116532407-116532348		Mus musculus strain C57BL/6 clone 7 immunoglobulin heavy chain mRNA, partial cds. [JX120343]			Mm.313455
A_51_P326191	8.05898e-08	1.88329e-06	4.95441	up	NM_009251	chr12:105480045-105480104	Serpina3g	Mus musculus serine (or cysteine) peptidase inhibitor, clade A, member 3G (Serpina3g), mRNA [NM_009251]	GO:0004869|GO:0004867|GO:0010466|GO:0006915|GO:0043434|GO:0005576|GO:0005634|GO:0030414|GO:0005615|GO:0010951|GO:0030162|GO:0005737|GO:0034097	NM_009251	Mm.312628	20715
A_55_P2083028	8.08505e-08	1.88446e-06	18.5585	up	XM_003086881	chr5:152084073-152084132	Gm6917	PREDICTED: Mus musculus predicted gene 6917 (Gm6917), mRNA [XM_003086881]		XM_003086881		628794
A_55_P2141876	8.24413e-08	1.91263e-06	2.31767	up	NM_001136069	chr7:54103010-54103069	Ldha	Mus musculus lactate dehydrogenase A (Ldha), transcript variant 2, mRNA [NM_001136069]	GO:0005515|GO:0006089|GO:0044262|GO:0043065|GO:0005975|GO:0019674|GO:0003824|GO:0006096|GO:0042802|GO:0005829|GO:0016616|GO:0005739|GO:0004457|GO:0005929|GO:0005737|GO:0051287|GO:0004459|GO:0031668|GO:0016491|GO:0019900|GO:0055114	NM_001136069	Mm.29324	16828
A_55_P2025363	8.30492e-08	1.91523e-06	2.08757	up	NM_207678	chr4:155189395-155189454	Ccnl2	Mus musculus cyclin L2 (Ccnl2), mRNA [NM_207678]	GO:0005515|GO:0008150|GO:0006396|GO:0006355|GO:0019901|GO:0005634|GO:0000079|GO:0006351	NM_207678	Mm.23492	56036
A_52_P607128	8.36196e-08	1.92627e-06	2.91654	up	NM_031195	chr8:40689217-40689158	Msr1	Mus musculus macrophage scavenger receptor 1 (Msr1), transcript variant 1, mRNA [NM_031195]	GO:0005581|GO:0005886|GO:0010744|GO:0030169|GO:0030301|GO:0031410|GO:0010886|GO:0006898|GO:0005829|GO:0006897|GO:0042953|GO:0016020|GO:0034381|GO:0034362|GO:0016021|GO:0005044	NM_031195	Mm.239291	20288
A_55_P1965605	8.43539e-08	1.93008e-06	2.33006	up	NM_027188	chr1:181353546-181353487	Smyd3	Mus musculus SET and MYND domain containing 3 (Smyd3), mRNA [NM_027188]	GO:0018022|GO:0005737|GO:0008168|GO:0034968|GO:0005634|GO:0005575|GO:0032259|GO:0046872|GO:0016740|GO:0018024|GO:0016568	NM_027188	Mm.222338	69726
A_52_P434055	8.4892e-08	1.93319e-06	4.37073	up	BC011338	chr9:7856221-7856162	Birc3	Mus musculus baculoviral IAP repeat-containing 3, mRNA (cDNA clone MGC:18386 IMAGE:3661563), complete cds. [BC011338]	GO:0005515|GO:0004842|GO:0070266|GO:0016567|GO:0016874|GO:0006915|GO:0005634|GO:0042981|GO:0051291|GO:0046872|GO:0005622|GO:0042326|GO:0043234|GO:0005737|GO:0008270|GO:0045121|GO:2000378|GO:0060544|GO:0060546		Mm.2026	11796
A_55_P2179020	8.51747e-08	1.934e-06	2.239	up	NM_001177658	chr1:4764592-4764533	Mrpl15	Mus musculus mitochondrial ribosomal protein L15 (Mrpl15), transcript variant 1, mRNA [NM_001177658]	GO:0005739|GO:0003735|GO:0030529|GO:0015934|GO:0005840|GO:0006412|GO:0005762	NM_001177658	Mm.182927	27395
A_55_P2109857	8.54088e-08	1.934e-06	2.33721	up	NM_009061	chr1:145848889-145848830	Rgs2	Mus musculus regulator of G-protein signaling 2 (Rgs2), mRNA [NM_009061]	GO:0005515|GO:0043005|GO:0005886|GO:0038032|GO:0005634|GO:0005829|GO:0060087|GO:0010614|GO:0005737|GO:0060452|GO:0043407|GO:0009968|GO:0031116|GO:0045744|GO:0048487|GO:0010519|GO:0006417|GO:0043547|GO:0007049|GO:0007186|GO:0016020|GO:0050873|GO:0009898|GO:0055119|GO:0071877|GO:0005096	NM_009061	Mm.28262	19735
A_52_P620793	8.55062e-08	1.934e-06	2.09236	up	NM_001005509	chr3:58352658-58352717	Eif2a	Mus musculus eukaryotic translation initiation factor 2A (Eif2a), mRNA [NM_001005509]	GO:0005850|GO:0005737|GO:0032933|GO:0000049|GO:0042255|GO:0043022|GO:0003743|GO:0009967|GO:0006468|GO:0006412|GO:0006417|GO:0006413	NM_001005509	Mm.21617	229317
A_55_P1993404	8.59244e-08	1.934e-06	2.92994	up		chrX:109277336-109277395
A_55_P2116802	8.74674e-08	1.9535e-06	2.59963	up		chr4:136164882-136164823
A_52_P604629	8.91212e-08	1.96925e-06	4.63618	up	NM_153287	chr9:119880516-119880457	Csrnp1	Mus musculus cysteine-serine-rich nuclear protein 1 (Csrnp1), mRNA [NM_153287]	GO:0006355|GO:0003700|GO:0060325|GO:0045944|GO:0060021|GO:0048705|GO:0006915|GO:0005634|GO:0048008|GO:0009791|GO:0003677|GO:0006351	NM_153287	Mm.491094	215418
A_55_P2011084	8.97974e-08	1.97616e-06	4.4461	up	AK172348	chr7:111511427-111511368		tripartite motif-containing 30B [Source:MGI Symbol;Acc:MGI:4821256] [ENSMUST00000164410]			Mm.347647
A_55_P2167999	8.98887e-08	1.97616e-06	3.00399	up	NM_010700	chr9:21554286-21554345	Ldlr	Mus musculus low density lipoprotein receptor (Ldlr), transcript variant 1, mRNA [NM_010700]	GO:0006629|GO:0005515|GO:0005886|GO:0010899|GO:0030301|GO:0005764|GO:0030299|GO:0005041|GO:0001948|GO:0034383|GO:0015914|GO:0030229|GO:0034362|GO:0006810|GO:0008202|GO:0008203|GO:0042632|GO:0005794|GO:0010867|GO:0009986|GO:0005770|GO:0005509|GO:0030169|GO:0006898|GO:0006897|GO:0005905|GO:0070508|GO:0016020|GO:0005901|GO:0006869|GO:0042157|GO:0016021|GO:0055038|GO:0042159|GO:0005769|GO:0009897|GO:…	NM_010700	Mm.3213	16835
A_52_P168097	8.99196e-08	1.97616e-06	2.15986	up	NM_009722	chr5:122910719-122910660	Atp2a2	Mus musculus ATPase, Ca++ transporting, cardiac muscle, slow twitch 2 (Atp2a2), transcript variant 2, mRNA [NM_009722]	GO:0005515|GO:0048471|GO:0006984|GO:0006200|GO:0005783|GO:0043434|GO:0070296|GO:0046872|GO:0006937|GO:0000166|GO:0006810|GO:0006816|GO:0045822|GO:0006812|GO:0006811|GO:0012506|GO:0005509|GO:0006874|GO:0008022|GO:0005524|GO:0031234|GO:0019829|GO:0044548|GO:0043234|GO:0005388|GO:0016529|GO:0016020|GO:0016787|GO:0031775|GO:0002026|GO:0070588|GO:0005789|GO:0016021|GO:0019899	NM_009722	Mm.227583	11938
A_55_P2339650	9.03182e-08	1.97872e-06	2.35094	up	NM_177301	chr7:29605608-29605667	Hnrnpl	Mus musculus heterogeneous nuclear ribonucleoprotein L (Hnrnpl), mRNA [NM_177301]	GO:0006397|GO:0005737|GO:0044212|GO:0000166|GO:0030529|GO:0003723|GO:0005634|GO:0045120|GO:0003676	NM_177301	Mm.9043	15388
A_52_P344152	9.06378e-08	1.98031e-06	3.06963	up	AF528078	chr11:3233674-3233733	Pik3ip1	phosphoinositide-3-kinase interacting protein 1 [Source:MGI Symbol;Acc:MGI:1917016] [ENSMUST00000139139]	GO:0016020|GO:0043553|GO:0016021|GO:0014067		Mm.390323	216505
A_52_P157240	9.09402e-08	1.9834e-06	2.47841	up	NM_009702	chr2:113942307-113940377	Aqr	Mus musculus aquarius (Aqr), mRNA [NM_009702]	GO:0008380|GO:0006397|GO:0008150|GO:0003674|GO:0000398|GO:0003723|GO:0005681|GO:0005634|GO:0097157|GO:0071013	NM_009702	Mm.2545	11834
A_55_P2472435	9.137e-08	1.98607e-06	3.39261	up	NM_018734	chr3:142236032-142236091	Gbp3	Mus musculus guanylate binding protein 3 (Gbp3), mRNA [NM_018734]	GO:0035458|GO:0050830|GO:0020005|GO:0003924|GO:0042832|GO:0005634|GO:0031410|GO:0051856|GO:0005525|GO:0005829|GO:0006184|GO:0005737|GO:0071346|GO:0000166	NM_018734	Mm.439718	55932
A_55_P2370096	9.15034e-08	1.98607e-06	2.63811	up	BB453506	chr2:53022723-53022664		BB453506 RIKEN full-length enriched, 12 days embryo spinal ganglion Mus musculus cDNA clone D130023J16 3'. [BB453506]			Mm.406147
A_55_P2066578	9.21111e-08	1.98782e-06	4.00421	up	BC010546	chr1:175677611-175677552	Ifi204	Mus musculus interferon activated gene 204, mRNA (cDNA clone MGC:18551 IMAGE:4018506), complete cds. [BC010546]	GO:0003712|GO:0005515|GO:0048839|GO:0006357|GO:0035458|GO:0005730|GO:0005634|GO:0045669|GO:0042771|GO:0003690|GO:0016607|GO:0005654|GO:2001141		Mm.261270	15951
A_51_P211903	9.3214e-08	2.00239e-06	42.955	up	NM_013747	chr12:103735935-103735994	Golga5	Mus musculus golgi autoantigen, golgin subfamily a, 5 (Golga5), transcript variant 2, mRNA [NM_013747]	GO:0005515|GO:0005801|GO:0017137|GO:0005794|GO:0005797|GO:0031985|GO:0042803|GO:0000137|GO:0030663|GO:0000139|GO:0016020|GO:0000138|GO:0007030|GO:0048193|GO:0016021|GO:0030674|GO:0000301	NM_013747	Mm.273370	27277
A_55_P1998943	9.33025e-08	2.00239e-06	3.06128	up	NM_145211	chr5:121346794-121346735	Oas1a	Mus musculus 2'-5' oligoadenylate synthetase 1A (Oas1a), mRNA [NM_145211]	GO:0005515|GO:0003725|GO:0005737|GO:0001730|GO:0048525|GO:0008270|GO:0005634	NM_145211	Mm.14301	246730
A_51_P488991	9.39404e-08	2.00976e-06	5.56113	up	NM_178644	chr9:43030061-43030002	Oaf	Mus musculus OAF homolog (Drosophila) (Oaf), mRNA [NM_178644]	GO:0008150|GO:0003674|GO:0005575	NM_178644	Mm.246479	102644
A_55_P2050495	9.41239e-08	2.00976e-06	2.40529	up	NM_023596	chr10:60175710-60175651	Slc29a3	Mus musculus solute carrier family 29 (nucleoside transporters), member 3 (Slc29a3), mRNA [NM_023596]	GO:0016020|GO:0005337|GO:0006810|GO:0015858|GO:0016021|GO:0005765|GO:0055085|GO:0005764|GO:0005768	NM_023596	Mm.284462	71279
A_55_P2082806	9.53708e-08	2.02649e-06	8.54736	up	NM_144549	chr15:59487475-59487534	Trib1	Mus musculus tribbles homolog 1 (Drosophila) (Trib1), mRNA [NM_144549]	GO:0032436|GO:0007254|GO:0031434|GO:0048662|GO:0005634|GO:0005524|GO:0043433|GO:0014912|GO:0050790|GO:0005737|GO:0004672|GO:0043405|GO:0032496|GO:0004860|GO:0055106|GO:0051443|GO:0006468|GO:0031665|GO:0006469|GO:0031625|GO:0008134|GO:0016772	NM_144549	Mm.40298	211770
A_55_P1962675	9.60544e-08	2.03283e-06	4.96689	up	NM_001033430	chr6:39088714-39088655	Jhdm1d	Mus musculus jumonji C domain-containing histone demethylase 1 homolog D (S. cerevisiae) (Jhdm1d), mRNA [NM_001033430]	GO:0032454|GO:0006355|GO:0035574|GO:0035575|GO:0005506|GO:0051213|GO:0005634|GO:0035064|GO:0051864|GO:0046872|GO:0006351|GO:0007399|GO:0070544|GO:0071557|GO:0016491|GO:0016706|GO:0008270|GO:0045893|GO:0071558|GO:0055114|GO:0016568|GO:0033169	NM_001033430	Mm.293175	338523
A_52_P399934	9.68864e-08	2.03976e-06	4.18139	up	NM_010090	chr2:127163930-127163989	Dusp2	Mus musculus dual specificity phosphatase 2 (Dusp2), mRNA [NM_010090]	GO:0005515|GO:0001706|GO:0042981|GO:0005634|GO:0000188|GO:0016791|GO:0006470|GO:0016787|GO:0016311|GO:0004721|GO:0005654|GO:0008138|GO:0004725|GO:0017017|GO:0051019	NM_010090	Mm.4729	13537
A_51_P253803	9.75648e-08	2.05198e-06	3.12525	up	NM_001081117	chr7:142881650-142881591	Mki67	Mus musculus antigen identified by monoclonal antibody Ki 67 (Mki67), mRNA [NM_001081117]	GO:0005622|GO:0000793|GO:0005737|GO:0007126|GO:0008283|GO:0005730|GO:0005634|GO:0008022|GO:0000775	NM_001081117	Mm.4078	17345
A_52_P61697	9.92511e-08	2.07254e-06	2.52878	up	NM_173434	chr11:48852113-48852054	9930111J21Rik2	Mus musculus RIKEN cDNA 9930111J21 gene 2 (9930111J21Rik2), mRNA [NM_173434]	GO:0008150|GO:0003674|GO:0005575	NM_173434	Mm.452996	245240
A_55_P2107045	9.93306e-08	2.07254e-06	2.86235	up	NM_010858	chr11:104448441-104448500	Myl4	Mus musculus myosin, light polypeptide 4 (Myl4), mRNA [NM_010858]	GO:0003785|GO:0051015|GO:0002026|GO:0005509|GO:0032781|GO:0016459|GO:0060048|GO:0031672	NM_010858	Mm.390355	17896
A_55_P2031436	9.98488e-08	2.08129e-06	3.10948	up	NM_001164036	chr15:74789592-74789651	Ly6e	Mus musculus lymphocyte antigen 6 complex, locus E (Ly6e), transcript variant 1, mRNA [NM_001164036]	GO:0042415|GO:0055010|GO:0030325|GO:0016020|GO:0005886|GO:0035265|GO:0005623|GO:0031225|GO:0001701|GO:0048242	NM_001164036	Mm.788	17069
A_52_P434974	1.0039e-07	2.08739e-06	2.31643	up	NM_152234	chr13:58278951-58278892	Ubqln1	Mus musculus ubiquilin 1 (Ubqln1), transcript variant 2, mRNA [NM_152234]	GO:0000502|GO:0034976|GO:0048471|GO:0005783|GO:0019904|GO:0005102|GO:0097194|GO:0071456|GO:0005634|GO:0019215|GO:0043234|GO:0005737|GO:0031396|GO:0019900	NM_152234	Mm.182053	56085
A_51_P451151	1.01362e-07	2.09209e-06	4.24671	up	NM_026785	chr2:164598016-164598075	Ube2c	Mus musculus ubiquitin-conjugating enzyme E2C (Ube2c), mRNA [NM_026785]	GO:0010994|GO:0006511|GO:0010458|GO:0004842|GO:0016567|GO:0016881|GO:0016874|GO:0031536|GO:0031145|GO:0005524|GO:0007049|GO:0007067|GO:0008054|GO:0070979|GO:0000166|GO:0005680|GO:0070936|GO:0051301	NM_026785	Mm.89830	68612
A_51_P284608	1.01694e-07	2.09475e-06	2.0418	up	NM_001042605	chr18:60972075-60972132	Cd74	Mus musculus CD74 antigen (invariant polypeptide of major histocompatibility complex, class II antigen-associated) (Cd74), transcript variant 1, mRNA [NM_001042605]	GO:0005515|GO:0016064|GO:0019221|GO:0050731|GO:0006886|GO:0005764|GO:0005622|GO:0001516|GO:0002906|GO:0070374|GO:0005794|GO:0004896|GO:0009986|GO:0006952|GO:0019955|GO:0045089|GO:0005887|GO:0090023|GO:0051085|GO:0002830|GO:0035718|GO:0009897|GO:0050998|GO:0042289|GO:0005886|GO:0005783|GO:0008283|GO:0030890|GO:0048146|GO:0000187|GO:0019886|GO:0006955|GO:0001540|GO:0001961|GO:0019882|GO:0045581|GO:…	NM_001042605	Mm.439737	16149
A_55_P2401403	1.01953e-07	2.09475e-06	2.18972	up	AK081287	chr11:23637110-23637051	C030046G05	Mus musculus adult male corpus striatum cDNA, RIKEN full-length enriched library, clone:C030046G05 product:unclassifiable, full insert sequence. [AK081287]			Mm.30811	327885
A_66_P130027	1.02085e-07	2.09475e-06	3.3492	up	NM_001115130	chr9:30874262-30874321	Zbtb44	Mus musculus zinc finger and BTB domain containing 44 (Zbtb44), transcript variant a, mRNA [NM_001115130]	GO:0008150|GO:0006355|GO:0005634|GO:0003676|GO:0003677|GO:0046872|GO:0006351	NM_001115130	Mm.239355	235132
A_55_P2067842	1.02402e-07	2.0971e-06	2.80667	up	NM_001164336	chr19:37295173-37295232	March5	Mus musculus membrane-associated ring finger (C3HC4) 5 (March5), transcript variant 2, mRNA [NM_001164336]	GO:0000209|GO:0004842|GO:0005783|GO:0016874|GO:0090344|GO:0005741|GO:0090141|GO:0090140|GO:0046872|GO:0051865|GO:0005739|GO:0051020|GO:0016020|GO:0070585|GO:0005789|GO:0008270|GO:0016021	NM_001164336	Mm.175989	69104
A_55_P2123466	1.03768e-07	2.11889e-06	4.62373	up	NM_008466	chr14:61986530-61986471	Kpna3	Mus musculus karyopherin (importin) alpha 3 (Kpna3), mRNA [NM_008466]	GO:0005737|GO:0008565|GO:0006810|GO:0005634|GO:0015031|GO:0008022|GO:0006606	NM_008466	Mm.25548	16648
A_52_P765764	1.03979e-07	2.11907e-06	3.27299	up	AF316510	chr6:67710344-67710403		Mus musculus JL1/1-10 rearranged immunoglobulin kappa chain variable region mRNA, partial cds. [AF316510]			Mm.333109
A_52_P460957	1.04086e-07	2.11921e-06	2.47444	up	NM_013498	chr18:3267730-3267671	Crem	Mus musculus cAMP responsive element modulator (Crem), transcript variant 3, mRNA [NM_013498]	GO:0043565|GO:0005667|GO:0006355|GO:0003700|GO:0006687|GO:0045944|GO:0005634|GO:0007283|GO:0003677|GO:0006351	NM_013498	Mm.5244	12916
A_51_P274465	1.04491e-07	2.12499e-06	3.38619	up	Y08485	chr10:87932348-87935438	Sycp3	M.musculus mRNA for synaptonemal complex protein. [Y08485]	GO:0005515|GO:0000793|GO:0015979|GO:0005634|GO:0007283|GO:0016321|GO:0007130|GO:0000794|GO:0043066|GO:0000795|GO:0046982|GO:0005694|GO:0000802|GO:0000800|GO:0003677|GO:0007129|GO:0007067|GO:0007049|GO:0007126|GO:0051026|GO:0051309|GO:0001673|GO:0007066|GO:0035093|GO:0051301		Mm.297977	20962
A_52_P366525	1.05957e-07	2.14357e-06	8.62776	up	NM_001039710	chr1:55121201-55124383	Coq10b	Mus musculus coenzyme Q10 homolog B (S. cerevisiae) (Coq10b), transcript variant 1, mRNA [NM_001039710]	GO:0005739|GO:0008150|GO:0003674|GO:0016020|GO:0005743	NM_001039710	Mm.281019	67876
A_51_P138895	1.06584e-07	2.14566e-06	2.05757	up	NM_001033533	chr8:97427010-97426951	Ccdc102a	Mus musculus coiled-coil domain containing 102A (Ccdc102a), mRNA [NM_001033533]	GO:0008150|GO:0003674|GO:0005575	NM_001033533	Mm.277871	234582
A_52_P144263	1.07356e-07	2.14566e-06	2.94436	up	NM_020296	chr2:60617864-60617805	Rbms1	Mus musculus RNA binding motif, single stranded interacting protein 1 (Rbms1), transcript variant 3, mRNA [NM_020296]	GO:0006260|GO:0000166|GO:0003723|GO:0005634|GO:0003676|GO:0003677	NM_020296	Mm.259667	56878
A_55_P2061278	1.0761e-07	2.14566e-06	4.62707	up	NM_010831	chr17:31981314-31981255	Sik1	Mus musculus salt inducible kinase 1 (Sik1), mRNA [NM_010831]	GO:0005515|GO:0042826|GO:0032792|GO:0010830|GO:0005634|GO:0046872|GO:0007243|GO:0030154|GO:0005829|GO:0071889|GO:0005737|GO:0008140|GO:0046777|GO:0000166|GO:0016301|GO:2000210|GO:0055007|GO:0016772|GO:0045721|GO:0010868|GO:0000287|GO:0019901|GO:0043276|GO:0007275|GO:0000122|GO:0005524|GO:0007346|GO:0016310|GO:0007049|GO:0004672|GO:0004674|GO:0002028|GO:0006468|GO:0016740	NM_010831	Mm.290941	17691
A_51_P473498	1.07898e-07	2.14566e-06	2.13451	up	NM_173398	chr3:58901201-58901142	Gpr171	Mus musculus G protein-coupled receptor 171 (Gpr171), mRNA [NM_173398]	GO:0008150|GO:0007165|GO:0003674|GO:0016020|GO:0007186|GO:0005886|GO:0004930|GO:0016021|GO:0004871	NM_173398	Mm.123648	229323
A_52_P254174	1.07932e-07	2.14566e-06	2.84192	up	NM_008173	chr18:39574242-39574183	Nr3c1	Mus musculus nuclear receptor subfamily 3, group C, member 1 (Nr3c1), mRNA [NM_008173]	GO:0005515|GO:0046685|GO:0003700|GO:0004883|GO:0051879|GO:0003707|GO:0032403|GO:0010906|GO:0042803|GO:0061051|GO:0005622|GO:0003690|GO:0043525|GO:0031072|GO:0042127|GO:0046983|GO:0060999|GO:0060603|GO:0005496|GO:0046982|GO:0003713|GO:0014069|GO:2000324|GO:0043234|GO:0042921|GO:0030544|GO:0008270|GO:0001012|GO:0008134|GO:0043005|GO:0030325|GO:0042562|GO:0005634|GO:0046872|GO:0008289|GO:0005829|GO:…	NM_008173	Mm.129481	14815
A_51_P380178	1.08265e-07	2.14566e-06	2.607	up	NM_008321	chr4:135700075-135700249	Id3	Mus musculus inhibitor of DNA binding 3 (Id3), mRNA [NM_008321]	GO:0005515|GO:0043065|GO:0003700|GO:0019904|GO:0005634|GO:0007275|GO:0000122|GO:0043433|GO:0006351|GO:0007507|GO:0005737|GO:0045668|GO:0007517|GO:0030855|GO:0051726|GO:0046983|GO:0045892|GO:0006275|GO:0008134	NM_008321	Mm.110	15903
A_55_P1963960	1.0847e-07	2.14566e-06	2.19994	up	XM_003946339	chr3:015863359-015863301	LOC101056540	PREDICTED: Mus musculus tyrosine-protein phosphatase non-receptor type substrate 1-like (LOC101056540), mRNA [XM_003946339]		XM_003946339		101056540
A_51_P190845	1.08698e-07	2.14627e-06	2.19046	up	NM_007509	chr8:71636799-71636858	Atp6v1b2	Mus musculus ATPase, H+ transporting, lysosomal V1 subunit B2 (Atp6v1b2), mRNA [NM_007509]	GO:0046034|GO:0005794|GO:0005886|GO:0033180|GO:0005765|GO:0005524|GO:0043231|GO:0005829|GO:0005902|GO:0005737|GO:0016787|GO:0016020|GO:0006810|GO:0015991|GO:0016820|GO:0016021|GO:0033178|GO:0006811|GO:0015992	NM_007509	Mm.249096	11966
A_55_P2165839	1.08783e-07	2.14627e-06	3.60031	up	NM_207131	chr14:55329259-55329200	Cebpe	Mus musculus CCAAT/enhancer binding protein (C/EBP), epsilon (Cebpe), mRNA [NM_207131]	GO:0006909|GO:0006355|GO:0003700|GO:0046982|GO:0005634|GO:0042089|GO:0003677|GO:0006351|GO:0042803|GO:0010628|GO:0043565|GO:0030225|GO:0042742	NM_207131	Mm.236223	110794
A_55_P2133248	1.09313e-07	2.14866e-06	3.27515	up	XR_001627	chr7:113648182-113648123	Gm8995	PREDICTED: Mus musculus predicted gene 8995 (Gm8995), misc_RNA [XR_001627]		XR_001627	Mm.300542	668139
A_55_P2129334	1.09854e-07	2.15526e-06	4.86832	up	AY171990	chr12:115850516-115850457		Mus musculus clone L2MZB-13.3 immunoglobulin heavy chain variable region mRNA, partial cds. [AY171990]			Mm.390485
A_51_P113784	1.10202e-07	2.15607e-06	3.40339	up	NM_134129	chr19:10978169-10978228	Prpf19	Mus musculus PRP19/PSO4 pre-mRNA processing factor 19 homolog (S. cerevisiae) (Prpf19), transcript variant 2, mRNA [NM_134129]	GO:0048026|GO:0005515|GO:0008380|GO:0004842|GO:0016567|GO:0001833|GO:0034450|GO:0000151|GO:0005634|GO:0071013|GO:0042802|GO:0005737|GO:0005681|GO:0005856|GO:0005811|GO:0000974|GO:0000209|GO:0006397|GO:0000245|GO:0008610|GO:0003677|GO:0006974|GO:0048711|GO:0006281|GO:0016607|GO:0045665|GO:0000398|GO:0045666	NM_134129	Mm.491104	28000
A_55_P2028491	1.10456e-07	2.15759e-06	2.71782	up	NM_016957	chr4:133523729-133522878	Hmgn2	Mus musculus high mobility group nucleosomal binding domain 2 (Hmgn2), mRNA [NM_016957]	GO:0003674|GO:0040034|GO:0006357|GO:0005634	NM_016957	Mm.319660	15331
A_55_P2034655	1.10533e-07	2.15759e-06	5.56885	up	AK007918	chr12:114525659-114525600		Mus musculus 10 day old male pancreas cDNA, RIKEN full-length enriched library, clone:1810060O09 product:immunoglobulin heavy chain 1 (serum IgG2a), full insert sequence. [AK007918]			Mm.342177
A_51_P456957	1.11074e-07	2.16107e-06	2.00931	up	NM_011068	chr7:86882282-86882223	Pex11a	Mus musculus peroxisomal biogenesis factor 11 alpha (Pex11a), mRNA [NM_011068]	GO:0042803|GO:0044375|GO:0007165|GO:0043234|GO:0016020|GO:0050873|GO:0007031|GO:0016021|GO:0005779|GO:0016557|GO:0005778|GO:0005777|GO:0016559	NM_011068	Mm.20615	18631
A_55_P1987406	1.11232e-07	2.16214e-06	2.50376	up	AY679096	chr16:19085170-19085111		Mus musculus cell-line 4H3 immunoglobulin gamma 1 light chain variable region mRNA, partial cds. [AY679096]			Mm.326349
A_55_P2023037	1.11814e-07	2.16544e-06	3.98007	up	NR_003967	chr7:113565123-113565064	Gm4759	Mus musculus predicted gene 4759 (Gm4759), non-coding RNA [NR_003967]		NR_003967	Mm.461779	209380
A_51_P241457	1.1283e-07	2.1791e-06	4.1597	up	NM_013532	chr10:51212976-51213891	Lilrb4	Mus musculus leukocyte immunoglobulin-like receptor, subfamily B, member 4 (Lilrb4), mRNA [NM_013532]	GO:0016020|GO:0005886|GO:0016021	NM_013532	Mm.34408	14728
A_55_P2063396	1.1403e-07	2.18995e-06	3.99332	up	NM_133349	chr5:139947267-139947208	Zfand2a	Mus musculus zinc finger, AN1-type domain 2A (Zfand2a), transcript variant 1, mRNA [NM_133349]	GO:0005737|GO:0008270|GO:0005634|GO:0046872	NM_133349	Mm.24521	100494
A_55_P2004511	1.14721e-07	2.18995e-06	4.22652	up	NM_001169153	chr11:114977855-114977796	Cd300lf	Mus musculus CD300 antigen like family member F (Cd300lf), transcript variant 1, mRNA [NM_001169153]	GO:0005515|GO:0016020|GO:0005886|GO:0030316|GO:0016021	NM_001169153	Mm.277387	246746
A_55_P2141878	1.14824e-07	2.18995e-06	2.28913	up	NM_001136069	chr7:54107294-54107353	Ldha	Mus musculus lactate dehydrogenase A (Ldha), transcript variant 2, mRNA [NM_001136069]	GO:0005515|GO:0006089|GO:0044262|GO:0043065|GO:0005975|GO:0019674|GO:0003824|GO:0006096|GO:0042802|GO:0005829|GO:0016616|GO:0005739|GO:0004457|GO:0005929|GO:0005737|GO:0051287|GO:0004459|GO:0031668|GO:0016491|GO:0019900|GO:0055114	NM_001136069	Mm.29324	16828
A_55_P2013158	1.15162e-07	2.19194e-06	3.07866	up	NM_178688	chr19:57111731-57111672	Ablim1	Mus musculus actin-binding LIM protein 1 (Ablim1), transcript variant 1, mRNA [NM_178688]	GO:0005515|GO:0005737|GO:0007411|GO:0045944|GO:0007010|GO:0008270|GO:0003779|GO:0015629|GO:0005856|GO:0046872	NM_178688	Mm.217161	226251
A_55_P2058628	1.15683e-07	2.19616e-06	2.86445	up	NM_198090	chr2:75500962-75501666	Hnrnpa3	Mus musculus heterogeneous nuclear ribonucleoprotein A3 (Hnrnpa3), transcript variant a, mRNA [NM_198090]	GO:0043005|GO:0005737|GO:0051033|GO:0005730|GO:0035770|GO:0005634|GO:0051028|GO:0071013|GO:0003729|GO:0055085	NM_198090	Mm.379375	229279
A_51_P493558	1.15753e-07	2.19616e-06	2.42297	up	NM_145417	chr1:137159523-137159464	Rnpep	Mus musculus arginyl aminopeptidase (aminopeptidase B) (Rnpep), transcript variant 1, mRNA [NM_145417]	GO:0043005|GO:0042277|GO:0019370|GO:0005794|GO:0005886|GO:0005507|GO:0005576|GO:0045776|GO:0005615|GO:0046872|GO:0016787|GO:0004177|GO:0070006|GO:0006508|GO:0008233|GO:0008270|GO:0030141|GO:0008237|GO:0009897|GO:0050897	NM_145417	Mm.291048	215615
A_52_P3845	1.16773e-07	2.20654e-06	6.5375	up	NM_001146349	chr10:31222046-31221987	Rnf217	Mus musculus ring finger protein 217 (Rnf217), mRNA [NM_001146349]	GO:0008150|GO:0003674|GO:0016020|GO:0016874|GO:0008270|GO:0016021|GO:0005575|GO:0046872	NM_001146349	Mm.295212	268291
A_55_P1973046	1.17157e-07	2.20792e-06	3.68323	up	NM_030249	chr3:104806798-104806739	Cttnbp2nl	Mus musculus CTTNBP2 N-terminal like (Cttnbp2nl), transcript variant 1, mRNA [NM_030249]	GO:0008150|GO:0003674|GO:0005737|GO:0015629|GO:0005856	NM_030249	Mm.200327	80281
A_55_P2002744	1.17927e-07	2.21647e-06	4.06679	up	JX120343	chr12:116532346-116532287		Mus musculus strain C57BL/6 clone 7 immunoglobulin heavy chain mRNA, partial cds. [JX120343]			Mm.313455
A_55_P2181162	1.18324e-07	2.21647e-06	2.10834	up		chr4:147943682-147943623
A_55_P2068066	1.19833e-07	2.24026e-06	10.6108	up	NM_001080925	chr11:98714235-98714294	Rapgefl1	Mus musculus Rap guanine nucleotide exchange factor (GEF)-like 1 (Rapgefl1), mRNA [NM_001080925]	GO:0005622|GO:0005085|GO:0007264	NM_001080925	Mm.340766	268480
A_51_P473734	1.20547e-07	2.24026e-06	2.55764	up	NM_010386	chr17:34274300-34274863	H2-DMa	Mus musculus histocompatibility 2, class II, locus DMa (H2-DMa), mRNA [NM_010386]	GO:0005515|GO:0016064|GO:0005765|GO:0015031|GO:0005764|GO:0005622|GO:0019886|GO:0006955|GO:0019882|GO:0002636|GO:0045582|GO:0002922|GO:0048839|GO:0005770|GO:0005771|GO:0002504|GO:0042613|GO:0045059|GO:0006461|GO:0016020|GO:0050778|GO:0051085|GO:0016021|GO:0010008|GO:0005768	NM_010386	Mm.16373	14998
A_55_P2030299	1.20656e-07	2.24026e-06	5.9019	up	JX120203	chr12:115298115-115298056		immunoglobulin heavy variable V14-3 [Source:MGI Symbol;Acc:MGI:4439764] [ENSMUST00000103469]			Mm.425779
A_55_P2016249	1.20842e-07	2.24026e-06	2.07717	up	NM_026352	chr3:79401751-79402728	Ppid	Mus musculus peptidylprolyl isomerase D (cyclophilin D) (Ppid), mRNA [NM_026352]	GO:0000413|GO:0050714|GO:0051879|GO:0005634|GO:0015031|GO:0005739|GO:0005737|GO:0006457|GO:0031072|GO:0006810|GO:0045111|GO:0045070|GO:0042277|GO:0016018|GO:0043065|GO:0071492|GO:0005730|GO:0003755|GO:0006915|GO:0005528|GO:0000122|GO:0034389|GO:0006461|GO:0061077|GO:0016853|GO:0019899|GO:0008134	NM_026352	Mm.295252	67738
A_55_P2063283	1.21224e-07	2.24237e-06	5.3163	up	GQ984290	chr12:114544797-114544738		immunoglobulin heavy constant gamma 2B [Source:MGI Symbol;Acc:MGI:96445] [ENSMUST00000103418]			Mm.342177
A_52_P199633	1.23274e-07	2.2467e-06	4.30702	up	NM_199146	chr7:111620864-111620805	Trim30d	Mus musculus tripartite motif-containing 30D (Trim30d), transcript variant 1, mRNA [NM_199146]	GO:0008150|GO:0003674|GO:0005575|GO:0046872	NM_199146	Mm.277377	209387
A_52_P582374	1.25682e-07	2.27033e-06	2.32818	up	NM_178825	chr14:78332038-78339727	Epsti1	Mus musculus epithelial stromal interaction 1 (breast) (Epsti1), transcript variant b, mRNA [NM_178825]	GO:0008150|GO:0003674|GO:0005575	NM_178825	Mm.68134	108670
A_55_P2087985	1.27865e-07	2.29851e-06	4.03732	up		chr1:043056064-043056005
A_55_P1998578	1.29788e-07	2.32118e-06	2.10023	up	NM_030694	chr7:148140940-148140881	Ifitm2	Mus musculus interferon induced transmembrane protein 2 (Ifitm2), mRNA [NM_030694]	GO:0009607|GO:0003674|GO:0051607|GO:0016020|GO:0005886|GO:0046597|GO:0045087|GO:0016021|GO:0005575|GO:0009615	NM_030694	Mm.379266	80876
A_55_P2064652	1.29912e-07	2.32141e-06	3.95605	up	NM_001146007	chr7:111496655-111496596	Trim12c	Mus musculus tripartite motif-containing 12C (Trim12c), transcript variant 1, mRNA [NM_001146007]	GO:0005737|GO:0004842|GO:0002221|GO:0016567|GO:0005794|GO:0000932|GO:0005634|GO:0046872|GO:0042803|GO:0042802|GO:0008329	NM_001146007	Mm.425502	319236
A_51_P176972	1.30596e-07	2.32726e-06	2.77113	up	NM_178114	chr15:97075321-97075262	Amigo2	Mus musculus adhesion molecule with Ig like domain 2 (Amigo2), transcript variant 1, mRNA [NM_178114]	GO:0043069|GO:0003674|GO:0043066|GO:0016020|GO:0005886|GO:0005634|GO:0016021|GO:0007155|GO:0007156|GO:0007157	NM_178114	Mm.24005	105827
A_51_P265151	1.30635e-07	2.32726e-06	2.19801	up	NM_172751	chr8:15000157-15000216	Arhgef10	Mus musculus Rho guanine nucleotide exchange factor (GEF) 10 (Arhgef10), transcript variant 1, mRNA [NM_172751]	GO:0005085|GO:0051298|GO:0050790|GO:0005813|GO:0035023|GO:0022011|GO:0051496|GO:0033126|GO:0090307|GO:0019894|GO:0005089	NM_172751	Mm.240298	234094
A_52_P420216	1.30681e-07	2.32726e-06	3.2087	up	NM_030563	chr8:89384402-89384343	N4bp1	Mus musculus NEDD4 binding protein 1 (N4bp1), mRNA [NM_030563]	GO:0005515|GO:0034644|GO:0016605|GO:0005730|GO:0005634|GO:0032435|GO:0031397	NM_030563	Mm.25117	80750
A_51_P434101	1.3382e-07	2.35917e-06	2.00194	up	NM_022331	chr8:96919117-96919176	Herpud1	Mus musculus homocysteine-inducible, endoplasmic reticulum stress-inducible, ubiquitin-like domain member 1 (Herpud1), mRNA [NM_022331]	GO:0006986|GO:0005515|GO:0006511|GO:0016020|GO:0005783|GO:0006874|GO:0005789|GO:0031396|GO:0016021|GO:0043154|GO:0032092|GO:0030968	NM_022331	Mm.29151	64209
A_55_P2047974	1.39514e-07	2.42101e-06	4.52812	up	X73076	chr12:115725528-115725469	Igh-VJ558	M.musculus VH mRNA (VH5). [X73076]			Mm.436337	16061
A_51_P291361	1.40167e-07	2.42833e-06	3.63827	up	NM_001013365	chr11:4140146-4140205	Osm	Mus musculus oncostatin M (Osm), mRNA [NM_001013365]	GO:0042506|GO:0005147|GO:0008284|GO:0042503|GO:0009408|GO:0042508|GO:2001235|GO:0050731|GO:0005576|GO:0005125|GO:0005615|GO:0046888|GO:0006955|GO:0033138|GO:0045944|GO:0005900|GO:0007422|GO:0043410|GO:0048266|GO:0045835|GO:0008083|GO:0040008	NM_001013365	Mm.131422	18413
A_65_P05358	1.42155e-07	2.45388e-06	2.0379	up	AK131578	chrM:2898-2957	ND1	mitochondrially encoded NADH dehydrogenase 1 [Source:MGI Symbol;Acc:MGI:101787] [ENSMUST00000082392]	GO:0005739|GO:0016020|GO:0070469|GO:0043025|GO:0016491|GO:0006810|GO:0005743|GO:0016021|GO:0008137|GO:0033194|GO:0030425|GO:0055114		Mm.455354	17716
A_51_P100327	1.42225e-07	2.45388e-06	2.4271	up	NM_013683	chr17:34330854-34330913	Tap1	Mus musculus transporter 1, ATP-binding cassette, sub-family B (MDR/TAP) (Tap1), transcript variant 1, mRNA [NM_013683]	GO:0005215|GO:0042825|GO:0042288|GO:0006200|GO:0005886|GO:0005783|GO:0042626|GO:0030176|GO:0015031|GO:0042803|GO:0043231|GO:0005739|GO:0046967|GO:0015833|GO:0000166|GO:0019885|GO:0042605|GO:0006810|GO:0015197|GO:0016887|GO:0015421|GO:0042270|GO:0017111|GO:0019060|GO:0046982|GO:0035672|GO:0046980|GO:0043657|GO:0006952|GO:0005576|GO:0055085|GO:0005524|GO:0043531|GO:0016020|GO:0001916|GO:0016021|GO:…	NM_013683	Mm.482076	21354
A_55_P1989333	1.42369e-07	2.454e-06	2.13033	up		chr2:150818221-150818280
A_55_P2113160	1.43178e-07	2.45637e-06	3.22717	up	NM_010762	chr2:127459035-127458976	Mal	Mus musculus myelin and lymphocyte protein, T cell differentiation protein (Mal), transcript variant 1, mRNA [NM_010762]	GO:0005794|GO:0016020|GO:0005886|GO:0005783|GO:0042552|GO:0045121|GO:0019911|GO:0016021|GO:0019898	NM_010762	Mm.39040	17153
A_66_P119964	1.43898e-07	2.46425e-06	4.98373	up	JX120264	chr12:117107172-117107113		Mus musculus strain C57BL/6 clone 79 immunoglobulin heavy chain mRNA, partial cds. [JX120264]			Mm.290645
A_55_P2136880	1.44126e-07	2.46443e-06	4.20514	up	NM_008654	chr7:52778379-52778320	Ppp1r15a	Mus musculus protein phosphatase 1, regulatory (inhibitor) subunit 15A (Ppp1r15a), mRNA [NM_008654]	GO:0019901|GO:0005783|GO:0006950|GO:0006915|GO:0006417|GO:0030968	NM_008654	Mm.4048	17872
A_55_P2186978	1.44243e-07	2.46444e-06	2.45946	up	U19317	chr6:69349865-69349806		immunoglobulin kappa variable 4-62 [Source:MGI Symbol;Acc:MGI:3643587] [ENSMUST00000177795]			Mm.457994
A_55_P2149011	1.44518e-07	2.46513e-06	5.94313	up	AK017853	chr12:75033965-75034024	Hif1a	Mus musculus 8 days embryo whole body cDNA, RIKEN full-length enriched library, clone:5730564B02 product:hypoxia inducible factor 1, alpha subunit, full insert sequence. [AK017853]	GO:0005515|GO:0010468|GO:0000988|GO:0003700|GO:0006366|GO:0003705|GO:0001755|GO:0032403|GO:0030154|GO:0001947|GO:0006879|GO:0042127|GO:0031625|GO:0001944|GO:0035035|GO:0006089|GO:0019901|GO:0014850|GO:0001892|GO:0030502|GO:0008542|GO:0032963|GO:0019896|GO:0019899|GO:0032364|GO:0008134|GO:0030949|GO:0032007|GO:0008284|GO:0021987|GO:0005634|GO:0001837|GO:0010870|GO:0005737|GO:0004871|GO:0001922|GO:…		Mm.3879	15251
A_51_P251717	1.45387e-07	2.47394e-06	2.88139	up	NM_026304	chr7:97084271-97072201	l7Rn6	Mus musculus lethal, Chr 7, Rinchik 6 (l7Rn6), mRNA [NM_026304]	GO:0034605|GO:0005622|GO:0005737|GO:0030324|GO:0008565|GO:0007030|GO:0006810|GO:0030544|GO:0005634|GO:0015031|GO:0006606|GO:0005829	NM_026304	Mm.28679	67669
A_52_P10017	1.46257e-07	2.4827e-06	2.43585	up	NM_181401	chr4:15211620-15211679	Tmem64	Mus musculus transmembrane protein 64 (Tmem64), mRNA [NM_181401]	GO:0005515|GO:0016020|GO:0045780|GO:0005783|GO:0051480|GO:0043462|GO:0045672|GO:0016021	NM_181401	Mm.394111	100201
A_52_P126146	1.46555e-07	2.4827e-06	2.74431	up	NM_024242	chr13:38148091-38149059	Riok1	Mus musculus RIO kinase 1 (yeast) (Riok1), mRNA [NM_024242]	GO:0016310|GO:0000166|GO:0016301|GO:0004674|GO:0005575|GO:0003824|GO:0005524|GO:0016740|GO:0016772	NM_024242	Mm.297130	71340
A_51_P418420	1.46626e-07	2.4827e-06	2.16858	up	NM_010028	chrX:12868968-12869027	Ddx3x	Mus musculus DEAD/H (Asp-Glu-Ala-Asp/His) box polypeptide 3, X-linked (Ddx3x), mRNA [NM_010028]	GO:0005515|GO:0017148|GO:0048027|GO:0030308|GO:0030307|GO:0007243|GO:0000166|GO:0032508|GO:0043024|GO:0005852|GO:0042256|GO:0071470|GO:0042254|GO:2001243|GO:0043280|GO:0034063|GO:0010501|GO:0045087|GO:0071243|GO:0008134|GO:0008625|GO:0035613|GO:1900087|GO:0006200|GO:0010494|GO:0003723|GO:0005634|GO:0005741|GO:0004004|GO:0005739|GO:0005737|GO:0007059|GO:0004003|GO:0031333|GO:0045944|GO:0008143|GO:…	NM_010028	Mm.289662	13205
A_52_P546459	1.47014e-07	2.4827e-06	2.1397	up	NM_145420	chr10:70718581-70718522	Ube2d1	Mus musculus ubiquitin-conjugating enzyme E2D 1 (Ube2d1), mRNA [NM_145420]	GO:0005515|GO:0000209|GO:0006511|GO:0005737|GO:0004842|GO:0016881|GO:0000166|GO:0016874|GO:0031398|GO:0070936|GO:0005524	NM_145420	Mm.270530	216080
A_55_P2059775	1.48664e-07	2.4899e-06	7.2393	up
A_55_P2094034	1.49003e-07	2.4899e-06	3.51073	up	NM_001167891	chr18:36177391-36177332	Nrg2	Mus musculus neuregulin 2 (Nrg2), mRNA [NM_001167891]	GO:0005006|GO:0005154|GO:0007173|GO:0018108|GO:0043125	NM_001167891	Mm.380390	100042150
A_55_P2038494	1.49048e-07	2.4899e-06	2.07317	up	NM_024233	chr9:48283288-48283229	Rexo2	Mus musculus REX2, RNA exonuclease 2 homolog (S. cerevisiae) (Rexo2), mRNA [NM_024233]	GO:0005739|GO:0008408|GO:0006139|GO:0004527|GO:0004518|GO:0090305|GO:0016787|GO:0005886|GO:0016788|GO:0005730|GO:0005634|GO:0003676	NM_024233	Mm.21911	104444
A_51_P325856	1.49983e-07	2.50155e-06	2.00552	up	NM_026985	chr8:3668713-3668772	1810033B17Rik	Mus musculus RIKEN cDNA 1810033B17 gene (1810033B17Rik), mRNA [NM_026985]	GO:0008150|GO:0003674|GO:0016020|GO:0016021|GO:0005575	NM_026985	Mm.175176	69189
A_52_P375312	1.50962e-07	2.50897e-06	3.12482	up	NM_001005421	chr9:44915486-44915545	Amica1	Mus musculus adhesion molecule, interacts with CXADR antigen 1 (Amica1), mRNA [NM_001005421]	GO:0030054|GO:0016020|GO:0005886|GO:0030593|GO:0016021|GO:0005923|GO:0007155|GO:0050839|GO:0070633|GO:0007157	NM_001005421	Mm.190461	270152
A_55_P2135967	1.51025e-07	2.50897e-06	4.28849	up		chr5:040190517-040190576
A_52_P513842	1.5118e-07	2.50956e-06	2.09493	up	NM_057172	chr3:151885110-151885169	Fubp1	Mus musculus far upstream element (FUSE) binding protein 1 (Fubp1), mRNA [NM_057172]	GO:0010628|GO:0005515|GO:0006355|GO:0006366|GO:0045944|GO:0003723|GO:0001205|GO:0005634|GO:0003677|GO:0006351	NM_057172	Mm.278922	51886
A_51_P256945	1.51618e-07	2.51484e-06	2.14621	up	NM_207525	chr7:19831518-19831577	Opa3	Mus musculus optic atrophy 3 (Opa3), mRNA [NM_207525]	GO:0050905|GO:0005739|GO:0003674|GO:0070584|GO:0040007|GO:0007601|GO:0019216	NM_207525	Mm.239583	403187
A_55_P2025611	1.54201e-07	2.54564e-06	2.21721	up	NM_001281472	chr11:48759554-48759495	Psme2b	Mus musculus protease (prosome, macropain) activator subunit 2B (Psme2b), mRNA [NM_001281472]		NM_001281472	Mm.371573	621823
A_52_P229709	1.56338e-07	2.56696e-06	2.78671	up	NM_025356	chr3:135123030-135125958	Ube2d3	Mus musculus ubiquitin-conjugating enzyme E2D 3 (Ube2d3), mRNA [NM_025356]	GO:0000209|GO:0005515|GO:0006511|GO:0004842|GO:0016567|GO:0006513|GO:0016881|GO:0005886|GO:0016874|GO:0006915|GO:0005575|GO:0005524|GO:0006974|GO:0006281|GO:0070979|GO:0016020|GO:0000166|GO:0043161|GO:0070936|GO:0005768	NM_025356	Mm.49884	66105
A_52_P162509	1.56739e-07	2.56705e-06	2.7548	up	NM_021414	chr6:29856683-29856742	Ahcyl2	Mus musculus S-adenosylhomocysteine hydrolase-like 2 (Ahcyl2), transcript variant 1, mRNA [NM_021414]	GO:0004013|GO:0016787|GO:0005575|GO:0006730	NM_021414	Mm.210899	74340
A_55_P2033362	1.56799e-07	2.56705e-06	7.80793	up	NM_010118	chr10:67004798-67004857	Egr2	Mus musculus early growth response 2 (Egr2), mRNA [NM_010118]	GO:0005515|GO:0003700|GO:0044212|GO:0006366|GO:0016874|GO:0005634|GO:0035914|GO:0046872|GO:0014037|GO:0005737|GO:0071371|GO:0021660|GO:0030278|GO:0048168|GO:0045944|GO:0035284|GO:0006611|GO:0045444|GO:0031625|GO:0001102|GO:0032868|GO:0043066|GO:0006355|GO:0071310|GO:0042552|GO:0021569|GO:0003676|GO:0003677|GO:0006351|GO:0021666|GO:0008045|GO:0003682|GO:0071837|GO:0007622|GO:0071320|GO:0045893|GO:…	NM_010118	Mm.290421	13654
A_55_P1995537	1.5767e-07	2.57463e-06	3.47655	up	NM_010824	chr11:87617840-87617899	Mpo	Mus musculus myeloperoxidase (Mpo), mRNA [NM_010824]	GO:0050830|GO:0050832|GO:0001878|GO:0005615|GO:0005764|GO:0046872|GO:0002679|GO:0005739|GO:0004601|GO:0034374|GO:0019430|GO:0016491|GO:0044130|GO:0042744|GO:0030141|GO:0006979|GO:0008201|GO:0055114|GO:0002149|GO:0020037	NM_010824	Mm.4668	17523
A_55_P1971220	1.59017e-07	2.58658e-06	2.48219	up	NM_001081103	chr5:54509929-54509988	Stim2	Mus musculus stromal interaction molecule 2 (Stim2), mRNA [NM_001081103]	GO:0005515|GO:0005886|GO:0051928|GO:0005246|GO:0005783|GO:0005509|GO:0006874|GO:0032237|GO:0016020|GO:0070588|GO:0006810|GO:0006816|GO:0015279|GO:0016021|GO:0006811	NM_001081103	Mm.265985	116873
A_55_P2059323	1.60141e-07	2.59884e-06	2.32432	up	NR_028497	chr2:14643230-14643289	Gm13315	Mus musculus predicted gene 13315 (Gm13315), non-coding RNA [NR_028497]		NR_028497	Mm.484784	625342
A_52_P311042	1.6049e-07	2.60049e-06	6.98794	up	X67195	chr12:115526523-115526464		M.musculus mRNA (2D12) for autoantibody (V-region heavy chain). [X67195]			Mm.303767
A_55_P2003911	1.60691e-07	2.60173e-06	2.0717	up	AB663493	chr6:070321926-070321985		Mus musculus VL mRNA for anti-Tn immunoglobulin light chain monoclonal antibody, partial cds. [AB663493]			Mm.426205
A_52_P520408	1.61188e-07	2.60777e-06	2.5791	up	NM_030685	chr3:58327639-58327580	Serp1	Mus musculus stress-associated endoplasmic reticulum protein 1 (Serp1), mRNA [NM_030685]	GO:0060124|GO:0005881|GO:0046622|GO:0005783|GO:0045727|GO:0010259|GO:0009791|GO:0015031|GO:0030968|GO:0048644|GO:0001501|GO:0016020|GO:0006810|GO:0006006|GO:0006486|GO:0032024|GO:0016021	NM_030685	Mm.29702	28146
A_55_P2052385	1.61691e-07	2.60788e-06	6.72075	up	NM_194336	chr5:105702187-105702128	Gbp6	Mus musculus guanylate binding protein 6 (Gbp6), mRNA [NM_194336]	GO:0003674|GO:0071222|GO:0071346|GO:0035458|GO:0050830|GO:0020005|GO:0042832|GO:0051856|GO:0031410	NM_194336	Mm.491210	100702
A_52_P185343	1.63046e-07	2.62571e-06	2.59264	up	AK011851	chr11:109241587-109241646	Gna13	guanine nucleotide binding protein, alpha 13 [Source:MGI Symbol;Acc:MGI:95768] [ENSMUST00000106702]	GO:0005515|GO:0007264|GO:0008360|GO:0003924|GO:0031526|GO:0007266|GO:0031702|GO:0007204|GO:0046872|GO:0007243|GO:0030154|GO:0005622|GO:0000166|GO:0004871|GO:0031584|GO:0030334|GO:0001569|GO:0001664|GO:0005834|GO:0030168|GO:0001525|GO:0031683|GO:0005525|GO:0001701|GO:0031234|GO:0006184|GO:0007165|GO:0019001|GO:0007186|GO:0016020|GO:0031752|GO:0007189		Mm.193925	14674
A_66_P109731	1.64431e-07	2.63734e-06	2.62997	up	AY731702	chr6:67892296-67892237		Mus musculus clone 17 immunoglobulin kappa light chain mRNA, partial cds. [AY731702]			Mm.429458
A_51_P270286	1.65466e-07	2.64043e-06	2.71419	up	NM_146229	chr9:114632464-114632523	Dync1li1	Mus musculus dynein cytoplasmic 1 light intermediate chain 1 (Dync1li1), mRNA [NM_146229]	GO:0005813|GO:0005886|GO:0005694|GO:0005874|GO:0090267|GO:0046605|GO:0003777|GO:0005524|GO:0007067|GO:0007049|GO:0000922|GO:0003774|GO:0005737|GO:0030286|GO:0000166|GO:0006810|GO:0000776|GO:0005868|GO:0005856|GO:0000775|GO:0051301|GO:0007018	NM_146229	Mm.128627	235661
A_51_P122246	1.65896e-07	2.64528e-06	2.1386	up	NM_029720	chr15:88656997-88657056	Creld2	Mus musculus cysteine-rich with EGF-like domains 2 (Creld2), mRNA [NM_029720]	GO:0008150|GO:0005794|GO:0005783|GO:0005509|GO:0005576|GO:0005615	NM_029720	Mm.292567	76737
A_51_P233027	1.66858e-07	2.64867e-06	2.92932	up	NM_001033136	chr2:118963254-118963195	Rmdn3	Mus musculus regulator of microtubule dynamics 3 (Rmdn3), mRNA [NM_001033136]	GO:0005739|GO:0003674|GO:0005737|GO:0016020|GO:0005874|GO:0006874|GO:0006915|GO:0005741|GO:0005634|GO:0016021|GO:0005856|GO:0030154	NM_001033136	Mm.475909	67809
A_52_P81468	1.66864e-07	2.64867e-06	2.01173	up	NM_011966	chr9:54802741-54804087	Psma4	Mus musculus proteasome (prosome, macropain) subunit, alpha type 4 (Psma4), mRNA [NM_011966]	GO:0006511|GO:0000502|GO:0005839|GO:0005634|GO:0004298|GO:0005737|GO:0019773|GO:0004175|GO:0016787|GO:0000932|GO:0051603|GO:0006508|GO:0008233	NM_011966	Mm.30270	26441
A_51_P262171	1.6793e-07	2.66122e-06	3.08366	up	NM_008326	chr11:48679128-48679069	Irgm1	Mus musculus immunity-related GTPase family M member 1 (Irgm1), mRNA [NM_008326]	GO:0005794|GO:0016817|GO:0005886|GO:0005770|GO:0005783|GO:0006914|GO:0006952|GO:0042995|GO:0031410|GO:0005525|GO:0005764|GO:0000166|GO:0016020|GO:0016787|GO:0045087|GO:0005768	NM_008326	Mm.29938	15944
A_55_P2214124	1.70016e-07	2.67848e-06	4.15235	up	BC019425	chr12:114498407-114498348	Igh-VJ558	Mus musculus immunoglobulin heavy chain complex, mRNA (cDNA clone MGC:30346 IMAGE:4459683), complete cds. [BC019425]			Mm.458003	16061
A_51_P384673	1.74432e-07	2.72357e-06	4.37691	up	NM_133807	chr11:94505813-94505872	Lrrc59	Mus musculus leucine rich repeat containing 59 (Lrrc59), mRNA [NM_133807]	GO:0042645|GO:0008150|GO:0003674|GO:0016020|GO:0005783|GO:0005634|GO:0016021|GO:0043231	NM_133807	Mm.172720	98238
A_51_P279552	1.75439e-07	2.73321e-06	2.39315	up	NM_016900	chr6:17238393-17238452	Cav2	Mus musculus caveolin 2 (Cav2), transcript variant 1, mRNA [NM_016900]	GO:0051219|GO:0030133|GO:0048471|GO:0008285|GO:0005886|GO:0005634|GO:0051259|GO:0006906|GO:0042803|GO:0070836|GO:0005829|GO:0005622|GO:0016050|GO:0005737|GO:0031748|GO:0000149|GO:0060161|GO:0002080|GO:0048278|GO:0030512|GO:0005811|GO:0019905|GO:0005794|GO:0009986|GO:0048741|GO:0031410|GO:0006897|GO:0031234|GO:0043234|GO:0001938|GO:0016020|GO:0005887|GO:0001937|GO:0005901|GO:0045121|GO:0007005|GO:…	NM_016900	Mm.396075	12390
A_52_P147666	1.75774e-07	2.73639e-06	2.34915	up	NM_023214	chr3:115649601-115649542	Slc30a7	Mus musculus solute carrier family 30 (zinc transporter), member 7 (Slc30a7), mRNA [NM_023214]	GO:0048471|GO:0005794|GO:0008324|GO:0055085|GO:0031982|GO:0005737|GO:0016020|GO:0006810|GO:0016023|GO:0006829|GO:0008270|GO:0016021|GO:0006812|GO:0006811	NM_023214	Mm.34550	66500
A_52_P108502	1.76289e-07	2.74041e-06	6.66977	up	NM_001033270	chr14:15572341-15572400	Slc4a7	Mus musculus solute carrier family 4, sodium bicarbonate cotransporter, member 7 (Slc4a7), mRNA [NM_001033270]	GO:0006820|GO:0005215|GO:0008509|GO:0005886|GO:0061299|GO:0042995|GO:0031410|GO:0060219|GO:0060117|GO:0016323|GO:0016324|GO:0005737|GO:0005452|GO:0016020|GO:0046666|GO:0006810|GO:0016021|GO:0006814|GO:0021747|GO:0007601|GO:0006811|GO:0015293	NM_001033270	Mm.258893	218756
A_55_P2001262	1.76292e-07	2.74041e-06	3.32399	up	JX120220	chr12:115707409-115707350		Mus musculus strain C57BL/6 clone 258 immunoglobulin heavy chain mRNA, partial cds. [JX120220]			Mm.460983
A_51_P238734	1.76504e-07	2.74167e-06	2.21642	up	NM_178620	chr11:116735362-116735421	Mfsd11	Mus musculus major facilitator superfamily domain containing 11 (Mfsd11), mRNA [NM_178620]	GO:0008150|GO:0003674|GO:0016020|GO:0016021|GO:0005575	NM_178620	Mm.348004	69900
A_55_P2009940	1.77404e-07	2.74956e-06	6.12761	up	NM_011725	chrX:51091121-51091062	Xlr	Mus musculus X-linked lymphocyte-regulated complex (Xlr), mRNA [NM_011725]	GO:0008150|GO:0003674|GO:0005575	NM_011725	Mm.379041	22441
A_55_P2179599	1.77951e-07	2.75399e-06	2.3956	up	NM_029509	chr5:105444010-105443951	Gbp8	Mus musculus guanylate-binding protein 8 (Gbp8), mRNA [NM_029509]	GO:0003674|GO:0071346|GO:0005575	NM_029509	Mm.458519	76074
A_52_P481423	1.80272e-07	2.78195e-06	3.56407	up	NM_030249	chr3:104805139-104805080	Cttnbp2nl	Mus musculus CTTNBP2 N-terminal like (Cttnbp2nl), transcript variant 1, mRNA [NM_030249]	GO:0008150|GO:0003674|GO:0005737|GO:0015629|GO:0005856	NM_030249	Mm.200327	80281
A_55_P2026238	1.80419e-07	2.78195e-06	2.57353	up		chr1:175831746-175831687
A_52_P482897	1.81993e-07	2.79903e-06	9.78062	up	NM_009704	chr5:91570090-91570149	Areg	Mus musculus amphiregulin (Areg), mRNA [NM_009704]	GO:0005154|GO:0008284|GO:0060744|GO:0009986|GO:0060750|GO:0051384|GO:0005634|GO:0060598|GO:0005125|GO:0005615|GO:0031175|GO:0014009|GO:0005622|GO:0005737|GO:0045668|GO:0007173|GO:0016020|GO:0016021|GO:0032355|GO:0008083|GO:0060749|GO:0042327	NM_009704	Mm.8039	11839
A_55_P1983508	1.82459e-07	2.79903e-06	5.16896	up	NM_013613	chr2:56959696-56959637	Nr4a2	Mus musculus nuclear receptor subfamily 4, group A, member 2 (Nr4a2), transcript variant 1, mRNA [NM_013613]	GO:0005515|GO:0010468|GO:0008344|GO:0010467|GO:0021986|GO:0003700|GO:0006366|GO:0003707|GO:0016265|GO:0005634|GO:0009791|GO:0046872|GO:0042053|GO:0042416|GO:0043576|GO:0043524|GO:0005737|GO:0042417|GO:0010035|GO:0045944|GO:0031668|GO:0030182|GO:0043401|GO:0004879|GO:0001666|GO:0006355|GO:0046982|GO:0006357|GO:0042551|GO:0021953|GO:0021952|GO:0051866|GO:0043085|GO:0003677|GO:0000979|GO:0006351|GO:…	NM_013613	Mm.3507	18227
A_66_P133270	1.84017e-07	2.81476e-06	3.66835	up	NM_025813	chr3:67398762-67400110	Mfsd1	Mus musculus major facilitator superfamily domain containing 1 (Mfsd1), mRNA [NM_025813]	GO:0008150|GO:0003674|GO:0016020|GO:0006810|GO:0016021|GO:0005575|GO:0055085	NM_025813	Mm.491153	66868
A_55_P2119155	1.84351e-07	2.81509e-06	3.46142	up	NM_001204875	chr2:29925091-29925150	Set	Mus musculus SET nuclear oncogene (Set), transcript variant 2, mRNA [NM_001204875]	GO:0043234|GO:0048471|GO:0043524|GO:0005737|GO:0005783|GO:0006334|GO:0005634|GO:0045892|GO:0003677	NM_001204875	Mm.335942	56086
A_51_P295625	1.85043e-07	2.81812e-06	2.78152	up	NM_007479	chr14:27475919-27475978	Arf4	Mus musculus ADP-ribosylation factor 4 (Arf4), mRNA [NM_007479]	GO:0005622|GO:0005515|GO:0005737|GO:0005794|GO:0007173|GO:0005886|GO:0000166|GO:0007264|GO:0006810|GO:0016192|GO:0015031|GO:0005525	NM_007479	Mm.297768	11843
A_52_P449629	1.85662e-07	2.8255e-06	2.75217	up	NM_001013806	chr3:157668760-157668819	Ankrd13c	Mus musculus ankyrin repeat domain 13c (Ankrd13c), mRNA [NM_001013806]	GO:0010869|GO:0048471|GO:0016020|GO:0005783|GO:0005102|GO:2000209|GO:0006621	NM_001013806	Mm.265806	433667
A_55_P2262287	1.86128e-07	2.82679e-06	2.28023	up	AK139147	chr15:36180465-36180406	5430434G16Rik	Mus musculus 7 days neonate cerebellum cDNA, RIKEN full-length enriched library, clone:A730047B13 product:hypothetical protein, full insert sequence. [AK139147]			Mm.440854	71385
A_51_P376347	1.86271e-07	2.82679e-06	2.47367	up	NM_013546	chr6:135087829-135087770	Hebp1	Mus musculus heme binding protein 1 (Hebp1), mRNA [NM_013546]	GO:0005739|GO:0005737|GO:0042168|GO:0020037|GO:0005829	NM_013546	Mm.378937	15199
A_55_P2006604	1.8686e-07	2.82679e-06	3.66294	up	NM_026054	chr6:149279954-149280013	2810474O19Rik	Mus musculus RIKEN cDNA 2810474O19 gene (2810474O19Rik), mRNA [NM_026054]	GO:0008150|GO:0003674|GO:0005575	NM_026054	Mm.333515	67246
A_55_P2103698	1.90658e-07	2.86423e-06	3.65254	up	NM_015783	chr4:155573708-155573649	Isg15	Mus musculus ISG15 ubiquitin-like modifier (Isg15), mRNA [NM_015783]	GO:0005515|GO:0032020|GO:0005576|GO:0032649|GO:0005737|GO:0051607|GO:0045648|GO:0019941|GO:0031386|GO:0034340|GO:0031397|GO:0042742|GO:0045071	NM_015783	Mm.4950	100038882
A_51_P481159	1.90879e-07	2.86551e-06	2.08943	up	NM_173047	chr16:93691120-93691179	Cbr3	Mus musculus carbonyl reductase 3 (Cbr3), mRNA [NM_173047]	GO:0005737|GO:0004090|GO:0008152|GO:0016491|GO:0005634|GO:0070402|GO:0042376|GO:0055114|GO:0005829|GO:0000253	NM_173047	Mm.4512	109857
A_52_P281702	1.91331e-07	2.86713e-06	12.0782	up	NM_010518	chr1:72904888-72904829	Igfbp5	Mus musculus insulin-like growth factor binding protein 5 (Igfbp5), mRNA [NM_010518]	GO:0017148|GO:0051897|GO:0031994|GO:0001558|GO:0014912|GO:0010906|GO:0031069|GO:0044342|GO:0019838|GO:0006006|GO:0001968|GO:0005520|GO:0030336|GO:0060056|GO:0005576|GO:0048662|GO:0042593|GO:0016942|GO:0071407|GO:0045668|GO:0043569|GO:0043568|GO:0071320|GO:0040008|GO:0051146	NM_010518	Mm.405761	16011
A_52_P80944	1.92006e-07	2.87422e-06	4.49803	up	NM_011756	chr7:29161999-29161940	Zfp36	Mus musculus zinc finger protein 36 (Zfp36), mRNA [NM_011756]	GO:0005515|GO:0010494|GO:0005634|GO:0003729|GO:0035925|GO:0007243|GO:0019957|GO:0046872|GO:0005829|GO:0071889|GO:0005737|GO:0042594|GO:0045638|GO:0017091|GO:0000289|GO:0000288|GO:0043488|GO:0006357|GO:0019901|GO:0032680|GO:0060213|GO:0000122|GO:0006402|GO:0003677|GO:0035278|GO:0050779|GO:1900153|GO:0050728|GO:0070935	NM_011756	Mm.389856	22695
A_55_P2035315	1.92662e-07	2.87788e-06	3.16879	up	NM_145839	chr5:99646507-99646448	Rasgef1b	Mus musculus RasGEF domain family, member 1B (Rasgef1b), transcript variant 1, mRNA [NM_145839]	GO:0005622|GO:0005085|GO:0051056|GO:0050790|GO:0007264|GO:0005768|GO:0005088	NM_145839	Mm.259074	320292
A_55_P1952828	1.93556e-07	2.881e-06	2.27083	up		chr18:010067524-010067465
A_55_P2111790	1.9422e-07	2.88886e-06	2.03023	up	NM_010276	chr4:11641692-11641751	Gem	Mus musculus GTP binding protein (gene overexpressed in skeletal muscle) (Gem), mRNA [NM_010276]	GO:0005515|GO:0072686|GO:0051276|GO:0000287|GO:0005886|GO:0007264|GO:0003924|GO:0030496|GO:0005634|GO:0051233|GO:0005525|GO:0006184|GO:0007165|GO:0007067|GO:0000166|GO:0016020|GO:0009898|GO:0019003	NM_010276	Mm.247486	14579
A_52_P27244	1.94363e-07	2.88894e-06	3.1402	up	NM_207692	chr11:49677113-49677172	Mapk9	Mus musculus mitogen-activated protein kinase 9 (Mapk9), transcript variant alpha2, mRNA [NM_207692]	GO:0005515|GO:2001235|GO:0005634|GO:0001836|GO:0031175|GO:0010770|GO:0045429|GO:0005829|GO:0046328|GO:0005739|GO:0004705|GO:0034644|GO:0005737|GO:0000166|GO:0016301|GO:0031396|GO:0016772|GO:0004707|GO:0023014|GO:0043065|GO:0006919|GO:0010744|GO:0042493|GO:0031394|GO:0007254|GO:0031435|GO:0032722|GO:0007258|GO:0005524|GO:0008656|GO:0043280|GO:0010628|GO:0016310|GO:0004672|GO:0004674|GO:0001934|GO:…	NM_207692	Mm.68933	26420
A_51_P420400	1.94869e-07	2.89441e-06	4.17941	up	NM_010703	chr3:130907851-130926012	Lef1	Mus musculus lymphoid enhancer binding factor 1 (Lef1), transcript variant 1, mRNA [NM_010703]	GO:0005515|GO:0003700|GO:0008013|GO:0006366|GO:0030111|GO:0030307|GO:0032714|GO:0003705|GO:0001756|GO:0032713|GO:0001755|GO:0030879|GO:0021861|GO:0032993|GO:0016055|GO:0043027|GO:0001944|GO:0021542|GO:0022407|GO:0022408|GO:0000977|GO:0022409|GO:0030335|GO:0033153|GO:0008301|GO:0021879|GO:0030331|GO:0000122|GO:0030509|GO:0021873|GO:0035326|GO:0001649|GO:0043392|GO:0008134|GO:0008284|GO:0010718|GO:…	NM_010703	Mm.255219	16842
A_52_P68714	1.95776e-07	2.90542e-06	2.00436	up		chr19:015035172-015035113
A_51_P129100	1.9591e-07	2.90542e-06	2.38189	up	NM_153055	chr10:42543733-42547689	Sec63	Mus musculus SEC63-like (S. cerevisiae) (Sec63), mRNA [NM_153055]	GO:0006807|GO:0005783|GO:0006614|GO:0005623|GO:0010259|GO:0031204|GO:0015031|GO:0001889|GO:0005622|GO:0016020|GO:0008565|GO:0006810|GO:0072001|GO:0006620|GO:0016021	NM_153055	Mm.214344	140740
A_55_P2067620	1.96025e-07	2.90542e-06	2.90873	up	L09027	chr6:67505984-67506043		Mus musculus Ig rearranged anti-Sm hybridoma mRNA V-region sequence. [L09027]			Mm.360305
A_55_P1969997	1.97966e-07	2.92389e-06	2.09401	up	NM_001135727	chrX:156266451-156266510	Sh3kbp1	Mus musculus SH3-domain kinase binding protein 1 (Sh3kbp1), transcript variant 1, mRNA [NM_001135727]	GO:0005515|GO:0043005|GO:0017124|GO:0030054|GO:0008360|GO:0045202|GO:0006915|GO:0031410|GO:0006897|GO:0005737|GO:0016020|GO:0016477|GO:0007010|GO:0005856	NM_001135727	Mm.286495	58194
A_51_P488739	1.98419e-07	2.92731e-06	32.7903	up	NM_030701	chr5:124313790-124313731	Niacr1	Mus musculus niacin receptor 1 (Niacr1), mRNA [NM_030701]	GO:0001781|GO:0035590|GO:0050995|GO:0070165|GO:0005886|GO:0004930|GO:0006915|GO:0005525|GO:0007165|GO:0007186|GO:0016020|GO:0001614|GO:0004871|GO:0016021|GO:0070553|GO:0033031	NM_030701	Mm.440567	80885
A_55_P2150228	2.012e-07	2.94887e-06	2.46598	up	NM_018878	chr5:28067291-28067232	Paxip1	Mus musculus PAX interacting (with transcription-activation domain) protein 1 (Paxip1), mRNA [NM_018878]	GO:0005515|GO:0006355|GO:0000416|GO:0030330|GO:0005634|GO:0006310|GO:0060261|GO:0035066|GO:0006351|GO:0006974|GO:0035097|GO:0006281|GO:0051571|GO:0043542|GO:0010212|GO:0045830|GO:0031398|GO:0060717|GO:0060612|GO:0001570|GO:0051568	NM_018878	Mm.277190	55982
A_55_P2051322	2.0263e-07	2.96363e-06	2.0421	up	NM_025994	chr4:141414527-141414468	Efhd2	Mus musculus EF hand domain containing 2 (Efhd2), mRNA [NM_025994]	GO:0005515|GO:0016020|GO:0005509|GO:0046872	NM_025994	Mm.395598	27984
A_55_P2141585	2.04033e-07	2.97875e-06	2.36862	up		chr2:023365128-023365187		UB2D3_HUMAN (P61077) Ubiquitin-conjugating enzyme E2 D3 (Ubiquitin-protein ligase D3) (Ubiquitin carrier protein D3) (Ubiquitin-conjugating enzyme E2-17 kDa 3) (E2(17)KB 3) , complete [TC1597894]	GO:0005515|GO:0006511|GO:0006512|GO:0004842|GO:0016874|GO:0043161|GO:0005634|GO:0001558|GO:0006464
A_52_P137371	2.0407e-07	2.97875e-06	2.55751	up	NM_008255	chr13:97420006-97419947	Hmgcr	Mus musculus 3-hydroxy-3-methylglutaryl-Coenzyme A reductase (Hmgcr), mRNA [NM_008255]	GO:0050661|GO:0006629|GO:0050662|GO:0006695|GO:0008284|GO:0006694|GO:0005783|GO:0032874|GO:0009790|GO:0015936|GO:0070402|GO:0042803|GO:0043231|GO:0061045|GO:0043407|GO:0045908|GO:0010666|GO:0070374|GO:0008202|GO:0005778|GO:0008203|GO:0010664|GO:0043066|GO:0051262|GO:0004420|GO:0008299|GO:0048661|GO:0048643|GO:0016616|GO:0006743|GO:0016020|GO:0008542|GO:0005789|GO:0016126|GO:0016491|GO:0016021|GO:…	NM_008255	Mm.316652	15357
A_52_P191468	2.04239e-07	2.97875e-06	3.29108	up	NM_138589	chr7:129222064-129222123	Ubfd1	Mus musculus ubiquitin family domain containing 1 (Ubfd1), mRNA [NM_138589]	GO:0008150|GO:0003674|GO:0005575	NM_138589	Mm.282122	28018
A_55_P1996751	2.08672e-07	3.01501e-06	2.43755	up		chr12:089305682-089305741
A_55_P2064771	2.09112e-07	3.01649e-06	3.25886	up	NM_001252055	chr15:74875554-74875495	Ly6c1	Mus musculus lymphocyte antigen 6 complex, locus C1 (Ly6c1), transcript variant 2, mRNA [NM_001252055]	GO:0016020|GO:0005886|GO:0031225|GO:0009897	NM_001252055	Mm.1583	17067
A_51_P484254	2.09891e-07	3.02304e-06	2.27222	up	NM_144844	chr14:123212448-123276023	Pcca	Mus musculus propionyl-Coenzyme A carboxylase, alpha polypeptide (Pcca), mRNA [NM_144844]	GO:0005739|GO:0000166|GO:0016874|GO:0008152|GO:0004658|GO:0004075|GO:0019899|GO:0003824|GO:0005524|GO:0046872	NM_144844	Mm.23876	110821
A_55_P2164492	2.11469e-07	3.03201e-06	4.22474	up	AK152815	chr2:156945953-156945894	Samhd1	SAM domain and HD domain, 1 [Source:MGI Symbol;Acc:MGI:1927468] [ENSMUST00000149313]	GO:0051607|GO:0008081|GO:0016787|GO:0045087|GO:0003723|GO:0045088|GO:0005634|GO:0003824|GO:0003676|GO:0046872		Mm.248478	56045
A_55_P1981479	2.11507e-07	3.03201e-06	3.85588	up	NM_008326	chr11:48679691-48679632	Irgm1	Mus musculus immunity-related GTPase family M member 1 (Irgm1), mRNA [NM_008326]	GO:0005794|GO:0016817|GO:0005886|GO:0005770|GO:0005783|GO:0006914|GO:0006952|GO:0042995|GO:0031410|GO:0005525|GO:0005764|GO:0000166|GO:0016020|GO:0016787|GO:0045087|GO:0005768	NM_008326	Mm.29938	15944
A_51_P291501	2.13191e-07	3.04716e-06	7.13505	up	NM_001081062	chr13:113780810-113780869	Ccno	Mus musculus cyclin O (Ccno), mRNA [NM_001081062]	GO:0004844|GO:0007049|GO:0019901|GO:0006284|GO:0051726|GO:0005654|GO:0005634|GO:0000079|GO:0051301	NM_001081062	Mm.25457	218630
A_55_P1999790	2.15014e-07	3.0638e-06	2.07068	up	NM_134117	chr17:83624301-83624360	Pkdcc	Mus musculus protein kinase domain containing, cytoplasmic (Pkdcc), mRNA [NM_134117]	GO:0030501|GO:0005794|GO:0048286|GO:0042997|GO:0007275|GO:0048566|GO:0030282|GO:0015031|GO:0005524|GO:0030154|GO:0016310|GO:0001501|GO:0004672|GO:0035264|GO:0000166|GO:0001503|GO:0016301|GO:0006810|GO:0060021|GO:0032332|GO:0006468|GO:0035108|GO:0016740|GO:0016772	NM_134117	Mm.311974	106522
A_55_P2163028	2.16003e-07	3.0701e-06	2.93092	up	NM_010499	chr8:87186273-87186214	Ier2	Mus musculus immediate early response 2 (Ier2), mRNA [NM_010499]	GO:0008150|GO:0003674|GO:0005737	NM_010499	Mm.399	15936
A_51_P411297	2.16192e-07	3.07019e-06	2.19344	up	NM_016714	chr15:84770217-84770276	Nup50	Mus musculus nucleoporin 50 (Nup50), mRNA [NM_016714]	GO:0005622|GO:0005515|GO:0031965|GO:0005487|GO:0005643|GO:0030529|GO:0005623|GO:0006913|GO:0001841	NM_016714	Mm.28379	18141
A_52_P205797	2.16423e-07	3.0714e-06	2.39713	up	NM_177683	chr6:114871409-114871350	Vgll4	Mus musculus vestigial like 4 (Drosophila) (Vgll4), mRNA [NM_177683]	GO:0008150|GO:0003674|GO:0006355|GO:0005634|GO:0006351	NM_177683	Mm.268357	232334
A_66_P126915	2.1755e-07	3.0799e-06	5.7892	up	AK021326	chr9:116248565-116248624	D730003K21Rik	Mus musculus 10 days lactation, adult female mammary gland cDNA, RIKEN full-length enriched library, clone:D730003K21 product:unclassifiable, full insert sequence. [AK021326]	GO:0008150|GO:0003674|GO:0005575		Mm.44991	78580
A_51_P314907	2.20591e-07	3.11583e-06	3.10892	up	NM_013726	chr5:8397548-8397489	Dbf4	Mus musculus DBF4 homolog (S. cerevisiae) (Dbf4), transcript variant 1, mRNA [NM_013726]	GO:0006260|GO:0007049|GO:0004674|GO:0008270|GO:0006468|GO:0005634|GO:0003676|GO:0007089|GO:0046872	NM_013726	Mm.292470	27214
A_66_P114167	2.23287e-07	3.13378e-06	6.26607	up	XM_003689368	chr5:24727791-24727732	LOC100862627	PREDICTED: Mus musculus uncharacterized LOC100862627 (LOC100862627), mRNA [XM_003689368]		XM_003689368	Mm.246718	100862627
A_51_P386539	2.23378e-07	3.13378e-06	2.12063	up	NM_026301	chr18:21141783-21141842	Rnf125	Mus musculus ring finger protein 125 (Rnf125), mRNA [NM_026301]	GO:0008150|GO:0016874|GO:0008270|GO:0005575|GO:0046872	NM_026301	Mm.45980	67664
A_55_P2068772	2.24831e-07	3.14518e-06	2.3926	up	NM_026554	chr16:31957203-31957262	Ncbp2	Mus musculus nuclear cap binding protein subunit 2 (Ncbp2), mRNA [NM_026554]	GO:0008380|GO:0000339|GO:0006397|GO:0003723|GO:0045292|GO:0006370|GO:0005634|GO:0031047|GO:0003676|GO:0006417|GO:0005737|GO:0000166|GO:0000184|GO:0006446|GO:0006810|GO:0005654|GO:0051028|GO:0000340|GO:0005845|GO:0005846	NM_026554	Mm.290027	68092
A_52_P423021	2.24853e-07	3.14518e-06	2.25421	up	NM_028059	chr16:64784762-64784703	Zfp654	Mus musculus zinc finger protein 654 (Zfp654), mRNA [NM_028059]	GO:0008150|GO:0006355|GO:0005634|GO:0003677|GO:0046872|GO:0006351	NM_028059	Mm.25960	72020
A_51_P193146	2.25685e-07	3.15336e-06	3.76628	up	NM_028595	chr19:11545580-11545639	Ms4a6c	Mus musculus membrane-spanning 4-domains, subfamily A, member 6C (Ms4a6c), transcript variant 1, mRNA [NM_028595]	GO:0016020|GO:0016021	NM_028595	Mm.440755	73656
A_55_P2058023	2.25797e-07	3.15336e-06	2.32433	up	U18569	chr6:69494414-69494355		Mus musculus immunoglobulin kappa light chain, variable region mRNA, clone BALB/c-26, partial cds. [U18569]			Mm.489584
A_52_P266132	2.26943e-07	3.1635e-06	4.38791	up	NM_008013	chr5:20883482-20883541	Fgl2	Mus musculus fibrinogen-like protein 2 (Fgl2), mRNA [NM_008013]	GO:0019835|GO:0005576	NM_008013	Mm.292100	14190
A_55_P2091348	2.28425e-07	3.16901e-06	2.83262	up		chr17:015672483-015672424
A_55_P2014427	2.28591e-07	3.16924e-06	3.36718	up	NM_001034031	chr6:113420078-113420137	Il17re	Mus musculus interleukin 17 receptor E (Il17re), transcript variant 3, mRNA [NM_001034031]	GO:0005737|GO:0006954|GO:0016020|GO:0005886|GO:0005576|GO:0016021	NM_001034031	Mm.131781	57890
A_52_P186937	2.29281e-07	3.17462e-06	2.36205	up	NM_020557	chr12:27164119-27164178	Cmpk2	Mus musculus cytidine monophosphate (UMP-CMP) kinase 2, mitochondrial (Cmpk2), mRNA [NM_020557]	GO:0009041|GO:0004127|GO:0004550|GO:0005634|GO:0006221|GO:0006233|GO:0009142|GO:0006227|GO:0005524|GO:0004798|GO:0005739|GO:0006165|GO:0016310|GO:0071222|GO:0000166|GO:0016301|GO:0033862|GO:0016740	NM_020557	Mm.271839	22169
A_52_P5652	2.30979e-07	3.17726e-06	2.10894	up	NM_019748	chr7:16953902-16952241	Sae1	Mus musculus SUMO1 activating enzyme subunit 1 (Sae1), transcript variant 1, mRNA [NM_019748]	GO:0043008|GO:0046982|GO:0016925|GO:0016874|GO:0005634|GO:0008641|GO:0008022|GO:0003824|GO:0019948|GO:0006464|GO:0043231	NM_019748	Mm.258530	56459
A_55_P2090279	2.30983e-07	3.17726e-06	3.04509	up		chr10:099761022-099760963
A_55_P1993001	2.31566e-07	3.18102e-06	4.9505	up	AF303868	chr12:116446492-116446433		Mus musculus clone J558.37 immunoglobulin heavy chain variable region mRNA, partial cds. [AF303868]			Mm.489023
A_51_P271370	2.33346e-07	3.19538e-06	2.76919	up	NM_001042565	chr11:79055104-79054246	Wsb1	Mus musculus WD repeat and SOCS box-containing 1 (Wsb1), transcript variant 2, mRNA [NM_001042565]	GO:0035556|GO:0005622|GO:0008150|GO:0003674	NM_001042565	Mm.307022	78889
A_55_P2087984	2.33364e-07	3.19538e-06	4.17658	up	NM_001164671	chr4:40679954-40680014	Dnaja1	Mus musculus DnaJ (Hsp40) homolog, subfamily A, member 1 (Dnaja1), transcript variant 1, mRNA [NM_001164671]	GO:0016020|GO:0009408|GO:0042769|GO:0006457|GO:0031072|GO:0051082|GO:0030317|GO:0007283|GO:0005524|GO:0046872|GO:0030521|GO:0050750	NM_001164671	Mm.27897	15502
A_52_P657123	2.34269e-07	3.20568e-06	2.33277	up	XM_003945586	chr18:14650668-14650727	LOC101056031	PREDICTED: Mus musculus non-histone chromosomal protein HMG-17-like (LOC101056031), mRNA [XM_003945586]		XM_003945586		101056031
A_52_P52618	2.37135e-07	3.23178e-06	2.04248	up	NM_007780	chr15:78181168-78181227	Csf2rb	Mus musculus colony stimulating factor 2 receptor, beta, low-affinity (granulocyte-macrophage) (Csf2rb), mRNA [NM_007780]	GO:0005515|GO:0004896|GO:0016020|GO:0019221|GO:0016021	NM_007780	Mm.235324	12983
A_52_P265002	2.37219e-07	3.23178e-06	2.031	up	NM_008839	chr3:32360630-32360689	Pik3ca	Mus musculus phosphatidylinositol 3-kinase, catalytic, alpha polypeptide (Pik3ca), mRNA [NM_008839]	GO:0005515|GO:2000653|GO:0005886|GO:2000270|GO:0044029|GO:0043560|GO:2000811|GO:0005622|GO:0033138|GO:0043524|GO:0000166|GO:0016301|GO:0045860|GO:0016303|GO:0040014|GO:0016773|GO:0006006|GO:0016772|GO:0036092|GO:0048015|GO:0001525|GO:0030295|GO:0005524|GO:0030027|GO:0046854|GO:0016310|GO:0046934|GO:0004674|GO:0043491|GO:0006468|GO:0035005|GO:0005942|GO:0005943|GO:0016740	NM_008839	Mm.260521	18706
A_51_P312121	2.37957e-07	3.2351e-06	2.16453	up	NM_011723	chr17:74233570-74233511	Xdh	Mus musculus xanthine dehydrogenase (Xdh), mRNA [NM_011723]	GO:0051898|GO:0005515|GO:2001213|GO:0008762|GO:0045453|GO:0050660|GO:0003824|GO:0010044|GO:0005615|GO:0046872|GO:0042803|GO:0005829|GO:0005737|GO:1900745|GO:0030856|GO:0005777|GO:0051536|GO:0005506|GO:0051537|GO:0006919|GO:0004854|GO:0004855|GO:0009055|GO:0016614|GO:0005576|GO:1900747|GO:0043546|GO:0007595|GO:0001937|GO:0010629|GO:0009115|GO:0016491|GO:0001933|GO:2000379|GO:0045602|GO:0055114|GO:…	NM_011723	Mm.11223	22436
A_55_P2010038	2.38885e-07	3.2441e-06	5.75198	up	NM_009404	chr17:57247062-57247121	Tnfsf9	Mus musculus tumor necrosis factor (ligand) superfamily, member 9 (Tnfsf9), mRNA [NM_009404]	GO:0005164|GO:0006955|GO:0016020|GO:0005886|GO:0042127|GO:0005102|GO:0032813|GO:0016021|GO:0005615|GO:0005125	NM_009404	Mm.41171	21950
A_55_P2037689	2.38927e-07	3.2441e-06	2.59753	up		chr2:059237555-059237496
A_52_P552194	2.39879e-07	3.24849e-06	3.16866	up	NM_133990	chrX:33710154-33710213	Il13ra1	Mus musculus interleukin 13 receptor, alpha 1 (Il13ra1), mRNA [NM_133990]	GO:0004896|GO:0016020|GO:0016515|GO:0035772|GO:0016021	NM_133990	Mm.24208	16164
A_52_P374897	2.40779e-07	3.25245e-06	14.7127	up	NM_009705	chr12:80252972-80253031	Arg2	Mus musculus arginase type II (Arg2), mRNA [NM_009705]	GO:0050998|GO:0019547|GO:0016813|GO:0006941|GO:0046872|GO:0005739|GO:0010963|GO:0016787|GO:0051001|GO:0045988|GO:0000050|GO:0006525|GO:0004053	NM_009705	Mm.3506	11847
A_55_P1976007	2.42081e-07	3.25859e-06	2.07316	up	NM_134013	chr11:30756055-30756114	Psme4	Mus musculus proteasome (prosome, macropain) activator subunit 4 (Psme4), mRNA [NM_134013]	GO:0000502|GO:0005634|GO:0007275|GO:0007283|GO:0006974|GO:0030154|GO:0005829|GO:0016504|GO:0010952|GO:0005737|GO:0006281|GO:0070577|GO:0035093|GO:0010499	NM_134013	Mm.240066	103554
A_52_P286141	2.42951e-07	3.26293e-06	2.61072	up	NM_025902	chr3:135074047-135073988	Cisd2	Mus musculus CDGSH iron sulfur domain 2 (Cisd2), mRNA [NM_025902]	GO:0048471|GO:0051536|GO:0000422|GO:0051537|GO:0005783|GO:0006914|GO:0005741|GO:0010259|GO:0046872|GO:0042803|GO:0043231|GO:0005739|GO:0043234|GO:0016020|GO:0005789|GO:0010506|GO:0016021	NM_025902	Mm.269993	67006
A_55_P2131279	2.4361e-07	3.26686e-06	2.02201	up	NM_007508	chr16:44085642-44085583	Atp6v1a	Mus musculus ATPase, H+ transporting, lysosomal V1 subunit A (Atp6v1a), mRNA [NM_007508]	GO:0046034|GO:0005886|GO:0033180|GO:0005765|GO:0005524|GO:0005829|GO:0005739|GO:0005902|GO:0016324|GO:0000166|GO:0016787|GO:0046961|GO:0006810|GO:0015991|GO:0016820|GO:0033178|GO:0006811|GO:0015992	NM_007508	Mm.217787	11964
A_55_P2126814	2.43893e-07	3.26724e-06	2.96666	up		chr1:012111494-012111553
A_55_P2018542	2.45913e-07	3.28384e-06	4.59959	up	NM_019766	chr10:127513224-127513297	Ptges3	Mus musculus prostaglandin E synthase 3 (cytosolic) (Ptges3), mRNA [NM_019766]	GO:0043005|GO:0048471|GO:0006693|GO:0008283|GO:0003720|GO:0005884|GO:0051879|GO:0005634|GO:0043231|GO:0002039|GO:0060430|GO:0005737|GO:0050220|GO:0001516|GO:0060548|GO:0043025|GO:0006278|GO:0005697|GO:0005978|GO:0019233|GO:0010628|GO:0043234|GO:0070389|GO:0042921|GO:0043588|GO:0051082|GO:0019899	NM_019766	Mm.305816	56351
A_52_P23308	2.47345e-07	3.2938e-06	3.36744	up	NM_027482	chr3:127573687-127573628	5730508B09Rik	Mus musculus RIKEN cDNA 5730508B09 gene (5730508B09Rik), mRNA [NM_027482]	GO:0008150|GO:0003674|GO:0016020|GO:0016021|GO:0005575	NM_027482	Mm.317049	70617
A_52_P408757	2.48093e-07	3.29621e-06	3.45884	up	NM_010188	chr1:172984188-172984129	Fcgr3	Mus musculus Fc receptor, IgG, low affinity III (Fcgr3), mRNA [NM_010188]	GO:0001812|GO:0045576|GO:0001820|GO:0005886|GO:0042535|GO:0030593|GO:0042590|GO:0005623|GO:0006910|GO:0006911|GO:0001805|GO:0050766|GO:0016020|GO:0019864|GO:0050776|GO:0001798|GO:0016021|GO:0019770|GO:0001788|GO:0007166|GO:0038094	NM_010188	Mm.22119	14131
A_55_P1998937	2.50634e-07	3.31948e-06	2.5082	up	NM_177635	chr17:36685754-36685813	H2-M11	Mus musculus histocompatibility 2, M region locus 11 (H2-M11), mRNA [NM_177635]	GO:0002474|GO:0005886|GO:0042605|GO:0005102	NM_177635	Mm.246582	224754
A_52_P16356	2.51084e-07	3.32334e-06	3.89229	up	AK013505	chr19:24552642-24552701		Mus musculus adult male hippocampus cDNA, RIKEN full-length enriched library, clone:2900009I07 product:hypothetical protein, full insert sequence. [AK013505]
A_52_P15388	2.5301e-07	3.33517e-06	20.9134	up	NM_008522	chr9:110942873-110942932	Ltf	Mus musculus lactotransferrin (Ltf), mRNA [NM_008522]	GO:0034145|GO:0071902|GO:0001817|GO:0055072|GO:0046872|GO:0006879|GO:0005737|GO:0051092|GO:0006810|GO:0006508|GO:0031665|GO:0030141|GO:0043123|GO:0008201|GO:0006811|GO:0032680|GO:0005576|GO:0008199|GO:0001503|GO:0016787|GO:0008236|GO:0006826|GO:0008233|GO:0043539|GO:0019732	NM_008522	Mm.282359	17002
A_55_P2117342	2.53404e-07	3.33517e-06	2.62612	up	S74547	chr6:68253070-68253129		Ig V kappa =anti-Sm autoantibody SM2K [mice, MRL/lpr, spleen, B cell hybridoma, mRNA Partial Mutant, 329 nt]. [S74547]			Mm.333124
A_55_P2026748	2.53932e-07	3.33784e-06	2.03374	up	NM_175446	chrX:131508017-131507958	Zmat1	Mus musculus zinc finger, matrin type 1 (Zmat1), mRNA [NM_175446]	GO:0008150|GO:0005634|GO:0003677|GO:0046872	NM_175446	Mm.336238	215693
A_55_P2068849	2.54084e-07	3.33784e-06	2.16115	up	NM_010948	chr4:133089170-133089111	Nudc	Mus musculus nuclear distribution gene C homolog (Aspergillus) (Nudc), mRNA [NM_010948]	GO:0005515|GO:0007067|GO:0007049|GO:0005737|GO:0005794|GO:0007097|GO:0005874|GO:0005634|GO:0005856|GO:0051301	NM_010948	Mm.69	18221
A_55_P2171658	2.54311e-07	3.33875e-06	2.21434	up	NM_152220	chr19:11852097-11852038	Stx3	Mus musculus syntaxin 3 (Stx3), transcript variant A, mRNA [NM_152220]	GO:0005515|GO:0043005|GO:0050544|GO:0005886|GO:0042581|GO:0005623|GO:0042582|GO:0031201|GO:0006887|GO:0006886|GO:0031175|GO:0030426|GO:0005484|GO:0016324|GO:0016020|GO:0005911|GO:0006810|GO:0006836|GO:0061025|GO:0016021|GO:0030141|GO:0016192	NM_152220	Mm.272264	20908
A_52_P595225	2.55386e-07	3.34836e-06	2.25169	up	NM_022997	chr8:87785202-87785143	Vps35	Mus musculus vacuolar protein sorting 35 (Vps35), mRNA [NM_022997]	GO:0005773|GO:0005515|GO:0005737|GO:0016020|GO:0006624|GO:0006810|GO:0016021|GO:0015031|GO:0005765|GO:0043231|GO:0005829|GO:0005768	NM_022997	Mm.296520	65114
A_51_P123134	2.5568e-07	3.34836e-06	2.3099	up	NM_146235	chrX:99338680-99338621	Ercc6l	Mus musculus excision repair cross-complementing rodent repair deficiency complementation group 6 like (Ercc6l), mRNA [NM_146235]	GO:0005694|GO:0004386|GO:0005575|GO:0003676|GO:0003677|GO:0005524|GO:0008150|GO:0007049|GO:0007067|GO:0000166|GO:0016787|GO:0000776|GO:0000775|GO:0051301	NM_146235	Mm.31911	236930
A_66_P140474	2.56034e-07	3.35091e-06	2.22062	up	M83037	chr6:069388375-069388316		M.musculus immunoglobulin rearranged kappa-chain (OK1) mRNA V region, partial cds. [M83037]			Mm.347895
A_52_P518997	2.58128e-07	3.36366e-06	3.05905	up	NM_010139	chr4:140885139-140885198	Epha2	Mus musculus Eph receptor A2 (Epha2), mRNA [NM_010139]	GO:0005515|GO:0030054|GO:0042995|GO:0014028|GO:0030154|GO:0005622|GO:0005003|GO:0000166|GO:0046849|GO:0016301|GO:0070309|GO:0070372|GO:0016772|GO:0060035|GO:0018108|GO:0070848|GO:0032863|GO:0001649|GO:0043535|GO:0016310|GO:0033598|GO:0001501|GO:0005887|GO:0043491|GO:0005925|GO:0060444|GO:0051898|GO:0033628|GO:0005886|GO:0048570|GO:0010591|GO:0030182|GO:0007155|GO:0031256|GO:0001568|GO:0008630|GO:…	NM_010139	Mm.2581	13836
A_55_P2173210	2.61718e-07	3.39781e-06	2.4213	up	XM_003084464	chr1:175711197-175711138	Gm16340	PREDICTED: Mus musculus predicted gene 16340 (Gm16340), mRNA [XM_003084464]		XM_003084464		100504287
A_55_P2013273	2.62607e-07	3.40305e-06	2.0343	up		chr2:110049625-110049566
A_55_P2082070	2.62842e-07	3.404e-06	2.23131	up	NM_027592	chr13:101435915-101435974	Ak6	Mus musculus adenylate kinase isoenzyme 6 (Ak6), mRNA [NM_027592]		NM_027592	Mm.301148	102216272
A_55_P1997756	2.63572e-07	3.40658e-06	6.0909	up	NM_031168	chr5:30346367-30346426	Il6	Mus musculus interleukin 6 (Il6), mRNA [NM_031168]	GO:0005515|GO:0032755|GO:0033160|GO:0008360|GO:0019221|GO:0050731|GO:0005615|GO:0031175|GO:0046888|GO:0042127|GO:0045079|GO:0050679|GO:0045740|GO:0042832|GO:0005896|GO:0006953|GO:0032722|GO:0005125|GO:0048635|GO:0042110|GO:0032966|GO:0050871|GO:0016049|GO:0045454|GO:0045893|GO:0008083|GO:0009897|GO:0001781|GO:0005138|GO:0008284|GO:0008285|GO:0045188|GO:0050710|GO:0046716|GO:0045429|GO:0006955|GO:…	NM_031168	Mm.1019	16193
A_55_P2472735	2.63651e-07	3.40658e-06	2.64288	up	NM_213615	chr1:85085255-85085196	A530032D15Rik	Mus musculus RIKEN cDNA A530032D15Rik gene (A530032D15Rik), mRNA [NM_213615]	GO:0008150|GO:0003674|GO:0005575	NM_213615	Mm.487565	381287
A_55_P1995045	2.64865e-07	3.41757e-06	2.34915	up	NM_028864	chr6:38266384-38266325	Zc3hav1	Mus musculus zinc finger CCCH type, antiviral 1 (Zc3hav1), transcript variant 2, mRNA [NM_028864]	GO:0032728|GO:0005794|GO:0005886|GO:0003723|GO:0032727|GO:1900246|GO:0005634|GO:0032781|GO:0009615|GO:0050691|GO:0046872|GO:0003950|GO:0071360|GO:0051607|GO:0005737|GO:0045087|GO:0017151|GO:0032481|GO:0061014|GO:0043123|GO:0045071	NM_028864	Mm.486484	78781
A_55_P2200661	2.67631e-07	3.44059e-06	2.81758	up	AK015406	chr8:87187227-87187168	4930447I22Rik	Mus musculus adult male testis cDNA, RIKEN full-length enriched library, clone:4930447I22 product:unclassifiable, full insert sequence. [AK015406]			Mm.160301	112413
A_55_P1991718	2.68212e-07	3.44596e-06	3.14129	up	NM_013552	chr11:40515383-40515324	Hmmr	Mus musculus hyaluronan mediated motility receptor (RHAMM) (Hmmr), mRNA [NM_013552]	GO:0005737|GO:0005540	NM_013552	Mm.116997	15366
A_66_P104118	2.71414e-07	3.47225e-06	2.89981	up		chr19:012347564-012347623
A_51_P384318	2.71998e-07	3.4776e-06	4.13189	up	NM_023143	chr6:124473052-124473111	C1ra	Mus musculus complement component 1, r subcomponent A (C1ra), mRNA [NM_023143]	GO:0006956|GO:0016787|GO:0004252|GO:0045087|GO:0006958|GO:0005509|GO:0006508|GO:0008236|GO:0008233|GO:0005576|GO:0003824	NM_023143	Mm.333375	50909
A_52_P73848	2.72257e-07	3.4788e-06	2.65138	up	NM_001045520	chr11:45721510-45722465	Clint1	Mus musculus clathrin interactor 1 (Clint1), mRNA [NM_001045520]	GO:0005737|GO:0005794|GO:0016020|GO:0030276|GO:0030136|GO:0031410|GO:0048268|GO:0008289|GO:0006897	NM_001045520	Mm.169673	216705
A_55_P2146789	2.75013e-07	3.50343e-06	2.09884	up
A_55_P1965851	2.7901e-07	3.5248e-06	2.16972	up	NM_152810	chr17:45544865-45544806	Cdc5l	Mus musculus cell division cycle 5-like (S. pombe) (Cdc5l), mRNA [NM_152810]	GO:0000974|GO:0006397|GO:0008380|GO:0006355|GO:0003723|GO:0019904|GO:0005634|GO:0071013|GO:0003677|GO:0006351|GO:0005737|GO:0007049|GO:0016607|GO:0071987|GO:0000398|GO:0003682|GO:0005681	NM_152810	Mm.28270	71702
A_55_P2139886	2.80888e-07	3.53528e-06	2.9394	up	NM_134114	chr17:8520196-8520255	Sft2d1	Mus musculus SFT2 domain containing 1 (Sft2d1), mRNA [NM_134114]	GO:0008150|GO:0003674|GO:0005575	NM_134114	Mm.311080	106489
A_52_P663600	2.81066e-07	3.53528e-06	3.12827	up	NM_011035	chr7:105060220-105060279	Pak1	Mus musculus p21 protein (Cdc42/Rac)-activated kinase 1 (Pak1), mRNA [NM_011035]	GO:0005515|GO:0030018|GO:0030054|GO:0005518|GO:0060244|GO:0006887|GO:0046777|GO:0000166|GO:0016301|GO:0032956|GO:0016772|GO:0031965|GO:0032869|GO:0005794|GO:0019901|GO:0031532|GO:0016358|GO:0016310|GO:0043234|GO:0051496|GO:0042060|GO:0033148|GO:0005925|GO:0030424|GO:0005886|GO:0005634|GO:0003824|GO:0030425|GO:0005829|GO:0030426|GO:0005737|GO:0033138|GO:0014704|GO:0007528|GO:0005911|GO:0043507|GO:…	NM_011035	Mm.260227	18479
A_55_P2178349	2.81383e-07	3.53528e-06	2.11709	up	NM_011739	chr12:21404163-21404104	Ywhaq	Mus musculus tyrosine 3-monooxygenase/tryptophan 5-monooxygenase activation protein, theta polypeptide (Ywhaq), mRNA [NM_011739]	GO:0005515|GO:0007264|GO:0019904|GO:0005623|GO:0006605|GO:0005622|GO:0071889|GO:0004497|GO:0007165|GO:0043234|GO:0005737|GO:0047485|GO:0016491|GO:0045892|GO:0070062|GO:0055114	NM_011739	Mm.289630	22630
A_52_P534583	2.82898e-07	3.54968e-06	3.43177	up	NM_133245		Ahsp	Mus musculus alpha hemoglobin stabilizing protein (Ahsp), mRNA [NM_133245]	GO:0030097|GO:0030492|GO:0005737|GO:0020027|GO:0006457|GO:0030218|GO:0050821	NM_133245	Mm.423023	170812
A_51_P408363	2.83036e-07	3.54968e-06	2.02666	up	NM_008823	chrX:20502801-20502742	Cfp	Mus musculus complement factor properdin (Cfp), mRNA [NM_008823]	GO:0031012|GO:0006957|GO:0045087|GO:0005576	NM_008823	Mm.3064	18636
A_66_P136097	2.83549e-07	3.554e-06	5.04231	up	NM_001164220	chr14:62224482-62224541	Trim13	Mus musculus tripartite motif-containing 13 (Trim13), transcript variant 1, mRNA [NM_001164220]	GO:0004842|GO:0005783|GO:0016874|GO:0030433|GO:0097038|GO:0046872|GO:0051865|GO:0005622|GO:0007165|GO:0005737|GO:0016020|GO:0005789|GO:0043161|GO:0008270|GO:0004871|GO:0016021|GO:0043123|GO:0010942|GO:0016239	NM_001164220	Mm.491258	66597
A_55_P2083604	2.87592e-07	3.57945e-06	3.20829	up	NM_177721	chr19:29884182-29884123	Ranbp6	Mus musculus RAN binding protein 6 (Ranbp6), mRNA [NM_177721]	GO:0008150|GO:0003674|GO:0005737|GO:0006810|GO:0005634|GO:0005575|GO:0015031	NM_177721	Mm.125503	240614
A_55_P2012331	2.88155e-07	3.58396e-06	2.06306	up		chrX:149344004-149343945
A_51_P338728	2.9003e-07	3.59452e-06	2.04011	up	NM_001033140	chr7:31106653-31106594	Sdhaf1	Mus musculus succinate dehydrogenase complex assembly factor 1 (Sdhaf1), mRNA [NM_001033140]	GO:0034553|GO:0005739|GO:0003674	NM_001033140	Mm.6844	68332
A_52_P317653	2.90448e-07	3.59537e-06	2.20132	up	NM_009799	chr3:14767545-14767486	Car1	Mus musculus carbonic anhydrase 1 (Car1), transcript variant 1, mRNA [NM_009799]	GO:0005737|GO:0005794|GO:0008270|GO:0004089|GO:0006730|GO:0046872|GO:0016829	NM_009799	Mm.273195	12346
A_52_P503104	2.92426e-07	3.61497e-06	2.11671	up	NM_001033215	chr14:79612364-79612305	Zfp957	Mus musculus zinc finger protein 957 (Zfp957), mRNA [NM_001033215]	GO:0008150|GO:0003674|GO:0005575	NM_001033215	Mm.486536	105590
A_55_P2052380	2.92728e-07	3.61518e-06	6.35661	up	NM_194336	chr5:105700115-105700056	Gbp6	Mus musculus guanylate binding protein 6 (Gbp6), mRNA [NM_194336]	GO:0003674|GO:0071222|GO:0071346|GO:0035458|GO:0050830|GO:0020005|GO:0042832|GO:0051856|GO:0031410	NM_194336	Mm.491210	100702
A_52_P139650	2.94022e-07	3.62648e-06	3.26025	up	NM_025581	chr18:74356670-74356611	Ska1	Mus musculus spindle and kinetochore associated complex subunit 1 (Ska1), transcript variant 1, mRNA [NM_025581]	GO:0008017|GO:0005813|GO:0031110|GO:0005694|GO:0005874|GO:0000940|GO:0005737|GO:0007049|GO:0007067|GO:0007059|GO:0015630|GO:0000776|GO:0005876|GO:0005856|GO:0000775|GO:0051301	NM_025581	Mm.283406	66468
A_52_P543792	2.94381e-07	3.62648e-06	2.5616	up	NM_175143	chr9:108447203-108447262	Qrich1	Mus musculus glutamine-rich 1 (Qrich1), transcript variant 2, mRNA [NM_175143]	GO:0008150|GO:0003674|GO:0005575	NM_175143	Mm.335449	69232
A_55_P1989733	2.94505e-07	3.62648e-06	2.85153	up	NM_010908	chr7:29544219-29544160	Nfkbib	Mus musculus nuclear factor of kappa light polypeptide gene enhancer in B cells inhibitor, beta (Nfkbib), mRNA [NM_010908]	GO:0005515|GO:0007165|GO:0005737|GO:0007253|GO:0005634|GO:0005829	NM_010908	Mm.220333	18036
A_52_P93933	2.94851e-07	3.62862e-06	2.0828	up	NM_008562	chr3:95465543-95465602	Mcl1	Mus musculus myeloid cell leukemia sequence 1 (Mcl1), mRNA [NM_008562]	GO:0005515|GO:0051400|GO:2001020|GO:0005634|GO:2000811|GO:0030154|GO:0005829|GO:0005739|GO:0005737|GO:0008637|GO:0005759|GO:0097136|GO:2001240|GO:0046983|GO:0034097|GO:0043066|GO:0008630|GO:0046982|GO:0051434|GO:0006915|GO:0097194|GO:0007275|GO:0042981|GO:0097192|GO:0016020|GO:0016021	NM_008562	Mm.1639	17210
A_52_P286098	2.95454e-07	3.62912e-06	2.86331	up	NM_019427	chr4:57074671-57074612	Epb4.1l4b	Mus musculus erythrocyte protein band 4.1-like 4b (Epb4.1l4b), mRNA [NM_019427]	GO:0008092|GO:0005515|GO:0005737|GO:0045177|GO:0031032|GO:0005856|GO:0019898	NM_019427	Mm.28217	54357
A_55_P2146389	2.96272e-07	3.62912e-06	2.76802	up	XM_003945462	chr10:7512380-7512321	6530403G13Rik	RIKEN cDNA 6530403G13 gene [Source:MGI Symbol;Acc:MGI:1923477] [ENSMUST00000065124]	GO:0008150|GO:0003674|GO:0005575	XM_003945462	Mm.441023	76227
A_55_P1956598	2.97566e-07	3.63805e-06	4.64189	up	BC019489	chr12:114525555-114525496		Mus musculus immunoglobulin heavy chain 1a (serum IgG2a), mRNA (cDNA clone IMAGE:4011654). [BC019489]			Mm.342177
A_55_P2143050	2.98315e-07	3.64141e-06	87.3183	up	NM_017385	chr14:52473974-52474033	Ear7	Mus musculus eosinophil-associated, ribonuclease A family, member 7 (Ear7), mRNA [NM_017385]	GO:0004518|GO:0004519|GO:0090305|GO:0016787|GO:0016070|GO:0004540|GO:0030141	NM_017385	Mm.221324	53873
A_55_P2011387	2.98789e-07	3.64509e-06	4.0166	up	NM_145133	chr3:127501092-127501151	Tifa	Mus musculus TRAF-interacting protein with forkhead-associated domain (Tifa), mRNA [NM_145133]	GO:0005622|GO:0005515|GO:0007249	NM_145133	Mm.31852	211550
A_52_P263201	2.99276e-07	3.64592e-06	3.55769	up	NM_030108	chr5:67654974-67655033	Tmem33	Mus musculus transmembrane protein 33 (Tmem33), transcript variant 2, mRNA [NM_030108]	GO:0005515|GO:0042470|GO:0008150|GO:0016020|GO:0016021	NM_030108	Mm.23217	67878
A_52_P355197	3.00362e-07	3.64772e-06	2.53762	up	NM_010269	chr3:99998514-100000486	Gdap2	Mus musculus ganglioside-induced differentiation-associated-protein 2 (Gdap2), transcript variant 1, mRNA [NM_010269]	GO:0003674|GO:0032526|GO:0005765	NM_010269	Mm.279228	14547
A_55_P2021089	3.02033e-07	3.65919e-06	6.37253	up	AF466698			Mus musculus strain BALB/c immunoglobulin heavy chain mRNA, partial cds. [AF466698]			Mm.342177
A_55_P2174371	3.0489e-07	3.68319e-06	4.72063	up	AK051763	chr7:144574815-144574756	9430038I01Rik	RIKEN cDNA 9430038I01 gene [Source:MGI Symbol;Acc:MGI:1924502] [ENSMUST00000135335]	GO:0008150|GO:0003674|GO:0005575		Mm.29184	77252
A_55_P1953608	3.05478e-07	3.6874e-06	2.47916	up		chr3:034082932-034082991
A_55_P2148744	3.05589e-07	3.6874e-06	2.02919	up		chr8:091670653-091670594
A_51_P315904	3.06139e-07	3.68981e-06	2.05241	up	NM_011817	chr13:51943733-51943792	Gadd45g	Mus musculus growth arrest and DNA-damage-inducible 45 gamma (Gadd45g), mRNA [NM_011817]	GO:0005515|GO:0000186|GO:0045063|GO:0042095|GO:0051726|GO:0006950|GO:0006915|GO:0007275|GO:0005634|GO:0006469|GO:0030154	NM_011817	Mm.281298	23882
A_55_P1993463	3.1116e-07	3.73321e-06	2.67935	up
A_55_P2088145	3.12328e-07	3.7387e-06	3.05924	up		chr19:060157658-060157717
A_55_P1988571	3.12926e-07	3.74011e-06	2.57878	up	X63928	chr14:54081279-54081338		T cell receptor alpha variable 7-4 [Source:MGI Symbol;Acc:MGI:3649611] [ENSMUST00000181728]			Mm.425889
A_66_P136899	3.13593e-07	3.74318e-06	2.24687	up	NM_001159637	chr4:154963854-154963913	Nadk	Mus musculus NAD kinase (Nadk), transcript variant 1, mRNA [NM_001159637]	GO:0016310|GO:0006741|GO:0003951|GO:0000166|GO:0016301|GO:0008152|GO:0019674|GO:0005524|GO:0046872|GO:0016740|GO:0005829	NM_001159637	Mm.28347	192185
A_55_P1955587	3.21017e-07	3.79694e-06	2.65643	up	NM_010477	chr1:55134756-55134697	Hspd1	Mus musculus heat shock protein 1 (chaperonin) (Hspd1), mRNA [NM_010477]	GO:0006986|GO:0032755|GO:0043032|GO:0048291|GO:0002020|GO:0005615|GO:0032403|GO:0043231|GO:0051787|GO:0042026|GO:0043524|GO:0000166|GO:0006457|GO:0002755|GO:0002842|GO:0043559|GO:0030061|GO:0005791|GO:0032729|GO:0046696|GO:0002368|GO:0019907|GO:0005794|GO:0009986|GO:0046982|GO:0032727|GO:0042113|GO:0042110|GO:0050870|GO:0051085|GO:0045121|GO:0044267|GO:0003725|GO:0005886|GO:0032733|GO:0030135|GO:…	NM_010477	Mm.1777	15510
A_51_P100298	3.22325e-07	3.8021e-06	5.30807	up	NM_152220	chr19:11859903-11857591	Stx3	Mus musculus syntaxin 3 (Stx3), transcript variant A, mRNA [NM_152220]	GO:0005515|GO:0043005|GO:0050544|GO:0005886|GO:0042581|GO:0005623|GO:0042582|GO:0031201|GO:0006887|GO:0006886|GO:0031175|GO:0030426|GO:0005484|GO:0016324|GO:0016020|GO:0005911|GO:0006810|GO:0006836|GO:0061025|GO:0016021|GO:0030141|GO:0016192	NM_152220	Mm.272264	20908
A_52_P489729	3.25634e-07	3.82184e-06	2.49713	up	NM_016906	chr6:88453664-88453605	Sec61a1	Mus musculus Sec61 alpha 1 subunit (S. cerevisiae) (Sec61a1), mRNA [NM_016906]	GO:0005791|GO:0016020|GO:0005783|GO:0006614|GO:0006810|GO:0043022|GO:0016049|GO:0006620|GO:0016021|GO:0015031|GO:0007029	NM_016906	Mm.28375	53421
A_55_P2328920	3.26437e-07	3.82913e-06	2.2264	up	NM_011600	chr19:14524265-14524206	Tle4	Mus musculus transducin-like enhancer of split 4, homolog of Drosophila E(spl) (Tle4), mRNA [NM_011600]	GO:0005515|GO:0006355|GO:0006357|GO:0006366|GO:0003705|GO:0003714|GO:0005634|GO:0000122|GO:0006351|GO:0003682|GO:0070491|GO:0016055|GO:0045892	NM_011600	Mm.103638	21888
A_55_P2012201	3.32447e-07	3.88341e-06	2.47952	up	NM_001198823	chr16:84954771-84954712	App	Mus musculus amyloid beta (A4) precursor protein (App), transcript variant 1, mRNA [NM_001198823]	GO:0005515|GO:0010468|GO:0031594|GO:0010466|GO:0046914|GO:0007409|GO:0051402|GO:0031175|GO:0043231|GO:0042802|GO:0005622|GO:0006878|GO:0007219|GO:0030198|GO:0007176|GO:0050885|GO:0006979|GO:0006378|GO:0005794|GO:0009986|GO:0007617|GO:0050803|GO:0043393|GO:0016358|GO:0006897|GO:0045931|GO:0035235|GO:0010971|GO:0008542|GO:0008088|GO:0043005|GO:0008344|GO:0030134|GO:0030424|GO:0048471|GO:0005886|GO:…	NM_001198823	Mm.277585	11820
A_55_P1963645	3.34343e-07	3.89561e-06	2.62846	up		chr7:024848921-024848980
A_55_P1960237	3.34391e-07	3.89561e-06	2.23396	up	NM_172659	chr2:26878690-26878631	Slc2a6	Mus musculus solute carrier family 2 (facilitated glucose transporter), member 6 (Slc2a6), transcript variant 1, mRNA [NM_172659]	GO:0008150|GO:0003674|GO:0016020|GO:0006810|GO:0008643|GO:0016021|GO:0005575	NM_172659	Mm.41203	227659
A_55_P2029310	3.34621e-07	3.89561e-06	2.08668	up	NM_007479	chr14:27475403-27475462	Arf4	Mus musculus ADP-ribosylation factor 4 (Arf4), mRNA [NM_007479]	GO:0005622|GO:0005515|GO:0005737|GO:0005794|GO:0007173|GO:0005886|GO:0000166|GO:0007264|GO:0006810|GO:0016192|GO:0015031|GO:0005525	NM_007479	Mm.297768	11843
A_52_P638319	3.34797e-07	3.89561e-06	2.2458	up		chr1:016757890-016757831
A_51_P321150	3.34798e-07	3.89561e-06	2.68946	up	NM_017372	chr10:116719234-116719175	Lyz2	Mus musculus lysozyme 2 (Lyz2), mRNA [NM_017372]	GO:0048237|GO:0005795|GO:0050830|GO:0003796|GO:0005576|GO:0003824|GO:0050829|GO:0005902|GO:0000137|GO:0005737|GO:0016787|GO:0016798|GO:0016998|GO:0008152|GO:0019835|GO:0005788|GO:0030141|GO:0030140|GO:0042742	NM_017372	Mm.45436	17105
A_55_P1987403	3.36353e-07	3.90838e-06	2.92551	up	NM_001199333	chr4:61331353-61331294	LOC100048884	Mus musculus novel member of the major urinary protein (Mup) gene family (LOC100048884), mRNA [NM_001199333]		NM_001199333	Mm.457980	100048884
A_55_P2165314	3.36719e-07	3.90923e-06	2.00906	up	NM_001081302	chr15:27662296-27662237	Trio	Mus musculus triple functional domain (PTPRF interacting) (Trio), mRNA [NM_001081302]	GO:0035023|GO:0005524|GO:0005085|GO:0016310|GO:0005737|GO:0004672|GO:0000166|GO:0004674|GO:0016301|GO:0006468|GO:0005089|GO:0016740|GO:0016772	NM_001081302	Mm.485422	223435
A_55_P1989865	3.38583e-07	3.92464e-06	5.30982	up	NM_146153	chr4:125855498-125855439	Thrap3	Mus musculus thyroid hormone receptor associated protein 3 (Thrap3), mRNA [NM_146153]	GO:0051219|GO:0008380|GO:0048026|GO:0006367|GO:0006366|GO:0005634|GO:0043231|GO:0046966|GO:0000166|GO:0030518|GO:0000381|GO:0045944|GO:0004872|GO:0048255|GO:0035145|GO:0003712|GO:0006397|GO:0006355|GO:0001104|GO:0003713|GO:0000956|GO:0005524|GO:0006351|GO:0016592|GO:0045893|GO:0030521	NM_146153	Mm.236211	230753
A_52_P251425	3.41861e-07	3.94936e-06	2.15183	up	NM_029491	chr18:21005068-21005009	Trappc8	Mus musculus trafficking protein particle complex 8 (Trappc8), transcript variant 2, mRNA [NM_029491]	GO:0008150|GO:0003674|GO:0005575	NM_029491	Mm.273769	75964
A_51_P347961	3.42927e-07	3.95589e-06	2.35043	up	NM_023409	chr12:86098006-86097947	Npc2	Mus musculus Niemann Pick type C2 (Npc2), mRNA [NM_023409]	GO:0042632|GO:0006629|GO:0033344|GO:0005783|GO:0005623|GO:0005576|GO:0030301|GO:0005764|GO:0005622|GO:0015485|GO:0019899|GO:0008202|GO:0032367|GO:0008203|GO:0032366	NM_023409	Mm.282556	67963
A_51_P294555	3.43321e-07	3.95656e-06	2.11889	up	NM_001033632	chr7:148201773-148201714	Ifitm6	Mus musculus interferon induced transmembrane protein 6 (Ifitm6), mRNA [NM_001033632]	GO:0008150|GO:0003674|GO:0016020|GO:0016021|GO:0005575	NM_001033632	Mm.276440	213002
A_55_P1990346	3.43772e-07	3.95816e-06	2.98631	up	NM_021475	chr14:69186838-69186779	Adamdec1	Mus musculus ADAM-like, decysin 1 (Adamdec1), mRNA [NM_021475]	GO:0016787|GO:0006508|GO:0008270|GO:0008233|GO:0005576|GO:0005575|GO:0004222|GO:0046872|GO:0008237	NM_021475	Mm.36742	58860
A_55_P2088720	3.45264e-07	3.96375e-06	2.01312	up	AK035396	chr7:18125402-18125459		Mus musculus adult male urinary bladder cDNA, RIKEN full-length enriched library, clone:9530030H05 product:unclassifiable, full insert sequence. [AK035396]
A_52_P488305	3.46238e-07	3.97276e-06	3.3882	up	NM_023668	chr11:68646905-68643559	Ndel1	Mus musculus nuclear distribution gene E-like homolog 1 (A. nidulans) (Ndel1), mRNA [NM_023668]	GO:0005515|GO:0008017|GO:0030424|GO:0008090|GO:0007100|GO:0001833|GO:0045773|GO:0005635|GO:0032403|GO:0031175|GO:0030154|GO:0051642|GO:0005737|GO:0007059|GO:0048680|GO:0047496|GO:0021799|GO:0043203|GO:0006810|GO:0005856|GO:0060070|GO:0031252|GO:0060053|GO:0060052|GO:0005871|GO:0005813|GO:0005815|GO:0043014|GO:0005694|GO:0005875|GO:0021955|GO:0005874|GO:0048487|GO:0000226|GO:0007275|GO:0032864|GO:…	NM_023668	Mm.31979	83431
A_52_P493477	3.46489e-07	3.97347e-06	2.84458	up	NM_173051	chr13:32976102-32975867	Serpinb1c	Mus musculus serine (or cysteine) peptidase inhibitor, clade B, member 1c (Serpinb1c), mRNA [NM_173051]	GO:0030162|GO:0010951|GO:0005737|GO:0004867|GO:0010466|GO:0030414|GO:0005615	NM_173051	Mm.250802	380839
A_52_P616356	3.47515e-07	3.983e-06	5.72131	up	NM_009912	chr9:123877849-123877790	Ccr1	Mus musculus chemokine (C-C motif) receptor 1 (Ccr1), mRNA [NM_009912]	GO:0071791|GO:0005515|GO:0005886|GO:0051928|GO:0007267|GO:0006887|GO:0007204|GO:0019957|GO:0006955|GO:0006954|GO:0006935|GO:0043025|GO:0004950|GO:0030099|GO:0006816|GO:0070374|GO:0004871|GO:0045824|GO:0070098|GO:0004930|GO:0030595|GO:0006874|GO:0045672|GO:0030502|GO:0007165|GO:0007186|GO:0016020|GO:0004435|GO:0010629|GO:0035717|GO:0016493|GO:0090026|GO:0016021|GO:0009897	NM_009912	Mm.274927	12768
A_55_P2040993	3.4934e-07	3.99311e-06	2.02198	up		chr15:005902647-005902706
A_52_P311245	3.50459e-07	4.00372e-06	2.74888	up	NM_007644	chr5:92878944-92877611	Scarb2	Mus musculus scavenger receptor class B, member 2 (Scarb2), mRNA [NM_007644]	GO:0005622|GO:0016020|GO:0006622|GO:0005623|GO:0004872|GO:0016021|GO:0019899|GO:0007155|GO:0005765|GO:0005764|GO:0043202	NM_007644	Mm.297964	12492
A_55_P2162136	3.51912e-07	4.01596e-06	2.33914	up	NM_016957	chr4:133521925-133521866	Hmgn2	Mus musculus high mobility group nucleosomal binding domain 2 (Hmgn2), mRNA [NM_016957]	GO:0003674|GO:0040034|GO:0006357|GO:0005634	NM_016957	Mm.319660	15331
A_55_P2072284	3.5216e-07	4.01661e-06	2.58472	up	NM_001033548	chr7:4474635-4474576	Dnaaf3	Mus musculus dynein, axonemal assembly factor 3 (Dnaaf3), mRNA [NM_001033548]	GO:0044458|GO:0003674|GO:0005737|GO:0030030|GO:0005575|GO:0070286	NM_001033548	Mm.425359	436022
A_51_P271503	3.52734e-07	4.01838e-06	5.10273	up	NM_008362	chr1:40372667-40372726	Il1r1	Mus musculus interleukin 1 receptor, type I (Il1r1), transcript variant 1, mRNA [NM_008362]	GO:0005515|GO:0005886|GO:0009986|GO:0019221|GO:0050727|GO:0014069|GO:0005576|GO:0005634|GO:0002020|GO:0005161|GO:0005615|GO:0004909|GO:0043234|GO:0007165|GO:0035255|GO:0016020|GO:0004908|GO:0016021|GO:0004871|GO:0070555|GO:0070498	NM_008362	Mm.896	16177
A_51_P201338	3.5291e-07	4.01838e-06	2.09708	up	NM_144800	chr15:58774968-58774909	Mtss1	Mus musculus metastasis suppressor 1 (Mtss1), transcript variant 1, mRNA [NM_144800]	GO:0072160|GO:0017124|GO:0030036|GO:0072102|GO:0050680|GO:0005102|GO:0003779|GO:0015629|GO:0071498|GO:0042802|GO:0007399|GO:0061333|GO:0003785|GO:0007165|GO:0005737|GO:0007517|GO:2001013|GO:0030041|GO:0046847|GO:0007015|GO:0005856|GO:0008093	NM_144800	Mm.215481	211401
A_52_P98625	3.54167e-07	4.02422e-06	2.52148	up	NM_172939	chr10:58688752-58688811	Sowahc	Mus musculus sosondowah ankyrin repeat domain family member C (Sowahc), mRNA [NM_172939]	GO:0008150|GO:0003674|GO:0005575	NM_172939	Mm.3036	268301
A_52_P85791	3.55606e-07	4.03241e-06	2.28564	up	NM_177353	chrX:19739336-19739277	Slc9a7	Mus musculus solute carrier family 9 (sodium/hydrogen exchanger), member 7 (Slc9a7), mRNA [NM_177353]	GO:0005802|GO:0015386|GO:0005794|GO:0015385|GO:0055085|GO:0006885|GO:0015297|GO:0016020|GO:0015299|GO:0006810|GO:0035725|GO:0016021|GO:0006814|GO:0055038|GO:0006813|GO:0071805|GO:0006812|GO:0015992|GO:0005768|GO:0006811	NM_177353	Mm.132983	236727
A_51_P342669	3.55923e-07	4.03328e-06	2.02971	up	NM_023418	chr19:41992898-41992957	Pgam1	Mus musculus phosphoglycerate mutase 1 (Pgam1), mRNA [NM_023418]	GO:0045730|GO:0004082|GO:0019901|GO:0004083|GO:0003824|GO:0043456|GO:0006096|GO:0005829|GO:0006110|GO:0016787|GO:0008152|GO:0016868|GO:0004619|GO:0016853	NM_023418	Mm.391589	18648
A_55_P2175060	3.57161e-07	4.04258e-06	2.52019	up	NM_028000	chr8:26833012-26833071	Ppapdc1b	Mus musculus phosphatidic acid phosphatase type 2 domain containing 1B (Ppapdc1b), mRNA [NM_028000]	GO:0016787|GO:0016020|GO:0046839|GO:0016021|GO:0008195|GO:0005575|GO:0003824	NM_028000	Mm.385055	71910
A_55_P2147791	3.57512e-07	4.04258e-06	3.77133	up	NM_001166213	chr8:74130566-74130625	Fam129c	Mus musculus family with sequence similarity 129, member C (Fam129c), mRNA [NM_001166213]	GO:0008150|GO:0003674|GO:0005575	NM_001166213	Mm.482159	100037278
A_55_P1994477	3.58661e-07	4.05121e-06	3.27773	up	NM_001081290	chr1:164603081-164603022	Prrc2c	Mus musculus proline-rich coiled-coil 2C (Prrc2c), mRNA [NM_001081290]	GO:0008150|GO:0005575|GO:0008022	NM_001081290	Mm.245446	226562
A_55_P2073099	3.59456e-07	4.05367e-06	2.47859	up	NM_011637	chr9:108960513-108960454	Trex1	Mus musculus three prime repair exonuclease 1 (Trex1), transcript variant 1, mRNA [NM_011637]	GO:0005515|GO:0032558|GO:0032407|GO:0008296|GO:0008408|GO:0032405|GO:0090305|GO:0035458|GO:0005634|GO:0006259|GO:0003676|GO:0046872|GO:0042803|GO:0006974|GO:0004518|GO:0004527|GO:0005737|GO:0003690|GO:0006281|GO:0016787|GO:0003697|GO:0008853	NM_011637	Mm.439964	22040
A_66_P111216	3.62626e-07	4.07412e-06	3.65158	up	AK014157	chr7:99888702-99888643		RIKEN cDNA 4632427E13 gene [Source:MGI Symbol;Acc:MGI:1915436] [ENSMUST00000098305]			Mm.473620
A_52_P390114	3.63113e-07	4.07552e-06	2.53056	up	NM_145625	chr15:101916459-101916965	Eif4b	Mus musculus eukaryotic translation initiation factor 4B (Eif4b), mRNA [NM_145625]	GO:0000166|GO:0003723|GO:0003743|GO:0003676|GO:0006412|GO:0006413	NM_145625	Mm.290022	75705
A_55_P1976490	3.63138e-07	4.07552e-06	2.725	up	NM_001013374	chr1:36480178-36480119	Lman2l	Mus musculus lectin, mannose-binding 2-like (Lman2l), mRNA [NM_001013374]	GO:0003674|GO:0005794|GO:0016020|GO:0005783|GO:0005789|GO:0016021|GO:0015031|GO:0046872	NM_001013374	Mm.287854	214895
A_51_P300337	3.63817e-07	4.07716e-06	2.93534	up	NM_007792	chr10:110376366-110376425	Csrp2	Mus musculus cysteine and glycine-rich protein 2 (Csrp2), mRNA [NM_007792]	GO:0005515|GO:0008270|GO:0007275|GO:0005634|GO:0046872|GO:0030154	NM_007792	Mm.2020	13008
A_52_P116253	3.6534e-07	4.08497e-06	2.61827	up	NM_001025093	chr2:73684349-73684290	Atf2	Mus musculus activating transcription factor 2 (Atf2), transcript variant 1, mRNA [NM_001025093]	GO:0005515|GO:0003700|GO:0006366|GO:0035497|GO:0031573|GO:0032915|GO:0005634|GO:0005741|GO:0046872|GO:0005739|GO:0051091|GO:0005737|GO:0008140|GO:0045944|GO:0045444|GO:0004402|GO:0001102|GO:0006355|GO:0046982|GO:0016573|GO:0019901|GO:0035861|GO:0006970|GO:0003676|GO:0003677|GO:0003151|GO:0006351|GO:0006974|GO:0043565|GO:0001077|GO:0016020|GO:0003682|GO:0000980|GO:0060612|GO:0016740	NM_001025093	Mm.209903	11909
A_51_P439857	3.67774e-07	4.10128e-06	2.11622	up	NM_030046	chr15:10379415-10379356	Dnajc21	Mus musculus DnaJ (Hsp40) homolog, subfamily C, member 21 (Dnajc21), mRNA [NM_030046]	GO:0008150|GO:0003674|GO:0005575	NM_030046	Mm.297862	78244
A_55_P1961391	3.69455e-07	4.11349e-06	2.68669	up	XR_105614	chr14:61894231-61894290	Gm17778	PREDICTED: Mus musculus predicted gene, 17778 (Gm17778), misc_RNA [XR_105614]		XR_105614	Mm.483916	100046950
A_55_P2401971	3.69963e-07	4.11508e-06	2.13434	up	AK036290	chr9:14090608-14090667	AU015680	Mus musculus 16 days neonate cerebellum cDNA, RIKEN full-length enriched library, clone:9630054C12 product:unclassifiable, full insert sequence. [AK036290]			Mm.227443	552875
A_51_P315795	3.717e-07	4.12103e-06	2.15312	up	NM_009451	chr17:57220514-57220455	Tubb4a	Mus musculus tubulin, beta 4A class IVA (Tubb4a), mRNA [NM_009451]	GO:0051258|GO:0005886|GO:0005874|GO:0003924|GO:0042995|GO:0005525|GO:0006184|GO:0043234|GO:0005929|GO:0033269|GO:0005737|GO:0000166|GO:0043209|GO:0015630|GO:0030030|GO:0043025|GO:0005200|GO:0005856|GO:0007017	NM_009451	Mm.7420	22153
A_52_P272534	3.73122e-07	4.12601e-06	2.04163	up		chr10:072664594-072664653
A_55_P1994042	3.73678e-07	4.12989e-06	2.17354	up	NM_001139519	chr2:173039366-173039307	Zbp1	Mus musculus Z-DNA binding protein 1 (Zbp1), transcript variant 2, mRNA [NM_001139519]	GO:0005515|GO:0003692|GO:0051607|GO:0005737|GO:0003726|GO:0045087|GO:0019048|GO:0003723|GO:0060340|GO:0005634|GO:0003677|GO:0005829	NM_001139519	Mm.116687	58203
A_51_P383140	3.7546e-07	4.13399e-06	2.61736	up	NM_009289	chr19:47716708-47716767	Slk	Mus musculus STE20-like kinase (Slk), transcript variant 1, mRNA [NM_009289]	GO:0005886|GO:0006915|GO:0005524|GO:0042803|GO:0042802|GO:0016310|GO:0005737|GO:0046777|GO:0004672|GO:0000166|GO:0004674|GO:0016301|GO:0006468|GO:0016740|GO:0016772	NM_009289	Mm.281011	20874
A_55_P2034420	3.75621e-07	4.13399e-06	2.80572	up	AA981787	chrX_random:1612700-1612641		ua36d08.r1 Soares_mammary_gland_NbMMG Mus musculus cDNA clone IMAGE:1348815 5' similar to gb:L21696_cds1 PROTHYMOSIN ALPHA (HUMAN); gb:X56135 Mouse mRNA for prothymosin alpha (MOUSE);. [AA981787]			Mm.366081
A_66_P104923	3.77538e-07	4.15075e-06	3.16949	up	AF296437	chr12:117158672-117158613	Igh-VJ558	Mus musculus clone J558.B20 immunoglobulin heavy chain variable region mRNA, partial cds. [AF296437]			Mm.246497	16061
A_55_P2144090	3.82272e-07	4.18311e-06	2.21482	up		chr4:060257760-060257819
A_51_P138790	3.83039e-07	4.18509e-06	2.15624	up	NM_175175	chr4:10916484-10916425	Plekhf2	Mus musculus pleckstrin homology domain containing, family F (with FYVE domain) member 2 (Plekhf2), mRNA [NM_175175]	GO:0030133|GO:0016020|GO:0005783|GO:0006810|GO:0015031|GO:0046872|GO:0005768	NM_175175	Mm.34351	71801
A_51_P246317	3.8309e-07	4.18509e-06	2.58317	up	NM_008630	chr8:96697371-96697430	Mt2	Mus musculus metallothionein 2 (Mt2), mRNA [NM_008630]	GO:0005622|GO:0010273|GO:0007263|GO:0006882|GO:0008270|GO:0046870|GO:0046872	NM_008630	Mm.147226	17750
A_55_P2148961	3.83248e-07	4.18509e-06	2.59331	up	XR_105954	chr18:78032057-78031998		RIKEN cDNA F830208F22 gene [Source:MGI Symbol;Acc:MGI:3588261] [ENSMUST00000143732]		XR_105954	Mm.490456
A_55_P1998854	3.88861e-07	4.22881e-06	3.25763	up
A_55_P2142858	3.94102e-07	4.26182e-06	2.72198	up	AK037903	chr16:35968243-35968302	Parp9	poly (ADP-ribose) polymerase family, member 9 [Source:MGI Symbol;Acc:MGI:1933117] [ENSMUST00000114877]	GO:0005737|GO:0006281|GO:0005634|GO:0060330|GO:0016740|GO:0006974|GO:0006302|GO:0003950			80285
A_55_P2087544	3.95111e-07	4.2659e-06	9.82159	up	NM_020333	chr2:164804887-164804946	Slc12a5	Mus musculus solute carrier family 12, member 5 (Slc12a5), mRNA [NM_020333]	GO:0005515|GO:0006821|GO:0005886|GO:0007268|GO:0042995|GO:0005622|GO:0035264|GO:0043198|GO:0006810|GO:0043025|GO:0043204|GO:0007612|GO:0006813|GO:0006812|GO:0015293|GO:0006811|GO:0015379|GO:0015696|GO:0015377|GO:0042493|GO:0055085|GO:0040040|GO:0032590|GO:0016020|GO:0051739|GO:0016021|GO:0051452	NM_020333	Mm.252987	57138
A_51_P474459	3.95762e-07	4.26855e-06	2.93594	up	NM_007707	chr11:117827539-117827480	Socs3	Mus musculus suppressor of cytokine signaling 3 (Socs3), mRNA [NM_007707]	GO:0005515|GO:0060674|GO:0060708|GO:0046627|GO:0060707|GO:0045597|GO:0060670|GO:0007259|GO:0007243|GO:0035556|GO:0007165|GO:0005737|GO:0001932|GO:0045595|GO:0009968|GO:0040008	NM_007707	Mm.3468	12702
A_51_P123920	3.98376e-07	4.28137e-06	2.20561	up	NM_080837	chr17:56316053-56315994	D17Wsu104e	Mus musculus DNA segment, Chr 17, Wayne State University 104, expressed (D17Wsu104e), mRNA [NM_080837]	GO:0005576	NM_080837	Mm.294870	28106
A_51_P508444	3.98931e-07	4.28296e-06	3.85705	up	NM_133726	chr15:81195753-81195694	St13	Mus musculus suppression of tumorigenicity 13 (St13), mRNA [NM_133726]	GO:0032564|GO:0019904|GO:0051087|GO:0061084|GO:0032403|GO:0005829|GO:0042802|GO:0043234|GO:0005737|GO:0070389|GO:0006457|GO:0030544|GO:0051260|GO:0051082	NM_133726	Mm.180337	70356
A_55_P2055809	4.00827e-07	4.29236e-06	6.69008	up	NM_134050	chr12:77901168-77901109	Rab15	Mus musculus RAB15, member RAS oncogene family (Rab15), mRNA [NM_134050]	GO:0005515|GO:0008150|GO:0016020|GO:0005886|GO:0000166|GO:0007264|GO:0006810|GO:0005575|GO:0015031|GO:0005525	NM_134050	Mm.172847	104886
A_52_P255250	4.07537e-07	4.33771e-06	3.02675	up	NM_009543	chr6:71446956-71455778	Rnf103	Mus musculus ring finger protein 103 (Rnf103), mRNA [NM_009543]	GO:0004842|GO:0016567|GO:0016020|GO:0005783|GO:0016874|GO:0008270|GO:0016021|GO:0030433|GO:0046872	NM_009543	Mm.422969	22644
A_55_P2074075	4.09088e-07	4.34961e-06	2.64537	up	AK155776	chr3:133176479-133176421	Tet2	Mus musculus B6-derived CD11 +ve dendritic cells cDNA, RIKEN full-length enriched library, clone:F730219J07 product:hypothetical protein, full insert sequence. [AK155776]	GO:0030097|GO:0001822|GO:0080182|GO:0005634|GO:0051213|GO:0009791|GO:0046872|GO:0007049|GO:0006493|GO:0045944|GO:0080111|GO:0016491|GO:0030099|GO:0070579|GO:0016568|GO:0055114		Mm.347816	214133
A_55_P1985433	4.09448e-07	4.34961e-06	4.3971	up	NM_178591	chr8:32928559-32928500	Nrg1	Mus musculus neuregulin 1 (Nrg1), mRNA [NM_178591]	GO:0051897|GO:0030424|GO:0003161|GO:0031594|GO:0005886|GO:0045202|GO:0046579|GO:0021781|GO:0043624|GO:0007507|GO:0005737|GO:0015758|GO:0000165|GO:0045860|GO:0007626|GO:0043125|GO:0003712|GO:0042177|GO:0048663|GO:0045213|GO:0007416|GO:0007399|GO:0005176|GO:0000902|GO:0007517|GO:0016477|GO:0005887|GO:0007422|GO:0010001|GO:0045595|GO:0045892	NM_178591	Mm.153432	211323
A_52_P305685	4.10982e-07	4.35683e-06	3.53383	up		chr13:099383653-099383712
A_51_P208580	4.11499e-07	4.36002e-06	2.271	up	NM_133831	chr7:16527136-16525571	Gltscr2	Mus musculus glioma tumor suppressor candidate region gene 2 (Gltscr2), mRNA [NM_133831]	GO:0008150|GO:0003674|GO:0005730|GO:0043231	NM_133831	Mm.277634	68077
A_55_P2120089	4.18298e-07	4.41428e-06	2.33007	up	NM_001199141	chr13:9685408-9685349	Zmynd11	Mus musculus zinc finger, MYND domain containing 11 (Zmynd11), transcript variant 3, mRNA [NM_001199141]	GO:2001237|GO:0006355|GO:0005737|GO:0046329|GO:0005694|GO:0008270|GO:0005634|GO:0003677|GO:0046872|GO:0006351|GO:0043124|GO:0016568	NM_001199141	Mm.397307	66505
A_52_P112190	4.19038e-07	4.41987e-06	2.49883	up	S60946	chr6:70024216-70024157		mAb BA.N4:4.57 V kappa region [mice, B cell hybridoma, BALB/c, mRNA, 300 nt]. [S60946]			Mm.424046
A_55_P2040518	4.1928e-07	4.42019e-06	4.11392	up		chr2:147468920-147468861
A_55_P2095047	4.21757e-07	4.43298e-06	2.77049	up	NM_145569	chr6:72385985-72385926	Mat2a	Mus musculus methionine adenosyltransferase II, alpha (Mat2a), mRNA [NM_145569]	GO:0042493|GO:0004478|GO:0005524|GO:0051591|GO:0046872|GO:0005829|GO:0000166|GO:0006556|GO:0007623|GO:0009725|GO:0006730|GO:0016597|GO:0016740	NM_145569	Mm.485037	232087
A_55_P2113984	4.22744e-07	4.44113e-06	2.71211	up	NM_029730	chrX:161377635-161377576	Mospd2	Mus musculus motile sperm domain containing 2 (Mospd2), mRNA [NM_029730]	GO:0008150|GO:0003674|GO:0016020|GO:0005198|GO:0016021|GO:0005575	NM_029730	Mm.291758	76763
A_55_P2018825	4.23874e-07	4.44634e-06	2.16034	up	BC172047	chr13:74905526-74905467		Mus musculus heterogeneous nuclear ribonucleoprotein A1-like 2, mRNA (cDNA clone MGC:198752 IMAGE:9054333), complete cds. [BC172047]			Mm.450068
A_55_P2080975	4.24764e-07	4.45345e-06	4.27219	up	NM_001172148	chrX:136502795-136502736	Rbm41	Mus musculus RNA binding motif protein 41 (Rbm41), transcript variant 3, mRNA [NM_001172148]	GO:0008150|GO:0003674|GO:0000166|GO:0003723|GO:0005575|GO:0003676	NM_001172148	Mm.256670	237073
A_66_P132787	4.2551e-07	4.45675e-06	2.08706	up	M11859	chr6:41138875-41138934		Mouse T-cell receptor active bet- chain V-region (V15-D-J2.2) mRNA. [M11859]			Mm.452774
A_66_P110016	4.25924e-07	4.45675e-06	3.86399	up	NM_010877	chr1:154684027-154684086	Ncf2	Mus musculus neutrophil cytosolic factor 2 (Ncf2), mRNA [NM_010877]	GO:0042554|GO:0005515|GO:0014070|GO:0001669|GO:0006801|GO:0005730|GO:0045777|GO:0008022|GO:0032870|GO:0005829|GO:0009749|GO:0048365|GO:0005737|GO:0043525|GO:0006742|GO:0016020|GO:0016175|GO:0032496	NM_010877	Mm.270307	17970
A_52_P559566	4.26432e-07	4.45761e-06	2.67609	up		chr12:116481256-116481197		MDIGGVBC immunoglobulin variable region {Mus musculus domesticus} (exp=-1; wgp=0; cg=0), complete [TC1725107]
A_51_P149325	4.27846e-07	4.4613e-06	2.00461	up	NM_026545	chr7:29962121-29961170	Psmd8	Mus musculus proteasome (prosome, macropain) 26S subunit, non-ATPase, 8 (Psmd8), mRNA [NM_026545]	GO:0003674|GO:0005737|GO:0000502|GO:0005838|GO:0006508|GO:0022624|GO:0005634	NM_026545	Mm.273152	57296
A_55_P2059164	4.29797e-07	4.47278e-06	2.30299	up	NM_008211	chr11:115883295-115883275	H3f3b	Mus musculus H3 histone, family 3B (H3f3b), mRNA [NM_008211]	GO:0042692|GO:0090230|GO:0003674|GO:0006997|GO:0005634|GO:0001649	NM_008211	Mm.371563	15081
A_55_P2006255	4.31192e-07	4.48064e-06	3.58771	up	NM_001009935	chr3:96364206-96364265	Txnip	Mus musculus thioredoxin interacting protein (Txnip), transcript variant 1, mRNA [NM_001009935]	GO:0004857|GO:0005515|GO:0006355|GO:0043065|GO:0005623|GO:0005634|GO:0000122|GO:0006606|GO:0043086|GO:0006351|GO:0005622|GO:0005758|GO:0005737|GO:0007049|GO:0030216|GO:0042127|GO:0071228|GO:0051782|GO:0048008|GO:0006979|GO:0031625	NM_001009935	Mm.410189	56338
A_55_P1998942	4.31645e-07	4.48314e-06	4.04546	up	NM_145211	chr5:121348397-121348338	Oas1a	Mus musculus 2'-5' oligoadenylate synthetase 1A (Oas1a), mRNA [NM_145211]	GO:0005515|GO:0003725|GO:0005737|GO:0001730|GO:0048525|GO:0008270|GO:0005634	NM_145211	Mm.14301	246730
A_55_P2080151	4.32059e-07	4.48426e-06	2.13704	up	NM_008301	chr12:77507769-77507828	Hspa2	Mus musculus heat shock protein 2 (Hspa2), transcript variant 1, mRNA [NM_008301]	GO:0005515|GO:0051861|GO:0000795|GO:0009986|GO:0036128|GO:0006950|GO:0007286|GO:0005524|GO:0005739|GO:0000166|GO:0001934|GO:0070194|GO:0001673|GO:0031662|GO:0007141|GO:0007140	NM_008301	Mm.296181	15512
A_55_P2041784	4.33204e-07	4.49268e-06	3.57108	up	NM_010303	chr11:109257528-109257587	Gna13	Mus musculus guanine nucleotide binding protein, alpha 13 (Gna13), mRNA [NM_010303]	GO:0005515|GO:0007264|GO:0008360|GO:0003924|GO:0031526|GO:0007266|GO:0031702|GO:0007204|GO:0046872|GO:0007243|GO:0030154|GO:0005622|GO:0000166|GO:0004871|GO:0031584|GO:0030334|GO:0001569|GO:0001664|GO:0005834|GO:0030168|GO:0001525|GO:0031683|GO:0005525|GO:0001701|GO:0031234|GO:0006184|GO:0007165|GO:0019001|GO:0007186|GO:0016020|GO:0031752|GO:0007189	NM_010303	Mm.193925	14674
A_51_P487999	4.38293e-07	4.53427e-06	3.03398	up	NM_028232	chr17:53815496-53815437	Sgol1	Mus musculus shugoshin-like 1 (S. pombe) (Sgol1), mRNA [NM_028232]	GO:0000780|GO:0010457|GO:0005813|GO:0005694|GO:0030892|GO:0005634|GO:0003674|GO:0007067|GO:0000922|GO:0005737|GO:0007049|GO:0007059|GO:0045132|GO:0000776|GO:0000779|GO:0008608|GO:0005856|GO:0000775|GO:0051301	NM_028232	Mm.153202	72415
A_51_P210395	4.39239e-07	4.53953e-06	2.69467	up	NM_053108	chr13:75986983-75987042	Glrx	Mus musculus glutaredoxin (Glrx), mRNA [NM_053108]	GO:0005739|GO:0005737|GO:0047485|GO:0019153|GO:0015035|GO:0006810|GO:0009055|GO:0045454|GO:0005634|GO:0055114	NM_053108	Mm.25844	93692
A_52_P153327	4.43262e-07	4.55883e-06	3.42258	up	NM_010891	chr1:95395864-95395923	Sept2	Mus musculus septin 2 (Sept2), transcript variant 2, mRNA [NM_010891]	GO:0031105|GO:0005515|GO:0060170|GO:0051258|GO:0048471|GO:0005826|GO:0005886|GO:0003924|GO:0045202|GO:0005634|GO:0042995|GO:0015629|GO:0031175|GO:0042802|GO:0007224|GO:0032880|GO:0000910|GO:0005737|GO:0000145|GO:0000166|GO:0015630|GO:0030234|GO:0005876|GO:0005856|GO:0005938|GO:0009986|GO:0005694|GO:0005730|GO:0030496|GO:0002036|GO:0005525|GO:0006184|GO:0042384|GO:0050790|GO:0032947|GO:0007049|GO:…	NM_010891	Mm.428652	18000
A_55_P2094100	4.44061e-07	4.55986e-06	2.73638	up	BC085271	chr1_random:168720-168661	BC085271	Mus musculus cDNA sequence BC085271, mRNA (cDNA clone MGC:103372 IMAGE:30146389), complete cds. [BC085271]				100504508
A_51_P387235	4.44234e-07	4.55986e-06	4.67498	up	NM_021524	chr12:33535475-33535534	Nampt	Mus musculus nicotinamide phosphoribosyltransferase (Nampt), mRNA [NM_021524]	GO:0047280|GO:0016757|GO:0005634|GO:0019363|GO:0005125|GO:0048661|GO:0042803|GO:0005737|GO:0004514|GO:0008144|GO:0045944|GO:0009435|GO:0051770|GO:0016740	NM_021524	Mm.202727	59027
A_51_P373696	4.4695e-07	4.57457e-06	2.27685	up	NM_001013813	chr9:13511227-13511286	Maml2	Mus musculus mastermind like 2 (Drosophila) (Maml2), transcript variant 1, mRNA [NM_001013813]	GO:0005794|GO:0007219|GO:0045944|GO:0003713|GO:0005634	NM_001013813	Mm.116898	270118
A_66_P111858	4.47015e-07	4.57457e-06	2.89063	up		chr4:107000584-107000525
A_55_P2086075	4.47191e-07	4.57457e-06	3.89281	up	NM_009459	chr6:30165018-30164959	Ube2h	Mus musculus ubiquitin-conjugating enzyme E2H (Ube2h), transcript variant 1, mRNA [NM_009459]	GO:0004842|GO:0070979|GO:0016881|GO:0000166|GO:0016874|GO:0070936|GO:0005524	NM_009459	Mm.332967	22214
A_51_P209818	4.54905e-07	4.63427e-06	4.4396	up	NM_011178	chr10:79343869-79344685	Prtn3	Mus musculus proteinase 3 (Prtn3), mRNA [NM_011178]	GO:0004252|GO:0005886|GO:0003824|GO:0097029|GO:0005829|GO:0031012|GO:0050765|GO:0016787|GO:0030574|GO:0006508|GO:0008236|GO:0008233|GO:0019899	NM_011178	Mm.2364	19152
A_55_P1971159	4.59286e-07	4.66652e-06	2.0481	up		chr15:041754043-041754102
A_52_P244193	4.59902e-07	4.66978e-06	2.21175	up	NM_009846	chr10:43303706-43303765	Cd24a	Mus musculus CD24a antigen (Cd24a), mRNA [NM_009846]	GO:0005515|GO:0043627|GO:0030262|GO:0050731|GO:0031528|GO:0031225|GO:0031362|GO:0007406|GO:0031175|GO:0032913|GO:0005622|GO:0008637|GO:0030296|GO:0002904|GO:0032600|GO:0046641|GO:0002329|GO:0002842|GO:0034119|GO:0042632|GO:0022407|GO:0022409|GO:0009986|GO:0019901|GO:0002523|GO:0030889|GO:0048488|GO:0007274|GO:0001959|GO:0010976|GO:0045121|GO:0009897|GO:0045730|GO:0045577|GO:0060170|GO:0005886|GO:…	NM_009846	Mm.29742	12484
A_55_P1969530	4.6005e-07	4.66978e-06	2.33544	up	NM_011980	chr7:30946346-30946287	Zfp146	Mus musculus zinc finger protein 146 (Zfp146), mRNA [NM_011980]	GO:0005737|GO:0005730|GO:0005634|GO:0003676|GO:0003677|GO:0046872	NM_011980	Mm.456449	26465
A_55_P2278551	4.61691e-07	4.6774e-06	6.86202	up	BB242157	chr13:75844264-75844205	1700037F03Rik	BB242157 RIKEN full-length enriched, 3 days neonate thymus Mus musculus cDNA clone A630090K22 3'. [BB242157]			Mm.359862	67316
A_55_P1979364	4.66461e-07	4.70082e-06	2.77892	up	AF296437	chr12:117202154-117202095		immunoglobulin heavy variable 1-83 [Source:MGI Symbol;Acc:MGI:3648939] [ENSMUST00000103550]			Mm.246497
A_55_P2159911	4.6885e-07	4.72037e-06	3.77215	up	M18488	chr12:114849518-114849459		Mus musculus (clone 1B3S) IgH chain mRNA, VDJ region. [M18488]			Mm.439101
A_51_P249867	4.69598e-07	4.72564e-06	2.8472	up	NM_026382	chr13:38309317-38312568	Snrnp48	Mus musculus small nuclear ribonucleoprotein 48 (U11/U12) (Snrnp48), mRNA [NM_026382]	GO:0008380|GO:0006397|GO:0008150|GO:0003674|GO:0005737|GO:0005681|GO:0005634|GO:0046872|GO:0005689	NM_026382	Mm.250783	67797
A_55_P2090535	4.70505e-07	4.72798e-06	4.47308	up	NM_146153	chr4:125849065-125849006	Thrap3	Mus musculus thyroid hormone receptor associated protein 3 (Thrap3), mRNA [NM_146153]	GO:0051219|GO:0008380|GO:0048026|GO:0006367|GO:0006366|GO:0005634|GO:0043231|GO:0046966|GO:0000166|GO:0030518|GO:0000381|GO:0045944|GO:0004872|GO:0048255|GO:0035145|GO:0003712|GO:0006397|GO:0006355|GO:0001104|GO:0003713|GO:0000956|GO:0005524|GO:0006351|GO:0016592|GO:0045893|GO:0030521	NM_146153	Mm.236211	230753
A_55_P2133895	4.71422e-07	4.73041e-06	2.53504	up	NM_019868	chrX:131140864-131140923	Hnrnph2	Mus musculus heterogeneous nuclear ribonucleoprotein H2 (Hnrnph2), mRNA [NM_019868]	GO:0008150|GO:0003674|GO:0005737|GO:0000166|GO:0030529|GO:0003723|GO:0005634|GO:0015629|GO:0003676	NM_019868	Mm.315909	56258
A_55_P1996941	4.74193e-07	4.74013e-06	3.97396	up	NM_026785	chr2:164597496-164597555	Ube2c	Mus musculus ubiquitin-conjugating enzyme E2C (Ube2c), mRNA [NM_026785]	GO:0010994|GO:0006511|GO:0010458|GO:0004842|GO:0016567|GO:0016881|GO:0016874|GO:0031536|GO:0031145|GO:0005524|GO:0007049|GO:0007067|GO:0008054|GO:0070979|GO:0000166|GO:0005680|GO:0070936|GO:0051301	NM_026785	Mm.89830	68612
A_52_P20966	4.77447e-07	4.75556e-06	2.49105	up	NM_010448	chr11:51414973-51414914	Hnrnpab	Mus musculus heterogeneous nuclear ribonucleoprotein A/B (Hnrnpab), transcript variant 2, mRNA [NM_010448]	GO:0005515|GO:0006355|GO:0003700|GO:0003723|GO:0005634|GO:0001837|GO:0003688|GO:0003676|GO:0003677|GO:0006351|GO:0043565|GO:0019013|GO:0005737|GO:0000166|GO:0030529|GO:0045893|GO:0045892|GO:0019012	NM_010448	Mm.280842	15384
A_55_P2069721	4.77546e-07	4.75556e-06	2.70445	up	NM_031165	chr9:40612755-40613050	Hspa8	Mus musculus heat shock protein 8 (Hspa8), mRNA [NM_031165]	GO:0005515|GO:0008380|GO:0043005|GO:0006200|GO:0042623|GO:0005634|GO:0005829|GO:0005622|GO:0005737|GO:0000166|GO:0006457|GO:0051726|GO:0043025|GO:0005681|GO:0070062|GO:0000974|GO:0006397|GO:0006355|GO:0009986|GO:0005730|GO:0005102|GO:0006950|GO:0005524|GO:0006351|GO:0008021|GO:0043234|GO:0061077|GO:0043531|GO:0030529|GO:0051085|GO:0051082|GO:0045892	NM_031165	Mm.290774	15481
A_66_P105250	4.80057e-07	4.76703e-06	2.28753	up	AF072828	chr6:70265121-70265062		Mus musculus anti-mouse IgDa immunoglobulin light chain variable region mRNA, partial cds. [AF072828]			Mm.359471
A_55_P1986049	4.81127e-07	4.7754e-06	2.68747	up	NM_001159573	chr5:74987847-74987906	Fip1l1	Mus musculus FIP1 like 1 (S. cerevisiae) (Fip1l1), transcript variant 1, mRNA [NM_001159573]	GO:0006397|GO:0005515|GO:0006378|GO:0003723|GO:0005847|GO:0005634	NM_001159573	Mm.272468	66899
A_55_P2005585	4.81523e-07	4.77707e-06	3.50564	up	NM_032000	chr15:50492300-50492241	Trps1	Mus musculus trichorhinophalangeal syndrome I (human) (Trps1), mRNA [NM_032000]	GO:0005515|GO:0006355|GO:0003700|GO:0005634|GO:0032330|GO:0000122|GO:0003677|GO:0046872|GO:0006351|GO:0043565|GO:0002062|GO:0007178|GO:0008270|GO:0045892	NM_032000	Mm.30466	83925
A_55_P2109505	4.84859e-07	4.80338e-06	2.05053	up		chr17:082939483-082939542
A_51_P222741	4.85115e-07	4.80364e-06	2.59223	up	NM_010381	chr17:34481528-34481469	H2-Ea-ps	Mus musculus histocompatibility 2, class II antigen E alpha, pseudogene (H2-Ea-ps), mRNA [NM_010381]		NM_010381	Mm.15680	100504404
A_55_P2169645	4.85385e-07	4.80406e-06	2.03089	up	NM_009480	chr1:173348193-173348252	Usf1	Mus musculus upstream transcription factor 1 (Usf1), mRNA [NM_009480]	GO:0005515|GO:0003700|GO:0006366|GO:0042826|GO:0003705|GO:0005634|GO:0042803|GO:0003690|GO:0045944|GO:0046983|GO:0006006|GO:0000432|GO:0009411|GO:0005667|GO:0001666|GO:0006355|GO:0032869|GO:0019086|GO:0019901|GO:0046982|GO:0055088|GO:0043425|GO:0003677|GO:0006351|GO:0043565|GO:0019899|GO:0045893	NM_009480	Mm.8	22278
A_51_P414879	4.89212e-07	4.82378e-06	3.37901	up	S60874	chr6:67675577-67675636		Ab2 kappa chain V region/mAb H {V/J junction} [mice, MLR-lpr/lpr, mRNA Partial, 312 nt]. [S60874]			Mm.333124
A_51_P207988	4.91489e-07	4.83942e-06	2.75962	up	NM_008965	chr15:5184478-5184419	Ptger4	Mus musculus prostaglandin E receptor 4 (subtype EP4) (Ptger4), transcript variant 2, mRNA [NM_008965]	GO:0005886|GO:0051492|GO:0050715|GO:0050710|GO:0033624|GO:0005622|GO:0042093|GO:0030278|GO:0032496|GO:0004871|GO:0070371|GO:0004930|GO:0007254|GO:0004955|GO:0004957|GO:2000420|GO:0007165|GO:0060348|GO:0016020|GO:0007186|GO:0050728|GO:0050729|GO:0007188|GO:0016021|GO:0007189	NM_008965	Mm.18509	19219
A_55_P2162269	4.96749e-07	4.86388e-06	2.06223	up	NM_018772	chr5:145016705-145016764	Bri3	Mus musculus brain protein I3 (Bri3), transcript variant 1, mRNA [NM_018772]	GO:0016020|GO:0016021	NM_018772	Mm.38011	55950
A_51_P150521	4.98359e-07	4.87284e-06	2.20239	up	NM_146035	chr12:70286587-70286646	Mgat2	Mus musculus mannoside acetylglucosaminyltransferase 2 (Mgat2), mRNA [NM_146035]	GO:0009312|GO:0005794|GO:0016020|GO:0005795|GO:0016757|GO:0030246|GO:0016021|GO:0006487|GO:0005575|GO:0008455|GO:0016740|GO:0018279	NM_146035	Mm.206642	217664
A_51_P242201	5.01138e-07	4.88865e-06	2.64589	up	NM_025972	chr5:92687730-92687671	Naaa	Mus musculus N-acylethanolamine acid amidase (Naaa), transcript variant 1, mRNA [NM_025972]	GO:0006629|GO:0005737|GO:0016810|GO:0016787|GO:0005764|GO:0008134	NM_025972	Mm.28890	67111
A_52_P18596	5.04449e-07	4.91082e-06	2.18481	up		chr2:180952318-180952377
A_55_P2019217	5.08188e-07	4.93641e-06	3.2475	up		chr12:103214076-103214017		Q24JZ0_BOVIN (Q24JZ0) NDUFB1 protein (Fragment), partial (78%) [TC1716196]
A_55_P1970474	5.08378e-07	4.93641e-06	5.47954	up	NM_177861	chr4:11966957-11966898	Tmem67	Mus musculus transmembrane protein 67 (Tmem67), mRNA [NM_177861]	GO:0060170|GO:0005813|GO:0005886|GO:0005783|GO:0036038|GO:0010826|GO:0042995|GO:0030433|GO:0042384|GO:0005929|GO:0005737|GO:0016020|GO:0031005|GO:0060271|GO:0030030|GO:0005789|GO:0051082|GO:0048754|GO:0016021|GO:0005856|GO:0030659	NM_177861	Mm.475125	329795
A_55_P2150389	5.09578e-07	4.94347e-06	3.1939	up	NM_030046	chr15:10393702-10393643	Dnajc21	Mus musculus DnaJ (Hsp40) homolog, subfamily C, member 21 (Dnajc21), mRNA [NM_030046]	GO:0008150|GO:0003674|GO:0005575	NM_030046	Mm.297862	78244
A_51_P246653	5.14342e-07	4.97591e-06	2.33092	up	NM_020008	chr6:129411798-129411739	Clec7a	Mus musculus C-type lectin domain family 7, member a (Clec7a), mRNA [NM_020008]	GO:0005515|GO:0008037|GO:0005886|GO:0002238|GO:0001874|GO:0001872|GO:0001879|GO:0001878|GO:0046872|GO:0050766|GO:0002221|GO:0016337|GO:0006954|GO:0002752|GO:0002366|GO:0032760|GO:0001846|GO:0006910|GO:0006911|GO:0016020|GO:0045087|GO:0030246|GO:0030247|GO:0016021|GO:0009897|GO:0071226|GO:0008329	NM_020008	Mm.239516	56644
A_55_P1975355	5.17972e-07	4.99953e-06	5.74943	up	AK135037	chr13:63914872-63914813	C030010C08Rik	Mus musculus adult male olfactory brain cDNA, RIKEN full-length enriched library, clone:6430550P15 product:unclassifiable, full insert sequence. [AK135037]	GO:0005739|GO:0008150|GO:0003674		Mm.474624	77329
A_55_P1985890	5.2096e-07	5.01686e-06	4.2352	up	NM_178892	chr3:65357710-65357769	Tiparp	Mus musculus TCDD-inducible poly(ADP-ribose) polymerase (Tiparp), mRNA [NM_178892]	GO:0030097|GO:0006807|GO:0001822|GO:0016757|GO:0008209|GO:0048705|GO:0005575|GO:0009791|GO:0046872|GO:0003950|GO:0006471|GO:0003674|GO:0008210|GO:0008585|GO:0060325|GO:0048745|GO:0060021|GO:0044236|GO:0048008|GO:0001570|GO:0016740	NM_178892	Mm.246398	99929
A_55_P2161600	5.28433e-07	5.05333e-06	2.11461	up	NM_172493	chrX:126862538-126862597	Diap2	Mus musculus diaphanous homolog 2 (Drosophila) (Diap2), mRNA [NM_172493]	GO:0005794|GO:0030036|GO:0048477|GO:0005730|GO:0003779|GO:0007275|GO:0030154|GO:0043231|GO:0005739|GO:0005737|GO:0030041|GO:0017048|GO:0016043	NM_172493	Mm.10763	54004
A_51_P398723	5.28591e-07	5.05333e-06	3.01963	up	NM_010228	chr5:148373850-148373791	Flt1	Mus musculus FMS-like tyrosine kinase 1 (Flt1), mRNA [NM_010228]	GO:0006940|GO:0048598|GO:0030154|GO:0042802|GO:0046777|GO:0006935|GO:0000166|GO:0043552|GO:0016301|GO:0038084|GO:0016772|GO:0005794|GO:0030335|GO:0014068|GO:0007275|GO:0018108|GO:0016310|GO:0005887|GO:0030949|GO:0035924|GO:0005886|GO:0048514|GO:0002040|GO:0005634|GO:0005737|GO:0000186|GO:0019838|GO:0043406|GO:0005021|GO:0001666|GO:0048010|GO:0001569|GO:0001525|GO:0048661|GO:0005524|GO:0045766|GO:…	NM_010228	Mm.389712	14254
A_51_P453736	5.30763e-07	5.06074e-06	4.74812	up	NM_001143686	chr15:77465089-77465030	Apol11b	Mus musculus apolipoprotein L 11b (Apol11b), mRNA [NM_001143686]	GO:0008150|GO:0003674|GO:0005575	NM_001143686	Mm.17957	328563
A_55_P2157102	5.36813e-07	5.09028e-06	2.0683	up		chr13:067561543-067561602
A_55_P2102624	5.39104e-07	5.09917e-06	2.73612	up	NM_001113401	chr16:36793964-36793905	Eaf2	Mus musculus ELL associated factor 2 (Eaf2), transcript variant 2, mRNA [NM_001113401]	GO:0060770|GO:0005515|GO:0030308|GO:0006355|GO:0032783|GO:0005654|GO:0005634|GO:0045893|GO:0097193|GO:0006351	NM_001113401	Mm.432078	106389
A_55_P2065991	5.3949e-07	5.09917e-06	2.29406	up	NM_016740	chr3:93330022-93330081	S100a11	Mus musculus S100 calcium binding protein A11 (calgizzarin) (S100a11), mRNA [NM_016740]	GO:0044548|GO:0005737|GO:0005509|GO:0005634|GO:0007283|GO:0001726|GO:0046872|GO:0042803|GO:0048306	NM_016740	Mm.280038	20195
A_51_P436447	5.43563e-07	5.11967e-06	2.24146	up	NM_172458	chr17:32910688-32910629	Zfp871	Mus musculus zinc finger protein 871 (Zfp871), mRNA [NM_172458]	GO:0008150|GO:0003674|GO:0005575|GO:0046872	NM_172458	Mm.38813	208292
A_55_P2040485	5.45313e-07	5.12823e-06	2.68433	up	XM_003086124	chr19:11467221-11467280	Ms4a4a	PREDICTED: Mus musculus membrane-spanning 4-domains, subfamily A, member 4A (Ms4a4a), mRNA [XM_003086124]	GO:0008150|GO:0003674|GO:0005575	XM_003086124	Mm.391204	666907
A_51_P160713	5.45371e-07	5.12823e-06	2.73243	up	NM_009654	chr5:90901598-90901657	Alb	Mus musculus albumin (Alb), mRNA [NM_009654]	GO:0043066|GO:0005504|GO:0051087|GO:0005576|GO:0003677|GO:0005615|GO:0046872|GO:0005604|GO:0008289|GO:0043234|GO:0005737|GO:0019825|GO:0019836|GO:0008144|GO:0030170|GO:0015643|GO:0006810|GO:0051659|GO:0008270|GO:0019899|GO:0046010|GO:0070062|GO:0009267	NM_009654	Mm.16773	11657
A_66_P120567	5.45448e-07	5.12823e-06	3.30117	up	NM_010730	chr19:20449781-20449722	Anxa1	Mus musculus annexin A1 (Anxa1), mRNA [NM_010730]	GO:0005515|GO:0001780|GO:0003727|GO:0070301|GO:1900087|GO:0005886|GO:0046632|GO:0031340|GO:0005634|GO:0042995|GO:0005615|GO:0042803|GO:0001533|GO:0005544|GO:0005737|GO:0005543|GO:0003697|GO:0042127|GO:0030674|GO:0070062|GO:0050482|GO:0033031|GO:0043066|GO:0004859|GO:0043065|GO:0031966|GO:0031394|GO:0005509|GO:0019834|GO:0002674|GO:0043086|GO:0071385|GO:0042383|GO:0043234|GO:0005929|GO:0007165|GO:…	NM_010730	Mm.248360	16952
A_52_P337236	5.50717e-07	5.15308e-06	2.55806	up	NM_019484	chr1:173434342-173434401	Alyref2	Mus musculus Aly/REF export factor 2 (Alyref2), mRNA [NM_019484]	GO:0006397|GO:0008380|GO:0003723|GO:0005634|GO:0005575|GO:0003676|GO:0008150|GO:0005737|GO:0000166|GO:0003697|GO:0006810|GO:0005681|GO:0051028	NM_019484	Mm.389208	56009
A_55_P2011950	5.52202e-07	5.16403e-06	4.22648	up	AB159872	chr12:117238485-117238426		Mus musculus mRNA for immunoglobulin H-chain V-region, partial cds, clone: 0B_b-12. [AB159872]			Mm.357651
A_66_P121782	5.52676e-07	5.16415e-06	5.1984	up	AF296424	chr12:116358160-116358101	Igh-VJ558	Mus musculus clone J558.B7 immunoglobulin heavy chain variable region mRNA, partial cds. [AF296424]			Mm.313447	16061
A_55_P2143306	5.59171e-07	5.19557e-06	3.02311	up	NM_011263	chr5:77704280-77704339	Rest	Mus musculus RE1-silencing transcription factor (Rest), mRNA [NM_011263]	GO:0005515|GO:0003700|GO:0008285|GO:0044212|GO:0006366|GO:0000981|GO:0005634|GO:0032403|GO:0046872|GO:0005829|GO:0071257|GO:0005737|GO:0015271|GO:0050768|GO:2000798|GO:0017053|GO:0060379|GO:0034765|GO:0001046|GO:0046676|GO:0000785|GO:0071805|GO:0070933|GO:0006355|GO:2000706|GO:0043065|GO:2000740|GO:0006357|GO:0001047|GO:0000122|GO:0003676|GO:0035690|GO:0003677|GO:0006351|GO:0043922|GO:0071385|GO:…	NM_011263	Mm.482359	19712
A_55_P2178800	5.61157e-07	5.20153e-06	3.50861	up	NM_201641	chr1:89952780-89952839	Ugt1a10	Mus musculus UDP glycosyltransferase 1 family, polypeptide A10 (Ugt1a10), mRNA [NM_201641]	GO:0004857|GO:0005504|GO:0046982|GO:0005783|GO:0016757|GO:0015020|GO:0043086|GO:0042803|GO:0043231|GO:0016020|GO:0008144|GO:0005080|GO:0019899|GO:0005496|GO:0016740	NM_201641	Mm.300095	394430
A_55_P2098971	5.64546e-07	5.22833e-06	2.43031	up	NM_001085518	chr2:122350869-122350928	Gm14085	Mus musculus predicted gene 14085 (Gm14085), mRNA [NM_001085518]	GO:0008150|GO:0003674|GO:0005575	NM_001085518	Mm.482295	381417
A_51_P120717	5.67452e-07	5.24139e-06	3.58498	up	NM_010721	chr18:56912871-56912930	Lmnb1	Mus musculus lamin B1 (Lmnb1), mRNA [NM_010721]	GO:0005882|GO:0016020|GO:0043274|GO:0005198|GO:0046330|GO:0005654|GO:0005634|GO:0005635|GO:0031662|GO:0008432|GO:0016363|GO:0005638	NM_010721	Mm.4105	16906
A_55_P1991054	5.6912e-07	5.24296e-06	2.25619	up	NM_001081111	chr6:97105374-97105315	Tmf1	Mus musculus TATA element modulatory factor 1 (Tmf1), mRNA [NM_001081111]	GO:0005515|GO:0001675|GO:2000845|GO:0043066|GO:0006355|GO:0005794|GO:0005783|GO:0007289|GO:0005623|GO:0007286|GO:0005634|GO:0030317|GO:0001819|GO:0003677|GO:0006351|GO:0071407|GO:0005737|GO:0032275|GO:0016020|GO:0061136|GO:0010629|GO:0033327|GO:0042742|GO:0008584	NM_001081111	Mm.30893	232286
A_55_P2069995	5.69442e-07	5.24296e-06	2.17935	up		chr6:145264785-145264726
A_52_P116372	5.72385e-07	5.25548e-06	2.99092	up	NM_133819	chr1:135033393-135033452	Ppp1r15b	Mus musculus protein phosphatase 1, regulatory (inhibitor) subunit 15b (Ppp1r15b), mRNA [NM_133819]	GO:0042542|GO:0034976|GO:0006983|GO:0016311|GO:0000164|GO:0006446|GO:0004722|GO:0045182|GO:0006979|GO:0006417	NM_133819	Mm.293628	108954
A_55_P2149931	5.72453e-07	5.25548e-06	2.37648	up	NM_178407	chr5:62995568-62995509	Arap2	Mus musculus ArfGAP with RhoGAP domain, ankyrin repeat and PH domain 2 (Arap2), mRNA [NM_178407]	GO:0005622|GO:0008060|GO:0007165|GO:0005737|GO:0032312|GO:0005547|GO:0008270|GO:0046872|GO:0005096	NM_178407	Mm.244403	212285
A_65_P08521	5.75251e-07	5.27176e-06	2.82565	up	NM_182990	chr2:84885915-84886454	Ssrp1	Mus musculus structure specific recognition protein 1 (Ssrp1), transcript variant 1, mRNA [NM_182990]	GO:0006260|GO:0008150|GO:0006355|GO:0005737|GO:0006281|GO:0005694|GO:0003682|GO:0005634|GO:0003677|GO:0006974|GO:0006351	NM_182990	Mm.219793	20833
A_51_P446558	5.78538e-07	5.28869e-06	2.77803	up	NM_178619	chr9:21399806-21399865	1810026J23Rik	Mus musculus RIKEN cDNA 1810026J23 gene (1810026J23Rik), mRNA [NM_178619]	GO:0008150|GO:0003674|GO:0005575	NM_178619	Mm.39704	69773
A_55_P2185667	5.78751e-07	5.28869e-06	2.28572	up		chr7:034209004-034209063
A_52_P565051	5.78995e-07	5.28869e-06	3.43541	up	NM_027769	chr4:19479396-19477753	Cpne3	Mus musculus copine III (Cpne3), mRNA [NM_027769]	GO:0004674|GO:0006468|GO:0005829	NM_027769	Mm.38390	70568
A_55_P2055168	5.79011e-07	5.28869e-06	2.28166	up	NM_001122662	chr12:89115318-89115377	Gm2016	Mus musculus predicted gene 2016 (Gm2016), mRNA [NM_001122662]	GO:0008150|GO:0003674|GO:0005575	NM_001122662	Mm.423010	100039042
A_51_P266248	5.80263e-07	5.29462e-06	2.44002	up	AK134885	chr12:114654336-114654277	Ighv14-2	Mus musculus adult male olfactory brain cDNA, RIKEN full-length enriched library, clone:6430508A06 product:Ig delta chain C region membrane-bound form, full insert sequence. [AK134885]			Mm.491093	668421
A_52_P237159	5.80918e-07	5.29549e-06	2.02345	up	NM_175318	chr7:54245985-54245926	Spty2d1	Mus musculus SPT2, Suppressor of Ty, domain containing 1 (S. cerevisiae) (Spty2d1), mRNA [NM_175318]	GO:0008150|GO:0003674|GO:0005575	NM_175318	Mm.155687	101685
A_52_P282762	5.80928e-07	5.29549e-06	2.15278	up	NM_010851	chr9:119245381-119245322	Myd88	Mus musculus myeloid differentiation primary response gene 88 (Myd88), mRNA [NM_010851]	GO:0032755|GO:0005515|GO:0016064|GO:0005886|GO:0050830|GO:0019221|GO:0046330|GO:0045351|GO:0002238|GO:0042802|GO:0005829|GO:0006955|GO:0005737|GO:0051092|GO:0006954|GO:0045944|GO:0042127|GO:0002755|GO:0032496|GO:0007178|GO:0044130|GO:0043123|GO:0031663|GO:0070555|GO:0005149|GO:0032740|GO:0032760|GO:0070976|GO:0050727|GO:0050671|GO:0005102|GO:0007254|GO:0005121|GO:0014069|GO:0032747|GO:0009615|GO:…	NM_010851	Mm.213003	17874
A_55_P2162234	5.83617e-07	5.30819e-06	2.01175	up	NM_133352	chr19:41306914-41306855	Tm9sf3	Mus musculus transmembrane 9 superfamily member 3 (Tm9sf3), mRNA [NM_133352]	GO:0008150|GO:0003674|GO:0016020|GO:0016021|GO:0005575	NM_133352	Mm.246440	107358
A_51_P116088	5.88282e-07	5.3446e-06	2.09824	up	NM_024233	chr9:48276972-48276913	Rexo2	Mus musculus REX2, RNA exonuclease 2 homolog (S. cerevisiae) (Rexo2), mRNA [NM_024233]	GO:0005739|GO:0008408|GO:0006139|GO:0004527|GO:0004518|GO:0090305|GO:0016787|GO:0005886|GO:0016788|GO:0005730|GO:0005634|GO:0003676	NM_024233	Mm.21911	104444
A_51_P503303	5.90508e-07	5.35326e-06	2.01314	up	NM_021550	chrX:35984392-35984333	C1galt1c1	Mus musculus C1GALT1-specific chaperone 1 (C1galt1c1), mRNA [NM_021550]	GO:0008150|GO:0003674|GO:0016020|GO:0016021|GO:0005575	NM_021550	Mm.441410	59048
A_51_P481398	5.96497e-07	5.39361e-06	5.44375	up	NM_010615	chr19:37495755-37495814	Kif11	Mus musculus kinesin family member 11 (Kif11), mRNA [NM_010615]	GO:0008017|GO:0072686|GO:0005871|GO:0019901|GO:0007100|GO:0005874|GO:0005819|GO:0003777|GO:0032403|GO:0005524|GO:0007067|GO:0000922|GO:0005737|GO:0007049|GO:0000166|GO:0005876|GO:0090307|GO:0007051|GO:0005856|GO:0051301|GO:0007018	NM_010615	Mm.42203	16551
A_55_P2028655	5.98066e-07	5.40547e-06	2.70652	up	NM_175090	chr4:62052725-62052784	Slc31a1	Mus musculus solute carrier family 31, member 1 (Slc31a1), mRNA [NM_175090]	GO:0016020|GO:0005886|GO:0005375|GO:0006810|GO:0035434|GO:0016021|GO:0006825|GO:0006811	NM_175090	Mm.248637	20529
A_52_P134639	5.99793e-07	5.41642e-06	2.48619	up	NM_009444	chr6:72561439-72561380	Tgoln2	Mus musculus trans-golgi network protein 2 (Tgoln2), mRNA [NM_009444]	GO:0005802|GO:0005794|GO:0016020|GO:0005886|GO:0016021|GO:0030140	NM_009444	Mm.246563	22135
A_51_P171616	6.03129e-07	5.43488e-06	3.44382	up	NM_009518	chr1:74850633-74850692	Wnt10a	Mus musculus wingless related MMTV integration site 10a (Wnt10a), mRNA [NM_009518]	GO:0005102|GO:0005578|GO:0007267|GO:0005576|GO:0007275|GO:0005615|GO:0048730|GO:0031069|GO:0005109|GO:0010628|GO:0007165|GO:0045165|GO:0014033|GO:0030182|GO:0048733|GO:0042476|GO:0009887|GO:0043588|GO:0042487|GO:0043586|GO:0016055|GO:0001942	NM_009518	Mm.5130	22409
A_66_P131788	6.03614e-07	5.43497e-06	5.43919	up	NM_145393	chr4:131761165-131761106	Ythdf2	Mus musculus YTH domain family 2 (Ythdf2), mRNA [NM_145393]	GO:0008150|GO:0003674|GO:0005575	NM_145393	Mm.23998	213541
A_55_P2141943	6.04996e-07	5.44005e-06	2.14288	up	AK013452	chr2:84650257-84650316	Ube2l6	ubiquitin-conjugating enzyme E2L 6 [Source:MGI Symbol;Acc:MGI:1914500] [ENSMUST00000102642]	GO:0005515|GO:0004842|GO:0019787|GO:0016881|GO:0000166|GO:0032020|GO:0019941|GO:0016874|GO:0005524|GO:0042296		Mm.38261	56791
A_55_P2020443	6.06053e-07	5.44723e-06	3.25767	up	NM_198090	chr2:75500576-75500719	Hnrnpa3	Mus musculus heterogeneous nuclear ribonucleoprotein A3 (Hnrnpa3), transcript variant a, mRNA [NM_198090]	GO:0043005|GO:0005737|GO:0051033|GO:0005730|GO:0035770|GO:0005634|GO:0051028|GO:0071013|GO:0003729|GO:0055085	NM_198090	Mm.379375	229279
A_55_P2128451	6.08459e-07	5.46185e-06	2.49603	up	NM_023603	chr4:126707977-126708036	Sfpq	Mus musculus splicing factor proline/glutamine rich (polypyrimidine tract binding protein associated) (Sfpq), transcript variant 1, mRNA [NM_023603]	GO:0008380|GO:0006397|GO:0005515|GO:0006355|GO:0003723|GO:0005634|GO:0000122|GO:0003676|GO:0003677|GO:0016363|GO:0006974|GO:0006351|GO:0005737|GO:0042382|GO:0006281|GO:0000166|GO:0000380|GO:0005654	NM_023603	Mm.257276	71514
A_52_P16563	6.09167e-07	5.46587e-06	2.13176	up	NM_177727	chr2:179769865-179769924	Lsm14b	Mus musculus LSM14 homolog B (SCD6, S. cerevisiae) (Lsm14b), mRNA [NM_177727]	GO:0008150|GO:0003674|GO:0030529|GO:0007275|GO:0005575|GO:0006417	NM_177727	Mm.21577	241846
A_52_P1197913	6.11634e-07	5.47594e-06	5.97805	up	NM_008655	chr10:80394367-80394426	Gadd45b	Mus musculus growth arrest and DNA-damage-inducible 45 beta (Gadd45b), mRNA [NM_008655]	GO:0005515|GO:0000186|GO:0051726|GO:0006950|GO:0006915|GO:0007275|GO:0005634|GO:0006469|GO:0030154	NM_008655	Mm.1360	17873
A_52_P228236	6.1221e-07	5.47594e-06	2.06293	up	NM_011638	chr16:32632255-32632314	Tfrc	Mus musculus transferrin receptor (Tfrc), mRNA [NM_011638]	GO:0005515|GO:0003725|GO:0048471|GO:0005886|GO:0051087|GO:0042802|GO:0006879|GO:0005739|GO:0004998|GO:0045780|GO:0006508|GO:0070062|GO:0009986|GO:0030316|GO:0005576|GO:0006898|GO:0006897|GO:0005905|GO:0016020|GO:0005381|GO:0016023|GO:0030544|GO:0008233|GO:0016021|GO:0055037|GO:0055038|GO:0009897|GO:0005768|GO:0034755	NM_011638	Mm.28683	22042
A_52_P56751	6.13732e-07	5.47751e-06	2.43009	up	NM_008879	chr14:75630210-75630269	Lcp1	Mus musculus lymphocyte cytosolic protein 1 (Lcp1), transcript variant 2, mRNA [NM_008879]	GO:0005515|GO:0030054|GO:0005886|GO:0005884|GO:0005509|GO:0009611|GO:0001891|GO:0003779|GO:0042995|GO:0015629|GO:0001726|GO:0046872|GO:0042802|GO:0005829|GO:0005737|GO:0051015|GO:0016020|GO:0033157|GO:0005856|GO:0051017|GO:0002286	NM_008879	Mm.153911	18826
A_51_P205820	6.14326e-07	5.47751e-06	2.87535	up	NM_178357	chr12:25347324-25347383	Klf11	Mus musculus Kruppel-like factor 11 (Klf11), mRNA [NM_178357]	GO:0030097|GO:0006355|GO:0043065|GO:0003700|GO:0008285|GO:0044212|GO:0006366|GO:0000981|GO:0006915|GO:0005634|GO:0000122|GO:0003676|GO:0003677|GO:0046872|GO:0006351|GO:0000083|GO:0045892	NM_178357	Mm.9616	194655
A_51_P416546	6.15955e-07	5.48466e-06	4.16783	up	NM_007800	chr14:56718854-56718795	Ctsg	Mus musculus cathepsin G (Ctsg), mRNA [NM_007800]	GO:0005882|GO:0004252|GO:0005886|GO:0050830|GO:0050832|GO:0003824|GO:0005615|GO:0031012|GO:0016020|GO:0016787|GO:0050778|GO:0032496|GO:0006508|GO:0008236|GO:0008233|GO:0044130|GO:0030141|GO:0008201|GO:0070946	NM_007800	Mm.4858	13035
A_55_P2000062	6.17305e-07	5.49203e-06	2.39715	up	NM_008390	chr11:53590746-53590805	Irf1	Mus musculus interferon regulatory factor 1 (Irf1), transcript variant 1, mRNA [NM_008390]	GO:0005515|GO:0010468|GO:0000790|GO:0003700|GO:0035458|GO:0007249|GO:0005634|GO:0051607|GO:0005737|GO:0045944|GO:0071375|GO:0071356|GO:0007050|GO:0032481|GO:0010942|GO:0060333|GO:0000975|GO:0032728|GO:2000564|GO:0060416|GO:0006355|GO:0006915|GO:0032825|GO:0042512|GO:0000978|GO:0003677|GO:0006351|GO:0043565|GO:0002819|GO:0045084|GO:0043374|GO:0045629|GO:0045087|GO:0071347|GO:0045627|GO:0045088|GO:…	NM_008390	Mm.105218	16362
A_55_P2035286	6.19604e-07	5.49733e-06	3.18807	up	NM_010931	chr17:56462770-56462829	Uhrf1	Mus musculus ubiquitin-like, containing PHD and RING finger domains, 1 (Uhrf1), transcript variant 1, mRNA [NM_010931]	GO:0005515|GO:0000987|GO:0000792|GO:0004842|GO:0000790|GO:0008327|GO:0000791|GO:0008283|GO:0005657|GO:0016874|GO:0005634|GO:0035064|GO:0046872|GO:0016363|GO:0042802|GO:0042393|GO:0010216|GO:0042787|GO:0006355|GO:0016574|GO:0031493|GO:0000122|GO:0003677|GO:0006351|GO:0006974|GO:0051865|GO:0032270|GO:0005720|GO:0007049|GO:0006281|GO:0008270|GO:0010390|GO:0016568	NM_010931	Mm.42196	18140
A_55_P2079167	6.19671e-07	5.49733e-06	5.30652	up	NM_010065	chr2:32164054-32163995	Dnm1	Mus musculus dynamin 1 (Dnm1), mRNA [NM_010065]	GO:0005515|GO:0005874|GO:0003924|GO:0005525|GO:0008022|GO:0032403|GO:0006898|GO:0030117|GO:0042802|GO:0006897|GO:0031623|GO:0043234|GO:0005737|GO:0000166|GO:0016787|GO:0007032|GO:0005856	NM_010065	Mm.44736	13429
A_51_P142421	6.1973e-07	5.49733e-06	6.88349	up	NM_138683	chr4:124686270-124686329	Rspo1	Mus musculus R-spondin homolog (Xenopus laevis) (Rspo1), mRNA [NM_138683]	GO:0005515|GO:0010468|GO:0090263|GO:0005102|GO:0030177|GO:0005576|GO:0005634|GO:0005615|GO:2000254|GO:2000052|GO:0002090|GO:0016055|GO:0008201|GO:0060070|GO:0050896|GO:0007140	NM_138683	Mm.42202	192199
A_55_P2066996	6.2194e-07	5.50508e-06	4.28777	up	NM_016900	chr6:17237331-17237390	Cav2	Mus musculus caveolin 2 (Cav2), transcript variant 1, mRNA [NM_016900]	GO:0051219|GO:0030133|GO:0048471|GO:0008285|GO:0005886|GO:0005634|GO:0051259|GO:0006906|GO:0042803|GO:0070836|GO:0005829|GO:0005622|GO:0016050|GO:0005737|GO:0031748|GO:0000149|GO:0060161|GO:0002080|GO:0048278|GO:0030512|GO:0005811|GO:0019905|GO:0005794|GO:0009986|GO:0048741|GO:0031410|GO:0006897|GO:0031234|GO:0043234|GO:0001938|GO:0016020|GO:0005887|GO:0001937|GO:0005901|GO:0045121|GO:0007005|GO:…	NM_016900	Mm.396075	12390
A_55_P1963491	6.24061e-07	5.51018e-06	2.34119	up	NM_008972	chr1:88425798-88426068	Ptma	Mus musculus prothymosin alpha (Ptma), mRNA [NM_008972]	GO:0042393|GO:0043486|GO:0005634	NM_008972	Mm.19187	19231
A_55_P2028263	6.24747e-07	5.51035e-06	2.36405	up	NM_001164051	chr4:149024808-149024749	Pik3cd	Mus musculus phosphatidylinositol 3-kinase catalytic delta polypeptide (Pik3cd), transcript variant 6, mRNA [NM_001164051]	GO:0005515|GO:0001782|GO:0005886|GO:0036092|GO:0048015|GO:0005524|GO:0030154|GO:0046854|GO:0042113|GO:0016310|GO:0005737|GO:0006954|GO:0000166|GO:0006935|GO:0046934|GO:0016301|GO:0045087|GO:0016303|GO:0016773|GO:0035005|GO:0005942|GO:0016740|GO:0007166|GO:0016772	NM_001164051	Mm.229108	18707
A_52_P452689	6.32145e-07	5.56605e-06	3.99415	up	NM_007498	chr1:192994606-192994547	Atf3	Mus musculus activating transcription factor 3 (Atf3), mRNA [NM_007498]	GO:0043565|GO:0008284|GO:0006355|GO:0003700|GO:0006094|GO:0005730|GO:0005634|GO:0035914|GO:0045892|GO:0003677|GO:0006351|GO:0042802	NM_007498	Mm.2706	11910
A_51_P333869	6.42991e-07	5.6324e-06	2.3087	up	NM_023239	chr7:72017337-72017278	Ndnl2	Mus musculus necdin-like 2 (Ndnl2), mRNA [NM_023239]	GO:0005515|GO:0006355|GO:0005737|GO:0000781|GO:0006281|GO:0005694|GO:0030915|GO:0031398|GO:0006310|GO:0005634|GO:0040008|GO:0006974	NM_023239	Mm.19944	66647
A_55_P2056325	6.46977e-07	5.64984e-06	4.64725	up	NM_013470	chr5:97253925-97253984	Anxa3	Mus musculus annexin A3 (Anxa3), mRNA [NM_013470]	GO:0006909|GO:0030424|GO:0004859|GO:0051054|GO:0005886|GO:0043312|GO:0005509|GO:0042581|GO:0019834|GO:0043086|GO:0045766|GO:0030425|GO:0005544|GO:0010595|GO:0051091|GO:0005737|GO:0016020|GO:0043025|GO:0030670|GO:0042742	NM_013470	Mm.7214	11745
A_55_P2028415	6.47076e-07	5.64984e-06	2.0481	up	NM_023587	chr16:35102150-35102209	Ptplb	Mus musculus protein tyrosine phosphatase-like (proline instead of catalytic arginine), member b (Ptplb), mRNA [NM_023587]	GO:0006629|GO:0008150|GO:0003674|GO:0016020|GO:0005783|GO:0006631|GO:0006633|GO:0016021|GO:0005575|GO:0016829	NM_023587	Mm.27286	70757
A_55_P2062148	6.49488e-07	5.65844e-06	2.11235	up	NM_025859	chr10:88199887-88199946	Arl1	Mus musculus ADP-ribosylation factor-like 1 (Arl1), mRNA [NM_025859]	GO:0031584|GO:0005802|GO:0005794|GO:0007264|GO:0019904|GO:0003924|GO:0005525|GO:0046872|GO:0005622|GO:0006184|GO:0005737|GO:0000166|GO:0016020|GO:0034067|GO:0007030|GO:0042147|GO:0048193|GO:0009404|GO:0008047	NM_025859	Mm.291247	104303
A_52_P525183	6.50959e-07	5.65844e-06	18.1982	up	NM_134188	chr12:85334071-85334130	Acot2	Mus musculus acyl-CoA thioesterase 2 (Acot2), mRNA [NM_134188]	GO:0047617|GO:0005739|GO:0006637|GO:0001666|GO:0000038|GO:0001676|GO:0016787|GO:0016290|GO:0005102|GO:0042760|GO:0016790	NM_134188		171210
A_51_P490305	6.5316e-07	5.66953e-06	2.94727	up	NM_023065	chr8:73288473-73287747	Ifi30	Mus musculus interferon gamma inducible protein 30 (Ifi30), mRNA [NM_023065]	GO:0016667|GO:0030054|GO:0005886|GO:0042590|GO:0048147|GO:0050821|GO:0015036|GO:0005576|GO:0005764|GO:0043231|GO:0019886|GO:0016491|GO:0055114	NM_023065	Mm.30241	65972
A_55_P2193419	6.56511e-07	5.68922e-06	2.47888	up	AK076305	chr15:99900789-99900848	4731420N21	Mus musculus 10 days neonate skin cDNA, RIKEN full-length enriched library, clone:4731420N21 product:unclassifiable, full insert sequence. [AK076305]			Mm.442515	328606
A_66_P136569	6.67829e-07	5.75647e-06	3.22792	up	AJ277813	chr12:116153062-116153003		Mus musculus partial mRNA for immunoglobulin heavy chain variable region (IGHV2B gene). [AJ277813]			Mm.430747
A_51_P425048	6.69975e-07	5.76316e-06	2.09336	up	NM_010392	chr17:035460007-035460066	H2-Q2	Mus musculus histocompatibility 2, Q region locus 2 (H2-Q2), mRNA [NM_010392]	GO:0042277|GO:0030881|GO:0002474|GO:0046982|GO:0016020|GO:0005886|GO:0042612|GO:0042605|GO:0005102|GO:0016021	NM_010392	Mm.427969	15013
A_52_P117197	6.71245e-07	5.77151e-06	3.0273	up	NM_027497	chr18:6439896-6439837	Epc1	Mus musculus enhancer of polycomb homolog 1 (Drosophila) (Epc1), transcript variant 2, mRNA [NM_027497]	GO:0006355|GO:0031965|GO:0005634|GO:0000122|GO:0006351|GO:0032777|GO:0043967|GO:0045944|GO:0045814|GO:0043968|GO:0035267|GO:0051155|GO:0005654|GO:0045892|GO:0004402|GO:0040008|GO:0016568	NM_027497	Mm.312133	13831
A_52_P585124	6.7513e-07	5.78881e-06	2.07811	up	NM_009911	chr1:130485138-130485079	Cxcr4	Mus musculus chemokine (C-X-C motif) receptor 4 (Cxcr4), mRNA [NM_009911]	GO:0005515|GO:0043130|GO:0019722|GO:0007281|GO:0005764|GO:0060048|GO:0022029|GO:0043067|GO:0006935|GO:0002064|GO:0004950|GO:0051924|GO:0009887|GO:0031625|GO:0032027|GO:0030334|GO:0070098|GO:0009986|GO:0004930|GO:0008045|GO:0019955|GO:0007186|GO:0071345|GO:0007420|GO:0016494|GO:0042119|GO:0009897|GO:0005886|GO:0030426|GO:0042098|GO:0050920|GO:0008144|GO:0004871|GO:0031252|GO:0008354|GO:0001569|GO:…	NM_009911	Mm.1401	12767
A_55_P2062722	6.82082e-07	5.82335e-06	10.7609	up	BC030420	chr19:8215737-8215796		Mus musculus, clone IMAGE:5368497, mRNA. [BC030420]			Mm.449640
A_55_P1977451	6.85625e-07	5.84755e-06	2.44374	up	AY351698	chr6:68966627-68966568		Mus musculus anti-human uPAR immunoglobulin light chain variable region mRNA, partial cds. [AY351698]			Mm.424508
A_52_P530291	6.86485e-07	5.84878e-06	2.9965	up	NM_008842	chr17:29630740-29630799	Pim1	Mus musculus proviral integration site 1 (Pim1), mRNA [NM_008842]	GO:0043066|GO:0030145|GO:0008283|GO:0005524|GO:0043433|GO:0016310|GO:0005737|GO:0031659|GO:0046777|GO:0000166|GO:0004674|GO:0016301|GO:0006468|GO:0043024|GO:0016740|GO:0008134	NM_008842	Mm.485038	18712
A_51_P436878	6.87669e-07	5.85262e-06	2.11779	up	NM_018820	chr7:28274990-28275049	Sertad1	Mus musculus SERTA domain containing 1 (Sertad1), mRNA [NM_018820]	GO:0005515|GO:0030308|GO:0006355|GO:0005737|GO:0005634|GO:0045893|GO:0006351	NM_018820	Mm.153684	55942
A_55_P2072115	6.87889e-07	5.85262e-06	3.79571	up	NR_030671	chr4:155578638-155578697	AW011738	Mus musculus expressed sequence AW011738 (AW011738), long non-coding RNA [NR_030671]		NR_030671	Mm.483291	100382
A_51_P128397	6.88787e-07	5.8579e-06	5.8061	up	NM_015743	chr4:48080690-48083876	Nr4a3	Mus musculus nuclear receptor subfamily 4, group A, member 3 (Nr4a3), mRNA [NM_015743]	GO:0042542|GO:0003700|GO:0006366|GO:0003707|GO:0005634|GO:0048752|GO:0046872|GO:0043524|GO:0007411|GO:0045944|GO:0060005|GO:0050885|GO:0043401|GO:0030534|GO:0004879|GO:0005667|GO:0006355|GO:0043066|GO:0001707|GO:0042472|GO:0003677|GO:0045787|GO:0006351|GO:0043565|GO:0021766|GO:0001077|GO:2000108|GO:0008270	NM_015743	Mm.247261	18124
A_51_P246924	6.92073e-07	5.87633e-06	3.46838	up	NM_026481	chr8:107991814-107991755	Tppp3	Mus musculus tubulin polymerization-promoting protein family member 3 (Tppp3), mRNA [NM_026481]	GO:0005737|GO:0015631|GO:0001578|GO:0005874|GO:0005575|GO:0005856	NM_026481	Mm.29358	67971
A_55_P2058028	6.93068e-07	5.88241e-06	3.08663	up	X79554	chr6:69328023-69327964		M.musculus BALB/c IgG light chain variable region mRNA. [X79554]			Mm.389775
A_55_P2185323	6.93543e-07	5.88406e-06	2.87746	up	NM_001033300	chr3:63822814-63822873	Gmps	Mus musculus guanine monophosphate synthetase (Gmps), mRNA [NM_001033300]	GO:0016462|GO:0005737|GO:0006177|GO:0000166|GO:0016874|GO:0003922|GO:0005524|GO:0003921|GO:0006541|GO:0006164|GO:0005829	NM_001033300	Mm.331051	229363
A_66_P135192	6.95666e-07	5.89494e-06	2.53501	up	NM_001100451	chr9:101005796-101005855	Msl2	Mus musculus male-specific lethal 2 homolog (Drosophila) (Msl2), mRNA [NM_001100451]	GO:0003674|GO:0043984|GO:0016874|GO:0072487|GO:0008270|GO:0046872	NM_001100451	Mm.326206	77853
A_55_P1960148	6.96303e-07	5.89528e-06	2.23071	up	XM_003085465	chr12:114497149-114497090	Igh-VJ558	immunoglobulin heavy constant alpha [Source:MGI Symbol;Acc:MGI:96444] [ENSMUST00000178282]		XM_003085465	Mm.458003	16061
A_55_P2104846	6.96705e-07	5.89528e-06	2.53583	up	NM_198609	chr9:72965692-72965751	Rsl24d1	Mus musculus ribosomal L24 domain containing 1 (Rsl24d1), mRNA [NM_198609]	GO:0008150|GO:0003674|GO:0042254|GO:0005634|GO:0005575	NM_198609	Mm.379366	225215
A_55_P2121231	6.99771e-07	5.91781e-06	2.04031	up	NM_027707	chr15:8243242-8243183	Nipbl	Mus musculus Nipped-B homolog (Drosophila) (Nipbl), transcript variant a, mRNA [NM_027707]	GO:0035136|GO:0042826|GO:0070087|GO:0007605|GO:0071481|GO:0048592|GO:0005634|GO:0048703|GO:0048701|GO:0045778|GO:0007507|GO:0035261|GO:0048589|GO:0045444|GO:0040018|GO:0042471|GO:0042634|GO:0000122|GO:0032116|GO:0008022|GO:0006974|GO:0003151|GO:0045995|GO:0007049|GO:0003007|GO:0047485|GO:0060325|GO:0050890|GO:0048557|GO:0031065|GO:0007420|GO:0036033|GO:0061038|GO:0048638|GO:0019827|GO:0003682|GO:…	NM_027707	Mm.240329	71175
A_55_P2013058	7.01742e-07	5.9273e-06	2.21245	up	NM_001033306	chr4:45436231-45436172	Shb	Mus musculus src homology 2 domain-containing transforming protein B (Shb), mRNA [NM_001033306]	GO:0030097|GO:0001568|GO:0005886|GO:0048514|GO:1900194|GO:0006915|GO:0007275|GO:0009967|GO:0001525|GO:0005575|GO:0030154|GO:0005737|GO:0001948|GO:0016020|GO:0042100|GO:0005070	NM_001033306	Mm.251716	230126
A_55_P2064478	7.02108e-07	5.9273e-06	3.9298	up	NM_001285988	chr11:104387425-104387366	Cdc27	Mus musculus cell division cycle 27 (Cdc27), transcript variant 1, mRNA [NM_001285988]	GO:0007049|GO:0005813|GO:0005737|GO:0070979|GO:0005680|GO:0019903|GO:0005876|GO:0005634|GO:0007091|GO:0051301	NM_001285988	Mm.89845	217232
A_52_P102413	7.02674e-07	5.92805e-06	2.57984	up	NM_145930	chr15:3935001-3934942	AW549877	Mus musculus expressed sequence AW549877 (AW549877), mRNA [NM_145930]	GO:0008150|GO:0003674|GO:0005575	NM_145930	Mm.21299	106064
A_51_P390538	7.04035e-07	5.93478e-06	2.31249	up	NM_010821	chr19:12539387-12539446	Mpeg1	Mus musculus macrophage expressed gene 1 (Mpeg1), mRNA [NM_010821]	GO:0016020|GO:0016021	NM_010821	Mm.3999	17476
A_55_P2010396	7.06139e-07	5.93983e-06	4.30258	up	NM_011056	chr13:110741493-110741552	Pde4d	Mus musculus phosphodiesterase 4D, cAMP specific (Pde4d), mRNA [NM_011056]	GO:0005515|GO:0003824|GO:0050900|GO:0046872|GO:0006939|GO:0005737|GO:0035264|GO:0010880|GO:0033137|GO:0060314|GO:0051117|GO:0005856|GO:0045822|GO:0086004|GO:0006198|GO:0008081|GO:0004114|GO:0007568|GO:0030593|GO:0034704|GO:0005891|GO:0044325|GO:0007165|GO:0071222|GO:0071872|GO:0002027|GO:0016020|GO:0016787	NM_011056	Mm.434429	238871
A_52_P70854	7.0717e-07	5.93983e-06	3.06386	up	NM_020507	chr15:81679547-81679488	Tob2	Mus musculus transducer of ERBB2, 2 (Tob2), mRNA [NM_020507]	GO:0010468|GO:0042809|GO:0045671|GO:0045778	NM_020507	Mm.323595	57259
A_55_P1955305	7.08178e-07	5.94587e-06	2.31628	up	NM_001002898	chr3:15410471-15410412	Sirpb1a	Mus musculus signal-regulatory protein beta 1A (Sirpb1a), transcript variant 3, mRNA [NM_001002898]	GO:0035556|GO:0005622|GO:0003674|GO:0050766|GO:0005886	NM_001002898	Mm.425126	320832
A_55_P2156638	7.13654e-07	5.97753e-06	2.34252	up	NM_001145972	chr8:97467119-97467178	Gpr114	Mus musculus G protein-coupled receptor 114 (Gpr114), transcript variant 1, mRNA [NM_001145972]	GO:0007165|GO:0016020|GO:0007186|GO:0005886|GO:0007218|GO:0004930|GO:0016021|GO:0004871|GO:0007166|GO:0004888	NM_001145972	Mm.334726	382045
A_51_P146753	7.14696e-07	5.98387e-06	2.14806	up	NM_007781	chr15:78113185-78113126	Csf2rb2	Mus musculus colony stimulating factor 2 receptor, beta 2, low-affinity (granulocyte-macrophage) (Csf2rb2), mRNA [NM_007781]	GO:0004896|GO:0016020|GO:0019221|GO:0016021	NM_007781	Mm.1940	12984
A_55_P2021109	7.15597e-07	5.98903e-06	3.21794	up	NM_010500	chr1:156945824-156945765	Ier5	Mus musculus immediate early response 5 (Ier5), mRNA [NM_010500]	GO:0008150|GO:0003674|GO:0005575	NM_010500	Mm.12246	15939
A_55_P2066041	7.1739e-07	5.99964e-06	2.93973	up	NM_010447	chr15:103072642-103072701	Hnrnpa1	Mus musculus heterogeneous nuclear ribonucleoprotein A1 (Hnrnpa1), transcript variant 1, mRNA [NM_010447]	GO:0006397|GO:0008380|GO:0051170|GO:0003723|GO:0005634|GO:0071013|GO:0003676|GO:0019013|GO:0005737|GO:0000166|GO:0003697|GO:0030529|GO:0000380|GO:0006810|GO:0005654|GO:0005681|GO:0051028|GO:0045111|GO:0051168|GO:0019012	NM_010447	Mm.237064	15382
A_55_P1980956	7.18135e-07	6.00072e-06	2.56676	up	NM_001033174	chr19:12066457-12066516	Osbp	Mus musculus oxysterol binding protein (Osbp), mRNA [NM_001033174]	GO:0005737|GO:0005794|GO:0016020|GO:0006869|GO:0006810|GO:0008289	NM_001033174	Mm.291279	76303
A_66_P135194	7.20715e-07	6.01034e-06	2.63003	up	NM_153566	chr4:124531204-124531721	Yrdc	Mus musculus yrdC domain containing (E.coli) (Yrdc), mRNA [NM_153566]	GO:0005739|GO:0005515|GO:0003725|GO:0016020|GO:0051051	NM_153566	Mm.258568	230734
A_55_P2181943	7.21512e-07	6.0146e-06	5.32078	up	EU359471	chr12:115008240-115008181		Mus musculus immunoglobulin heavy chain variable region Q52.9.29 mRNA, partial cds. [EU359471]			Mm.462839
A_55_P2179266	7.21876e-07	6.01525e-06	15.9341	up
A_51_P193336	7.27815e-07	6.04558e-06	2.12432	up	NM_001130479	chr7:123672564-123676627	Nucb2	Mus musculus nucleobindin 2 (Nucb2), mRNA [NM_001130479]	GO:0005164|GO:0005793|GO:0005794|GO:0005783|GO:0005797|GO:0005509|GO:0006874|GO:0005576|GO:0005634|GO:0003677|GO:0046872|GO:0005640|GO:0005737|GO:0016020	NM_001130479	Mm.9901	53322
A_55_P2022585	7.28297e-07	6.04719e-06	2.28939	up	NM_011093	chr7:4234127-4234186	Pira6	Mus musculus paired-Ig-like receptor A6 (Pira6), transcript variant 2, mRNA [NM_011093]	GO:0008150|GO:0003674|GO:0005575	NM_011093	Mm.326531	18729
A_52_P89683	7.37469e-07	6.09973e-06	2.84164	up		chrX:010258406-010258464
A_51_P240253	7.43234e-07	6.13729e-06	2.64637	up	NM_019662	chr8:107152591-107152532	Rrad	Mus musculus Ras-related associated with diabetes (Rrad), mRNA [NM_019662]	GO:0006184|GO:0005515|GO:0007165|GO:0005516|GO:0030308|GO:0016020|GO:0005886|GO:0000166|GO:0007264|GO:0003924|GO:0005525	NM_019662	Mm.29467	56437
A_52_P53507	7.47231e-07	6.16062e-06	5.90339	up	AF193442	chr12:115414781-115414722		Mus musculus monoclonal anti-cucumber mosaic virus IgM heavy chain variable region mRNA, partial cds. [AF193442]			Mm.425779
A_51_P297968	7.50322e-07	6.18369e-06	2.88381	up	NM_027959	chr12:17291323-17291382	Pdia6	Mus musculus protein disulfide isomerase associated 6 (Pdia6), mRNA [NM_027959]	GO:0005793|GO:0016020|GO:0005886|GO:0005783|GO:0006662|GO:0015035|GO:0005788|GO:0003756|GO:0045454|GO:0016853|GO:0005790	NM_027959	Mm.222825	71853
A_51_P350666	7.51546e-07	6.18963e-06	2.14272	up	NM_033602	chr14:48879934-48879993	Peli2	Mus musculus pellino 2 (Peli2), mRNA [NM_033602]	GO:0005515|GO:0043234|GO:0008063|GO:0016020|GO:0016874|GO:0001934|GO:0043410|GO:0005829	NM_033602	Mm.296457	93834
A_55_P2086433	7.5166e-07	6.18963e-06	2.06847	up	NM_145209	chr5:115387861-115387920	Oasl1	Mus musculus 2'-5' oligoadenylate synthetase-like 1 (Oasl1), mRNA [NM_145209]	GO:0003725|GO:0001730|GO:0003723|GO:0005730|GO:0005634|GO:0009615|GO:0003677|GO:0005524|GO:0051607|GO:0005737|GO:0006955|GO:0045087|GO:0016740|GO:0045071	NM_145209	Mm.95479	231655
A_55_P2034663	7.52054e-07	6.18963e-06	2.30828	up	NM_007781	chr15:78114156-78114097	Csf2rb2	Mus musculus colony stimulating factor 2 receptor, beta 2, low-affinity (granulocyte-macrophage) (Csf2rb2), mRNA [NM_007781]	GO:0004896|GO:0016020|GO:0019221|GO:0016021	NM_007781	Mm.1940	12984
A_55_P2131088	7.52875e-07	6.1926e-06	2.07534	up	NM_172767	chr9:38550241-38550300	Vwa5a	Mus musculus von Willebrand factor A domain containing 5A (Vwa5a), transcript variant 1, mRNA [NM_172767]	GO:0008150|GO:0003674|GO:0005634	NM_172767	Mm.290950	67776
A_55_P2052623	7.56324e-07	6.2161e-06	2.01309	up	NM_145583	chr7:109386210-109386269	Pgap2	Mus musculus post-GPI attachment to proteins 2 (Pgap2), mRNA [NM_145583]	GO:0005515|GO:0005794|GO:0008630|GO:0005783|GO:0005634|GO:0015031|GO:0006974|GO:0042770|GO:0005622|GO:0042771|GO:0000139|GO:0016020|GO:0008565|GO:0005789|GO:0016021|GO:0006506	NM_145583	Mm.302013	233575
A_51_P386625	7.56924e-07	6.21861e-06	68.585	up	NM_007946	chr11:87678347-87678288	Epx	Mus musculus eosinophil peroxidase (Epx), mRNA [NM_007946]	GO:0032753|GO:0004601|GO:0032693|GO:0032714|GO:0016491|GO:0042744|GO:0002215|GO:0072677|GO:0006979|GO:0046872|GO:0055114|GO:0020037	NM_007946	Mm.1315	13861
A_55_P2079485	7.5804e-07	6.22534e-06	2.92639	up	NM_019766	chr10:127513440-127513499	Ptges3	Mus musculus prostaglandin E synthase 3 (cytosolic) (Ptges3), mRNA [NM_019766]	GO:0043005|GO:0048471|GO:0006693|GO:0008283|GO:0003720|GO:0005884|GO:0051879|GO:0005634|GO:0043231|GO:0002039|GO:0060430|GO:0005737|GO:0050220|GO:0001516|GO:0060548|GO:0043025|GO:0006278|GO:0005697|GO:0005978|GO:0019233|GO:0010628|GO:0043234|GO:0070389|GO:0042921|GO:0043588|GO:0051082|GO:0019899	NM_019766	Mm.305816	56351
A_66_P122621	7.59379e-07	6.22904e-06	2.22235	up	AK038322	chr3:115419560-115419619	Gm9889	Mus musculus 16 days neonate thymus cDNA, RIKEN full-length enriched library, clone:A130095K04 product:hypothetical Proline-rich region containing protein, full insert sequence. [AK038322]			Mm.370758	791369
A_52_P518233	7.60924e-07	6.2312e-06	3.99635	up	AK036277	chr2:156760722-156760663	Ndrg3	Mus musculus 16 days neonate cerebellum cDNA, RIKEN full-length enriched library, clone:9630053D03 product:N-myc downstream regulated 3, full insert sequence. [AK036277]	GO:0008150|GO:0003674|GO:0005737			29812
A_55_P2140478	7.66118e-07	6.25504e-06	2.19298	up	AY029362	chr14:54377467-54377526		T cell receptor alpha variable 13-4-DV7 [Source:MGI Symbol;Acc:MGI:3702151] [ENSMUST00000180380]			Mm.213248
A_55_P2046812	7.74319e-07	6.29269e-06	5.68803	up	NM_009242	chr11:55208998-55208939	Sparc	Mus musculus secreted acidic cysteine rich glycoprotein (Sparc), mRNA [NM_009242]	GO:0030324|GO:0005509|GO:0031988|GO:0050840|GO:0005578|GO:0005576|GO:0005634|GO:0005615|GO:0046872|GO:0005604|GO:0005622|GO:0031012|GO:0060348|GO:0007165|GO:0005737|GO:0071363|GO:0042127	NM_009242	Mm.291442	20692
A_52_P217875	7.77232e-07	6.30548e-06	3.54005	up	NM_008211	chr11:115883529-115883470	H3f3b	Mus musculus H3 histone, family 3B (H3f3b), mRNA [NM_008211]	GO:0042692|GO:0090230|GO:0003674|GO:0006997|GO:0005634|GO:0001649	NM_008211	Mm.371563	15081
A_55_P2059130	7.871e-07	6.34994e-06	2.54541	up	AK162116	chr11:96354215-96354274	Skap1	src family associated phosphoprotein 1 [Source:MGI Symbol;Acc:MGI:1925723] [ENSMUST00000149988]	GO:0050852|GO:0005737|GO:0019901|GO:0016020|GO:0005886|GO:0045944|GO:0019904|GO:0005634|GO:0045893|GO:0042169|GO:0032403|GO:0003823		Mm.395840	78473
A_51_P181565	7.89036e-07	6.35337e-06	8.94883	up	NM_010415	chr18:36664797-36664738	Hbegf	Mus musculus heparin-binding EGF-like growth factor (Hbegf), mRNA [NM_010415]	GO:0051545|GO:0051897|GO:0005154|GO:0035313|GO:0030335|GO:0051549|GO:0005886|GO:0009986|GO:0030307|GO:0090303|GO:0001832|GO:0008016|GO:0005576|GO:0001525|GO:0048661|GO:0005615|GO:0016477|GO:0007173|GO:0016020|GO:0005887|GO:0016021|GO:0008083|GO:0008201	NM_010415	Mm.289681	15200
A_52_P302345	7.93252e-07	6.37412e-06	2.05395	up	NM_133969	chr8:46391454-46391395	Cyp4v3	Mus musculus cytochrome P450, family 4, subfamily v, polypeptide 3 (Cyp4v3), mRNA [NM_133969]	GO:0004497|GO:0010430|GO:0016020|GO:0005506|GO:0005783|GO:0016491|GO:0016705|GO:0016021|GO:0005575|GO:0046872|GO:0055114|GO:0020037	NM_133969	Mm.245297	102294
A_66_P121459	7.93431e-07	6.37412e-06	2.11077	up	NM_007681	chr5:30974916-30975386	Cenpa	Mus musculus centromere protein A (Cenpa), mRNA [NM_007681]	GO:0000780|GO:0046982|GO:0005694|GO:0000132|GO:0006334|GO:0005634|GO:0071459|GO:0003677|GO:0051382|GO:0000776|GO:0000778|GO:0000786|GO:0000775|GO:0000939	NM_007681	Mm.290563	12615
A_55_P1998947	7.95772e-07	6.38805e-06	2.04955	up	NM_053169	chr11:62656310-62656369	Trim16	Mus musculus tripartite motif-containing 16 (Trim16), mRNA [NM_053169]	GO:0060416|GO:0003677|GO:0046872|GO:0005622|GO:0019966|GO:0005737|GO:0048386|GO:0045618|GO:0043966|GO:0050718|GO:0043967|GO:0016605|GO:0032089|GO:0008270|GO:0045893	NM_053169	Mm.117087	94092
A_55_P2012979	7.96269e-07	6.38959e-06	8.38263	up	NM_008405	chr16:96644006-96643947	Itgb2l	Mus musculus integrin beta 2-like (Itgb2l), mRNA [NM_008405]	GO:0008305|GO:0006954|GO:0016020|GO:0007160|GO:0005886|GO:0007229|GO:0007275|GO:0004872|GO:0016021|GO:0007155	NM_008405	Mm.12872	16415
A_55_P2152467	8.02337e-07	6.42358e-06	2.2509	up		chr19:005131948-005131889
A_66_P106375	8.05648e-07	6.43784e-06	2.53458	up	NM_011499	chr6:137697939-137699116	Strap	Mus musculus serine/threonine kinase receptor associated protein (Strap), mRNA [NM_011499]	GO:0005515|GO:0006397|GO:0008380|GO:0030054|GO:0005886|GO:0005102|GO:0005634|GO:0000122|GO:0005739|GO:0016310|GO:0005737|GO:0016301|GO:0005681|GO:0030512|GO:0016740	NM_011499	Mm.22584	20901
A_55_P2243431	8.06014e-07	6.43832e-06	3.82473	up	NR_045032	chr12:33511682-33511741	Gdap10	Mus musculus ganglioside-induced differentiation-associated-protein 10 (Gdap10), long non-coding RNA [NR_045032]	GO:0008150|GO:0003674|GO:0005575	NR_045032	Mm.440246	100504486
A_55_P1959683	8.06776e-07	6.44196e-06	5.39879	up	NM_001081643	chrX:70447883-70447942	Xlr3b	Mus musculus X-linked lymphocyte-regulated 3B (Xlr3b), mRNA [NM_001081643]	GO:0008150|GO:0003674|GO:0005575	NM_001081643	Mm.482923	574437
A_55_P2089820	8.099e-07	6.46199e-06	2.07531	up	NM_001243041	chr14:22059713-22059772	Adk	Mus musculus adenosine kinase (Adk), transcript variant 2, mRNA [NM_001243041]	GO:0046085|GO:0005634|GO:0005524|GO:0046872|GO:0005829|GO:0006166|GO:0016310|GO:0005737|GO:0006167|GO:0044342|GO:0000166|GO:0004001|GO:0016301|GO:0042102|GO:0016773|GO:0006175|GO:0010613|GO:0016740	NM_001243041	Mm.188734	11534
A_55_P2089358	8.11071e-07	6.46643e-06	2.22028	up	NM_008303	chr1:55148023-55148082	Hspe1	Mus musculus heat shock protein 1 (chaperonin 10) (Hspe1), mRNA [NM_008303]	GO:0005739|GO:0005737|GO:0006457|GO:0005759|GO:0051087|GO:0006950|GO:0005524	NM_008303	Mm.215667	15528
A_55_P2140212	8.18203e-07	6.50603e-06	2.06895	up		chr18:011804314-011804255		Q3J0L9_RHOS4 (Q3J0L9) Hydrogenase maturation factor F, partial (3%) [TC1616199]
A_55_P2170881	8.19751e-07	6.51588e-06	2.03172	up	NM_175164	chr18:39532054-39532113	Arhgap26	Mus musculus Rho GTPase activating protein 26 (Arhgap26), mRNA [NM_175164]	GO:0005622|GO:0005515|GO:0007165|GO:0017124|GO:0005737|GO:0030054|GO:0046847|GO:0005856|GO:0008093|GO:0005096	NM_175164	Mm.329396	71302
A_52_P111866	8.23486e-07	6.53568e-06	3.67402	up	NM_028108	chr16:44157281-44158026	Naa50	Mus musculus N(alpha)-acetyltransferase 50, NatE catalytic subunit (Naa50), mRNA [NM_028108]	GO:0005515|GO:0005737|GO:0016746|GO:0008080|GO:0016740|GO:0006474	NM_028108	Mm.278726	72117
A_55_P2116621	8.29649e-07	6.56359e-06	2.64116	up	NM_010828	chr10:17444690-17444749	Cited2	Mus musculus Cbp/p300-interacting transactivator, with Glu/Asp-rich carboxy-terminal domain, 2 (Cited2), mRNA [NM_010828]	GO:0005515|GO:0043627|GO:0000790|GO:0001658|GO:0003700|GO:0006366|GO:0034405|GO:0003281|GO:0030154|GO:0001947|GO:0007507|GO:0007179|GO:0035802|GO:0001944|GO:0035035|GO:0003712|GO:0001102|GO:0030336|GO:0001105|GO:0022409|GO:0001106|GO:0003714|GO:0002521|GO:0003713|GO:0001892|GO:0001843|GO:0007275|GO:0000122|GO:0007417|GO:0045787|GO:0001701|GO:0001841|GO:0001889|GO:0007422|GO:0045893|GO:0045892|GO:…	NM_010828	Mm.272321	17684
A_55_P2159710	8.32229e-07	6.57283e-06	2.4669	up	NM_001110204	chr2:58298996-58298937	Acvr1	Mus musculus activin A receptor, type 1 (Acvr1), transcript variant 1, mRNA [NM_001110204]	GO:0003289|GO:0001655|GO:0001755|GO:0003183|GO:0046332|GO:0009790|GO:0007281|GO:0042803|GO:0003143|GO:0007507|GO:0004702|GO:0000166|GO:0016301|GO:0018107|GO:0007178|GO:0007179|GO:0009968|GO:0016772|GO:0023014|GO:0001707|GO:0030501|GO:0032926|GO:0030509|GO:0032924|GO:0001701|GO:0060923|GO:0001702|GO:0060037|GO:0016310|GO:0005887|GO:0048179|GO:0060389|GO:0045893|GO:0051145|GO:0016361|GO:2001237|GO:…	NM_001110204	Mm.689	11477
A_51_P472867	8.35694e-07	6.59524e-06	2.85351	up	NM_145226	chr5:121203657-121203598	Oas3	Mus musculus 2'-5' oligoadenylate synthetase 3 (Oas3), mRNA [NM_145226]	GO:0003725|GO:0001730|GO:0003723|GO:0016779|GO:0005634|GO:0009615|GO:0005524|GO:0046872|GO:0051607|GO:0005737|GO:0006955|GO:0000166|GO:0045087|GO:0016740|GO:0060700|GO:0045071	NM_145226	Mm.204887	246727
A_55_P1990324	8.43145e-07	6.63796e-06	2.19917	up	NM_001111316	chr1:139961142-139961083	Ptprc	Mus musculus protein tyrosine phosphatase, receptor type, C (Ptprc), transcript variant 1, mRNA [NM_001111316]	GO:0005515|GO:0050732|GO:0048539|GO:0002711|GO:0035335|GO:0005622|GO:0051607|GO:0006933|GO:0046641|GO:0034113|GO:0010332|GO:0051209|GO:0009986|GO:0019901|GO:0045588|GO:0043395|GO:0005887|GO:0016311|GO:2000473|GO:0005925|GO:0048304|GO:0009897|GO:2001236|GO:0050853|GO:0050852|GO:0045577|GO:2001238|GO:0050855|GO:0050857|GO:0005886|GO:0030890|GO:0048864|GO:0071944|GO:0002378|GO:0031953|GO:0000187|GO:…	NM_001111316	Mm.391573	19264
A_55_P1975843	8.43316e-07	6.63796e-06	2.21205	up		chrX:057679316-057679257
A_51_P521052	8.57655e-07	6.70213e-06	3.11714	up	NM_029627	chr15:74627588-74627529	Ly6k	Mus musculus lymphocyte antigen 6 complex, locus K (Ly6k), mRNA [NM_029627]	GO:0005737|GO:0016020|GO:0005886|GO:0005576|GO:0031225	NM_029627	Mm.273319	76486
A_52_P279184	8.57767e-07	6.70213e-06	2.8053	up	NM_011899	chr12:56190256-56191171	Srp54a	Mus musculus signal recognition particle 54A (Srp54a), mRNA [NM_011899]	GO:0005786|GO:0005737|GO:0030942|GO:0008144|GO:0006614|GO:0008312|GO:0043021|GO:0005730|GO:0003924|GO:0005634|GO:0019003|GO:0005525	NM_011899	Mm.471968	24067
A_51_P487813	8.59643e-07	6.71121e-06	2.79617	up	NM_016753	chr3:67262048-67261989	Lxn	Mus musculus latexin (Lxn), mRNA [NM_016753]	GO:0010951|GO:0004857|GO:0005737|GO:0006954|GO:0010466|GO:0008191|GO:0030414|GO:0050965|GO:0008201	NM_016753	Mm.2632	17035
A_55_P1974522	8.61636e-07	6.72178e-06	2.59741	up	NM_175688	chr13:19819416-19819357	A530099J19Rik	Mus musculus RIKEN cDNA A530099J19 gene (A530099J19Rik), mRNA [NM_175688]	GO:0008150|GO:0003674|GO:0005575	NM_175688	Mm.246657	319293
A_65_P07626	8.6703e-07	6.74635e-06	2.28806	up	U30234	chr6:70648995-70649054		Mus musculus anti-DNA antibody Ig kappa chain mRNA, V-J region, hybridoma 73.11, partial cds. [U30234]			Mm.333124
A_51_P116616	8.68138e-07	6.75247e-06	2.02829	up	NM_019869	chr19:4801020-4800961	Rbm14	Mus musculus RNA binding motif protein 14 (Rbm14), mRNA [NM_019869]	GO:0005667|GO:0016575|GO:0006355|GO:0030374|GO:0000166|GO:0045944|GO:0003723|GO:0005634|GO:0003676|GO:0006351	NM_019869	Mm.276338	56275
A_51_P407193	8.72961e-07	6.77995e-06	2.01399	up	NM_133840	chr2:84564117-84564058	Clp1	Mus musculus CLP1, cleavage and polyadenylation factor I subunit (Clp1), mRNA [NM_133840]	GO:0006388|GO:0006397|GO:0030423|GO:0005634|GO:0000214|GO:0005524|GO:0008033|GO:0035087|GO:0016310|GO:0046404|GO:0000166|GO:0016301|GO:0051736|GO:0051733|GO:0016740	NM_133840	Mm.21583	98985
A_55_P2103837	8.77738e-07	6.80261e-06	2.06448	up	NM_001256005	chr5:105544911-105544852	Gbp4	Mus musculus guanylate binding protein 4 (Gbp4), transcript variant 1, mRNA [NM_001256005]	GO:0050688|GO:0005515|GO:0071346|GO:0042308|GO:0001933|GO:0031397|GO:0005575|GO:0000122|GO:0032687	NM_001256005	Mm.440525	17472
A_55_P2046807	8.7931e-07	6.80464e-06	3.52555	up	NM_009242	chr11:55208061-55208003	Sparc	Mus musculus secreted acidic cysteine rich glycoprotein (Sparc), mRNA [NM_009242]	GO:0030324|GO:0005509|GO:0031988|GO:0050840|GO:0005578|GO:0005576|GO:0005634|GO:0005615|GO:0046872|GO:0005604|GO:0005622|GO:0031012|GO:0060348|GO:0007165|GO:0005737|GO:0071363|GO:0042127	NM_009242	Mm.291442	20692
A_52_P562158	8.82815e-07	6.81768e-06	2.22198	up	AF296435	chr12:117072312-117072253	Igh-VJ558	Mus musculus clone J558.B18 immunoglobulin heavy chain variable region mRNA, partial cds. [AF296435]			Mm.305376	16061
A_66_P133255	8.82987e-07	6.81768e-06	3.70351	up	AK076352	chr12:74862424-74862483	Prkch	Mus musculus 10 days neonate skin cDNA, RIKEN full-length enriched library, clone:4732457K18 product:protein kinase C, eta, full insert sequence. [AK076352]	GO:0005515|GO:0004699|GO:2000810|GO:0005886|GO:0030154|GO:0046872|GO:0005829|GO:0035556|GO:0005737|GO:0051092|GO:0045618|GO:0000166|GO:0016301|GO:0016772|GO:0010744|GO:0060252|GO:0005524|GO:0050861|GO:0070528|GO:0016310|GO:0004672|GO:0016020|GO:0004674|GO:0034351|GO:0006468|GO:0004697|GO:0019899|GO:0017160|GO:0016740			18755
A_55_P2035717	8.86013e-07	6.83588e-06	2.2801	up	NM_145583	chr7:109386192-109386251	Pgap2	Mus musculus post-GPI attachment to proteins 2 (Pgap2), mRNA [NM_145583]	GO:0005515|GO:0005794|GO:0008630|GO:0005783|GO:0005634|GO:0015031|GO:0006974|GO:0042770|GO:0005622|GO:0042771|GO:0000139|GO:0016020|GO:0008565|GO:0005789|GO:0016021|GO:0006506	NM_145583	Mm.302013	233575
A_66_P128537	8.87807e-07	6.84471e-06	5.04182	up	NM_015783	chr4:155573552-155573533	Isg15	Mus musculus ISG15 ubiquitin-like modifier (Isg15), mRNA [NM_015783]	GO:0005515|GO:0032020|GO:0005576|GO:0032649|GO:0005737|GO:0051607|GO:0045648|GO:0019941|GO:0031386|GO:0034340|GO:0031397|GO:0042742|GO:0045071	NM_015783	Mm.4950	100038882
A_52_P127130	8.92306e-07	6.85928e-06	4.93163	up	NM_031195	chr8:40709355-40709296	Msr1	Mus musculus macrophage scavenger receptor 1 (Msr1), transcript variant 1, mRNA [NM_031195]	GO:0005581|GO:0005886|GO:0010744|GO:0030169|GO:0030301|GO:0031410|GO:0010886|GO:0006898|GO:0005829|GO:0006897|GO:0042953|GO:0016020|GO:0034381|GO:0034362|GO:0016021|GO:0005044	NM_031195	Mm.239291	20288
A_51_P481920	9.07191e-07	6.93302e-06	5.43847	up	NM_009828	chr3:36464037-36463978	Ccna2	Mus musculus cyclin A2 (Ccna2), mRNA [NM_009828]	GO:0005515|GO:0019901|GO:0005634|GO:0000079|GO:0048146|GO:0005737|GO:0007049|GO:0007067|GO:0001939|GO:0051726|GO:0001940|GO:0045893|GO:0051301	NM_009828	Mm.4189	12428
A_52_P318073	9.08977e-07	6.93924e-06	4.45602	up		chr5:144200191-144200250
A_51_P364786	9.11977e-07	6.95457e-06	2.09012	up	NM_024187	chr17:31795601-31791956	U2af1	Mus musculus U2 small nuclear ribonucleoprotein auxiliary factor (U2AF) 1 (U2af1), transcript variant 1, mRNA [NM_024187]	GO:0005515|GO:0006397|GO:0008380|GO:0003723|GO:0005634|GO:0050733|GO:0071013|GO:0003676|GO:0046872|GO:0019013|GO:0000166|GO:0016607|GO:0030529|GO:0005681|GO:0019012	NM_024187	Mm.379289	108121
A_51_P407866	9.14315e-07	6.96644e-06	2.21287	up	NM_023781	chr19:5503032-5502973	1700020D05Rik	Mus musculus RIKEN cDNA 1700020D05 gene (1700020D05Rik), mRNA [NM_023781]	GO:0008150|GO:0003674|GO:0005575	NM_023781	Mm.440432	75555
A_52_P455089	9.19045e-07	6.98201e-06	2.37801	up		chr7:133690251-133690192	Eif3c	eukaryotic translation initiation factor 3, subunit C [Source:MGI Symbol;Acc:MGI:1926966] [ENSMUST00000032992]	GO:0005737|GO:0005852|GO:0003723|GO:0043022|GO:0003743|GO:0031369|GO:0006412|GO:0006413			56347
A_51_P111932	9.21501e-07	6.98894e-06	2.70859	up	NM_022329	chr1:157898874-157898933	Tor1aip2	Mus musculus torsin A interacting protein 2 (Tor1aip2), transcript variant 2, mRNA [NM_022329]	GO:0005515|GO:0008150|GO:0016020|GO:0005783|GO:0005634|GO:0016021	NM_022329	Mm.253335	240832
A_55_P1979904	9.22677e-07	6.99054e-06	3.60108	up	NM_001163010	chr4:60512649-60512590	Mup1	Mus musculus major urinary protein 1 (Mup1), transcript variant 3, mRNA [NM_001163010]	GO:0005550	NM_001163010	Mm.482072	17840
A_55_P2186514	9.34431e-07	7.05418e-06	4.25604	up	NR_027858	chr11:71056019-71055960	Nlrp1c-ps	Mus musculus NLR family, pyrin domain containing 1C, pseudogene (Nlrp1c-ps), non-coding RNA [NR_027858]		NR_027858	Mm.390378	627984
A_55_P2066505	9.35047e-07	7.0563e-06	6.46264	up	AY500847	chr11:87615121-87615180	Mpo	Mus musculus myeloperoxidase precursor (Mpo) mRNA, complete cds. [AY500847]	GO:0050830|GO:0050832|GO:0001878|GO:0005615|GO:0005764|GO:0046872|GO:0002679|GO:0005739|GO:0004601|GO:0034374|GO:0019430|GO:0016491|GO:0044130|GO:0042744|GO:0030141|GO:0006979|GO:0008201|GO:0055114|GO:0002149|GO:0020037		Mm.4668	17523
A_51_P382152	9.38816e-07	7.06194e-06	4.10887	up	NM_011171	chr2:155580945-155581004	Procr	Mus musculus protein C receptor, endothelial (Procr), mRNA [NM_011171]	GO:0007599|GO:0050819|GO:0006955|GO:0005813|GO:0016020|GO:0019882|GO:0007596|GO:0016021|GO:0008022	NM_011171	Mm.3243	19124
A_55_P2007437	9.41463e-07	7.07173e-06	10.0533	up		chr1:009910746-009910805
A_55_P2076744	9.43282e-07	7.0778e-06	6.48537	up	AY172866			Mus musculus clone BApecB1a-P19 immunoglobulin heavy chain variable region mRNA, partial cds. [AY172866]			Mm.425779
A_52_P417825	9.56801e-07	7.15373e-06	2.42233	up	NM_145950	chr4:15924679-15924620	Osgin2	Mus musculus oxidative stress induced growth inhibitor family member 2 (Osgin2), mRNA [NM_145950]	GO:0008150|GO:0003674|GO:0005575	NM_145950	Mm.46455	209212
A_55_P2127538	9.65128e-07	7.18788e-06	2.36473	up	NM_028658	chr17:88983200-88983259	Ppp1r21	Mus musculus protein phosphatase 1, regulatory subunit 21 (Ppp1r21), mRNA [NM_028658]	GO:0008150|GO:0019902|GO:0005575	NM_028658	Mm.271817	73825
A_51_P284793	9.69409e-07	7.207e-06	2.77588	up	NM_027927	chr3:132771999-132772058	Ints12	Mus musculus integrator complex subunit 12 (Ints12), mRNA [NM_027927]	GO:0003674|GO:0032039|GO:0008270|GO:0005634|GO:0046872|GO:0016180	NM_027927	Mm.246726	71793
A_55_P2057946	9.70397e-07	7.21143e-06	3.31023	up	NM_010480	chr12:111929307-111929248	Hsp90aa1	Mus musculus heat shock protein 90, alpha (cytosolic), class A member 1 (Hsp90aa1), mRNA [NM_010480]	GO:0005515|GO:0006986|GO:0043005|GO:0048471|GO:0033160|GO:0006200|GO:0031526|GO:0045040|GO:0003729|GO:0042803|GO:0045429|GO:0042802|GO:0005829|GO:0006809|GO:0005739|GO:0005622|GO:0042026|GO:0010592|GO:0016323|GO:0005737|GO:0016324|GO:0000166|GO:0006457|GO:0043025|GO:0030235|GO:0051131|GO:0045585|GO:0016887|GO:0017098|GO:0030911|GO:0009986|GO:0019901|GO:0032564|GO:0019903|GO:0006950|GO:0005525|GO:…	NM_010480	Mm.341186	15519
A_55_P2032770	9.7654e-07	7.23444e-06	7.79762	up	NM_033134	chr2:26254136-26254077	Inpp5e	Mus musculus inositol polyphosphate-5-phosphatase E (Inpp5e), mRNA [NM_033134]	GO:0006629|GO:0005794|GO:0005886|GO:0046488|GO:0042995|GO:0004445|GO:0035085|GO:0004439|GO:0005929|GO:0005737|GO:0000139|GO:0016020|GO:0016787|GO:0046855|GO:0016311|GO:0046856|GO:0010976|GO:0005856	NM_033134	Mm.330070	64436
A_55_P2084611	9.81115e-07	7.25811e-06	2.46688	up	NM_019737	chr18:20844563-20844504	B4galt6	Mus musculus UDP-Gal:betaGlcNAc beta 1,4-galactosyltransferase, polypeptide 6 (B4galt6), mRNA [NM_019737]	GO:0005794|GO:0016020|GO:0016757|GO:0005975|GO:0030148|GO:0008489|GO:0016021|GO:0005575|GO:0008378|GO:0046872|GO:0016740	NM_019737	Mm.393827	56386
A_51_P475291	9.93672e-07	7.30987e-06	2.5683	up	NM_022323	chr12:103980742-103980683	Moap1	Mus musculus modulator of apoptosis 1 (Moap1), transcript variant 1, mRNA [NM_022323]	GO:0005737|GO:0030262|GO:0006919|GO:0006915|GO:0042981|GO:0005634|GO:0042803|GO:0006921	NM_022323	Mm.291222	64113
A_51_P372172	9.94412e-07	7.31051e-06	2.60081	up	NM_011962	chr5:137472079-137472138	Plod3	Mus musculus procollagen-lysine, 2-oxoglutarate 5-dioxygenase 3 (Plod3), mRNA [NM_011962]	GO:0031418|GO:0005506|GO:0005783|GO:0060425|GO:0051213|GO:0008475|GO:0033823|GO:0001701|GO:0046872|GO:0048730|GO:0008104|GO:0016020|GO:0070831|GO:0001886|GO:0042311|GO:0030199|GO:0016491|GO:0016706|GO:0021915|GO:0016705|GO:0055114	NM_011962	Mm.251003	26433
A_55_P2171116	9.94455e-07	7.31051e-06	2.2441	up	NM_001145953	chr14:48005414-48005473	Lgals3	Mus musculus lectin, galactose binding, soluble 3 (Lgals3), transcript variant 1, mRNA [NM_001145953]	GO:0005515|GO:0006397|GO:0008380|GO:0005578|GO:0005743|GO:0005576|GO:0005634|GO:0030154|GO:0031012|GO:0001501|GO:0005737|GO:0019863|GO:0030198|GO:0045087|GO:0030246|GO:0005681	NM_001145953	Mm.248615	16854
A_51_P337944	9.96457e-07	7.31756e-06	4.64975	up	NM_080708	chr5:97519810-97519869	Bmp2k	Mus musculus BMP2 inducible kinase (Bmp2k), mRNA [NM_080708]	GO:0030500|GO:0005634|GO:0005524|GO:0016310|GO:0050790|GO:0004672|GO:0019208|GO:0000166|GO:0004674|GO:0016301|GO:0006468|GO:0016740|GO:0016772	NM_080708	Mm.281490	140780
A_55_P2122160	9.97981e-07	7.32108e-06	3.60403	up	NM_080558	chr2:79502859-79502918	Ssfa2	Mus musculus sperm specific antigen 2 (Ssfa2), mRNA [NM_080558]	GO:0005737|GO:0005886|GO:0003779	NM_080558	Mm.272881	70599
A_51_P387123	1.00268e-06	7.3506e-06	2.65944	up	NM_011854	chr5:115362168-115362227	Oasl2	Mus musculus 2'-5' oligoadenylate synthetase-like 2 (Oasl2), mRNA [NM_011854]	GO:0003725|GO:0001730|GO:0003723|GO:0016779|GO:0005575|GO:0009615|GO:0005524|GO:0046872|GO:0051607|GO:0006955|GO:0000166|GO:0045087|GO:0016740|GO:0006164	NM_011854	Mm.228363	23962
A_52_P63343	1.00737e-06	7.37361e-06	5.51207	up	NM_001033302	chr3:95682492-95682433	Gm129	Mus musculus predicted gene 129 (Gm129), mRNA [NM_001033302]	GO:0008150|GO:0003674|GO:0005575	NM_001033302	Mm.331218	229599
A_52_P141161	1.0076e-06	7.37361e-06	2.26085	up	NM_133834	chr6:117873933-117873992	Hnrnpf	Mus musculus heterogeneous nuclear ribonucleoprotein F (Hnrnpf), transcript variant 1, mRNA [NM_133834]	GO:0006397|GO:0008380|GO:0003727|GO:0003723|GO:0005634|GO:0003676|GO:0071013|GO:0005737|GO:0000166|GO:0030529|GO:0017025|GO:0005681|GO:0043484	NM_133834	Mm.422979	98758
A_52_P453374	1.01448e-06	7.41886e-06	2.32171	up	NM_001013019	chr19:8928234-8928292	Lrrn4cl	Mus musculus LRRN4 C-terminal like (Lrrn4cl), mRNA [NM_001013019]	GO:0008150|GO:0003674|GO:0016020|GO:0016021|GO:0005575	NM_001013019	Mm.265792	68852
A_52_P602091	1.01567e-06	7.42238e-06	2.44767	up	NM_001037859	chr18:61289398-61289758	Csf1r	Mus musculus colony stimulating factor 1 receptor (Csf1r), mRNA [NM_001037859]	GO:0005515|GO:0008360|GO:0019221|GO:0031529|GO:0042803|GO:2000147|GO:0005622|GO:2000249|GO:0046777|GO:0000166|GO:0016301|GO:0070374|GO:0016772|GO:0090197|GO:0030335|GO:0036006|GO:0009986|GO:0019903|GO:0046488|GO:0018108|GO:0045217|GO:0043235|GO:0016310|GO:0019955|GO:0071345|GO:0045087|GO:0008284|GO:0005886|GO:0071902|GO:0008283|GO:0061098|GO:0045124|GO:0006954|GO:0030097|GO:0038145|GO:0042517|GO:…	NM_001037859	Mm.22574	12978
A_55_P1983162	1.01944e-06	7.437e-06	2.65331	up	NM_013831	chr18:78121559-78121618	Pstpip2	Mus musculus proline-serine-threonine phosphatase-interacting protein 2 (Pstpip2), mRNA [NM_013831]	GO:0005515|GO:0005737|GO:0016020|GO:0007010|GO:0003779|GO:0005856|GO:0005829	NM_013831	Mm.57174	19201
A_55_P2021029	1.02164e-06	7.44787e-06	2.41875	up	NM_198634	chr19:5891206-5891147	Tigd3	Mus musculus tigger transposable element derived 3 (Tigd3), mRNA [NM_198634]	GO:0008150|GO:0003674|GO:0005634|GO:0005575|GO:0003676|GO:0003677	NM_198634	Mm.329642	332359
A_52_P298548	1.02792e-06	7.4847e-06	2.31813	up	NM_013752	chr4:15906456-15906515	Nbn	Mus musculus nibrin (Nbn), mRNA [NM_013752]	GO:0007095|GO:0007093|GO:0008284|GO:0030870|GO:0008283|GO:0005657|GO:0001832|GO:0048145|GO:0005634|GO:0006302|GO:0005622|GO:0004003|GO:0000723|GO:0050885|GO:0032508|GO:0000784|GO:0031954|GO:0033674|GO:0000781|GO:0005694|GO:0045190|GO:0035861|GO:0005730|GO:0001701|GO:0097193|GO:0006974|GO:0003684|GO:0007049|GO:0047485|GO:0006281|GO:0007126|GO:0045665|GO:0016605|GO:0000077|GO:0042405|GO:0008134	NM_013752	Mm.20866	27354
A_55_P2139748	1.02811e-06	7.4847e-06	2.21859	up	NM_029404	chr6:11957887-11957946	Phf14	Mus musculus PHD finger protein 14 (Phf14), transcript variant 2, mRNA [NM_029404]	GO:0008150|GO:0003674|GO:0008270|GO:0005575|GO:0046872	NM_029404	Mm.212411	75725
A_51_P212741	1.03008e-06	7.48836e-06	2.92775	up	NM_001014761	chr9:44937945-44938004	Scn2b	Mus musculus sodium channel, voltage-gated, type II, beta (Scn2b), mRNA [NM_001014761]	GO:0005244|GO:0046684|GO:0005272|GO:0005248|GO:2000649|GO:0086091|GO:0060048|GO:0060371|GO:0016020|GO:0086002|GO:0006810|GO:0001518|GO:0034765|GO:0035725|GO:0016021|GO:0086006|GO:0006814|GO:0006811|GO:0017080	NM_001014761	Mm.491371	72821
A_55_P2156583	1.0304e-06	7.48836e-06	3.35017	up	NM_009871	chr11:80293969-80294028	Cdk5r1	Mus musculus cyclin-dependent kinase 5, regulatory subunit 1 (p35) (Cdk5r1), mRNA [NM_009871]	GO:0008092|GO:0005515|GO:0031594|GO:0009790|GO:0031175|GO:0007413|GO:0043525|GO:0018105|GO:0016301|GO:0007411|GO:0018107|GO:0021722|GO:0032956|GO:0021799|GO:0045860|GO:0043025|GO:0061001|GO:0045296|GO:0019901|GO:0005509|GO:0090314|GO:0014069|GO:0021549|GO:0007213|GO:0070507|GO:0016310|GO:0007049|GO:0035235|GO:0046875|GO:0007420|GO:0043539|GO:0045892|GO:0004693|GO:0030424|GO:0048471|GO:0071902|GO:…	NM_009871	Mm.142275	12569
A_52_P671812	1.04043e-06	7.54987e-06	3.24296	up		chr5:023715513-023715454
A_52_P494982	1.04252e-06	7.55559e-06	2.57177	up	NM_026191	chr11:86582610-86582551	Dhx40	Mus musculus DEAH (Asp-Glu-Ala-His) box polypeptide 40 (Dhx40), mRNA [NM_026191]	GO:0008026|GO:0008150|GO:0016787|GO:0000166|GO:0004386|GO:0005575|GO:0003676|GO:0005524	NM_026191	Mm.260627	67487
A_55_P2158841	1.0436e-06	7.56081e-06	2.36453	up	NM_001081056	chr10:121025626-121025568	Xpot	Mus musculus exportin, tRNA (nuclear export receptor for tRNAs) (Xpot), mRNA [NM_001081056]	GO:0005737|GO:0000049|GO:0006409|GO:0005643|GO:0003723|GO:0008536|GO:0006810|GO:0005654|GO:0005634|GO:0006886	NM_001081056	Mm.25042	73192
A_55_P2048129	1.04929e-06	7.58114e-06	2.83109	up	NM_025789	chr17:8172361-8172420	Rsph3a	Mus musculus radial spoke 3A homolog (Chlamydomonas) (Rsph3a), mRNA [NM_025789]	GO:0008150|GO:0003674|GO:0005575	NM_025789	Mm.359991	66832
A_55_P1996746	1.05542e-06	7.61232e-06	4.6158	up	XM_001475809	chr15:75156911-75156852	Gm3142	PREDICTED: Mus musculus predicted gene 3142 (Gm3142), mRNA [XM_001475809]	GO:0008150|GO:0003674|GO:0005575	XM_001475809		100041107
A_51_P164014	1.05805e-06	7.62822e-06	2.12274	up	NM_173762	chr3:134936387-134936446	Cenpe	Mus musculus centromere protein E (Cenpe), mRNA [NM_173762]	GO:0008017|GO:0007094|GO:0005634|GO:0045184|GO:0005737|GO:0000166|GO:0045860|GO:0015630|GO:0005856|GO:0007018|GO:0005871|GO:0007088|GO:0051987|GO:0019901|GO:0005694|GO:0005874|GO:0045842|GO:0005623|GO:0051984|GO:0007275|GO:0003777|GO:0005524|GO:0000940|GO:0007049|GO:0007067|GO:0050793|GO:0000776|GO:0043515|GO:0000779|GO:0000778|GO:0008608|GO:0000775|GO:0051301	NM_173762	Mm.161470	229841
A_51_P171936	1.06241e-06	7.64708e-06	2.11369	up	NM_175442	chrX:104367504-104367563	A630033H20Rik	Mus musculus RIKEN cDNA A630033H20 gene (A630033H20Rik), transcript variant 2, mRNA [NM_175442]	GO:0008150|GO:0003674|GO:0005575	NM_175442	Mm.265244	213438
A_55_P2178818	1.06244e-06	7.64708e-06	2.33899	up	NM_001281967	chr11:46167439-46167380	Itk	Mus musculus IL2 inducible T cell kinase (Itk), transcript variant 4, mRNA [NM_001281967]	GO:0005515|GO:0050852|GO:0018108|GO:0007202|GO:0001816|GO:0001865|GO:0005524|GO:0046872|GO:0035556|GO:0002250|GO:0016310|GO:0005737|GO:0004672|GO:0000166|GO:0016301|GO:0006468|GO:0004713|GO:0032633|GO:0032609|GO:0004715|GO:0016740|GO:0016772	NM_001281967	Mm.339927	16428
A_52_P451073	1.06314e-06	7.64708e-06	2.17467	up	NM_178589	chr17:43225326-43225385	Tnfrsf21	Mus musculus tumor necrosis factor receptor superfamily, member 21 (Tnfrsf21), mRNA [NM_178589]	GO:0030424|GO:0007165|GO:0005737|GO:0016020|GO:0006915|GO:0016021|GO:0051402	NM_178589	Mm.200792	94185
A_51_P509098	1.068e-06	7.66629e-06	2.36868	up	NM_019734	chr8:42426740-42426681	Asah1	Mus musculus N-acylsphingosine amidohydrolase 1 (Asah1), mRNA [NM_019734]	GO:0006629|GO:0017040|GO:0010033|GO:0016787|GO:0030324|GO:0005764	NM_019734	Mm.22547	11886
A_55_P2132812	1.07122e-06	7.68676e-06	2.01464	up	AY053455	chr3:98513784-98513725	Hsd3b2	hydroxy-delta-5-steroid dehydrogenase, 3 beta- and steroid delta-isomerase 2 [Source:MGI Symbol;Acc:MGI:96234] [ENSMUST00000107022]	GO:0004769|GO:0006694|GO:0005783|GO:0005743|GO:0003824|GO:0003854|GO:0016616|GO:0005739|GO:0005758|GO:0016020|GO:0008152|GO:0016491|GO:0016021|GO:0016853|GO:0055114		Mm.482364	15493
A_52_P141583	1.07321e-06	7.69492e-06	2.72885	up	NM_012015	chr13:56184587-56184528	H2afy	Mus musculus H2A histone family, member Y (H2afy), transcript variant 1, mRNA [NM_012015]	GO:0001740|GO:0000793|GO:0005813|GO:0046982|GO:0005694|GO:0003682|GO:0006334|GO:0005634|GO:0007549|GO:0000786|GO:0003677|GO:0016568	NM_012015	Mm.283802	26914
A_65_P12993	1.07611e-06	7.70954e-06	3.24586	up	NM_008441	chr4:148608471-148608412	Kif1b	Mus musculus kinesin family member 1B (Kif1b), transcript variant 1, mRNA [NM_008441]	GO:0005515|GO:0008017|GO:0043005|GO:0006200|GO:0009790|GO:0005739|GO:0005622|GO:0005737|GO:0000166|GO:0047497|GO:0005856|GO:0016887|GO:0030659|GO:0007018|GO:0005871|GO:0005875|GO:0005874|GO:0005623|GO:0007274|GO:0031410|GO:0003777|GO:0005524|GO:0007270|GO:0030705|GO:0008089	NM_008441	Mm.402393	16561
A_66_P140613	1.07897e-06	7.72129e-06	2.20152	up		chr18:028346749-028346690
A_55_P2180491	1.08035e-06	7.72854e-06	2.27403	up	NM_133626	chr2:143813957-143813898	Rrbp1	Mus musculus ribosome binding protein 1 (Rrbp1), transcript variant 2, mRNA [NM_133626]	GO:0005515|GO:0016020|GO:0005783|GO:0006810|GO:0030176|GO:0016021|GO:0015031	NM_133626	Mm.13705	81910
A_51_P257684	1.09583e-06	7.79158e-06	2.13896	up	NM_011490	chr2:166774385-166774326	Stau1	Mus musculus staufen (RNA binding protein) homolog 1 (Drosophila) (Stau1), transcript variant 3, mRNA [NM_011490]	GO:0005515|GO:0003725|GO:0043005|GO:0005737|GO:0008298|GO:0010494|GO:0005783|GO:0030529|GO:0003723|GO:0043025|GO:0008157	NM_011490	Mm.73276	20853
A_55_P2070936	1.10805e-06	7.85155e-06	2.43888	up	NM_009186	chr16:22246501-22246442	Tra2b	Mus musculus transformer 2 beta homolog (Drosophila) (Tra2b), mRNA [NM_009186]	GO:0048026|GO:0008380|GO:0006397|GO:0000166|GO:0000398|GO:0000381|GO:0003723|GO:0005634|GO:0003729|GO:0003676	NM_009186	Mm.210352	20462
A_55_P2098335	1.11009e-06	7.85677e-06	2.38679	up	NM_009157	chr11:65502945-65502886	Map2k4	Mus musculus mitogen-activated protein kinase kinase 4 (Map2k4), mRNA [NM_009157]	GO:0005515|GO:0030424|GO:0032839|GO:0005634|GO:0005829|GO:0005622|GO:0005737|GO:0043525|GO:0000166|GO:0000165|GO:0016301|GO:0043204|GO:0004708|GO:0016772|GO:0043065|GO:0045740|GO:0006950|GO:0007254|GO:0006915|GO:0031435|GO:0007257|GO:0005524|GO:0016310|GO:0004672|GO:0008545|GO:0004674|GO:0001934|GO:0006468|GO:0004713|GO:0016740	NM_009157	Mm.412922	26398
A_55_P2114562	1.11368e-06	7.87586e-06	2.24963	up		chr1:140244781-140244722
A_66_P139196	1.11644e-06	7.88213e-06	2.2106	up	NM_013815	chr12:55994057-55993998	Baz1a	Mus musculus bromodomain adjacent to zinc finger domain 1A (Baz1a), mRNA [NM_013815]	GO:0005515|GO:0006261|GO:0008623|GO:0006355|GO:0008270|GO:0006338|GO:0005634|GO:0000228|GO:0046872|GO:0006351	NM_013815	Mm.479583	217578
A_66_P101942	1.11702e-06	7.88363e-06	3.70474	up	XR_168557	chr17:46543945-46543886	Gm9706	PREDICTED: Mus musculus predicted gene 9706 (Gm9706), misc_RNA [XR_168557]		XR_168557		677168
A_51_P430766	1.13118e-06	7.95183e-06	12.0954	up	NM_010548	chr1:132920943-132921002	Il10	Mus musculus interleukin 10 (Il10), mRNA [NM_010548]	GO:0010468|GO:0051045|GO:0032715|GO:0060670|GO:0002237|GO:0001818|GO:0050715|GO:0005615|GO:0002740|GO:0045348|GO:0051091|GO:0006955|GO:0006954|GO:0045019|GO:0045944|GO:0002904|GO:0044130|GO:0032689|GO:0042742|GO:0002875|GO:0043066|GO:0030886|GO:0042536|GO:0030889|GO:0032720|GO:0051384|GO:0005576|GO:0005141|GO:0005125|GO:0032695|GO:0050728|GO:0032800|GO:0045893|GO:0051930	NM_010548	Mm.874	16153
A_52_P377299	1.13393e-06	7.96132e-06	4.7759	up	NM_173026	chr16:55990913-55990972	Zbtb11	Mus musculus zinc finger and BTB domain containing 11 (Zbtb11), mRNA [NM_173026]	GO:0008150|GO:0003674|GO:0005634	NM_173026	Mm.282814	271377
A_52_P251366	1.136e-06	7.96132e-06	4.49543	up	NM_146208	chr8:54672525-54672466	Neil3	Mus musculus nei like 3 (E. coli) (Neil3), mRNA [NM_146208]	GO:0003906|GO:0000405|GO:0005634|GO:0003676|GO:0003824|GO:0003677|GO:0046872|GO:0016829|GO:0016799|GO:0006974|GO:0003684|GO:0019104|GO:0003690|GO:0006281|GO:0016787|GO:0003697|GO:0016798|GO:0006284|GO:0008152|GO:0008270|GO:0006289	NM_146208	Mm.281749	234258
A_55_P2059931	1.13615e-06	7.96132e-06	3.17669	up	NM_001163577	chr5:44384920-44384861	Prom1	Mus musculus prominin 1 (Prom1), transcript variant 2, mRNA [NM_001163577]	GO:0072112|GO:0045296|GO:0005886|GO:0009986|GO:0042622|GO:0060042|GO:0042805|GO:0032420|GO:0010842|GO:0042995|GO:0045494|GO:0005615|GO:0060219|GO:0005903|GO:2000768|GO:0072139|GO:0005902|GO:0005929|GO:0016324|GO:0016020|GO:0005887|GO:0071914|GO:0016021|GO:0001750	NM_001163577	Mm.6250	19126
A_52_P173555	1.14579e-06	7.98749e-06	2.36655	up	NM_031162	chr1:167786567-167787585	Cd247	Mus musculus CD247 antigen (Cd247), transcript variant eta, mRNA [NM_031162]	GO:0005515|GO:0050852|GO:0042105|GO:0005737|GO:0016020|GO:0005886|GO:0042101|GO:0016021|GO:0007166|GO:0042802|GO:0004888	NM_031162	Mm.217308	12503
A_51_P323610	1.14689e-06	7.9925e-06	2.42504	up	NM_024439	chr7:73233759-73233818	Vimp	Mus musculus VCP-interacting membrane protein (Vimp), mRNA [NM_024439]	GO:0005515|GO:0005881|GO:0006983|GO:0005783|GO:0032715|GO:0080164|GO:0002865|GO:0030176|GO:0006886|GO:0030968|GO:0034361|GO:0008430|GO:0005737|GO:0034362|GO:0016209|GO:0030970|GO:0032720|GO:2000110|GO:0030433|GO:0071222|GO:0016020|GO:0050728|GO:0051775|GO:0045454|GO:0016021|GO:0034599|GO:0019899|GO:0051771	NM_024439	Mm.482127	109815
A_52_P161400	1.15983e-06	8.04409e-06	2.06125	up	NM_178612	chr5:138634427-138634486	Cnpy4	Mus musculus canopy 4 homolog (zebrafish) (Cnpy4), mRNA [NM_178612]	GO:0032880|GO:0005102|GO:0005576|GO:0005575	NM_178612	Mm.24592	66455
A_55_P2103948	1.16247e-06	8.05835e-06	2.66699	up	X59099	chr6:69233851-69233792		immunoglobulin kappa variable 4-69 [Source:MGI Symbol;Acc:MGI:3648668] [ENSMUST00000103349]			Mm.424473
A_55_P2138257	1.17271e-06	8.09212e-06	2.09546	up	NM_019912	chr18:35960961-35961020	Ube2d2a	Mus musculus ubiquitin-conjugating enzyme E2D 2A (Ube2d2a), mRNA [NM_019912]	GO:0005515|GO:0000209|GO:0004842|GO:0016567|GO:0016881|GO:0000166|GO:0016874|GO:0005575|GO:0070936|GO:0005524	NM_019912	Mm.180052	56550
A_55_P2007738	1.18671e-06	8.15825e-06	3.29754	up	NR_030711	chr11:75278944-75279003	Mir22hg	Mus musculus Mir22 host gene (non-protein coding) (Mir22hg), long non-coding RNA [NR_030711]		NR_030711	Mm.482242	100042498
A_55_P2028758	1.1874e-06	8.15825e-06	2.78407	up	NM_177663	chr3:87743553-87743612	Isg20l2	Mus musculus interferon stimulated exonuclease gene 20-like 2 (Isg20l2), mRNA [NM_177663]	GO:0008150|GO:0003674|GO:0004527|GO:0004518|GO:0016787|GO:0042254|GO:0005634|GO:0003676|GO:0043231	NM_177663	Mm.45744	229504
A_55_P2004016	1.19361e-06	8.17735e-06	3.09341	up	NM_030209	chr8:122575417-122575476	Crispld2	Mus musculus cysteine-rich secretory protein LCCL domain containing 2 (Crispld2), mRNA [NM_030209]	GO:0031012|GO:0030133|GO:0030198|GO:0005576|GO:0005539|GO:0008201	NM_030209	Mm.264680	78892
A_55_P2085340	1.19402e-06	8.17735e-06	2.04505	up	NM_001195033	chr12:71283977-71284036	Abhd12b	Mus musculus abhydrolase domain containing 12B (Abhd12b), mRNA [NM_001195033]	GO:0008150|GO:0003674|GO:0005575	NM_001195033	Mm.291105	100504285
A_52_P267824	1.19466e-06	8.17735e-06	3.24155	up	NM_197999	chr8:107492279-107492338	Ces2g	Mus musculus carboxylesterase 2G (Ces2g), mRNA [NM_197999]	GO:0052689|GO:0008150|GO:0016787|GO:0005575	NM_197999	Mm.26580	72361
A_51_P501453	1.1948e-06	8.17735e-06	2.99735	up	NM_022430	chr19:11142190-11142131	Ms4a8a	Mus musculus membrane-spanning 4-domains, subfamily A, member 8A (Ms4a8a), mRNA [NM_022430]	GO:0016020|GO:0016021	NM_022430	Mm.34460	64381
A_55_P2042685	1.20038e-06	8.20373e-06	2.3538	up		chr3:113432357-113432416
A_51_P231320	1.20332e-06	8.21235e-06	2.64987	up	NM_008611	chr9:7568238-7568297	Mmp8	Mus musculus matrix metallopeptidase 8 (Mmp8), mRNA [NM_008611]	GO:0004252|GO:0005509|GO:0005578|GO:0005576|GO:0005615|GO:0046872|GO:0031012|GO:0016787|GO:0030574|GO:0006508|GO:0008233|GO:0008270|GO:0004222|GO:0008237	NM_008611	Mm.16415	17394
A_51_P407657	1.20343e-06	8.21235e-06	2.51188	up	U37911	chr6:68686370-68686311		Mus musculus rearranged immunoglobulin light chain variable region mRNA, partial cds. [U37911]			Mm.288753
A_52_P622391	1.20636e-06	8.22436e-06	2.01636	up	NM_009481	chrX:12738630-12738777	Usp9x	Mus musculus ubiquitin specific peptidase 9, X chromosome (Usp9x), mRNA [NM_009481]	GO:0005515|GO:0006511|GO:0016579|GO:0070410|GO:0045177|GO:0030509|GO:0005737|GO:0007049|GO:0007067|GO:0007059|GO:0016787|GO:0006508|GO:0007179|GO:0008233|GO:0004221|GO:0008234|GO:0051301	NM_009481	Mm.242646	22284
A_66_P119034	1.21496e-06	8.2723e-06	2.2264	up	NM_013737	chr17:43749032-43749091	Pla2g7	Mus musculus phospholipase A2, group VII (platelet-activating factor acetylhydrolase, plasma) (Pla2g7), mRNA [NM_013737]	GO:0006629|GO:0034440|GO:0034441|GO:0005576|GO:0003847|GO:0005615|GO:0016042|GO:0005737|GO:0005543|GO:0006954|GO:0016787|GO:0034374|GO:0047499|GO:0034362|GO:0090026	NM_013737	Mm.9277	27226
A_52_P164709	1.21955e-06	8.29543e-06	2.38098	up	NM_027354	chr9:106232342-106252066	Poc1a	Mus musculus POC1 centriolar protein homolog A (Chlamydomonas) (Poc1a), mRNA [NM_027354]	GO:0008150|GO:0003674|GO:0005813|GO:0005737|GO:0000922|GO:0005814|GO:0030030|GO:0042995|GO:0005932|GO:0005856	NM_027354	Mm.23054	70235
A_55_P2035029	1.22046e-06	8.29896e-06	3.35622	up		chr4:061195710-061195769
A_51_P306919	1.22091e-06	8.29937e-06	7.21629	up	NM_007490	chr7:108703189-108703130	Art2a-ps	Mus musculus ADP-ribosyltransferase 2a, pseudogene (Art2a-ps), transcript variant 1, mRNA [NM_007490]		NM_007490	Mm.439746	11871
A_65_P16208	1.22773e-06	8.33226e-06	3.13722	up	NM_013815	chr12:55999368-55997144	Baz1a	Mus musculus bromodomain adjacent to zinc finger domain 1A (Baz1a), mRNA [NM_013815]	GO:0005515|GO:0006261|GO:0008623|GO:0006355|GO:0008270|GO:0006338|GO:0005634|GO:0000228|GO:0046872|GO:0006351	NM_013815	Mm.479583	217578
A_52_P593037	1.23297e-06	8.34653e-06	2.31291	up	NM_027976	chr19:55368743-55369331	Acsl5	Mus musculus acyl-CoA synthetase long-chain family member 5 (Acsl5), mRNA [NM_027976]	GO:2001236|GO:0006629|GO:0001676|GO:0010867|GO:0005783|GO:0016874|GO:0005743|GO:0010747|GO:0005741|GO:0008654|GO:0003824|GO:0005524|GO:0004467|GO:0005739|GO:0016020|GO:0000166|GO:0008152|GO:0032000|GO:0006631|GO:0016021|GO:0015908	NM_027976	Mm.292056	433256
A_51_P195034	1.24998e-06	8.43363e-06	8.1696	up	NM_028039	chr14:66438257-66438198	Esco2	Mus musculus establishment of cohesion 1 homolog 2 (S. cerevisiae) (Esco2), mRNA [NM_028039]	GO:0003674|GO:0007049|GO:0016746|GO:0034421|GO:0005694|GO:0005634|GO:0000785|GO:0046872|GO:0016740|GO:0006275	NM_028039	Mm.249280	71988
A_51_P112817	1.25254e-06	8.44069e-06	2.76326	up	NM_024264	chr1:74782203-74782262	Cyp27a1	Mus musculus cytochrome P450, family 27, subfamily a, polypeptide 1 (Cyp27a1), mRNA [NM_024264]	GO:0005506|GO:0030343|GO:0005743|GO:0005740|GO:0046872|GO:0005739|GO:0004497|GO:0031073|GO:0016020|GO:0047749|GO:0016491|GO:0016705|GO:0055114|GO:0008203|GO:0020037	NM_024264	Mm.85083	104086
A_55_P2076805	1.25362e-06	8.4453e-06	2.53819	up	AK129022	chr11:106645106-106645047	Ddx5	DEAD (Asp-Glu-Ala-Asp) box polypeptide 5 [Source:MGI Symbol;Acc:MGI:105037] [ENSMUST00000106778]	GO:0005515|GO:0008380|GO:0005516|GO:0003724|GO:0006200|GO:0003723|GO:0045069|GO:0005634|GO:0050681|GO:0071013|GO:0016818|GO:0004004|GO:0000166|GO:0000381|GO:0045944|GO:0005681|GO:2001014|GO:0036002|GO:0003712|GO:0006397|GO:0008026|GO:0006355|GO:0030331|GO:0003713|GO:0060765|GO:0004386|GO:0000122|GO:0003676|GO:0001701|GO:0005524|GO:0006351|GO:0045667|GO:0072332|GO:0016787|GO:0030529|GO:0043517|GO:…		Mm.491096	13207
A_55_P2023384	1.25742e-06	8.46274e-06	2.34245	up		chr14:105598427-105598368
A_55_P2149615	1.26242e-06	8.4901e-06	2.31687	up	NM_009750	chrX:132805907-132805966	Ngfrap1	Mus musculus nerve growth factor receptor (TNFRSF16) associated protein 1 (Ngfrap1), transcript variant 1, mRNA [NM_009750]	GO:0008625|GO:0005737|GO:0006915|GO:0005634|GO:0005123|GO:0046872|GO:0005829	NM_009750	Mm.90787	12070
A_51_P472274	1.2634e-06	8.4901e-06	3.12019	up	NM_009236	chr2:181404848-181404789	Sox18	Mus musculus SRY-box containing gene 18 (Sox18), mRNA [NM_009236]	GO:0005515|GO:0000790|GO:0003700|GO:0044212|GO:0006366|GO:0000981|GO:0005634|GO:0060836|GO:0048866|GO:0007507|GO:0001946|GO:0061028|GO:0045944|GO:0060956|GO:0048469|GO:0042789|GO:0001942|GO:0001945|GO:0001944|GO:0006355|GO:0001568|GO:0046982|GO:0006357|GO:0035050|GO:0060214|GO:0001525|GO:0000122|GO:0000978|GO:0001701|GO:0003677|GO:0006351|GO:0022405|GO:0043565|GO:0001077|GO:0072091|GO:0045893|GO:…	NM_009236	Mm.264904	20672
A_55_P2149083	1.2709e-06	8.52072e-06	2.94896	up	NM_177316	chr17:20319369-20319310	Fpr-rs6	Mus musculus formyl peptide receptor, related sequence 6 (Fpr-rs6), mRNA [NM_177316]	GO:0004982|GO:0007165|GO:0016020|GO:0007186|GO:0004930|GO:0016021|GO:0004871	NM_177316	Mm.377882	321020
A_51_P161691	1.27863e-06	8.5576e-06	2.39565	up	NM_009940	chr7:125668739-125668680	Coq7	Mus musculus demethyl-Q 7 (Coq7), mRNA [NM_009940]	GO:0005743|GO:0005634|GO:0001701|GO:0008340|GO:0046872|GO:0001841|GO:0005739|GO:0022904|GO:0006744|GO:0070584|GO:0016020|GO:0042775|GO:0034599|GO:0006979|GO:0001306|GO:0055114|GO:0022008	NM_009940	Mm.20634	12850
A_55_P2056606	1.27948e-06	8.5576e-06	2.01361	up		chr1_random:000842313-000842254
A_55_P2110136	1.27983e-06	8.5576e-06	3.63091	up	NM_172525	chr3:121717834-121717893	Arhgap29	Mus musculus Rho GTPase activating protein 29 (Arhgap29), mRNA [NM_172525]	GO:0035556|GO:0005622|GO:0005515|GO:0007165|GO:0046872|GO:0005096	NM_172525	Mm.229287	214137
A_52_P516034	1.27997e-06	8.5576e-06	3.12242	up	NM_011200	chr1:30997727-30997668	Ptp4a1	Mus musculus protein tyrosine phosphatase 4a1 (Ptp4a1), mRNA [NM_011200]	GO:0030335|GO:0005886|GO:0005783|GO:0005634|GO:0007275|GO:0035335|GO:0016791|GO:0005737|GO:0007049|GO:0006470|GO:0016787|GO:0016020|GO:0016311|GO:0009898|GO:0004721|GO:0004727|GO:0005856|GO:0004725|GO:0005768	NM_011200	Mm.491181	19243
A_52_P103977	1.28683e-06	8.57834e-06	2.31839	up	NM_178112	chr4:11143717-11143658	Ints8	Mus musculus integrator complex subunit 8 (Ints8), transcript variant 2, mRNA [NM_178112]	GO:0003674|GO:0032039|GO:0005634|GO:0016180	NM_178112	Mm.246713	72656
A_55_P1970536	1.28912e-06	8.58859e-06	2.75671	up		chr4:122952503-122952444
A_55_P1994355	1.29441e-06	8.60431e-06	2.06368	up	NM_019766	chr10:127513950-127514009	Ptges3	Mus musculus prostaglandin E synthase 3 (cytosolic) (Ptges3), mRNA [NM_019766]	GO:0043005|GO:0048471|GO:0006693|GO:0008283|GO:0003720|GO:0005884|GO:0051879|GO:0005634|GO:0043231|GO:0002039|GO:0060430|GO:0005737|GO:0050220|GO:0001516|GO:0060548|GO:0043025|GO:0006278|GO:0005697|GO:0005978|GO:0019233|GO:0010628|GO:0043234|GO:0070389|GO:0042921|GO:0043588|GO:0051082|GO:0019899	NM_019766	Mm.305816	56351
A_55_P2030771	1.30579e-06	8.66479e-06	3.11994	up	NM_019406	chr2:30914483-30914424	Fnbp1	Mus musculus formin binding protein 1 (Fnbp1), transcript variant 2, mRNA [NM_019406]	GO:0005515|GO:0005886|GO:0005575|GO:0031410|GO:0005764|GO:0006897|GO:0007399|GO:0008289|GO:0042802|GO:0005737|GO:0005905|GO:0016020|GO:0005856	NM_019406	Mm.52297	14269
A_55_P2045188	1.30598e-06	8.66479e-06	2.59848	up		chr7:127657539-127657598
A_52_P141338	1.32136e-06	8.74749e-06	2.138	up	NM_022816	chr15:20596048-20595989	Acot10	Mus musculus acyl-CoA thioesterase 10 (Acot10), mRNA [NM_022816]	GO:0047617|GO:0005739|GO:0006637|GO:0016787	NM_022816	Mm.352763	64833
A_52_P299888	1.3246e-06	8.75862e-06	3.44408	up	NM_053182	chr3:9692584-9692525	Pag1	Mus musculus phosphoprotein associated with glycosphingolipid microdomains 1 (Pag1), transcript variant B, mRNA [NM_053182]	GO:0035556|GO:0005622|GO:0005515|GO:0050863|GO:0016020|GO:0005886|GO:0050868|GO:0045121|GO:0016021|GO:0042169	NM_053182	Mm.23897	94212
A_55_P2049976	1.32811e-06	8.77287e-06	4.76307	up		chr12:069191971-069192030
A_55_P1965200	1.33992e-06	8.8268e-06	4.66346	up	AK029957	chr5:44147281-44147222	Fbxl5	F-box and leucine-rich repeat protein 5 [Source:MGI Symbol;Acc:MGI:2152883] [ENSMUST00000087465]	GO:0048471|GO:0005737|GO:0016567|GO:0005506|GO:0031146|GO:0055072|GO:0046872|GO:0019005		Mm.25794	242960
A_52_P238902	1.34772e-06	8.86901e-06	2.90187	up	NM_024262	chr11:86891322-86891263	Smg8	Mus musculus smg-8 homolog, nonsense mediated mRNA decay factor (C. elegans) (Smg8), mRNA [NM_024262]	GO:0045859|GO:0003674|GO:0000184|GO:0005575	NM_024262	Mm.23257	74133
A_55_P2011620	1.3487e-06	8.8696e-06	4.83633	up	NM_181754	chr13:19841671-19841612	Gpr141	Mus musculus G protein-coupled receptor 141 (Gpr141), mRNA [NM_181754]	GO:0008150|GO:0007165|GO:0003674|GO:0016020|GO:0007186|GO:0005886|GO:0004930|GO:0016021|GO:0005575|GO:0004871	NM_181754	Mm.239268	353346
A_52_P58059	1.34908e-06	8.8696e-06	2.41507	up	NM_001190401	chr11:23387125-23387184	Usp34	Mus musculus ubiquitin specific peptidase 34 (Usp34), mRNA [NM_001190401]	GO:0071108|GO:0004197|GO:0006511|GO:0004843|GO:0016787|GO:0090263|GO:0006508|GO:0008233|GO:0008234|GO:0005575|GO:0004221|GO:0016055	NM_001190401	Mm.119155	17847
A_55_P2178733	1.35008e-06	8.87343e-06	2.32961	up	NM_019636	chr5:64736592-64736651	Tbc1d1	Mus musculus TBC1 domain family, member 1 (Tbc1d1), mRNA [NM_019636]	GO:0032880|GO:0032313|GO:0005634|GO:0005097|GO:0005096	NM_019636	Mm.286353	57915
A_51_P400581	1.35387e-06	8.88883e-06	2.12382	up	NM_023210	chr3:95740981-95741040	Anp32e	Mus musculus acidic (leucine-rich) nuclear phosphoprotein 32 family, member E (Anp32e), transcript variant 1, mRNA [NM_023210]	GO:0005737|GO:0016023|GO:0005634|GO:0019212|GO:0043086	NM_023210	Mm.218657	66471
A_55_P2036357	1.35436e-06	8.88883e-06	2.3224	up	NM_175026	chr1:175572633-175572691	Pyhin1	Mus musculus pyrin and HIN domain family, member 1 (Pyhin1), mRNA [NM_175026]	GO:0003674|GO:0035458|GO:0005634|GO:0005575	NM_175026	Mm.447	236312
A_52_P99888	1.3546e-06	8.88883e-06	5.61737	up	NM_023158	chr11:70267839-70267780	Cxcl16	Mus musculus chemokine (C-X-C motif) ligand 16 (Cxcl16), mRNA [NM_023158]	GO:0008009|GO:0030335|GO:0030307|GO:0005125|GO:0005615|GO:0006898|GO:0005041|GO:0006935|GO:0016020|GO:0048247|GO:0034612|GO:0016021|GO:0034341|GO:0034097|GO:0005044	NM_023158	Mm.425692	66102
A_55_P1992234	1.3594e-06	8.8984e-06	5.42875	up	NM_001136476	chrX:25950355-25950296	Slx	Mus musculus Sycp3 like X-linked (Slx), mRNA [NM_001136476]	GO:0001741|GO:0005737|GO:0048515|GO:0005634	NM_001136476	Mm.489202	664829
A_55_P2050268	1.3645e-06	8.91337e-06	2.72349	up	NM_172142	chr7:31213705-31213764	Nfkbid	Mus musculus nuclear factor of kappa light polypeptide gene enhancer in B cells inhibitor, delta (Nfkbid), mRNA [NM_172142]	GO:0005515|GO:0006954|GO:0051059|GO:0033085|GO:0070245|GO:0032088|GO:0005634|GO:0043124	NM_172142	Mm.386878	243910
A_55_P2018249	1.36743e-06	8.9233e-06	2.48203	up	NM_010723	chr3:143856937-143856878	Lmo4	Mus musculus LIM domain only 4 (Lmo4), transcript variant 1, mRNA [NM_010723]	GO:0005515|GO:0021514|GO:0050865|GO:0005667|GO:0042659|GO:0006355|GO:0021522|GO:0006366|GO:0001843|GO:0048538|GO:0003281|GO:0046872|GO:0006351|GO:0021527|GO:0031333|GO:0045944|GO:0008270|GO:0001158|GO:0008134	NM_010723	Mm.29187	16911
A_52_P125350	1.36794e-06	8.92385e-06	2.09815	up	NM_023210	chr3:95750223-95750282	Anp32e	Mus musculus acidic (leucine-rich) nuclear phosphoprotein 32 family, member E (Anp32e), transcript variant 1, mRNA [NM_023210]	GO:0005737|GO:0016023|GO:0005634|GO:0019212|GO:0043086	NM_023210	Mm.218657	66471
A_55_P2073153	1.36856e-06	8.92514e-06	2.47745	up		chr6:069714551-069714492
A_52_P399584	1.3704e-06	8.93157e-06	5.06072	up	NM_181589	chr2:129094717-129094658	Ckap2l	Mus musculus cytoskeleton associated protein 2-like (Ckap2l), mRNA [NM_181589]	GO:0008150|GO:0003674|GO:0005813	NM_181589	Mm.491209	70466
A_55_P2040161	1.37889e-06	8.97024e-06	2.64881	up	NM_025924	chr8:13798289-13798348	Upf3a	Mus musculus UPF3 regulator of nonsense transcripts homolog A (yeast) (Upf3a), mRNA [NM_025924]	GO:0006986|GO:0005737|GO:0005886|GO:0045727|GO:0005634|GO:0003729|GO:0035145	NM_025924	Mm.44858	67031
A_51_P188126	1.39075e-06	9.03066e-06	3.80937	up	NM_145523	chr2:62531612-62531671	Gca	Mus musculus grancalcin (Gca), mRNA [NM_145523]	GO:0005737|GO:0046982|GO:0016020|GO:0005886|GO:0005509|GO:0046872|GO:0042803|GO:0005829	NM_145523	Mm.219877	227960
A_55_P2140745	1.3947e-06	9.04513e-06	2.39956	up
A_55_P2076273	1.40073e-06	9.07583e-06	2.23701	up		chr11:058775635-058775693
A_55_P1985143	1.40461e-06	9.08699e-06	2.17176	up		chr18:090700729-090700788
A_51_P461665	1.40583e-06	9.09205e-06	119.531	up	NM_008599	chr5:92752250-92752191	Cxcl9	Mus musculus chemokine (C-X-C motif) ligand 9 (Cxcl9), mRNA [NM_008599]	GO:0008009|GO:0051607|GO:0006955|GO:0006954|GO:0006935|GO:0005576|GO:0005615|GO:0005125|GO:0009897	NM_008599	Mm.766	17329
A_55_P2136906	1.40709e-06	9.09746e-06	2.00442	up	NM_009514	chr10:75412326-75412385	Vpreb3	Mus musculus pre-B lymphocyte gene 3 (Vpreb3), mRNA [NM_009514]	GO:0003674|GO:0005783|GO:0051025	NM_009514	Mm.333851	22364
A_55_P2052799	1.41589e-06	9.1332e-06	2.12929	up	NM_001284503	chrX:13098611-13098552	Cask	Mus musculus calcium/calmodulin-dependent serine protein kinase (MAGUK family) (Cask), transcript variant 1, mRNA [NM_001284503]	GO:0005515|GO:0010839|GO:0005516|GO:0060170|GO:0005886|GO:0090288|GO:0045202|GO:0005634|GO:0090280|GO:0032403|GO:0006886|GO:0030425|GO:0016363|GO:0005829|GO:0016323|GO:0005737|GO:0000166|GO:0061045|GO:0005911|GO:0016301|GO:0045944|GO:0016772|GO:0005730|GO:0030165|GO:0008022|GO:0042043|GO:0005524|GO:0005604|GO:0043234|GO:0042734|GO:0016310|GO:0070509|GO:0004672|GO:0016020|GO:0004674|GO:0097060|GO:…	NM_001284503	Mm.327591	12361
A_55_P2157478	1.4161e-06	9.1332e-06	6.08036	up		chr16:038477269-038477328
A_55_P2192577	1.41826e-06	9.14437e-06	2.50171	up	NM_027067	chrX:133462853-133462912	H2bfm	Mus musculus H2B histone family, member M (H2bfm), mRNA [NM_027067]	GO:0005694|GO:0005634|GO:0000786|GO:0003677	NM_027067	Mm.302721	69389
A_55_P2183318	1.42676e-06	9.18229e-06	5.85295	up		chr14:053340363-053340422
A_55_P2187234	1.4324e-06	9.21012e-06	3.58263	up	AF006582	chr12:114826537-114826478		Mus musculus anti-DNA autoantibody heavy chain variable region mRNA, partial cds. [AF006582]			Mm.462717
A_51_P241769	1.4422e-06	9.23363e-06	4.47359	up	NM_011270	chr4:134452018-134452077	Rhd	Mus musculus Rh blood group, D antigen (Rhd), mRNA [NM_011270]	GO:0008150|GO:0003674|GO:0016020|GO:0015696|GO:0008519|GO:0016021	NM_011270	Mm.195461	19746
A_52_P618728	1.44535e-06	9.23972e-06	2.25958	up	M61952	chr6:069631605-069631546		Mouse pseudo anti-idiotype antibody-resistant variant IgK (Vk-Ox1 gene family) mRNA, VJ5 region. [M61952]			Mm.424473
A_55_P2042813	1.44703e-06	9.24483e-06	2.11239	up	NM_001039647	chr5:105752204-105752145	Gbp11	Mus musculus guanylate binding protein 11 (Gbp11), mRNA [NM_001039647]	GO:0008150|GO:0003674|GO:0005575	NM_001039647	Mm.458435	634650
A_55_P1993503	1.45057e-06	9.26183e-06	2.29127	up	NM_007413	chr11:62079834-62079893	Adora2b	Mus musculus adenosine A2b receptor (Adora2b), mRNA [NM_007413]	GO:0032755|GO:0008284|GO:0008285|GO:0005886|GO:0030819|GO:0010893|GO:0060087|GO:0045909|GO:0031668|GO:0004871|GO:0009986|GO:0004930|GO:0045765|GO:0032722|GO:0010575|GO:0010701|GO:0043306|GO:0007165|GO:0001609|GO:0033605|GO:0007186|GO:0001973|GO:0016020|GO:0032966|GO:0030828|GO:0031284|GO:0007189|GO:0016021|GO:0002882	NM_007413	Mm.40740	11541
A_51_P293688	1.45953e-06	9.30207e-06	2.04356	up	NM_026405	chr10:10265193-10265134	Rab32	Mus musculus RAB32, member RAS oncogene family (Rab32), mRNA [NM_026405]	GO:0045335|GO:0005739|GO:0016020|GO:0000166|GO:0007264|GO:0031410|GO:0015031|GO:0005525|GO:0090382	NM_026405	Mm.31486	67844
A_55_P1975065	1.46029e-06	9.30388e-06	2.99105	up	NM_001033430	chr6:39091931-39091872	Jhdm1d	Mus musculus jumonji C domain-containing histone demethylase 1 homolog D (S. cerevisiae) (Jhdm1d), mRNA [NM_001033430]	GO:0032454|GO:0006355|GO:0035574|GO:0035575|GO:0005506|GO:0051213|GO:0005634|GO:0035064|GO:0051864|GO:0046872|GO:0006351|GO:0007399|GO:0070544|GO:0071557|GO:0016491|GO:0016706|GO:0008270|GO:0045893|GO:0071558|GO:0055114|GO:0016568|GO:0033169	NM_001033430	Mm.293175	338523
A_55_P2019557	1.46233e-06	9.30947e-06	3.07809	up	NM_153101	chr7:54719236-54719177	Mrgpra2b	Mus musculus MAS-related GPR, member A2B (Mrgpra2b), mRNA [NM_153101]	GO:0008150|GO:0003674|GO:0005575	NM_153101	Mm.425459	235712
A_51_P260513	1.46375e-06	9.31486e-06	2.01231	up	NM_009087	chr5:147890429-147890488	Polr1d	Mus musculus polymerase (RNA) I polypeptide D (Polr1d), transcript variant 1, mRNA [NM_009087]	GO:0005515|GO:0005736|GO:0003899|GO:0046983|GO:0005666|GO:0005634|GO:0003677|GO:0006351	NM_009087	Mm.317557	20018
A_52_P343306	1.46869e-06	9.33112e-06	2.34288	up	NM_010378	chr17:34421344-34421285	H2-Aa	Mus musculus histocompatibility 2, class II antigen A, alpha (H2-Aa), mRNA [NM_010378]	GO:0005515|GO:0046982|GO:0005886|GO:0048002|GO:0002504|GO:0042613|GO:0005764|GO:0042130|GO:0019886|GO:0006955|GO:0016020|GO:0019882|GO:0042605|GO:0016021|GO:0034341|GO:0045582|GO:0009897	NM_010378	Mm.235338	14960
A_55_P2046802	1.47845e-06	9.36977e-06	2.22965	up	NM_029005	chr8:113835759-113835700	Mlkl	Mus musculus mixed lineage kinase domain-like (Mlkl), mRNA [NM_029005]	GO:0070266|GO:0004672|GO:0006468|GO:0032403|GO:0005524|GO:0016772	NM_029005	Mm.207971	74568
A_52_P401311	1.48215e-06	9.38086e-06	2.38394	up		chr1:079919568-079919509
A_55_P2019929	1.49417e-06	9.42884e-06	2.90984	up	NM_172677	chr3:16105369-16113955	Ythdf3	Mus musculus YTH domain family 3 (Ythdf3), transcript variant 1, mRNA [NM_172677]	GO:0008150|GO:0003674|GO:0005575	NM_172677	Mm.23834	229096
A_55_P2069415	1.50608e-06	9.48379e-06	2.42458	up	NM_008053	chr3:33963181-33963240	Fxr1	Mus musculus fragile X mental retardation gene 1, autosomal homolog (Fxr1), transcript variant 3, mRNA [NM_008053]	GO:0017148|GO:0005515|GO:0005737|GO:0007517|GO:0002151|GO:0003723|GO:0043034|GO:0007275|GO:0005634|GO:0003730|GO:0005844|GO:0030154	NM_008053	Mm.259021	14359
A_55_P2045837	1.50913e-06	9.50014e-06	2.10251	up		chr7:030946340-030946281
A_51_P102789	1.51866e-06	9.543e-06	3.31567	up	NM_007574	chr4:136445825-136445766	C1qc	Mus musculus complement component 1, q subcomponent, C chain (C1qc), mRNA [NM_007574]	GO:0005164|GO:0006955|GO:0005581|GO:0016020|GO:0045087|GO:0006958|GO:0030853|GO:0005576|GO:0045650	NM_007574	Mm.439732	12262
A_55_P2168504	1.5205e-06	9.55171e-06	2.00316	up	NM_145955	chr7:135842916-135842857	Mcmbp	Mus musculus MCM (minichromosome maintenance deficient) binding protein (Mcmbp), mRNA [NM_145955]	GO:0006260|GO:0000084|GO:0042555|GO:0006261|GO:0007067|GO:0007049|GO:0005737|GO:0005886|GO:0003682|GO:0007062|GO:0005634|GO:0051301	NM_145955	Mm.58882	210711
A_55_P1967291	1.52671e-06	9.5764e-06	2.00824	up	NM_144818	chr2:126929684-126929625	Ncaph	Mus musculus non-SMC condensin I complex, subunit H (Ncaph), mRNA [NM_144818]	GO:0000796|GO:0007076|GO:0007067|GO:0007049|GO:0005737|GO:0030261|GO:0005694|GO:0015630|GO:0005634|GO:0051301	NM_144818	Mm.29786	215387
A_55_P2094064	1.54683e-06	9.66228e-06	5.75758	up
A_55_P2153721	1.55123e-06	9.66559e-06	2.63012	up	NM_001168659	chr13:74494161-74494220	Ccdc127	Mus musculus coiled-coil domain containing 127 (Ccdc127), transcript variant 1, mRNA [NM_001168659]	GO:0008150|GO:0003674|GO:0005575	NM_001168659	Mm.101586	67433
A_55_P1971076	1.5553e-06	9.68608e-06	2.00268	up	NM_015804	chr8:12868519-12868578	Atp11a	Mus musculus ATPase, class VI, type 11A (Atp11a), mRNA [NM_015804]	GO:0000287|GO:0005886|GO:0005783|GO:0005765|GO:0005524|GO:0046872|GO:0019829|GO:0000166|GO:0015914|GO:0016020|GO:0016787|GO:0004012|GO:0016021|GO:0055037|GO:0006812|GO:0005768	NM_015804	Mm.257837	50770
A_55_P1993054	1.56269e-06	9.71809e-06	2.594	up	NM_133948	chr4:83109585-83109526	Psip1	Mus musculus PC4 and SFRS1 interacting protein 1 (Psip1), mRNA [NM_133948]	GO:0001105|GO:0006355|GO:0006366|GO:0009408|GO:0005730|GO:0035327|GO:0005634|GO:0003677|GO:0006351|GO:0000395|GO:0005720|GO:0097100|GO:0034399|GO:0045944|GO:0003682|GO:0005654|GO:0033613|GO:0006979	NM_133948	Mm.105331	101739
A_55_P1974636	1.57411e-06	9.76746e-06	3.69308	up	NM_001220498	chrX:52699990-52700049	Gm14625	Mus musculus predicted gene 14625 (Gm14625), mRNA [NM_001220498]		NM_001220498	Mm.477978	625210
A_51_P168981	1.57595e-06	9.77453e-06	2.24346	up	NM_028208	chr19:23794956-23795015	Ptar1	Mus musculus protein prenyltransferase alpha subunit repeat containing 1 (Ptar1), mRNA [NM_028208]	GO:0008150|GO:0003674|GO:0005575	NM_028208	Mm.474795	72351
A_55_P1984003	1.59037e-06	9.83757e-06	2.71523	up	NM_134095	chr15:81830010-81829951	Desi1	Mus musculus desumoylating isopeptidase 1 (Desi1), mRNA [NM_134095]	GO:0005515|GO:0008150|GO:0005737|GO:0016787|GO:0006508|GO:0008233|GO:0005634|GO:0005575|GO:0042802	NM_134095	Mm.474453	28075
A_55_P2002597	1.59079e-06	9.83757e-06	2.76418	up		chr13:099384183-099384242
A_52_P578436	1.59587e-06	9.85736e-06	2.20172	up	DQ372800	chr6:69494489-69494430		immunoglobulin kappa chain variable 4-71 [Source:MGI Symbol;Acc:MGI:4439654] [ENSMUST00000101325]			Mm.359125
A_52_P348214	1.60134e-06	9.88533e-06	6.91372	up	NM_001284410	chr2:127954736-127955417	Bcl2l11	Mus musculus BCL2-like 11 (apoptosis facilitator) (Bcl2l11), transcript variant 4, mRNA [NM_001284410]	GO:0008017|GO:0005515|GO:0034976|GO:0030879|GO:0048538|GO:0007283|GO:0009791|GO:0048536|GO:0097141|GO:0043231|GO:0097140|GO:0005622|GO:0043525|GO:0002262|GO:0043029|GO:0010942|GO:0002260|GO:0048066|GO:0032464|GO:0070242|GO:2001244|GO:0060139|GO:0001701|GO:0045787|GO:0043280|GO:0048070|GO:0019898|GO:0001783|GO:0001782|GO:2000271|GO:0005829|GO:0043583|GO:0005739|GO:0005737|GO:0090200|GO:0042475|GO:…	NM_001284410	Mm.141083	12125
A_52_P252737	1.6355e-06	1.00402e-05	2.56325	up	NM_011241	chr15:81535410-81535351	Rangap1	Mus musculus RAN GTPase activating protein 1 (Rangap1), transcript variant 1, mRNA [NM_011241]	GO:0046826|GO:0007165|GO:0005098|GO:0048471|GO:0005737|GO:0016020|GO:0005694|GO:0000776|GO:0005634|GO:0005856|GO:0000775|GO:0005096	NM_011241	Mm.270975	19387
A_52_P519882	1.64428e-06	1.00733e-05	3.42327	up	NM_144866	chr18:35065717-35065658	Etf1	Mus musculus eukaryotic translation termination factor 1 (Etf1), mRNA [NM_144866]	GO:0005737|GO:0016149|GO:0000184|GO:0019048|GO:0006479|GO:0005575|GO:0006415|GO:0006412|GO:0003747	NM_144866	Mm.329353	225363
A_55_P2175002	1.64471e-06	1.00733e-05	2.06662	up	NR_028381	chrX:100803049-100802990	Ftx	Mus musculus Ftx transcript, Xist regulator (non-protein coding) (Ftx), transcript variant 2, long non-coding RNA [NR_028381]	GO:0010468|GO:0003674|GO:0044030|GO:0006325|GO:0005575|GO:1900095	NR_028381	Mm.259724	78878
A_55_P2019776	1.65629e-06	1.01265e-05	3.25784	up	NM_001033275	chr15:93075066-93075007	Gxylt1	Mus musculus glucoside xylosyltransferase 1 (Gxylt1), mRNA [NM_001033275]	GO:0035252|GO:0016020|GO:0016757|GO:0016266|GO:0016021|GO:0005575|GO:0016740	NM_001033275	Mm.22819	223827
A_55_P2104289	1.66164e-06	1.01474e-05	2.07344	up		chr18:064240427-064240368
A_52_P181468	1.67627e-06	1.02049e-05	5.1419	up	NM_030241	chr5:124897355-124900704	Setd8	Mus musculus SET domain containing (lysine methyltransferase) 8 (Setd8), mRNA [NM_030241]	GO:0006355|GO:0005694|GO:0003714|GO:0008168|GO:0034968|GO:0005634|GO:0000122|GO:0032259|GO:0018026|GO:0016279|GO:0006351|GO:0018024|GO:0002039|GO:0007049|GO:0007067|GO:0043516|GO:0045892|GO:0016740|GO:0051301|GO:0016568	NM_030241	Mm.137966	67956
A_55_P1971137	1.69304e-06	1.02706e-05	2.91094	up		chr14:078861408-078861467
A_55_P1974640	1.69468e-06	1.02775e-05	4.91187	up		chrX:051447220-051447279
A_51_P438805	1.69766e-06	1.02897e-05	2.26829	up	NM_001009935	chr3:96365147-96365206	Txnip	Mus musculus thioredoxin interacting protein (Txnip), transcript variant 1, mRNA [NM_001009935]	GO:0004857|GO:0005515|GO:0006355|GO:0043065|GO:0005623|GO:0005634|GO:0000122|GO:0006606|GO:0043086|GO:0006351|GO:0005622|GO:0005758|GO:0005737|GO:0007049|GO:0030216|GO:0042127|GO:0071228|GO:0051782|GO:0048008|GO:0006979|GO:0031625	NM_001009935	Mm.410189	56338
A_55_P2185332	1.70201e-06	1.03071e-05	2.04118	up	NM_134159	chr6:113433073-113433132	Il17rc	Mus musculus interleukin 17 receptor C (Il17rc), transcript variant 2, mRNA [NM_134159]	GO:1900017|GO:0005515|GO:0030368|GO:0016020|GO:0005886|GO:0019221|GO:0016021	NM_134159	Mm.213397	171095
A_52_P188042	1.7036e-06	1.03138e-05	2.10457	up	NM_198297	chr16:48735020-48734961	Trat1	Mus musculus T cell receptor associated transmembrane adaptor 1 (Trat1), mRNA [NM_198297]	GO:0003674|GO:0016020|GO:0005886|GO:0042101|GO:0001920|GO:0016021|GO:0050862|GO:0051051|GO:0050850	NM_198297	Mm.167298	77647
A_51_P509573	1.70843e-06	1.03341e-05	2.95482	up	NM_013652	chr11:83478052-83478111	Ccl4	Mus musculus chemokine (C-C motif) ligand 4 (Ccl4), mRNA [NM_013652]	GO:0005515|GO:0008009|GO:0032760|GO:0051928|GO:0030595|GO:0009636|GO:0005576|GO:0005125|GO:0005615|GO:0050850|GO:0043922|GO:0042802|GO:0031726|GO:0006955|GO:0006954|GO:0006935|GO:0043117|GO:0031730|GO:2000503	NM_013652	Mm.244263	20303
A_51_P400217	1.70919e-06	1.03349e-05	8.21871	up	NM_016982	chr16:16868618-16868559	Vpreb1	Mus musculus pre-B lymphocyte gene 1 (Vpreb1), mRNA [NM_016982]	GO:0048872|GO:0030097|GO:0005515|GO:0008361|GO:0000902|GO:0006955|GO:0005886|GO:0042100|GO:0004872|GO:0009897|GO:0002377	NM_016982	Mm.57574	22362
A_51_P293339	1.71084e-06	1.03349e-05	2.11798	up	NM_009427	chr11:94075956-94076015	Tob1	Mus musculus transducer of ErbB-2.1 (Tob1), mRNA [NM_009427]	GO:0030514|GO:0017148|GO:0005515|GO:0030971|GO:0005737|GO:0045668|GO:0008285|GO:0060212|GO:0007184|GO:0003714|GO:0046332|GO:2001141	NM_009427	Mm.259673	22057
A_51_P108459	1.71542e-06	1.03526e-05	2.20501	up	NM_008152	chr12:99514727-99514786	Gpr65	Mus musculus G-protein coupled receptor 65 (Gpr65), mRNA [NM_008152]	GO:0005886|GO:0031532|GO:0004930|GO:0010447|GO:0030819|GO:0006915|GO:0032862|GO:0007165|GO:0007186|GO:0016020|GO:0051496|GO:0004871|GO:0016021	NM_008152	Mm.378924	14744
A_55_P2031367	1.71728e-06	1.0355e-05	2.46371	up	NM_001033274	chr15:88518786-88518727	Brd1	Mus musculus bromodomain containing 1 (Brd1), mRNA [NM_001033274]	GO:0042393|GO:0070776|GO:0043966|GO:0005634|GO:0046872	NM_001033274	Mm.254438	223770
A_55_P1983044	1.72634e-06	1.03917e-05	2.35112	up	NM_001081687	chr3:15863462-15863403	Gm5150	Mus musculus predicted gene 5150 (Gm5150), mRNA [NM_001081687]	GO:0008150|GO:0003674|GO:0005575	NM_001081687	Mm.217376	381484
A_55_P2111399	1.73322e-06	1.04182e-05	2.14063	up	NM_001129803	chr8:3623436-3623377	Pcp2	Mus musculus Purkinje cell protein 2 (L7) (Pcp2), transcript variant 1, mRNA [NM_001129803]	GO:0005085|GO:0050790|GO:0043025|GO:0030695|GO:0016056	NM_001129803	Mm.440882	18545
A_51_P461067	1.73413e-06	1.04206e-05	3.96452	up	X87228	chr12:114567322-114567263		immunoglobulin heavy constant gamma 1 (G1m marker) [Source:MGI Symbol;Acc:MGI:96446] [ENSMUST00000103420]			Mm.342177
A_55_P2005783	1.73874e-06	1.04294e-05	2.1387	up	NM_027835	chr2:62435566-62435507	Ifih1	Mus musculus interferon induced with helicase C domain 1 (Ifih1), transcript variant 1, mRNA [NM_027835]	GO:0003725|GO:0005515|GO:0032728|GO:0003727|GO:0016817|GO:0032727|GO:0016925|GO:0003723|GO:0004386|GO:0042981|GO:0005634|GO:0009615|GO:0003676|GO:0003677|GO:0005524|GO:0046872|GO:0005622|GO:0051607|GO:0005737|GO:0016787|GO:0000166|GO:0045087|GO:0043021|GO:0008270	NM_027835	Mm.136224	71586
A_55_P2083233	1.73876e-06	1.04294e-05	2.20444	up		chr4:61462131-61462190		predicted gene 13775 [Source:MGI Symbol;Acc:MGI:3712466] [ENSMUST00000153865]
A_66_P100365	1.74906e-06	1.04715e-05	2.04493	up		chr5:022199686-022199627		Q8CFA8_MOUSE (Q8CFA8) Guanylate binding protein 5a, partial (15%) [TC1620565]
A_66_P125389	1.75817e-06	1.05021e-05	10.6145	up	NM_001101475	chr18:60459976-60460035	F830016B08Rik	Mus musculus RIKEN cDNA F830016B08 gene (F830016B08Rik), mRNA [NM_001101475]	GO:0008150|GO:0003674|GO:0005575	NM_001101475	Mm.329461	240328
A_51_P185175	1.76808e-06	1.05373e-05	3.87195	up	NM_010219	chr6:128380587-128380528	Fkbp4	Mus musculus FK506 binding protein 4 (Fkbp4), mRNA [NM_010219]	GO:0051219|GO:0005515|GO:0000413|GO:0043005|GO:0048471|GO:0046661|GO:0031503|GO:0005634|GO:0035259|GO:0005829|GO:0048608|GO:0005739|GO:0005737|GO:0006457|GO:0031072|GO:0043025|GO:0030850|GO:0005856|GO:0031115|GO:0032767|GO:0007566|GO:0005874|GO:0048156|GO:0003755|GO:0005528|GO:0044295|GO:0005525|GO:0005524|GO:0043234|GO:0061077|GO:0016020|GO:0018208|GO:0016853|GO:0006463|GO:0006825|GO:0030521	NM_010219	Mm.12758	14228
A_55_P2041422	1.7748e-06	1.05624e-05	2.39579	up	NM_008364	chr16:26716515-26716574	Il1rap	Mus musculus interleukin 1 receptor accessory protein (Il1rap), transcript variant 1, mRNA [NM_008364]	GO:0005515|GO:0005149|GO:0005886|GO:0019221|GO:0005576|GO:0042094|GO:0007165|GO:0043234|GO:0005737|GO:0016020|GO:0004908|GO:0004871|GO:0016021	NM_008364	Mm.253424	16180
A_55_P2160862	1.77676e-06	1.05651e-05	2.33711	up	NM_011721	chr8:34346359-34346300	Wrn	Mus musculus Werner syndrome homolog (human) (Wrn), transcript variant 1, mRNA [NM_011721]	GO:0005515|GO:0008408|GO:0032403|GO:0042803|GO:0005622|GO:0004527|GO:0000166|GO:0032508|GO:0006979|GO:0043140|GO:0005813|GO:0000287|GO:0051345|GO:0000405|GO:0007569|GO:0000403|GO:0032066|GO:0006139|GO:0004518|GO:0006281|GO:0009378|GO:0006284|GO:0000731|GO:0043138|GO:0005654|GO:0001302|GO:0040009|GO:0090305|GO:0006200|GO:0005634|GO:0010259|GO:0071480|GO:0003824|GO:0046872|GO:0006302|GO:0004003|GO:…	NM_011721	Mm.228805	22427
A_55_P2094362	1.77727e-06	1.05651e-05	2.372	up	NM_026129	chr5:121897228-121897169	Erp29	Mus musculus endoplasmic reticulum protein 29 (Erp29), mRNA [NM_026129]	GO:0030133|GO:0009306|GO:0009986|GO:0005783|GO:0005788|GO:0005790	NM_026129	Mm.154570	67397
A_55_P2065074	1.78109e-06	1.05727e-05	3.22865	up	NM_001271386	chr12:34792143-34792084	Hdac9	Mus musculus histone deacetylase 9 (Hdac9), transcript variant 1, mRNA [NM_001271386]	GO:0005515|GO:0046970|GO:0005634|GO:0032129|GO:0007507|GO:0005737|GO:0006954|GO:0070491|GO:0030183|GO:0051153|GO:0004407|GO:0046969|GO:0032041|GO:0006355|GO:0016575|GO:0003714|GO:0048742|GO:0000122|GO:0006351|GO:0007399|GO:0031078|GO:0045843|GO:0042113|GO:0035097|GO:0000118|GO:0016787|GO:0034739|GO:0045892|GO:0008134|GO:0016568	NM_001271386	Mm.310551	79221
A_55_P2052252	1.78792e-06	1.0594e-05	2.28469	up		chr8:100400382-100400441
A_55_P2000027	1.79181e-06	1.06053e-05	3.37146	up	NM_183284	chr5:77634196-77634137	Spink2	Mus musculus serine peptidase inhibitor, Kazal type 2 (Spink2), mRNA [NM_183284]	GO:0001669|GO:0002176|GO:0004867|GO:0010466|GO:0007286|GO:0006915|GO:0005576|GO:0007283|GO:0030414|GO:0030154|GO:0009566|GO:0003674|GO:0005737|GO:0072520|GO:1900004|GO:0008584	NM_183284	Mm.46106	69982
A_52_P93467	1.7997e-06	1.06383e-05	3.26086	up	NM_011521	chr2:164251270-164251211	Sdc4	Mus musculus syndecan 4 (Sdc4), mRNA [NM_011521]	GO:0008092|GO:0009986|GO:0005576|GO:0051894|GO:0007165|GO:0016020|GO:0005080|GO:0045860|GO:0051496|GO:0043034|GO:0045121|GO:0016021|GO:0001968|GO:0005925|GO:0070053	NM_011521	Mm.3815	20971
A_55_P2404808	1.80986e-06	1.06714e-05	3.33591	up	AK008836	chr7:128206425-128206366	2210406H18Rik	Mus musculus adult male stomach cDNA, RIKEN full-length enriched library, clone:2210406H18 product:unclassifiable, full insert sequence. [AK008836]				70133
A_55_P2086949	1.81074e-06	1.06736e-05	2.15646	up	NM_170786	chr19:12838295-12838236	Cntf	Mus musculus ciliary neurotrophic factor (Cntf), mRNA [NM_170786]	GO:0005138|GO:0030424|GO:0046533|GO:0008284|GO:0030307|GO:0005634|GO:0032838|GO:0048143|GO:0051291|GO:0005615|GO:0030154|GO:0005829|GO:0043231|GO:0048644|GO:0005737|GO:0043524|GO:0048680|GO:0048666|GO:0046887|GO:0043025|GO:0042517|GO:0014068|GO:0007275|GO:0070120|GO:0060075|GO:0007259|GO:0005125|GO:0097058|GO:0007399|GO:0005127|GO:0046427|GO:0060081|GO:0043410|GO:0008083|GO:0040007|GO:0046668	NM_170786	Mm.290924	12803
A_51_P257762	1.81382e-06	1.06798e-05	2.38501	up	NM_020005	chr17:53811093-53811152	Kat2b	Mus musculus K(lysine) acetyltransferase 2B (Kat2b), transcript variant 1, mRNA [NM_020005]	GO:0005515|GO:0008285|GO:0016746|GO:0042826|GO:0042641|GO:0010835|GO:0045736|GO:0005634|GO:0018076|GO:0032403|GO:0004468|GO:0045944|GO:0000123|GO:0006338|GO:0004402|GO:0006473|GO:0003712|GO:0032869|GO:0006355|GO:0008080|GO:0019901|GO:0016573|GO:0003713|GO:0018394|GO:0006351|GO:0018393|GO:0007049|GO:0043966|GO:0004861|GO:0005671|GO:0000776|GO:0016407|GO:0045893|GO:0031672|GO:0016740|GO:0031674|GO:…	NM_020005	Mm.255025	18519
A_55_P2072005	1.82092e-06	1.07006e-05	6.56172	up	AK152524	chr7:95435428-95435487	Ctsc	cathepsin C [Source:MGI Symbol;Acc:MGI:109553] [ENSMUST00000131108]	GO:0031404|GO:0005794|GO:0010033|GO:0004252|GO:0005783|GO:2001235|GO:0006915|GO:0043621|GO:0005764|GO:0042802|GO:0010952|GO:0016505|GO:0016787|GO:0001913|GO:0006508|GO:0008233|GO:0008234		Mm.322945	13032
A_51_P520793	1.83067e-06	1.07291e-05	2.35047	up	AK078279	chr14:60840473-60824784	Nupl1	Mus musculus adult male olfactory brain cDNA, RIKEN full-length enriched library, clone:6430565G08 product:NUCLEOPORIN P58 homolog [Rattus norvegicus], full insert sequence. [AK078279]	GO:0005515|GO:0016020|GO:0005487|GO:0005643|GO:0006810|GO:0005634|GO:0051028|GO:0015031|GO:0006913		Mm.258051	71844
A_55_P2063237	1.83138e-06	1.07291e-05	2.14145	up	NM_001085390	chr19:53615682-53615741	Dusp5	Mus musculus dual specificity phosphatase 5 (Dusp5), mRNA [NM_001085390]	GO:0000188|GO:0001706|GO:0006470|GO:0016787|GO:0016311|GO:0005654|GO:0004721|GO:0045892|GO:0017017|GO:0004725	NM_001085390	Mm.482424	240672
A_55_P2133907	1.84205e-06	1.07766e-05	3.67078	up	X59198	chr12:116306002-116305943		Mouse immunoglobulin variable region heavy chain (T6-510) mRNA. [X59198]			Mm.436597
A_55_P2074317	1.84362e-06	1.07798e-05	3.00456	up	NM_001035854	chr11:83217993-83218052	Ap2b1	Mus musculus adaptor-related protein complex 2, beta 1 subunit (Ap2b1), transcript variant 1, mRNA [NM_001035854]	GO:0005515|GO:0005802|GO:0030131|GO:0005886|GO:0015031|GO:0032403|GO:0006886|GO:0030117|GO:0030118|GO:0005905|GO:0016020|GO:0030276|GO:0008565|GO:0006810|GO:0016192|GO:0048268	NM_001035854	Mm.39053	71770
A_55_P1991688	1.85318e-06	1.08119e-05	2.19639	up	NM_009013	chr6:126873541-126873482	Rad51ap1	Mus musculus RAD51 associated protein 1 (Rad51ap1), mRNA [NM_009013]	GO:0006281|GO:0003690|GO:0003697|GO:0003723|GO:0006310|GO:0005634|GO:0003677|GO:0071479|GO:0010569|GO:0006974	NM_009013	Mm.204634	19362
A_55_P2114528	1.8575e-06	1.08249e-05	3.40493	up	NM_016858	chr3:51299910-51299969	Rab33b	Mus musculus RAB33B, member of RAS oncogene family (Rab33b), mRNA [NM_016858]	GO:0005515|GO:0005794|GO:0016020|GO:0000166|GO:0007264|GO:0005796|GO:2000156|GO:2000785|GO:0006914|GO:0006810|GO:0015031|GO:0005525	NM_016858	Mm.1664	19338
A_55_P2025626	1.86123e-06	1.08376e-05	2.5285	up	AK038044	chr4:145428407-145428466	Gm13238	Mus musculus 16 days neonate thymus cDNA, RIKEN full-length enriched library, clone:A130073N12 product:unclassifiable, full insert sequence. [AK038044]			Mm.276881	236069
A_55_P1973347	1.86838e-06	1.08612e-05	2.47971	up	AK149472	chr19:4064579-4064520		Mus musculus adult male liver tumor cDNA, RIKEN full-length enriched library, clone:C730020H24 product:hypothetical protein, full insert sequence. [AK149472]			Mm.290617
A_55_P2035757	1.89091e-06	1.09649e-05	2.68864	up	NR_026561	chr9:48262769-48262828	Gm8884	Mus musculus predicted gene 8884 (Gm8884), long non-coding RNA [NR_026561]		NR_026561	Mm.491076	667933
A_55_P2043171	1.89271e-06	1.09693e-05	2.69192	up	NM_011090	chr7:3864146-3864087	Lilra6	Mus musculus leukocyte immunoglobulin-like receptor, subfamily A (with TM domain), member 6 (Lilra6), transcript variant 1, mRNA [NM_011090]	GO:0008150|GO:0003674|GO:0005575	NM_011090	Mm.440989	18726
A_51_P229990	1.89641e-06	1.0983e-05	2.4085	up	NM_029494	chr7:99985127-99985186	Rab30	Mus musculus RAB30, member RAS oncogene family (Rab30), mRNA [NM_029494]	GO:0005802|GO:0005801|GO:0005737|GO:0005794|GO:0016020|GO:0000166|GO:0007264|GO:0031985|GO:0007030|GO:0015031|GO:0005525	NM_029494	Mm.389966	75985
A_51_P487818	1.89741e-06	1.0983e-05	2.61456	up	NM_017399	chr6:71154906-71154965	Fabp1	Mus musculus fatty acid binding protein 1, liver (Fabp1), mRNA [NM_017399]	GO:0005215|GO:0043066|GO:0032052|GO:0005504|GO:0070301|GO:0016209|GO:0051345|GO:0005782|GO:0005324|GO:0071456|GO:0005634|GO:0005829|GO:0008289|GO:0050892|GO:0005737|GO:0005543|GO:0045179|GO:0003682|GO:0008144|GO:0032000|GO:0006810|GO:0043154|GO:0015909	NM_017399	Mm.22126	14080
A_55_P1954569	1.89873e-06	1.0983e-05	5.7013	up	AK031297	chr13_random:114617-114558	Hmgcs1	Mus musculus 13 days embryo male testis cDNA, RIKEN full-length enriched library, clone:6030403N11 product:pre B-cell leukemia transcription factor 1, full insert sequence. [AK031297]	GO:0006629|GO:0006695|GO:0006694|GO:0043177|GO:0004421|GO:0005886|GO:0010243|GO:0005634|GO:0008299|GO:0003824|GO:0042803|GO:0005829|GO:0005737|GO:0008144|GO:0008152|GO:0016126|GO:0016853|GO:0016740|GO:0008202|GO:0008203		Mm.61526	208715
A_55_P2023742	1.89977e-06	1.0983e-05	7.70204	up
A_52_P240470	1.9081e-06	1.10099e-05	2.76484	up	NM_145964	chr3:127511417-127511358	Ap1ar	Mus musculus adaptor-related protein complex 1 associated regulatory protein (Ap1ar), mRNA [NM_145964]	GO:0035650|GO:0030133|GO:0005737|GO:0005794|GO:1900025|GO:0034315|GO:0005730|GO:2000146|GO:0071933|GO:0034613|GO:0019894|GO:0005768	NM_145964	Mm.403486	211556
A_51_P484880	1.909e-06	1.10121e-05	2.46195	up	NM_207680	chr2:127972893-127983988	Bcl2l11	Mus musculus BCL2-like 11 (apoptosis facilitator) (Bcl2l11), transcript variant 1, mRNA [NM_207680]	GO:0008017|GO:0005515|GO:0034976|GO:0030879|GO:0048538|GO:0007283|GO:0009791|GO:0048536|GO:0097141|GO:0043231|GO:0097140|GO:0005622|GO:0043525|GO:0002262|GO:0043029|GO:0010942|GO:0002260|GO:0048066|GO:0032464|GO:0070242|GO:2001244|GO:0060139|GO:0001701|GO:0045787|GO:0043280|GO:0048070|GO:0019898|GO:0001783|GO:0001782|GO:2000271|GO:0005829|GO:0043583|GO:0005739|GO:0005737|GO:0090200|GO:0042475|GO:…	NM_207680	Mm.141083	12125
A_55_P2006983	1.92125e-06	1.10494e-05	2.49291	up	AF188007	chr15:76063452-76063393	Parp10	poly (ADP-ribose) polymerase family, member 10 [Source:MGI Symbol;Acc:MGI:3712326] [ENSMUST00000170226]	GO:0070212|GO:0005737|GO:0005794|GO:0010847|GO:0048147|GO:0005634		Mm.234912	671535
A_51_P293938	1.92453e-06	1.10623e-05	3.31783	up	NM_026878	chr5:74595213-74595272	Rasl11b	Mus musculus RAS-like, family 11, member B (Rasl11b), mRNA [NM_026878]	GO:0006184|GO:0007165|GO:0016020|GO:0000166|GO:0007264|GO:0003924|GO:0005525	NM_026878	Mm.293316	68939
A_55_P2169391	1.92625e-06	1.10662e-05	2.00494	up	NM_007508	chr16:44085885-44085826	Atp6v1a	Mus musculus ATPase, H+ transporting, lysosomal V1 subunit A (Atp6v1a), mRNA [NM_007508]	GO:0046034|GO:0005886|GO:0033180|GO:0005765|GO:0005524|GO:0005829|GO:0005739|GO:0005902|GO:0016324|GO:0000166|GO:0016787|GO:0046961|GO:0006810|GO:0015991|GO:0016820|GO:0033178|GO:0006811|GO:0015992	NM_007508	Mm.217787	11964
A_51_P435068	1.94246e-06	1.11046e-05	2.21334	up	NM_025826	chr7:138588828-138588887	Acadsb	Mus musculus acyl-Coenzyme A dehydrogenase, short/branched chain (Acadsb), mRNA [NM_025826]	GO:0006629|GO:0005739|GO:0006637|GO:0050660|GO:0008152|GO:0016491|GO:0006631|GO:0009055|GO:0016937|GO:0003995|GO:0016627|GO:0055114	NM_025826	Mm.334274	66885
A_55_P2068112	1.9465e-06	1.11195e-05	6.64686	up	JX120344	chr12:115332301-115332242		Mus musculus strain C57BL/6 clone 93 immunoglobulin heavy chain mRNA, partial cds. [JX120344]			Mm.436182
A_52_P45606	1.94666e-06	1.11195e-05	2.64993	up	NM_028197	chr10:62033206-62033147	2510003E04Rik	Mus musculus RIKEN cDNA 2510003E04 gene (2510003E04Rik), mRNA [NM_028197]	GO:0005739|GO:0005737|GO:0007275|GO:0019894|GO:0005856|GO:0006839|GO:0030154|GO:0007399	NM_028197	Mm.258955	72320
A_55_P1964154	1.9578e-06	1.11589e-05	2.95713	up	NM_019734	chr8:42432345-42432286	Asah1	Mus musculus N-acylsphingosine amidohydrolase 1 (Asah1), mRNA [NM_019734]	GO:0006629|GO:0017040|GO:0010033|GO:0016787|GO:0030324|GO:0005764	NM_019734	Mm.22547	11886
A_55_P2066613	1.96929e-06	1.12153e-05	2.02925	up	NM_008879	chr14:75629312-75629371	Lcp1	Mus musculus lymphocyte cytosolic protein 1 (Lcp1), transcript variant 2, mRNA [NM_008879]	GO:0005515|GO:0030054|GO:0005886|GO:0005884|GO:0005509|GO:0009611|GO:0001891|GO:0003779|GO:0042995|GO:0015629|GO:0001726|GO:0046872|GO:0042802|GO:0005829|GO:0005737|GO:0051015|GO:0016020|GO:0033157|GO:0005856|GO:0051017|GO:0002286	NM_008879	Mm.153911	18826
A_55_P2095227	1.97099e-06	1.1216e-05	3.69159	up		chr14:043798829-043798770
A_55_P2082361	1.9712e-06	1.1216e-05	2.61168	up	NM_008917	chr4:122525717-122525776	Ppt1	Mus musculus palmitoyl-protein thioesterase 1 (Ppt1), mRNA [NM_008917]	GO:0044265|GO:0031579|GO:0043005|GO:0030424|GO:0008344|GO:0030308|GO:0006907|GO:0045202|GO:0005634|GO:0015031|GO:0005764|GO:0005615|GO:0030425|GO:0007269|GO:0002084|GO:0043524|GO:0043025|GO:0007625|GO:0044257|GO:0051186|GO:0008306|GO:0043066|GO:0032429|GO:0005794|GO:0008474|GO:0016290|GO:0051181|GO:0048549|GO:0005576|GO:0006898|GO:0007399|GO:0008021|GO:0016042|GO:0016787|GO:0006309|GO:0007420|GO:…	NM_008917	Mm.277719	19063
A_55_P1999033	1.97154e-06	1.1216e-05	2.73216	up	U22990	chr12:116886282-116886223		Mus musculus CB17 SCID immunoglobulin heavy chain V region mRNA, clone 45-24h, partial cds. [U22990]			Mm.423574
A_66_P122086	1.98366e-06	1.12575e-05	5.95722	up	NM_001039720	chr15:75261818-75260421	9030619P08Rik	Mus musculus RIKEN cDNA 9030619P08 gene (9030619P08Rik), mRNA [NM_001039720]	GO:0008150|GO:0003674|GO:0005575	NM_001039720	Mm.38909	105892
A_55_P1995055	1.99112e-06	1.12785e-05	2.40423	up	NM_001030296	chr13:55574384-55574443	Prr7	Mus musculus proline rich 7 (synaptic) (Prr7), mRNA [NM_001030296]	GO:0008150|GO:0003674|GO:0030054|GO:0016020|GO:0005886|GO:0045211|GO:0045202|GO:0016021|GO:0005575	NM_001030296	Mm.315457	432763
A_51_P246773	2.00434e-06	1.13443e-05	2.04957	up	NM_030261	chr9:14130452-14130511	Sesn3	Mus musculus sestrin 3 (Sesn3), mRNA [NM_030261]	GO:0032868|GO:0003674|GO:0007050|GO:0005634|GO:0042593|GO:0005575|GO:0051896	NM_030261	Mm.439776	75747
A_55_P2066399	2.01708e-06	1.14071e-05	2.23414	up	NM_172591	chr13:99525095-99525036	Fcho2	Mus musculus FCH domain only 2 (Fcho2), mRNA [NM_172591]	GO:0005515|GO:0072583|GO:0005886|GO:0030136|GO:0005546|GO:0072659|GO:0006897|GO:0005905|GO:0016020|GO:0001786|GO:0035091|GO:0010324|GO:0048268	NM_172591	Mm.23928	218503
A_55_P2111289	2.01935e-06	1.14138e-05	3.09258	up	AK014157	chr7:99889578-99889519		RIKEN cDNA 4632427E13 gene [Source:MGI Symbol;Acc:MGI:1915436] [ENSMUST00000098305]			Mm.473620
A_55_P2056639	2.02753e-06	1.14416e-05	2.62467	up	NM_009954	chr8:114234477-114234418	Bcar1	Mus musculus breast cancer anti-estrogen resistance 1 (Bcar1), transcript variant 2, mRNA [NM_009954]	GO:0050853|GO:0008286|GO:0005515|GO:0017124|GO:0030036|GO:0030054|GO:0005886|GO:0050851|GO:0005737|GO:0007173|GO:0035729|GO:0007015|GO:0007155|GO:0048010|GO:0048011|GO:0030335|GO:0048012|GO:0019901|GO:0019904|GO:0001726|GO:0030027|GO:0010595|GO:0016477|GO:0007186|GO:0060326|GO:0007229|GO:0048008|GO:0005925	NM_009954	Mm.3758	12927
A_55_P2087118	2.03757e-06	1.147e-05	4.8974	up	NM_020498	chr15:74810543-74810484	Ly6i	Mus musculus lymphocyte antigen 6 complex, locus I (Ly6i), mRNA [NM_020498]	GO:0016020|GO:0005886|GO:0031225	NM_020498	Mm.358339	57248
A_51_P115601	2.03833e-06	1.147e-05	2.02291	up	X67198	chr6:69676631-69676572		M.musculus mRNA II (2C5-3) for autoantibody (V-region light chain). [X67198]			Mm.359393
A_55_P2178423	2.05249e-06	1.1533e-05	2.99283	up		chr6:083982104-083982163
A_55_P2014274	2.05556e-06	1.15435e-05	2.03867	up		chr19:035673846-035673787
A_55_P2087944	2.05942e-06	1.15435e-05	2.4592	up		chr1:008781796-008781737
A_55_P2159595	2.05944e-06	1.15435e-05	2.13234	up		chr9:066358778-066358837
A_55_P2042273	2.08877e-06	1.16549e-05	2.24383	up	NM_001081251	chr14:31840656-31840715	Pbrm1	Mus musculus polybromo 1 (Pbrm1), mRNA [NM_001081251]	GO:0005515|GO:0006355|GO:0008285|GO:0005634|GO:0001890|GO:0003677|GO:0006351|GO:0007507|GO:0060979|GO:0003007|GO:0060948|GO:0001974|GO:0003682|GO:0000776|GO:0045893|GO:0003349|GO:0016568	NM_001081251	Mm.27913	66923
A_55_P1989976	2.09903e-06	1.16908e-05	2.30142	up	NM_008534	chr1:173523614-173523555	Ly9	Mus musculus lymphocyte antigen 9 (Ly9), transcript variant 1, mRNA [NM_008534]	GO:0016020|GO:0004872|GO:0016021|GO:0007155	NM_008534	Mm.560	17085
A_55_P2220937	2.11167e-06	1.17432e-05	2.29754	up	NM_027715	chr2:19581254-19581313	Otud1	Mus musculus OTU domain containing 1 (Otud1), mRNA [NM_027715]	GO:0004843|GO:0070536|GO:0016787|GO:0006508|GO:0008233|GO:0008234|GO:0005575	NM_027715	Mm.83981	71198
A_52_P276792	2.11649e-06	1.17669e-05	2.57004	up	NM_053202	chr6:98889719-98885382	Foxp1	Mus musculus forkhead box P1 (Foxp1), transcript variant 1, mRNA [NM_053202]	GO:0005515|GO:0007389|GO:0003700|GO:0006366|GO:0030324|GO:0060043|GO:0003705|GO:0005634|GO:0009790|GO:0046872|GO:0042803|GO:0007507|GO:0005737|GO:0061140|GO:0002639|GO:0048745|GO:0045944|GO:0002329|GO:0055007|GO:0050679|GO:0006355|GO:0046982|GO:0033152|GO:0008301|GO:0045214|GO:0002053|GO:0000122|GO:0003677|GO:0001701|GO:0006351|GO:2000727|GO:0043565|GO:0008045|GO:0007519|GO:0003682|GO:0072358|GO:…	NM_053202	Mm.234965	108655
A_55_P2043430	2.13584e-06	1.18374e-05	2.07859	up	AF144972	chr6:68376007-68376066		Mus musculus clone 1-B4 immunoglobulin kappa light chain variable region mRNA, partial cds. [AF144972]			Mm.333118
A_66_P140533	2.13869e-06	1.18491e-05	2.39032	up	AK139836	chr2:112161135-112161076		Mus musculus 2 cells egg cDNA, RIKEN full-length enriched library, clone:B020024L18 product:unclassifiable, full insert sequence. [AK139836]
A_52_P450123	2.15112e-06	1.18831e-05	2.55536	up	NM_177721	chr19:29883646-29883587	Ranbp6	Mus musculus RAN binding protein 6 (Ranbp6), mRNA [NM_177721]	GO:0008150|GO:0003674|GO:0005737|GO:0006810|GO:0005634|GO:0005575|GO:0015031	NM_177721	Mm.125503	240614
A_55_P2107854	2.15617e-06	1.18963e-05	2.06928	up	NM_025279	chr13:58494617-58494558	Hnrnpk	Mus musculus heterogeneous nuclear ribonucleoprotein K (Hnrnpk), mRNA [NM_025279]	GO:0005515|GO:0008380|GO:0000790|GO:0030054|GO:0006366|GO:0003723|GO:0005634|GO:0042995|GO:0071013|GO:0005737|GO:0019013|GO:0003697|GO:0045944|GO:0005681|GO:0010988|GO:0019012|GO:0072369|GO:0006397|GO:0006355|GO:0045716|GO:0000978|GO:0003677|GO:0006351|GO:0001077|GO:0030529|GO:0048260	NM_025279	Mm.142872	15387
A_55_P2048348	2.17202e-06	1.1961e-05	2.37299	up	NM_025446	chr10:13373452-13373393	Aig1	Mus musculus androgen-induced 1 (Aig1), mRNA [NM_025446]	GO:0008150|GO:0003674|GO:0016020|GO:0016021|GO:0005575	NM_025446	Mm.45755	66253
A_55_P2155582	2.17245e-06	1.1961e-05	2.49818	up	NM_008697	chr12:71126428-71126369	Nin	Mus musculus ninein (Nin), transcript variant 2, mRNA [NM_008697]	GO:0005515|GO:0005813|GO:0005814|GO:0005509|GO:0005874|GO:0005623|GO:0005525|GO:0005737|GO:0090222|GO:0000166|GO:0005856|GO:0019900|GO:0034454	NM_008697	Mm.244047	18080
A_55_P2071802	2.18089e-06	1.19855e-05	2.21904	up	NM_009193	chr5:33988209-33988150	Slbp	Mus musculus stem-loop binding protein (Slbp), mRNA [NM_009193]	GO:0006397|GO:0005737|GO:0006398|GO:0033260|GO:0030529|GO:0003723|GO:0005634|GO:0071204|GO:0051028|GO:0071207|GO:0003729	NM_009193	Mm.4172	20492
A_52_P533198	2.18753e-06	1.20063e-05	2.03742	up	NM_009584	chr5:21272513-21272454	Dnajc2	Mus musculus DnaJ (Hsp40) homolog, subfamily C, member 2 (Dnajc2), mRNA [NM_009584]	GO:0005515|GO:0043130|GO:0006355|GO:0030308|GO:0031965|GO:0005634|GO:0003677|GO:0006351|GO:0005829|GO:0006260|GO:0042393|GO:0005737|GO:0003682|GO:2000279|GO:0030544|GO:0045893|GO:0016568	NM_009584	Mm.266312	22791
A_51_P151433	2.18974e-06	1.20153e-05	2.84352	up	NM_026554	chr16:31957365-31957424	Ncbp2	Mus musculus nuclear cap binding protein subunit 2 (Ncbp2), mRNA [NM_026554]	GO:0008380|GO:0000339|GO:0006397|GO:0003723|GO:0045292|GO:0006370|GO:0005634|GO:0031047|GO:0003676|GO:0006417|GO:0005737|GO:0000166|GO:0000184|GO:0006446|GO:0006810|GO:0005654|GO:0051028|GO:0000340|GO:0005845|GO:0005846	NM_026554	Mm.290027	68092
A_51_P132978	2.19694e-06	1.20454e-05	2.23184	up	NM_010497	chr1:65206094-65206035	Idh1	Mus musculus isocitrate dehydrogenase 1 (NADP+), soluble (Idh1), transcript variant 2, mRNA [NM_010497]	GO:0050661|GO:0014070|GO:0000287|GO:0006099|GO:0005102|GO:0006749|GO:0048545|GO:0006097|GO:0046872|GO:0042803|GO:0016616|GO:0004450|GO:0005829|GO:0005739|GO:0006102|GO:0005737|GO:0051287|GO:0006103|GO:0016491|GO:0006979|GO:0055114|GO:0005777	NM_010497	Mm.9925	15926
A_51_P155763	2.19797e-06	1.20479e-05	5.76376	up	NM_198007	chr10:50337946-50338005	Ascc3	Mus musculus activating signal cointegrator 1 complex subunit 3 (Ascc3), mRNA [NM_198007]	GO:0008026|GO:0043140|GO:0017111|GO:0006355|GO:0006200|GO:0008283|GO:0004386|GO:0005634|GO:0003676|GO:0005524|GO:0006351|GO:0006974|GO:0005622|GO:0005737|GO:0006281|GO:0006307|GO:0016787|GO:0000166|GO:0032508	NM_198007	Mm.222497	77987
A_55_P2135895	2.20344e-06	1.20661e-05	7.00027	up	XR_140995	chr10:114753349-114753408	Gm10752	PREDICTED: Mus musculus predicted gene 10752 (Gm10752), misc_RNA [XR_140995]		XR_140995	Mm.253345	100038558
A_55_P2063107	2.21033e-06	1.2081e-05	4.17608	up		chr4:98341122-98341181	Inadl	InaD-like (Drosophila) [Source:MGI Symbol;Acc:MGI:1277960] [ENSMUST00000107034]	GO:0005515|GO:0043234|GO:0048471|GO:0005737|GO:0030054|GO:0016020|GO:0005886|GO:0045177|GO:0005923			12695
A_55_P2175444	2.2146e-06	1.20997e-05	2.11949	up	AK089848	chr2:61826701-61826760		Mus musculus activated spleen cDNA, RIKEN full-length enriched library, clone:F830032K15 product:unclassifiable, full insert sequence. [AK089848]			Mm.394033
A_51_P140710	2.21491e-06	1.20997e-05	3.31813	up	NM_011337	chr11:83461417-83461358	Ccl3	Mus musculus chemokine (C-C motif) ligand 3 (Ccl3), mRNA [NM_011337]	GO:0005515|GO:0008009|GO:0032760|GO:0030595|GO:0008360|GO:0030593|GO:0045672|GO:0005576|GO:0005125|GO:0005615|GO:0007204|GO:0043615|GO:0006955|GO:0043525|GO:0006954|GO:0006935|GO:0050718|GO:0045944|GO:0050729|GO:0048246	NM_011337	Mm.1282	20302
A_51_P142923	2.2252e-06	1.2137e-05	2.65022	up	NM_013490	chr19:3893815-3893874	Chka	Mus musculus choline kinase alpha (Chka), transcript variant 1, mRNA [NM_013490]	GO:0033265|GO:0004305|GO:0006629|GO:0006646|GO:0004104|GO:0004103|GO:0008654|GO:0019695|GO:0005524|GO:0042803|GO:0016310|GO:0005737|GO:0000166|GO:0016301|GO:0008144|GO:0006657|GO:0016740|GO:0046474|GO:0016772|GO:0006656	NM_013490	Mm.225505	12660
A_55_P2127139	2.22953e-06	1.21575e-05	2.16137	up	NM_178204	chr13:23667979-23668038	Hist1h3d	Mus musculus histone cluster 1, H3d (Hist1h3d), mRNA [NM_178204]	GO:0008150|GO:0003674|GO:0005575	NM_178204	Mm.347699	319149
A_55_P2004562	2.24307e-06	1.22155e-05	3.60348	up	NM_001170851	chr6:131169345-131169286	Klra2	Mus musculus killer cell lectin-like receptor, subfamily A, member 2 (Klra2), transcript variant 1, mRNA [NM_001170851]	GO:0016020|GO:0005886|GO:0030246|GO:0016021|GO:0007155	NM_001170851	Mm.4783	16633
A_55_P2142499	2.26727e-06	1.23052e-05	2.10065	up	FM179586	chr12:115895708-115895649		Mus musculus partial mRNA for immunoglobulin heavy chain (IGH gene), isolate 86_BCT. [FM179586]			Mm.313411
A_52_P451888	2.27021e-06	1.23123e-05	2.0028	up	NM_011903	chr11:105132520-105137178	Tlk2	Mus musculus tousled-like kinase 2 (Arabidopsis) (Tlk2), transcript variant B, mRNA [NM_011903]	GO:0005882|GO:0048471|GO:0005634|GO:0071480|GO:0007283|GO:0032435|GO:0030154|GO:0035556|GO:0005737|GO:0007059|GO:0000166|GO:0018105|GO:0016301|GO:0005856|GO:0016772|GO:0007275|GO:0005524|GO:0006974|GO:0016310|GO:0007049|GO:0004672|GO:0004674|GO:0006468|GO:0001672|GO:0016740|GO:0016568	NM_011903	Mm.126976	24086
A_55_P2139356	2.27764e-06	1.23404e-05	4.98206	up	X80960	chr12:116757622-116757563		M.musculus immunoglobulin VDJ region (A8H). [X80960]			Mm.436597
A_52_P681310	2.27997e-06	1.23493e-05	4.30326	up	NM_011113	chr7:25260569-25260628	Plaur	Mus musculus plasminogen activator, urokinase receptor (Plaur), mRNA [NM_011113]	GO:0005515|GO:0043066|GO:0005886|GO:0009986|GO:0060742|GO:0048762|GO:0005576|GO:0031225|GO:0010628|GO:0016310|GO:0016020|GO:0005887|GO:0016301|GO:0030377|GO:0019899|GO:0016740	NM_011113	Mm.1359	18793
A_66_P114543	2.29275e-06	1.23994e-05	2.92477	up	NM_033398	chr11:116702576-116702517	Jmjd6	Mus musculus jumonji domain containing 6 (Jmjd6), mRNA [NM_033398]	GO:0005515|GO:0008380|GO:0048024|GO:0003727|GO:0070815|GO:0060041|GO:0005886|GO:0030324|GO:0003723|GO:0051213|GO:0005634|GO:0002040|GO:0046872|GO:0030154|GO:0042802|GO:0007507|GO:0033746|GO:0048821|GO:0033749|GO:0004872|GO:0006397|GO:0006355|GO:0033077|GO:0001568|GO:0070079|GO:0005506|GO:0070078|GO:0001822|GO:0005730|GO:0043277|GO:0043654|GO:0007275|GO:0070782|GO:0018395|GO:0006351|GO:0042116|GO:…	NM_033398	Mm.481684	107817
A_55_P1977038	2.29395e-06	1.24027e-05	37.7897	up	NM_008599	chr5:92752855-92752796	Cxcl9	Mus musculus chemokine (C-X-C motif) ligand 9 (Cxcl9), mRNA [NM_008599]	GO:0008009|GO:0051607|GO:0006955|GO:0006954|GO:0006935|GO:0005576|GO:0005615|GO:0005125|GO:0009897	NM_008599	Mm.766	17329
A_55_P1959470	2.30694e-06	1.24469e-05	2.23097	up	NM_001111311	chr1:93012533-93012592	Lrrfip1	Mus musculus leucine rich repeat (in FLII) interacting protein 1 (Lrrfip1), transcript variant 1, mRNA [NM_001111311]	GO:0005515|GO:0006355|GO:0005737|GO:0005634|GO:0003677|GO:0042803|GO:0006351	NM_001111311	Mm.45039	16978
A_55_P2119032	2.30747e-06	1.24469e-05	2.0016	up	NM_009028	chr7:5077180-5077121	Rasl2-9	Mus musculus RAS-like, family 2, locus 9 (Rasl2-9), mRNA [NM_009028]	GO:0006184|GO:0007165|GO:0000166|GO:0007264|GO:0006810|GO:0003924|GO:0005634|GO:0015031|GO:0005525|GO:0006886|GO:0006913	NM_009028	Mm.322186	19428
A_66_P119283	2.31242e-06	1.24704e-05	2.60964	up	NR_040453	chr7:113072934-113072875	Gm17757	Mus musculus predicted gene, 17757 (Gm17757), non-coding RNA [NR_040453]		NR_040453	Mm.490377	100417829
A_55_P2147712	2.31745e-06	1.24885e-05	3.29164	up	NM_009843	chr1:60971801-60971860	Ctla4	Mus musculus cytotoxic T-lymphocyte-associated protein 4 (Ctla4), transcript variant 1, mRNA [NM_009843]	GO:0050853|GO:0048471|GO:0005794|GO:0043065|GO:0005886|GO:0030889|GO:0006974|GO:0042130|GO:0006955|GO:0045334|GO:0050777|GO:0016020|GO:0016021|GO:0045590|GO:0009897	NM_009843	Mm.390	12477
A_52_P141112	2.31876e-06	1.24887e-05	2.32854	up	NM_152809	chr18:54078591-54078650	Csnk1g3	Mus musculus casein kinase 1, gamma 3 (Csnk1g3), mRNA [NM_152809]	GO:0051219|GO:0042277|GO:0000287|GO:0005524|GO:0016310|GO:0005737|GO:0046777|GO:0001948|GO:0004672|GO:0000166|GO:0004674|GO:0016301|GO:0006468|GO:0016055|GO:0016740|GO:0016772	NM_152809	Mm.368668	70425
A_52_P584335	2.32098e-06	1.24974e-05	2.48227	up	NM_008034	chr7:109017031-109016972	Folr1	Mus musculus folate receptor 1 (adult) (Folr1), transcript variant 2, mRNA [NM_008034]	GO:0005886|GO:0015884|GO:0008517|GO:0031225|GO:0031526|GO:0031362|GO:0005622|GO:0005903|GO:0005542|GO:0016020|GO:0004872|GO:0006620|GO:0046655|GO:0046658	NM_008034	Mm.2135	14275
A_51_P104430	2.33925e-06	1.25687e-05	3.03248	up	NM_053201	chrX:102318127-102318186	Magee1	Mus musculus melanoma antigen, family E, 1 (Magee1), mRNA [NM_053201]	GO:0005515|GO:0008150|GO:0048471|GO:0005737|GO:0016020|GO:0016010|GO:0005886|GO:0045211|GO:0005634|GO:0030425	NM_053201	Mm.24341	107528
A_52_P505234	2.34225e-06	1.25701e-05	2.30497	up	NM_008408	chr9:36549385-36549326	Stt3a	Mus musculus STT3, subunit of the oligosaccharyltransferase complex, homolog A (S. cerevisiae) (Stt3a), mRNA [NM_008408]	GO:0004576|GO:0016020|GO:0016757|GO:0005783|GO:0043686|GO:0004579|GO:0006486|GO:0016021|GO:0016740|GO:0018279	NM_008408	Mm.2863	16430
A_52_P543040	2.3562e-06	1.2616e-05	2.06492	up	NM_028276	chrX:45628267-45628326	Utp14a	Mus musculus UTP14, U3 small nucleolar ribonucleoprotein, homolog A (yeast) (Utp14a), mRNA [NM_028276]	GO:0008150|GO:0003674|GO:0042254|GO:0006364|GO:0032040|GO:0005634|GO:0005575	NM_028276	Mm.336045	72554
A_55_P1992475	2.36471e-06	1.26519e-05	2.88636	up		chr5:051074160-051074219
A_55_P2137049	2.3759e-06	1.26858e-05	2.26238	up	NM_001004174	chr2:122466640-122466699	AA467197	Mus musculus expressed sequence AA467197 (AA467197), mRNA [NM_001004174]	GO:0005739|GO:0008150|GO:0003674|GO:0005634	NM_001004174	Mm.36783	433470
A_55_P1959303	2.38225e-06	1.27037e-05	4.54598	up	NM_178446	chr5:66409985-66409926	Rbm47	Mus musculus RNA binding motif protein 47 (Rbm47), transcript variant 1, mRNA [NM_178446]	GO:0008150|GO:0003674|GO:0000166|GO:0003723|GO:0005634|GO:0005575|GO:0003676	NM_178446	Mm.36863	245945
A_51_P432199	2.38416e-06	1.27044e-05	2.12536	up	NM_021788	chr8:59963869-59961819	Sap30	Mus musculus sin3 associated polypeptide (Sap30), mRNA [NM_021788]	GO:0005515|GO:0006355|GO:0000118|GO:0016580|GO:0003714|GO:0005634|GO:0000122|GO:0035914|GO:0003677|GO:0046872|GO:0006351	NM_021788	Mm.118	60406
A_52_P329367	2.39638e-06	1.27467e-05	5.81019	up	BC056758	chr19:3866971-3867030	Chka	choline kinase alpha [Source:MGI Symbol;Acc:MGI:107760] [ENSMUST00000154467]	GO:0033265|GO:0004305|GO:0006629|GO:0006646|GO:0004104|GO:0004103|GO:0008654|GO:0019695|GO:0005524|GO:0042803|GO:0016310|GO:0005737|GO:0000166|GO:0016301|GO:0008144|GO:0006657|GO:0016740|GO:0046474|GO:0016772|GO:0006656			12660
A_52_P493519	2.4086e-06	1.27956e-05	21.5425	up	NM_001190325	chr16:16861163-16861104	Igll1	Mus musculus immunoglobulin lambda-like polypeptide 1 (Igll1), mRNA [NM_001190325]	GO:0005515|GO:0005576	NM_001190325	Mm.184441	16136
A_55_P2056236	2.41078e-06	1.27992e-05	5.12547	up	NM_019809	chr3:141966266-141966207	Pdlim5	Mus musculus PDZ and LIM domain 5 (Pdlim5), transcript variant 2, mRNA [NM_019809]	GO:0005515|GO:0043005|GO:0051963|GO:0030018|GO:0030054|GO:0005886|GO:0042805|GO:0045202|GO:0014069|GO:0003779|GO:0015629|GO:0046872|GO:0005829|GO:0005737|GO:0047485|GO:0016020|GO:0045211|GO:0005080|GO:0008270|GO:0061001	NM_019809	Mm.117709	56376
A_52_P182118	2.41171e-06	1.27992e-05	2.39178	up		chr1:093068633-093068574
A_51_P145772	2.41785e-06	1.28285e-05	2.01367	up	NM_025525	chr12:85759327-85759386	Rnf113a2	Mus musculus ring finger protein 113A2 (Rnf113a2), mRNA [NM_025525]	GO:0008150|GO:0003674|GO:0005575|GO:0046872	NM_025525	Mm.24846	66381
A_51_P324287	2.42015e-06	1.28327e-05	2.25809	up	NM_024245	chr9:61767732-61767492	Kif23	Mus musculus kinesin family member 23 (Kif23), mRNA [NM_024245]	GO:0008017|GO:0051256|GO:0072686|GO:0005813|GO:0032467|GO:0005874|GO:0005819|GO:0030496|GO:0005634|GO:0005524|GO:0045171|GO:0000910|GO:0000166|GO:0097149	NM_024245	Mm.259374	71819
A_55_P2113633	2.42926e-06	1.28728e-05	2.01511	up	NM_025824	chr1:58462055-58462114	Bzw1	Mus musculus basic leucine zipper and W2 domains 1 (Bzw1), mRNA [NM_025824]	GO:0008150|GO:0003674|GO:0006355|GO:0005737|GO:0006351	NM_025824	Mm.21848	66882
A_51_P311990	2.44275e-06	1.2928e-05	2.18131	up	NM_011032	chr11:120422135-120422076	P4hb	Mus musculus prolyl 4-hydroxylase, beta polypeptide (P4hb), mRNA [NM_011032]	GO:0005793|GO:0046982|GO:0005886|GO:0009986|GO:0005783|GO:0006662|GO:0015035|GO:0003756|GO:0004656|GO:0016020|GO:0006457|GO:0018401|GO:0045454|GO:0016853|GO:0055114	NM_011032	Mm.16660	18453
A_55_P1980826	2.45761e-06	1.29969e-05	5.27563	up	NM_206974	chr14:62231600-62231659	Kcnrg	Mus musculus potassium channel regulator (Kcnrg), transcript variant 2, mRNA [NM_206974]	GO:0008150|GO:0005783|GO:0051260|GO:0005575|GO:0042802	NM_206974	Mm.224464	328424
A_52_P327467	2.45859e-06	1.29987e-05	2.08416	up	NM_025426	chr11:46254623-46254682	Med7	Mus musculus mediator complex subunit 7 (Med7), transcript variant 1, mRNA [NM_025426]	GO:0005667|GO:0006355|GO:0001104|GO:0006357|GO:0019827|GO:0016592|GO:0005634|GO:0006351	NM_025426	Mm.24159	66213
A_51_P414889	2.47969e-06	1.30821e-05	2.34594	up	NM_027320	chr11:101319011-101319070	Ifi35	Mus musculus interferon-induced protein 35 (Ifi35), mRNA [NM_027320]	GO:0008150|GO:0003674|GO:0005634	NM_027320	Mm.45558	70110
A_55_P1983769	2.48094e-06	1.3084e-05	3.95298	up	NM_001012273	chr11:117714057-117714116	Birc5	Mus musculus baculoviral IAP repeat-containing 5 (Birc5), transcript variant 3, mRNA [NM_001012273]	GO:0005515|GO:0008017|GO:0010466|GO:0009790|GO:0042803|GO:0042802|GO:0000910|GO:0043524|GO:0005856|GO:0043027|GO:0048037|GO:0046982|GO:0005694|GO:0005814|GO:0031536|GO:0030496|GO:0051303|GO:0007049|GO:0045931|GO:0000777|GO:0000776|GO:0008270|GO:0019899|GO:0045892|GO:0000775|GO:0051301|GO:0005881|GO:0031577|GO:0004869|GO:0031503|GO:0051087|GO:0005634|GO:0046872|GO:0005829|GO:0005737|GO:0007059|GO:…	NM_001012273	Mm.8552	11799
A_66_P126320	2.50676e-06	1.31805e-05	2.08211	up	NM_023331	chr7:85925444-85925385	Mrpl46	Mus musculus mitochondrial ribosomal protein L46 (Mrpl46), mRNA [NM_023331]	GO:0005739|GO:0008150|GO:0016787|GO:0030529|GO:0005840	NM_023331	Mm.193181	67308
A_51_P108978	2.5171e-06	1.32287e-05	2.3521	up	NM_016969	chr7:3298433-3298492	Myadm	Mus musculus myeloid-associated differentiation marker (Myadm), transcript variant 4, mRNA [NM_016969]	GO:0016020|GO:0016021	NM_016969	Mm.29874	50918
A_52_P409711	2.51718e-06	1.32287e-05	3.20367	up	NM_175255	chr11:51514337-51510217	Sec24a	Mus musculus Sec24 related gene family, member A (S. cerevisiae) (Sec24a), mRNA [NM_175255]	GO:0006888|GO:0003674|GO:0005737|GO:0030127|GO:0005794|GO:0016020|GO:0005783|GO:0006810|GO:0008270|GO:0016192|GO:0015031|GO:0006886	NM_175255	Mm.33878	77371
A_55_P2031432	2.53449e-06	1.32931e-05	2.64557	up	NM_177249	chr7:119236944-119245254	Usp47	Mus musculus ubiquitin specific peptidase 47 (Usp47), transcript variant 1, mRNA [NM_177249]	GO:0006511|GO:0043066|GO:0004843|GO:0030307|GO:0042493|GO:0006974|GO:0034644|GO:0005737|GO:0006281|GO:0010972|GO:0016787|GO:0071987|GO:0006284|GO:0035520|GO:0006508|GO:0008233|GO:0004221|GO:0008234|GO:0043154|GO:0045892|GO:0019005	NM_177249	Mm.16974	74996
A_55_P2028832	2.53706e-06	1.33033e-05	2.05102	up	NM_001033539	chr16:32186929-32186988	Bex6	Mus musculus brain expressed gene 6 (Bex6), mRNA [NM_001033539]	GO:0008150|GO:0003674|GO:0005737	NM_001033539	Mm.441006	328660
A_55_P2061025	2.53948e-06	1.33127e-05	3.03487	up	NM_008300	chr11:53073653-53073594	Hspa4	Mus musculus heat shock protein 4 (Hspa4), mRNA [NM_008300]	GO:0005515|GO:0005811|GO:0043066|GO:0009408|GO:0006950|GO:0005634|GO:0045040|GO:0032403|GO:0005524|GO:0043392|GO:0032092|GO:0005829|GO:0005739|GO:0010628|GO:0005737|GO:0000166|GO:0010629|GO:0001085|GO:0060548|GO:0001933|GO:0051131|GO:0033613	NM_008300	Mm.239865	15525
A_55_P2159234	2.56951e-06	1.34225e-05	2.42767	up	NM_001033463	chr6:113660140-113660199	Tatdn2	Mus musculus TatD DNase domain containing 2 (Tatdn2), mRNA [NM_001033463]	GO:0008150|GO:0003674|GO:0005634	NM_001033463	Mm.333322	381801
A_52_P150565	2.57679e-06	1.34513e-05	2.42333	up	NM_138592	chr6:72275670-72271357	Usp39	Mus musculus ubiquitin specific peptidase 39 (Usp39), mRNA [NM_138592]	GO:0008380|GO:0006397|GO:0006511|GO:0007049|GO:0008270|GO:0005681|GO:0005634|GO:0004221|GO:0046872|GO:0051301	NM_138592	Mm.281900	28035
A_55_P2002968	2.59643e-06	1.35166e-05	2.44207	up	NM_178893	chr4:46550528-46550469	Coro2a	Mus musculus coronin, actin binding protein 2A (Coro2a), transcript variant 1, mRNA [NM_178893]	GO:0051015|GO:0030036|GO:0017053|GO:0003779|GO:0015629	NM_178893	Mm.416311	107684
A_55_P1962304	2.60229e-06	1.35179e-05	3.34467	up	NM_139198	chr5:101001224-101001165	Plac8	Mus musculus placenta-specific 8 (Plac8), mRNA [NM_139198]	GO:0005515|GO:0043066|GO:0008284|GO:0040015|GO:0050873|GO:0045944|GO:0003682|GO:0009409|GO:0005634|GO:0042742	NM_139198	Mm.34609	231507
A_66_P121249	2.60377e-06	1.35183e-05	2.00782	up	NM_001017966	chr4:141239761-141239702	Ddi2	Mus musculus DNA-damage inducible protein 2 (Ddi2), mRNA [NM_001017966]	GO:0006508|GO:0005575|GO:0004190	NM_001017966	Mm.441022	68817
A_55_P2100103	2.61748e-06	1.3576e-05	13.2867	up	NM_008315	chr19:36033398-36033339	Htr7	Mus musculus 5-hydroxytryptamine (serotonin) receptor 7 (Htr7), mRNA [NM_008315]	GO:0005886|GO:0007268|GO:0060291|GO:0007192|GO:0030425|GO:0006939|GO:0004993|GO:0042310|GO:0043025|GO:0050966|GO:0007613|GO:0014832|GO:0043679|GO:0004871|GO:0005791|GO:0051412|GO:0004930|GO:0030594|GO:0060073|GO:0007210|GO:0008021|GO:0014063|GO:0007165|GO:0007186|GO:0016020|GO:0042322|GO:0071542|GO:0010976|GO:0007623|GO:0016021|GO:0048266	NM_008315	Mm.254266	15566
A_66_P133450	2.62661e-06	1.36133e-05	3.58188	up	NM_013760	chr12:45308331-45308272	Dnajb9	Mus musculus DnaJ (Hsp40) homolog, subfamily B, member 9 (Dnajb9), mRNA [NM_013760]	GO:0051787|GO:0005515|GO:0005737|GO:0005783|GO:0005730|GO:0030433	NM_013760	Mm.27432	27362
A_55_P2143311	2.63285e-06	1.3639e-05	2.81711	up	NM_172134	chr10:77903430-77903371	Pdxk	Mus musculus pyridoxal (pyridoxine, vitamin B6) kinase (Pdxk), mRNA [NM_172134]	GO:0042823|GO:0000287|GO:0008283|GO:0008478|GO:0005634|GO:0030955|GO:0031402|GO:0031403|GO:0005524|GO:0046872|GO:0042803|GO:0005829|GO:0016310|GO:0005737|GO:0000166|GO:0016301|GO:0030170|GO:0008270|GO:0009443|GO:0016740	NM_172134	Mm.206159	216134
A_55_P2076196	2.66073e-06	1.37443e-05	2.93541	up	NM_001200006	chr4:61253078-61253019	Mup17	Mus musculus major urinary protein 17 (Mup17), mRNA [NM_001200006]	GO:0008150|GO:0005550|GO:0005215|GO:0003674|GO:0036094|GO:0006810|GO:0005576|GO:0005575	NM_001200006	Mm.475721	100039206
A_55_P2135031	2.66272e-06	1.37443e-05	3.21241	up		chr10:103356262-103356321
A_51_P223709	2.66299e-06	1.37443e-05	2.81633	up	NM_080850	chr1:95206556-95206497	Pask	Mus musculus PAS domain containing serine/threonine kinase (Pask), mRNA [NM_080850]	GO:0005794|GO:0005634|GO:0005524|GO:0045719|GO:0008289|GO:0005622|GO:0016310|GO:0007165|GO:0043576|GO:0005737|GO:0046777|GO:0004672|GO:0000166|GO:0004674|GO:0016301|GO:0006468|GO:0004871|GO:0035091|GO:2000505|GO:0070092|GO:0016740|GO:0016772	NM_080850	Mm.379454	269224
A_55_P1988246	2.66994e-06	1.37734e-05	2.0313	up		chr6:081791015-081790956
A_55_P2037235	2.67398e-06	1.3789e-05	2.76222	up	NM_175397	chr1:87492635-87492576	Sp110	Mus musculus Sp110 nuclear body protein (Sp110), transcript variant 1, mRNA [NM_175397]	GO:0009617|GO:0006355|GO:0043065|GO:0045087|GO:0005730|GO:0006915|GO:0005634|GO:0003677|GO:0006351	NM_175397	Mm.335802	109032
A_55_P1989117	2.70253e-06	1.38781e-05	2.46858	up	X05734	chr14:53540654-53540713		Mouse mRNA for T-cell receptor alpha-chain v-d-j region. [X05734]			Mm.486072
A_66_P111089	2.70558e-06	1.38871e-05	2.735	up	NM_026454	chr1:93150933-93158865	Ube2f	Mus musculus ubiquitin-conjugating enzyme E2F (putative) (Ube2f), mRNA [NM_026454]	GO:0016881|GO:0000166|GO:0045116|GO:0019788|GO:0016874|GO:0005575|GO:0005524	NM_026454	Mm.337238	67921
A_55_P2120946	2.71772e-06	1.39324e-05	5.97808	up	NM_001161790	chr16:3708034-3707975	Mefv	Mus musculus Mediterranean fever (Mefv), transcript variant 1, mRNA [NM_001161790]	GO:2001056|GO:0005875|GO:0005874|GO:0032691|GO:0071641|GO:0003779|GO:0005634|GO:0046872|GO:0005622|GO:0005737|GO:0006954|GO:0032695|GO:0050728|GO:0008270|GO:0005856	NM_001161790	Mm.143718	54483
A_52_P683580	2.7543e-06	1.4074e-05	2.11022	up	NM_027758	chr8:85796352-85796411	Tbc1d9	Mus musculus TBC1 domain family, member 9 (Tbc1d9), transcript variant 2, mRNA [NM_027758]	GO:0008150|GO:0003674|GO:0032313|GO:0005509|GO:0005575|GO:0005097|GO:0005096	NM_027758	Mm.24031	71310
A_55_P1997153	2.75814e-06	1.40824e-05	2.14344	up	NM_013844	chr5:139053115-139053056	Zfp68	Mus musculus zinc finger protein 68 (Zfp68), transcript variant 1, mRNA [NM_013844]	GO:0008150|GO:0003674|GO:0005575|GO:0046872	NM_013844	Mm.27575	24135
A_55_P2082914	2.76943e-06	1.41204e-05	2.60531	up	NM_134037	chr11:100365577-100365518	Acly	Mus musculus ATP citrate lyase (Acly), transcript variant 2, mRNA [NM_134037]	GO:0006629|GO:0005515|GO:0048037|GO:0008610|GO:0044262|GO:0005886|GO:0046912|GO:0003878|GO:0005634|GO:0003824|GO:0006085|GO:0005524|GO:0006084|GO:0046872|GO:0005622|GO:0005739|GO:0006101|GO:0005737|GO:0000166|GO:0008152|GO:0006633|GO:0004775|GO:0016740	NM_134037	Mm.282039	104112
A_55_P2170681	2.77861e-06	1.41501e-05	3.11001	up	NM_026560	chr4:124599304-124599245	Cdca8	Mus musculus cell division cycle associated 8 (Cdca8), mRNA [NM_026560]	GO:0005515|GO:0051276|GO:0005825|GO:0010369|GO:0005694|GO:0005730|GO:0030496|GO:0005634|GO:0043234|GO:0032133|GO:0005737|GO:0007049|GO:0007067|GO:0000089|GO:0005856|GO:0000775|GO:0051301	NM_026560	Mm.28038	52276
A_66_P125660	2.7837e-06	1.41691e-05	3.34563	up	NM_001114085	chr16:14169548-14169607	Nde1	Mus musculus nuclear distribution gene E homolog 1 (A nidulans) (Nde1), transcript variant b, mRNA [NM_001114085]	GO:0005515|GO:0008017|GO:0021987|GO:0000132|GO:0030154|GO:0042802|GO:0007405|GO:0005622|GO:0005737|GO:0047496|GO:0031023|GO:0005856|GO:0005813|GO:0005815|GO:0005694|GO:0005874|GO:0019904|GO:0005819|GO:0005623|GO:0007275|GO:0007399|GO:0051303|GO:0051298|GO:0007049|GO:0007067|GO:0007020|GO:0000776|GO:0031616|GO:0030900|GO:0001764|GO:0000775|GO:0051301	NM_001114085	Mm.24105	67203
A_55_P2072955	2.79509e-06	1.42237e-05	2.23832	up	NM_172738	chr7:7068346-7068287	Zfp954	Mus musculus zinc finger protein 954 (Zfp954), mRNA [NM_172738]	GO:0008150|GO:0003674|GO:0005575|GO:0046872	NM_172738	Mm.23838	232853
A_55_P2001998	2.80713e-06	1.42642e-05	4.39708	up	NM_145459	chr14:22803985-22803926	Zfp503	Mus musculus zinc finger protein 503 (Zfp503), mRNA [NM_145459]	GO:0061351|GO:0006355|GO:0070315|GO:0005634|GO:0003676|GO:0046872|GO:0006351	NM_145459	Mm.292401	218820
A_51_P503192	2.80851e-06	1.42642e-05	2.83396	up	NM_175402	chr9:106787229-106787170	Rbm15b	Mus musculus RNA binding motif protein 15B (Rbm15b), mRNA [NM_175402]	GO:0008380|GO:0006397|GO:0006355|GO:0000166|GO:0000381|GO:0003723|GO:0005654|GO:0005634|GO:0003676|GO:0006351	NM_175402	Mm.431589	109095
A_66_P103124	2.80876e-06	1.42642e-05	4.34428	up	AF113109	chr12:115538364-115538305		Mus musculus hybridoma 4D8 anti-DNA immunoglobulin heavy chain variable region mRNA, partial cds. [AF113109]			Mm.453038
A_52_P283055	2.81584e-06	1.42877e-05	2.97562	up	NM_017391	chr16:92087281-92087340	Slc5a3	Mus musculus solute carrier family 5 (inositol transporters), member 3 (Slc5a3), mRNA [NM_017391]	GO:0005215|GO:0043576|GO:0006020|GO:0016020|GO:0007422|GO:0006810|GO:0016021|GO:0006814|GO:0055085|GO:0015798|GO:0015293|GO:0006811	NM_017391	Mm.217354	53881
A_52_P64514	2.82182e-06	1.43078e-05	2.68519	up	NM_025992	chr6:57568608-57568667	Herc6	Mus musculus hect domain and RLD 6 (Herc6), mRNA [NM_025992]	GO:0005737|GO:0004842|GO:0016567|GO:0042787|GO:0045087|GO:0030332|GO:0016874|GO:0005634	NM_025992	Mm.297393	67138
A_51_P261517	2.8284e-06	1.43273e-05	2.34071	up	NM_011662	chr7:31200651-31202378	Tyrobp	Mus musculus TYRO protein tyrosine kinase binding protein (Tyrobp), mRNA [NM_011662]	GO:0005515|GO:0016310|GO:0016020|GO:0016301|GO:0007229|GO:0002281|GO:2001204|GO:0016021|GO:0002283|GO:0016740|GO:0042802	NM_011662	Mm.46301	22177
A_55_P2067262	2.83914e-06	1.43678e-05	4.27372	up	NM_001134426	chr9:103257554-103257495	Cdv3	Mus musculus carnitine deficiency-associated gene expressed in ventricle 3 (Cdv3), transcript variant 3, mRNA [NM_001134426]	GO:0008150|GO:0003674|GO:0005737|GO:0005730|GO:0005634	NM_001134426	Mm.261025	321022
A_66_P136228	2.84217e-06	1.43763e-05	2.02848	up	NM_030690	chr15:10498911-10498852	Rai14	Mus musculus retinoic acid induced 14 (Rai14), transcript variant 1, mRNA [NM_030690]	GO:0005739|GO:0005737|GO:0005634|GO:0005856	NM_030690	Mm.212395	75646
A_51_P151182	2.84405e-06	1.43823e-05	3.06273	up	NM_011940	chr1:175893982-175892953	Ifi202b	Mus musculus interferon activated gene 202B (Ifi202b), transcript variant 2, mRNA [NM_011940]	GO:0035458	NM_011940	Mm.218770	26388
A_66_P105244	2.84542e-06	1.43833e-05	2.04096	up	NM_144791	chr1:157878565-157877524	Tor1aip1	Mus musculus torsin A interacting protein 1 (Tor1aip1), transcript variant 2, mRNA [NM_144791]	GO:0005515|GO:0034504|GO:0016020|GO:0005634|GO:0016021|GO:0005635|GO:0071763|GO:0005521	NM_144791	Mm.211654	208263
A_55_P1980287	2.85094e-06	1.44033e-05	2.47201	up	NM_007464	chr9:7854468-7854409	Birc3	Mus musculus baculoviral IAP repeat-containing 3 (Birc3), mRNA [NM_007464]	GO:0005515|GO:0004842|GO:0070266|GO:0016567|GO:0016874|GO:0006915|GO:0005634|GO:0042981|GO:0051291|GO:0046872|GO:0005622|GO:0042326|GO:0043234|GO:0005737|GO:0008270|GO:0045121|GO:2000378|GO:0060544|GO:0060546	NM_007464	Mm.2026	11796
A_51_P487690	2.85598e-06	1.44218e-05	2.40887	up	NM_133871	chr3:151394094-151394035	Ifi44	Mus musculus interferon-induced protein 44 (Ifi44), mRNA [NM_133871]	GO:0008150|GO:0003674|GO:0005737	NM_133871	Mm.30756	99899
A_51_P287198	2.92094e-06	1.46618e-05	7.99902	up	NM_033373	chr11:99339452-99339393	Krt23	Mus musculus keratin 23 (Krt23), mRNA [NM_033373]	GO:0005882|GO:0008150|GO:0005198	NM_033373	Mm.290657	94179
A_52_P434293	2.92279e-06	1.46677e-05	6.29153	up	XM_003945987	chr17:003042200-003042259	LOC101055692	PREDICTED: Mus musculus Ig kappa chain V-V region L7-like (LOC101055692), mRNA [XM_003945987]		XM_003945987		101055692
A_55_P2404434	2.93668e-06	1.47268e-05	2.25575	up	AK081329	chrX:155805050-155805109	Rps6ka3	ribosomal protein S6 kinase polypeptide 3 [Source:MGI Symbol;Acc:MGI:104557] [ENSMUST00000033671]	GO:0000287|GO:0019901|GO:0006950|GO:0005634|GO:0002224|GO:0005524|GO:0007243|GO:0016310|GO:0005737|GO:0007049|GO:0004672|GO:0000166|GO:0004674|GO:0016301|GO:0045944|GO:0032496|GO:0006468|GO:0043154|GO:0043027|GO:0016740|GO:0016772		Mm.392829	110651
A_55_P2097820	2.93896e-06	1.47336e-05	2.03875	up		chr7:117445651-117445710
A_55_P2021606	2.98675e-06	1.49174e-05	2.32722	up	L21701	chr14:54260816-54260875		T cell receptor alpha variable 14-2 [Source:MGI Symbol;Acc:MGI:3649206] [ENSMUST00000179267]			Mm.489062
A_55_P2038770	2.98992e-06	1.49194e-05	2.64336	up	NM_029758	chr12:12366024-12366083	Fam49a	Mus musculus family with sequence similarity 49, member A (Fam49a), transcript variant 1, mRNA [NM_029758]	GO:0005622|GO:0008150|GO:0003674	NM_029758	Mm.440802	76820
A_55_P2403135	2.98998e-06	1.49194e-05	4.1463	up	NM_177710	chr11:77268675-77268734	Ssh2	Mus musculus slingshot homolog 2 (Drosophila) (Ssh2), mRNA [NM_177710]	GO:0030054|GO:0030036|GO:0003779|GO:0003677|GO:0010591|GO:0016791|GO:0005737|GO:0006470|GO:0016787|GO:0008064|GO:0016311|GO:0004721|GO:0008138|GO:0005856|GO:0050770|GO:0004725	NM_177710	Mm.440381	237860
A_52_P238846	2.99446e-06	1.49347e-05	2.25735	up	NM_011794	chr1:187181308-187181367	Bpnt1	Mus musculus bisphosphate 3'-nucleotidase 1 (Bpnt1), mRNA [NM_011794]	GO:0046854|GO:0008441|GO:0000287|GO:0016787|GO:0016311|GO:0005575|GO:0046872|GO:0004441	NM_011794	Mm.227549	23827
A_55_P2051486	3.00078e-06	1.49591e-05	2.83595	up	NM_001012323	chr4:61713730-61713671	Mup20	Mus musculus major urinary protein 20 (Mup20), mRNA [NM_001012323]	GO:0005550|GO:0005215|GO:0005186|GO:0008355|GO:0036094|GO:0006810|GO:0005576|GO:0000772	NM_001012323	Mm.460005	381530
A_52_P325443	3.01348e-06	1.50055e-05	2.19462	up	NM_172525	chr3:121718781-121718840	Arhgap29	Mus musculus Rho GTPase activating protein 29 (Arhgap29), mRNA [NM_172525]	GO:0035556|GO:0005622|GO:0005515|GO:0007165|GO:0046872|GO:0005096	NM_172525	Mm.229287	214137
A_51_P369200	3.02704e-06	1.50507e-05	4.73304	up	NM_028109	chr2:152719476-152719535	Tpx2	Mus musculus TPX2, microtubule-associated protein homolog (Xenopus laevis) (Tpx2), transcript variant 2, mRNA [NM_028109]	GO:0005515|GO:0019901|GO:0060236|GO:0005874|GO:0005819|GO:0005818|GO:0006915|GO:0005634|GO:0051225|GO:0032147|GO:0000922|GO:0005737|GO:0007049|GO:0007067|GO:0015630|GO:0043203|GO:0005876|GO:0005856|GO:0051301	NM_028109	Mm.407737	72119
A_55_P2443568	3.03954e-06	1.50844e-05	2.084	up	NM_145400	chr9:44731560-44731501	Ube4a	Mus musculus ubiquitination factor E4A, UFD2 homolog (S. cerevisiae) (Ube4a), mRNA [NM_145400]	GO:0000209|GO:0005737|GO:0004842|GO:0034450	NM_145400	Mm.215069	140630
A_55_P2106410	3.0507e-06	1.51326e-05	2.49186	up		chr4:128688980-128689039		Q3TKI6_MOUSE (Q3TKI6) Blastocyst blastocyst cDNA, RIKEN full-length enriched library, clone:I1C0026G04 product:adenylate kinase 2, full insert sequence, partial (89%) [TC1756247]	GO:0005739|GO:0006139|GO:0000166|GO:0016301|GO:0005743|GO:0019201|GO:0016776|GO:0004017|GO:0005524|GO:0016740
A_51_P399905	3.06646e-06	1.51893e-05	4.26863	up	AK030541	chr6:56748809-56748868	Gm10209	Mus musculus adult male pituitary gland cDNA, RIKEN full-length enriched library, clone:5330429D05 product:hypothetical protein, full insert sequence. [AK030541]	GO:0008150|GO:0003674|GO:0005575		Mm.57295	100038736
A_55_P2178898	3.0847e-06	1.52545e-05	3.87471	up	NM_001033391	chr10:3434869-3434928	Ipcef1	Mus musculus interaction protein for cytohesin exchange factors 1 (Ipcef1), transcript variant 4, mRNA [NM_001033391]	GO:0005737|GO:0016020|GO:0005886|GO:0033126|GO:0019904|GO:0005829	NM_001033391	Mm.331674	320495
A_55_P2095311	3.09659e-06	1.5281e-05	18.6634	up	XM_001475753	chr15:74989023-74989082	Ly6g	lymphocyte antigen 6 complex, locus G [Source:MGI Symbol;Acc:MGI:109440] [ENSMUST00000023246]	GO:0016020|GO:0005886|GO:0031225|GO:0009897	XM_001475753		546644
A_51_P137184	3.11263e-06	1.53146e-05	2.08767	up	NM_029608	chr2:172299505-172299564	Fam209	Mus musculus family with sequence similarity 209 (Fam209), mRNA [NM_029608]	GO:0008150|GO:0003674|GO:0005575	NM_029608	Mm.46148	76426
A_51_P167876	3.11286e-06	1.53146e-05	5.28516	up	NM_011638	chr16:32624877-32625093	Tfrc	Mus musculus transferrin receptor (Tfrc), mRNA [NM_011638]	GO:0005515|GO:0003725|GO:0048471|GO:0005886|GO:0051087|GO:0042802|GO:0006879|GO:0005739|GO:0004998|GO:0045780|GO:0006508|GO:0070062|GO:0009986|GO:0030316|GO:0005576|GO:0006898|GO:0006897|GO:0005905|GO:0016020|GO:0005381|GO:0016023|GO:0030544|GO:0008233|GO:0016021|GO:0055037|GO:0055038|GO:0009897|GO:0005768|GO:0034755	NM_011638	Mm.28683	22042
A_55_P2017389	3.11387e-06	1.5316e-05	2.03358	up		chrX:086001227-086001168
A_52_P69998	3.1335e-06	1.53729e-05	2.19558	up	NM_025841	chr5:144180683-144180742	Kdelr2	Mus musculus KDEL (Lys-Asp-Glu-Leu) endoplasmic reticulum protein retention receptor 2 (Kdelr2), mRNA [NM_025841]	GO:0008150|GO:0005801|GO:0003674|GO:0046923|GO:0016020|GO:0005783|GO:0006810|GO:0016021|GO:0006621|GO:0016192|GO:0015031	NM_025841	Mm.181880	66913
A_55_P2052759	3.13991e-06	1.53997e-05	2.11846	up	NM_024450	chr19:44318249-44318308	Scd3	Mus musculus stearoyl-coenzyme A desaturase 3 (Scd3), mRNA [NM_024450]	GO:0006629|GO:0016020|GO:0016491|GO:0006631|GO:0006633|GO:0016021|GO:0055114	NM_024450	Mm.480594	30049
A_55_P1967149	3.14432e-06	1.54073e-05	11.6628	up	NM_001253822	chr8:94322535-94322476	Irx3	Mus musculus Iroquois related homeobox 3 (Drosophila) (Irx3), transcript variant 1, mRNA [NM_001253822]	GO:0030424|GO:0006355|GO:0003700|GO:0001822|GO:0005634|GO:0007275|GO:0003677|GO:0006351|GO:0043565|GO:0005737|GO:0045665|GO:0045666|GO:0007498	NM_001253822	Mm.238044	16373
A_55_P2076797	3.15355e-06	1.54389e-05	2.57997	up	NM_007840	chr11:106648284-106648225	Ddx5	Mus musculus DEAD (Asp-Glu-Ala-Asp) box polypeptide 5 (Ddx5), mRNA [NM_007840]	GO:0005515|GO:0008380|GO:0005516|GO:0003724|GO:0006200|GO:0003723|GO:0045069|GO:0005634|GO:0050681|GO:0071013|GO:0016818|GO:0004004|GO:0000166|GO:0000381|GO:0045944|GO:0005681|GO:2001014|GO:0036002|GO:0003712|GO:0006397|GO:0008026|GO:0006355|GO:0030331|GO:0003713|GO:0060765|GO:0004386|GO:0000122|GO:0003676|GO:0001701|GO:0005524|GO:0006351|GO:0045667|GO:0072332|GO:0016787|GO:0030529|GO:0043517|GO:…	NM_007840	Mm.491096	13207
A_52_P520940	3.17486e-06	1.55215e-05	4.45648	up	NM_175770	chr18:37800832-37800773	Taf7	Mus musculus TAF7 RNA polymerase II, TATA box binding protein (TBP)-associated factor (Taf7), transcript variant 1, mRNA [NM_175770]	GO:0005515|GO:0003700|GO:0006367|GO:0006366|GO:0044212|GO:0005634|GO:0035067|GO:0046966|GO:0005737|GO:0042809|GO:0071339|GO:0045944|GO:0035035|GO:0006352|GO:0006355|GO:0008024|GO:0005794|GO:0005669|GO:0006357|GO:0003713|GO:0000122|GO:0006351|GO:0033276|GO:0006469|GO:0045892|GO:0008134|GO:0030520	NM_175770	Mm.236009	24074
A_55_P2062340	3.21489e-06	1.56934e-05	4.3917	up		chr17:035538828-035538887
A_51_P197259	3.21524e-06	1.56934e-05	2.11401	up	NM_007638	chr6:85417773-85418099	Cct7	Mus musculus chaperonin containing Tcp1, subunit 7 (eta) (Cct7), mRNA [NM_007638]	GO:0005515|GO:0005832|GO:0005874|GO:0007339|GO:0005524|GO:0044297|GO:0042802|GO:0005739|GO:0005737|GO:0000166|GO:0006457|GO:0002199|GO:0051082|GO:0044267	NM_007638	Mm.289900	12468
A_55_P1991812	3.2353e-06	1.5762e-05	2.47165	up	NM_001024230	chr11:48701778-48701719	Gm5431	Mus musculus predicted gene 5431 (Gm5431), mRNA [NM_001024230]	GO:0008150|GO:0003674|GO:0005575	NM_001024230	Mm.338931	432555
A_55_P1953063	3.25488e-06	1.58428e-05	2.37195	up	NM_008303	chr1:55147620-55147946	Hspe1	Mus musculus heat shock protein 1 (chaperonin 10) (Hspe1), mRNA [NM_008303]	GO:0005739|GO:0005737|GO:0006457|GO:0005759|GO:0051087|GO:0006950|GO:0005524	NM_008303	Mm.215667	15528
A_52_P369581	3.26157e-06	1.5868e-05	2.37486	up	NM_007499	chr9:53256226-53256167	Atm	Mus musculus ataxia telangiectasia mutated homolog (human) (Atm), mRNA [NM_007499]	GO:0005515|GO:0002331|GO:0001756|GO:0004677|GO:0051402|GO:0048599|GO:0032403|GO:0005622|GO:0007507|GO:0043525|GO:0046777|GO:0000166|GO:0018105|GO:0016301|GO:0016303|GO:0046983|GO:0016773|GO:0016772|GO:0000781|GO:0036092|GO:0005819|GO:0030889|GO:0016310|GO:0035174|GO:0007049|GO:0006281|GO:0007420|GO:0071044|GO:0000077|GO:0090399|GO:0042159|GO:0007094|GO:0031572|GO:0005634|GO:0071480|GO:0005737|GO:…	NM_007499	Mm.5088	11920
A_55_P2363983	3.29734e-06	1.59792e-05	10.8099	up	NM_001114347	chr9:113824312-113824371	Clasp2	Mus musculus CLIP associating protein 2 (Clasp2), transcript variant 3, mRNA [NM_001114347]	GO:0005802|GO:0005515|GO:0008017|GO:0005881|GO:0034453|GO:0005886|GO:0042995|GO:0005737|GO:0051010|GO:0031023|GO:0005856|GO:0005938|GO:0005794|GO:0031110|GO:0005694|GO:0005874|GO:0032886|GO:0032587|GO:0007049|GO:0007067|GO:0007126|GO:0007163|GO:0016020|GO:0016477|GO:0007020|GO:0007026|GO:0000776|GO:0000775|GO:0051301	NM_001114347	Mm.222272	76499
A_55_P2064512	3.29929e-06	1.59813e-05	2.40651	up		chr4:146817783-146817842
A_51_P150763	3.30879e-06	1.60184e-05	2.13891	up	NM_145852	chr15:31371039-31370980	Ropn1l	Mus musculus ropporin 1-like (Ropn1l), mRNA [NM_145852]	GO:0003674|GO:0005737|GO:0001539|GO:0031514	NM_145852	Mm.436668	252967
A_51_P153486	3.31381e-06	1.60184e-05	2.62267	up	NM_018808	chr8:86135660-86135719	Dnajb1	Mus musculus DnaJ (Hsp40) homolog, subfamily B, member 1 (Dnajb1), mRNA [NM_018808]	GO:0005737|GO:0070389|GO:0006457|GO:0051085|GO:0006950|GO:0005634|GO:0051082	NM_018808	Mm.282092	81489
A_51_P195153	3.32965e-06	1.60748e-05	2.1929	up	NM_013882	chr15:85706887-85706946	Gtse1	Mus musculus G two S phase expressed protein 1 (Gtse1), transcript variant 2, mRNA [NM_013882]	GO:0005737|GO:0005874|GO:0005856	NM_013882	Mm.20858	29870
A_55_P2082096	3.33007e-06	1.60748e-05	2.28351	up	AK016965	chr5:123776744-123776803	Wdr66	WD repeat domain 66 [Source:MGI Symbol;Acc:MGI:1918495] [ENSMUST00000150155]	GO:0008150|GO:0003674|GO:0005575		Mm.444012	269701
A_51_P168630	3.33397e-06	1.60829e-05	5.85999	up	NM_010635	chr8:87428881-87428940	Klf1	Mus musculus Kruppel-like factor 1 (erythroid) (Klf1), mRNA [NM_010635]	GO:0000987|GO:0000790|GO:0006355|GO:0044212|GO:0019904|GO:0005634|GO:0003676|GO:0001701|GO:0003677|GO:0046872|GO:0006351|GO:0001889|GO:0043249|GO:0048821|GO:0045944|GO:0030218|GO:0006338|GO:0045893|GO:0033613|GO:0035162	NM_010635	Mm.4847	16596
A_55_P1966086	3.33413e-06	1.60829e-05	3.03683	up		chr7:058196082-058196023
A_66_P106060	3.33681e-06	1.60848e-05	3.92612	up	AK090152	chr16:35932411-35932352	Dtx3l	Mus musculus adult male accessory axillary lymph node cDNA, RIKEN full-length enriched library, clone:G630007B09 product:hypothetical protein, full insert sequence. [AK090152]	GO:0042393|GO:0005737|GO:0004842|GO:0006281|GO:0016874|GO:0008270|GO:0005634|GO:0010390|GO:0046872|GO:0006974|GO:0016568|GO:0006302		Mm.390852	209200
A_55_P2186252	3.35046e-06	1.61136e-05	2.64675	up		chr9:119801645-119801586		Q9WU73_MOUSE (Q9WU73) CAMP protein, partial (22%) [TC1716662]
A_55_P2109049	3.35616e-06	1.61313e-05	2.32573	up	AF126458	chr14:53914576-53914635		Mus musculus clone MR2.5 T-cell receptor alpha chain mRNA, partial cds. [AF126458]			Mm.446617
A_51_P511800	3.36148e-06	1.61486e-05	2.11388	up	NM_025909	chr4:102994426-102997635	Oma1	Mus musculus OMA1 homolog, zinc metallopeptidase (S. cerevisiae) (Oma1), mRNA [NM_025909]	GO:0006629|GO:0031966|GO:0034982|GO:0002024|GO:0005743|GO:0006950|GO:0046872|GO:0097009|GO:0005739|GO:0010637|GO:0016787|GO:0016020|GO:0006508|GO:0006006|GO:0006515|GO:0008233|GO:0016021|GO:0007005|GO:0004222|GO:0042407|GO:0008237	NM_025909	Mm.30021	67013
A_55_P1966035	3.36662e-06	1.61622e-05	2.29585	up	NM_013474	chr1:173156320-173156379	Apoa2	Mus musculus apolipoprotein A-II (Apoa2), mRNA [NM_013474]	GO:0060192|GO:0030300|GO:0018206|GO:0030301|GO:0010903|GO:0005615|GO:0042803|GO:0034361|GO:0015759|GO:0006457|GO:0034364|GO:0006810|GO:0055102|GO:0006656|GO:0042632|GO:0033344|GO:0046982|GO:0043691|GO:0045416|GO:0034366|GO:0043085|GO:0034370|GO:0034374|GO:0034375|GO:0042157|GO:0005319|GO:0008035|GO:0032375|GO:0050996|GO:0050995|GO:0060695|GO:0031100|GO:0017127|GO:0010873|GO:0042627|GO:0060228|GO:…	NM_013474	Mm.389209	11807
A_51_P219325	3.37716e-06	1.62054e-05	2.55574	up	NM_028038	chr8:108534076-108534017	Ddx28	Mus musculus DEAD (Asp-Glu-Ala-Asp) box polypeptide 28 (Ddx28), mRNA [NM_028038]	GO:0008026|GO:0042645|GO:0003723|GO:0004386|GO:0005730|GO:0005634|GO:0003676|GO:0005524|GO:0005739|GO:0008150|GO:0005737|GO:0000166|GO:0016787	NM_028038	Mm.307515	71986
A_66_P136132	3.39394e-06	1.62693e-05	2.66444	up		chr14:59497730-59497671
A_55_P2083982	3.40477e-06	1.63045e-05	3.78798	up	NM_013811	chr17:30800381-30800440	Dnah8	Mus musculus dynein, axonemal, heavy chain 8 (Dnah8), mRNA [NM_013811]	GO:0017111|GO:0031514|GO:0005874|GO:0042995|GO:0003777|GO:0005524|GO:0003674|GO:0005929|GO:0008150|GO:0003774|GO:0005737|GO:0030286|GO:0000166|GO:0005856|GO:0016887|GO:0007018	NM_013811	Mm.426017	13417
A_51_P214747	3.42418e-06	1.63713e-05	2.79767	up	NM_172893	chr6:39036887-39036828	Parp12	Mus musculus poly (ADP-ribose) polymerase family, member 12 (Parp12), mRNA [NM_172893]	GO:0008150|GO:0003674|GO:0005634|GO:0005575|GO:0046872|GO:0016740|GO:0003950	NM_172893	Mm.268462	243771
A_55_P2098697	3.42933e-06	1.63847e-05	5.80444	up	NM_009396	chr12:112692820-112692879	Tnfaip2	Mus musculus tumor necrosis factor, alpha-induced protein 2 (Tnfaip2), mRNA [NM_009396]	GO:0000145|GO:0007275|GO:0001525|GO:0006887|GO:0030154	NM_009396	Mm.255332	21928
A_52_P107234	3.4561e-06	1.64793e-05	2.07367	up	NM_177806	chr12:66162760-66162819	Prpf39	Mus musculus PRP39 pre-mRNA processing factor 39 homolog (yeast) (Prpf39), mRNA [NM_177806]	GO:0008380|GO:0006397|GO:0005622|GO:0008150|GO:0006396|GO:0003674|GO:0005634	NM_177806	Mm.283339	328110
A_55_P2069891	3.5419e-06	1.67702e-05	2.67155	up	XR_001634	chr16:31376908-31376849	1700007E05Rik	PREDICTED: Mus musculus RIKEN cDNA 1700007E05 gene (1700007E05Rik), misc_RNA [XR_001634]		XR_001634	Mm.206718	114672
A_51_P296328	3.55813e-06	1.68203e-05	2.16431	up	NM_145542	chr3:107468466-107468005	Ahcyl1	Mus musculus S-adenosylhomocysteine hydrolase-like 1 (Ahcyl1), mRNA [NM_145542]	GO:0005515|GO:0006378|GO:0005783|GO:0005623|GO:0032412|GO:0004013|GO:0005622|GO:0044070|GO:0016787|GO:0010765|GO:0006611|GO:0006730|GO:0031440	NM_145542	Mm.220328	229709
A_55_P2026214	3.55969e-06	1.68203e-05	2.16532	up		chr7:101345912-101345971
A_51_P214197	3.57757e-06	1.68652e-05	2.54092	up	NM_133810	chr1:53813268-53813209	Stk17b	Mus musculus serine/threonine kinase 17b (apoptosis-inducing) (Stk17b), mRNA [NM_133810]	GO:0005886|GO:0006915|GO:0005634|GO:0012501|GO:0015629|GO:0005524|GO:0007243|GO:2000271|GO:0016310|GO:0046777|GO:0004672|GO:0000166|GO:0016020|GO:0004674|GO:0016301|GO:0006468|GO:0016740|GO:0016772	NM_133810	Mm.25559	98267
A_55_P2270740	3.57946e-06	1.68683e-05	2.00876	up	AK020212	chr12:120404414-120404355		Mus musculus 15 days embryo male testis cDNA, RIKEN full-length enriched library, clone:8030462D06 product:unclassifiable, full insert sequence. [AK020212]			Mm.490116
A_65_P11539	3.61946e-06	1.7e-05	2.02388	up	NM_184088	chr4:86485640-86485699	Dennd4c	Mus musculus DENN/MADD domain containing 4C (Dennd4c), mRNA [NM_184088]	GO:0017112|GO:0032869|GO:0005886|GO:0031410|GO:0015031|GO:0072659|GO:0005829|GO:0005085|GO:0005737|GO:0050790|GO:0016020|GO:0032593|GO:0006810|GO:0030904	NM_184088	Mm.273718	329877
A_51_P183812	3.61953e-06	1.7e-05	2.36782	up	NM_011410	chr11:83002974-83003033	Slfn4	Mus musculus schlafen 4 (Slfn4), mRNA [NM_011410]	GO:0008150|GO:0003674|GO:0005575	NM_011410	Mm.38192	20558
A_52_P120925	3.62985e-06	1.7037e-05	2.43056	up	NM_175224	chr3:138129331-138129272	Metap1	Mus musculus methionyl aminopeptidase 1 (Metap1), mRNA [NM_175224]	GO:0005737|GO:0016787|GO:0004177|GO:0008235|GO:0006508|GO:0008233|GO:0005575|GO:0046872	NM_175224	Mm.26833	75624
A_51_P435671	3.65706e-06	1.7138e-05	4.31243	up	X96776	chr6:70468181-70468240		M.musculus mRNA for C2-Fcgamma fusion protein. [X96776]			Mm.425752
A_55_P2165869	3.67709e-06	1.71974e-05	2.31974	up	NM_009883	chr2:167515828-167515887	Cebpb	Mus musculus CCAAT/enhancer binding protein (C/EBP), beta (Cebpb), mRNA [NM_009883]	GO:0005515|GO:0000790|GO:0034976|GO:0003700|GO:0006366|GO:0003705|GO:0005634|GO:0045408|GO:0035259|GO:0016363|GO:0030154|GO:0042803|GO:0005737|GO:0043524|GO:0060644|GO:0071230|GO:0045944|GO:0030182|GO:0032496|GO:0045444|GO:0006355|GO:0046982|GO:0001892|GO:0003677|GO:0006351|GO:0045669|GO:0043565|GO:0033598|GO:0001077|GO:0050873|GO:0045893|GO:0045892|GO:0008134	NM_009883	Mm.439656	12608
A_55_P2179296	3.68902e-06	1.72365e-05	2.71898	up	NM_019499	chr6:66490355-66490414	Mad2l1	Mus musculus MAD2 mitotic arrest deficient-like 1 (Mad2l1), mRNA [NM_019499]	GO:0005515|GO:0007094|GO:0072686|GO:0007093|GO:0048471|GO:0005634|GO:0090267|GO:0042803|GO:0005829|GO:0042802|GO:0005737|GO:0005643|GO:0005856|GO:0043066|GO:0005694|GO:0042177|GO:0045841|GO:0060564|GO:0007067|GO:0007049|GO:0000922|GO:0000070|GO:0000776|GO:0000775|GO:0051301	NM_019499	Mm.489653	56150
A_51_P237834	3.7431e-06	1.73833e-05	2.38232	up	NM_177412	chr6:115971514-115971455	Tmcc1	Mus musculus transmembrane and coiled coil domains 1 (Tmcc1), mRNA [NM_177412]	GO:0008150|GO:0003674|GO:0016020|GO:0016021|GO:0005575	NM_177412	Mm.425352	330401
A_55_P2017038	3.75809e-06	1.74359e-05	24.023	up	NM_007624	chr6:51431757-51431816	Cbx3	Mus musculus chromobox 3 (Cbx3), mRNA [NM_007624]	GO:0005515|GO:0005720|GO:0010369|GO:0005634|GO:0045892|GO:0000785	NM_007624	Mm.393602	12417
A_55_P2117623	3.77764e-06	1.75003e-05	3.07573	up	NM_028075	chr15:82054675-82054616	Tnfrsf13c	Mus musculus tumor necrosis factor receptor superfamily, member 13c (Tnfrsf13c), mRNA [NM_028075]	GO:0001782|GO:0016020|GO:0030890|GO:0045078|GO:0031296|GO:0050776|GO:0042102|GO:0031295|GO:0002636|GO:0016021|GO:0009897	NM_028075	Mm.240047	72049
A_55_P1960281	3.82787e-06	1.76668e-05	2.24568	up	NM_025426	chr11:46254543-46254602	Med7	Mus musculus mediator complex subunit 7 (Med7), transcript variant 1, mRNA [NM_025426]	GO:0005667|GO:0006355|GO:0001104|GO:0006357|GO:0019827|GO:0016592|GO:0005634|GO:0006351	NM_025426	Mm.24159	66213
A_52_P546162	3.87579e-06	1.78488e-05	2.12479	up	HQ446585	chr6:69450442-69450383		Mus musculus clone nat28L immunoglobulin light chain variable region mRNA, partial cds. [HQ446585]			Mm.321289
A_55_P2102693	3.88712e-06	1.78842e-05	2.32745	up	NM_001110204	chr2:58299639-58299580	Acvr1	Mus musculus activin A receptor, type 1 (Acvr1), transcript variant 1, mRNA [NM_001110204]	GO:0003289|GO:0001655|GO:0001755|GO:0003183|GO:0046332|GO:0009790|GO:0007281|GO:0042803|GO:0003143|GO:0007507|GO:0004702|GO:0000166|GO:0016301|GO:0018107|GO:0007178|GO:0007179|GO:0009968|GO:0016772|GO:0023014|GO:0001707|GO:0030501|GO:0032926|GO:0030509|GO:0032924|GO:0001701|GO:0060923|GO:0001702|GO:0060037|GO:0016310|GO:0005887|GO:0048179|GO:0060389|GO:0045893|GO:0051145|GO:0016361|GO:2001237|GO:…	NM_001110204	Mm.689	11477
A_55_P1984333	3.89277e-06	1.78921e-05	3.09835	up	NM_007927	chrX:71501087-71501146	Emd	Mus musculus emerin (Emd), mRNA [NM_007927]	GO:0005515|GO:0031965|GO:0005783|GO:0005874|GO:0048487|GO:0048147|GO:0005819|GO:0005637|GO:0003779|GO:0005634|GO:0005635|GO:0035914|GO:0035414|GO:0060828|GO:0046827|GO:0005640|GO:0071363|GO:0016020|GO:0005652|GO:0016021	NM_007927	Mm.18892	13726
A_55_P2039086	3.90015e-06	1.79179e-05	5.14677	up	NM_030612	chr16:55817918-55817859	Nfkbiz	Mus musculus nuclear factor of kappa light polypeptide gene enhancer in B cells inhibitor, zeta (Nfkbiz), transcript variant 1, mRNA [NM_030612]	GO:0006355|GO:0006954|GO:0005634|GO:0006351	NM_030612	Mm.247272	80859
A_51_P131561	3.92815e-06	1.80108e-05	3.28663	up	NM_029639	chr9:50313107-50313166	Plet1	Mus musculus placenta expressed transcript 1 (Plet1), mRNA [NM_029639]	GO:0016020|GO:0016021|GO:0009897	NM_029639	Mm.29959	76509
A_55_P2008918	3.9345e-06	1.80284e-05	2.1695	up	NM_001253847	chr12:32172203-32172144	Cbll1	Mus musculus Casitas B-lineage lymphoma-like 1 (Cbll1), transcript variant 1, mRNA [NM_001253847]	GO:0045807|GO:0005515|GO:0016337|GO:0007162|GO:0004842|GO:0030335|GO:0016567|GO:0016874|GO:0008270|GO:0005575|GO:0046872|GO:0042802	NM_001253847	Mm.273270	104836
A_55_P1984655	3.95354e-06	1.8092e-05	5.53075	up	NM_177776	chr11:72203675-72203616	Smtnl2	Mus musculus smoothelin-like 2 (Smtnl2), mRNA [NM_177776]	GO:0008150|GO:0003674|GO:0005575	NM_177776	Mm.46732	276829
A_51_P387608	3.958e-06	1.81011e-05	2.47163	up	NM_010431	chr12:75047269-75047329	Hif1a	Mus musculus hypoxia inducible factor 1, alpha subunit (Hif1a), mRNA [NM_010431]	GO:0042541|GO:0005515|GO:0010468|GO:0000988|GO:0003700|GO:0006366|GO:0003705|GO:0001755|GO:0032403|GO:0030154|GO:0001947|GO:0006879|GO:0042127|GO:0031625|GO:0001944|GO:0035035|GO:0006089|GO:0019901|GO:0014850|GO:0001892|GO:0030502|GO:0008542|GO:0032963|GO:0019896|GO:0019899|GO:0032364|GO:0008134|GO:0030949|GO:0032007|GO:0008284|GO:0021987|GO:0005634|GO:0001837|GO:0010870|GO:0005737|GO:0004871|GO:…	NM_010431	Mm.3879	15251
A_52_P28582	3.96958e-06	1.81456e-05	4.19709	up	NM_029498	chr14:57521796-57521855	Zmym2	Mus musculus zinc finger, MYM-type 2 (Zmym2), mRNA [NM_029498]	GO:0005515|GO:0006355|GO:0016605|GO:0008270|GO:0005634|GO:0046872|GO:0006351|GO:0031624	NM_029498	Mm.31417	76007
A_55_P2019009	3.97067e-06	1.81467e-05	3.49056	up	NM_172495	chr10:30368311-30368252	Ncoa7	Mus musculus nuclear receptor coactivator 7 (Ncoa7), transcript variant 1, mRNA [NM_172495]	GO:0005622|GO:0006355|GO:0030374|GO:0045944|GO:0016998|GO:0035257|GO:0005634|GO:0006351	NM_172495	Mm.297903	211329
A_52_P116006	3.97828e-06	1.81736e-05	4.61161	up	NM_010266	chr19:21469334-21469275	Gda	Mus musculus guanine deaminase (Gda), mRNA [NM_010266]	GO:0006147|GO:0005515|GO:0016810|GO:0016787|GO:0008892|GO:0008270|GO:0046872	NM_010266	Mm.45054	14544
A_55_P2083416	3.99853e-06	1.82408e-05	2.19005	up	Y17471	chr14:53304032-53304091		T cell receptor alpha variable 7-2 [Source:MGI Symbol;Acc:MGI:3649607] [ENSMUST00000103636]			Mm.464376
A_52_P700056	4.02133e-06	1.83106e-05	3.03478	up	NM_001081957	chr11:83518443-83519627	Wfdc17	Mus musculus WAP four-disulfide core domain 17 (Wfdc17), mRNA [NM_001081957]	GO:0008150|GO:0003674|GO:0005575	NM_001081957	Mm.24097	100034251
A_55_P1990608	4.04298e-06	1.83932e-05	3.49762	up	NM_019586	chr4:33132114-33132173	Ube2j1	Mus musculus ubiquitin-conjugating enzyme E2J 1 (Ube2j1), mRNA [NM_019586]	GO:0004842|GO:0016567|GO:0016881|GO:0016020|GO:0000166|GO:0005783|GO:0016874|GO:0016021|GO:0005575|GO:0030433|GO:0005524|GO:0018279	NM_019586	Mm.259095	56228
A_51_P214251	4.04432e-06	1.83954e-05	3.35651	up	NM_001167818	chr19:33242836-33212730	Rnls	Mus musculus renalase, FAD-dependent amine oxidase (Rnls), transcript variant 1, mRNA [NM_001167818]	GO:0008150|GO:0003674|GO:0016491|GO:0005576|GO:0005575|GO:0005615|GO:0055114	NM_001167818	Mm.204591	67795
A_66_P110914	4.05283e-06	1.84261e-05	2.05638	up	NM_177162	chr5:86915058-86914999	Tmprss11g	Mus musculus transmembrane protease, serine 11g (Tmprss11g), mRNA [NM_177162]	GO:0016787|GO:0016020|GO:0005886|GO:0004252|GO:0005887|GO:0006508|GO:0008236|GO:0008233|GO:0005576|GO:0016021|GO:0003824	NM_177162	Mm.184522	320454
A_52_P47255	4.06745e-06	1.84646e-05	2.18002	up	NM_001033300	chr3:63802530-63802589	Gmps	Mus musculus guanine monophosphate synthetase (Gmps), mRNA [NM_001033300]	GO:0016462|GO:0005737|GO:0006177|GO:0000166|GO:0016874|GO:0003922|GO:0005524|GO:0003921|GO:0006541|GO:0006164|GO:0005829	NM_001033300	Mm.331051	229363
A_55_P2120577	4.10026e-06	1.85615e-05	2.21106	up	NM_010828	chr10:17444502-17444561	Cited2	Mus musculus Cbp/p300-interacting transactivator, with Glu/Asp-rich carboxy-terminal domain, 2 (Cited2), mRNA [NM_010828]	GO:0005515|GO:0043627|GO:0000790|GO:0001658|GO:0003700|GO:0006366|GO:0034405|GO:0003281|GO:0030154|GO:0001947|GO:0007507|GO:0007179|GO:0035802|GO:0001944|GO:0035035|GO:0003712|GO:0001102|GO:0030336|GO:0001105|GO:0022409|GO:0001106|GO:0003714|GO:0002521|GO:0003713|GO:0001892|GO:0001843|GO:0007275|GO:0000122|GO:0007417|GO:0045787|GO:0001701|GO:0001841|GO:0001889|GO:0007422|GO:0045893|GO:0045892|GO:…	NM_010828	Mm.272321	17684
A_55_P2105362	4.1179e-06	1.86373e-05	2.01742	up	NM_028876	chr5:108552165-108552106	Tmed5	Mus musculus transmembrane emp24 protein transport domain containing 5 (Tmed5), mRNA [NM_028876]	GO:0005801|GO:0003674|GO:0005793|GO:0005794|GO:0016020|GO:0005783|GO:0090161|GO:0006810|GO:0016021|GO:0015031|GO:0070971	NM_028876	Mm.363960	73130
A_66_P133397	4.13534e-06	1.86841e-05	2.22157	up	NM_145126	chr3:106006643-106006584	Chi3l4	Mus musculus chitinase 3-like 4 (Chi3l4), mRNA [NM_145126]	GO:0006032|GO:0003674|GO:0005737|GO:0006954|GO:0005975|GO:0005576|GO:0004568|GO:0004553	NM_145126	Mm.425140	104183
A_52_P178904	4.13793e-06	1.86906e-05	2.24199	up	NM_028112	chr18:67951607-67951666	Seh1l	Mus musculus SEH1-like (S. cerevisiae (Seh1l), transcript variant 2, mRNA [NM_028112]	GO:0005694|GO:0005634|GO:0015031|GO:0003674|GO:0051315|GO:0007049|GO:0007067|GO:0007059|GO:0005643|GO:0031080|GO:0006810|GO:0000776|GO:0051028|GO:0006999|GO:0007080|GO:0000775|GO:0051301	NM_028112	Mm.307315	72124
A_55_P2065385	4.15043e-06	1.87282e-05	2.08565	up	NM_001276361	chr2:25791042-25790983	Camsap1	Mus musculus calmodulin regulated spectrin-associated protein 1 (Camsap1), transcript variant 3, mRNA [NM_001276361]	GO:0008017|GO:0003674|GO:0005737|GO:0022604|GO:0007010|GO:0005874|GO:0005575|GO:0005856	NM_001276361	Mm.36834	227634
A_51_P186899	4.17711e-06	1.88128e-05	2.86261	up	NM_053207	chr8:127432499-127432487	Egln1	Mus musculus EGL nine homolog 1 (C. elegans) (Egln1), mRNA [NM_053207]	GO:0031545|GO:0031543|GO:0060711|GO:0071731|GO:0005634|GO:0051213|GO:0043433|GO:0046872|GO:0005829|GO:0005737|GO:0055008|GO:0001666|GO:0031418|GO:0005506|GO:0060412|GO:0051344|GO:0045765|GO:0060347|GO:0018401|GO:0016706|GO:0016491|GO:0016705|GO:0019899|GO:0030821|GO:0032364|GO:0055114	NM_053207	Mm.140619	112405
A_55_P2041693	4.18264e-06	1.8825e-05	2.35552	up		chr1:141836230-141836171
A_51_P439085	4.19267e-06	1.88556e-05	2.12171	up	NM_023516	chr6:29225141-29225200	Hilpda	Mus musculus hypoxia inducible lipid droplet associated (Hilpda), transcript variant 2, mRNA [NM_023516]	GO:0005811|GO:0008284|GO:0009986|GO:0005102|GO:0006950|GO:0005576|GO:0010884|GO:0001819|GO:0035425|GO:0005615|GO:0016020|GO:0016021|GO:0030141	NM_023516	Mm.45161	69573
A_51_P511236	4.20298e-06	1.88883e-05	2.04218	up	NM_001077495	chr13:102454465-102454406	Pik3r1	Mus musculus phosphatidylinositol 3-kinase, regulatory subunit, polypeptide 1 (p85 alpha) (Pik3r1), transcript variant 2, mRNA [NM_001077495]	GO:0051219|GO:0005515|GO:0005516|GO:0005159|GO:0005158|GO:0043560|GO:0051591|GO:0005622|GO:0034644|GO:0043551|GO:0016301|GO:0016303|GO:0051117|GO:0043559|GO:0031625|GO:0043125|GO:0010459|GO:0032868|GO:0022408|GO:0030335|GO:0019901|GO:0032760|GO:0005168|GO:0036092|GO:0019903|GO:0019904|GO:0030331|GO:0051384|GO:0005161|GO:0014065|GO:0043234|GO:0016310|GO:0046935|GO:0010656|GO:0043548|GO:0001953|GO:…	NM_001077495	Mm.259333	18708
A_51_P130824	4.22606e-06	1.89596e-05	2.09337	up	NM_139229	chr8:109576377-109576318	Cog8	Mus musculus component of oligomeric golgi complex 8 (Cog8), mRNA [NM_139229]	GO:0008150|GO:0003674|GO:0005794|GO:0016020|GO:0006810|GO:0017119|GO:0015031	NM_139229	Mm.288641	97484
A_52_P639229	4.24644e-06	1.90185e-05	2.14878	up	NM_139232	chr16:16422303-16422244	Fgd4	Mus musculus FYVE, RhoGEF and PH domain containing 4 (Fgd4), transcript variant alpha, mRNA [NM_139232]	GO:0030035|GO:0035023|GO:0008360|GO:0030032|GO:0003779|GO:0042995|GO:0007257|GO:0030175|GO:0015629|GO:0046872|GO:0030027|GO:0005085|GO:0005737|GO:0051015|GO:0005089|GO:0005856	NM_139232	Mm.256131	224014
A_55_P2092859	4.25322e-06	1.90449e-05	2.23887	up	NM_013471	chr6:86686942-86686883	Anxa4	Mus musculus annexin A4 (Anxa4), mRNA [NM_013471]	GO:0005544|GO:0016324|GO:0001822|GO:0005509	NM_013471	Mm.259702	11746
A_55_P2092350	4.25509e-06	1.90453e-05	3.442	up		chr10:121023334-121023275
A_51_P364210	4.26563e-06	1.9068e-05	3.69068	up	NM_133246	chr19:11704114-11704055	Ms4a3	Mus musculus membrane-spanning 4-domains, subfamily A, member 3 (Ms4a3), mRNA [NM_133246]	GO:0005515|GO:0008150|GO:0005737|GO:0016020|GO:0016021	NM_133246	Mm.240438	170813
A_55_P2101413	4.29257e-06	1.9146e-05	2.42598	up	M16678	chr14:53412323-53412382		T cell receptor alpha variable 9D-1 [Source:MGI Symbol;Acc:MGI:3650631] [ENSMUST00000178426]			Mm.425913
A_55_P1972275	4.29398e-06	1.9146e-05	2.64593	up	NM_001164314	chr12:110098304-110098245	Wars	Mus musculus tryptophanyl-tRNA synthetase (Wars), transcript variant 2, mRNA [NM_001164314]	GO:0006436|GO:0004830|GO:0005737|GO:0000166|GO:0016874|GO:0045765|GO:0001525|GO:0006412|GO:0005524|GO:0004812|GO:0006418	NM_001164314	Mm.38433	22375
A_65_P20174	4.31837e-06	1.92166e-05	2.53808	up	NM_172303	chr3:41418311-41418370	Jade1	Mus musculus jade family PHD finger 1 (Jade1), transcript variant 1, mRNA [NM_172303]	GO:0001105|GO:0006355|GO:0005886|GO:0006366|GO:0006915|GO:2000134|GO:0005634|GO:0046872|GO:0006351|GO:0005739|GO:0043981|GO:0043983|GO:0005737|GO:0043982|GO:0043966|GO:0045944|GO:0000123|GO:0008270	NM_172303	Mm.286285	269424
A_52_P290511	4.31995e-06	1.92168e-05	4.44094	up	NM_173033	chr4:46128882-46128823	Tstd2	Mus musculus thiosulfate sulfurtransferase (rhodanese)-like domain containing 2 (Tstd2), mRNA [NM_173033]	GO:0008150|GO:0003674|GO:0005575	NM_173033	Mm.331588	272027
A_55_P2144386	4.32352e-06	1.9226e-05	2.32029	up	NM_010130	chr17:57622868-57622927	Emr1	Mus musculus EGF-like module containing, mucin-like, hormone receptor-like sequence 1 (Emr1), mRNA [NM_010130]	GO:0005886|GO:0004930|GO:0005509|GO:0071944|GO:0007165|GO:0007186|GO:0016020|GO:0007218|GO:0004871|GO:0016021|GO:0007166|GO:0009897|GO:0004888	NM_010130	Mm.2254	13733
[truncated: 1,023 more rows]

## Sheet: Vaccae vs Control_down
ProbeName	P-value Fold change and Regulation				Annotations		GeneSymbol	Description	Go	RefSeqAccession	UniGeneID	EntrezGeneID
[truncated: 2,222 more rows]
