# Supplementary material for: Effects of Mycobacterium vaccae vaccine in a mouse model of tuberculosis: protective action and differentially expressed genes
Source: Mil Med Res. 2020 Jun 3;7:25. doi: 10.1186/s40779-020-00258-4 (PMC7268289; doi:10.1186/s40779-020-00258-4)
Supplement: Supplementary file 4 — Additional file 4: Table S3. GO analysis for upregulated DE genes in control and M. vaccae groups in terms of biological process (BP sheet), cellular component (CC sheet), and molecular function (MF sheet). [file 40779_2020_258_MOESM4_ESM.xlsx]

## Sheet: BP
#Column "GO.ID" stands for the ID of gene ontology term
#Column "Term" stands for the name of gene ontology term
#Column "Ontology" stands for the ontology of GOID belongs to
#Column "Count" stands for the number of DE genes associated with the listed GOID
#Column "Pop.Hits" stands for the number of background population genes associated with the listed GOID
#Column "List.Total" stands for the total number of DE genes
#Column "Pop.Total" stands for the total number of background population genes
#Column "Fold.Enrichment" stands for the Fold Enrichment value of the GOID, it equals (Count/Pop.Hits)/(List.Total/Pop.Total)
#Column "Pvalue" stands for the significance testing value of the GOID
#Column "FDR" stands for the false discovery rate of the GOID, using Benjamini & Hochberg (1995) method
#Column "Enrichment.Score" stands for the Enrichment Score value of the GOID, it equals (-log10(Pvalue))
#Column "GENES" stands for the DE genes associated with the GOID
GO.ID	Term	Ontology	Count	Pop.Hits	List.Total	Pop.Total	Fold.Enrichment	Pvalue	FDR	Enrichment.Score	GENES
GO:0008152	metabolic process	Biological process	902	9445	1512	23972	1.51411	1.08774e-60	4.72621e-57	59.9635	ERO1L//ABCD2//ACOT2//ARG2//NFIX//ORC1//POLE2//MED1//RRM2//SSRP1//WRN//DNAJC2//CDC6//DBF4//RBMS1//RFC3//MCM10//DTL//POLQ//POLH//MCMBP//DNA2//CCNA2//CCNE1//CDKN1A//CCNL2//CCNL1//CCNO//CCNB1//KLF11//PRDM1//CALR//PLK3//CRY1//CUX1//DACH1//DDX5//EDN1//EGR1//EPC1//GABPA//HEY1//ID3//IFNG//LEF1//MDM4//GBP4//CITED2//SIK1//MYC//NFIL3//NOTCH1//PER1//REST//SATB1//SKIL//SMARCA4//SNAI1//BHLHE40//STRAP//TCF7L2//…
GO:0044237	cellular metabolic process	Biological process	780	7689	1512	23972	1.60834	2.265e-59	4.92071e-56	58.6449	ERO1L//ABCD2//ACOT2//ARG2//NFIX//ORC1//POLE2//MED1//RRM2//SSRP1//WRN//DNAJC2//CDC6//DBF4//RBMS1//RFC3//MCM10//DTL//POLQ//POLH//MCMBP//DNA2//CCNA2//CCNE1//CDKN1A//CCNL2//CCNL1//CCNO//CCNB1//KLF11//PRDM1//CALR//PLK3//CRY1//CUX1//DACH1//DDX5//EDN1//EGR1//EPC1//GABPA//HEY1//ID3//IFNG//LEF1//MDM4//GBP4//CITED2//SIK1//MYC//NFIL3//NOTCH1//PER1//REST//SATB1//SKIL//SMARCA4//SNAI1//BHLHE40//STRAP//TCF7L2//…
GO:0044238	primary metabolic process	Biological process	789	7866	1512	23972	1.59029	3.99082e-58	5.78004e-55	57.3989	ERO1L//ABCD2//ACOT2//NFIX//ORC1//POLE2//MED1//RRM2//SSRP1//WRN//DNAJC2//CDC6//DBF4//RBMS1//RFC3//MCM10//DTL//POLQ//POLH//MCMBP//DNA2//CCNA2//CCNE1//CDKN1A//CCNL2//CCNL1//CCNO//CCNB1//KLF11//PRDM1//CALR//PLK3//CRY1//CUX1//DACH1//DDX5//EDN1//EGR1//EPC1//GABPA//HEY1//ID3//IFNG//LEF1//MDM4//GBP4//CITED2//SIK1//MYC//NFIL3//NOTCH1//PER1//REST//SATB1//SKIL//SMARCA4//SNAI1//BHLHE40//STRAP//TCF7L2//TDG//T…
GO:0043170	macromolecule metabolic process	Biological process	668	6439	1512	23972	1.64479	7.38149e-51	8.01815e-48	50.1319	ERO1L//NFIX//ORC1//POLE2//MED1//RRM2//SSRP1//WRN//DNAJC2//CDC6//DBF4//RBMS1//RFC3//MCM10//DTL//POLQ//POLH//MCMBP//DNA2//CCNA2//CCNE1//CDKN1A//CCNL2//CCNL1//CCNO//CCNB1//KLF11//PRDM1//CALR//PLK3//CRY1//CUX1//DACH1//DDX5//EDN1//EGR1//EPC1//GABPA//HEY1//ID3//IFNG//LEF1//MDM4//GBP4//CITED2//SIK1//MYC//NFIL3//NOTCH1//PER1//REST//SATB1//SKIL//SMARCA4//SNAI1//BHLHE40//STRAP//TCF7L2//TDG//TGIF1//TLE4//TN…
GO:0009987	cellular process	Biological process	1108	13299	1512	23972	1.32091	2.83355e-49	2.46235e-46	48.5477	MRPL15//RPF1//UTP14A//UTP14B//ISG20L2//SDAD1//ERO1L//ABCD2//ACOT2//ARG2//IFNG//NFKBIA//TNF//NFIX//ORC1//POLE2//MED1//RRM2//SSRP1//WRN//DNAJC2//CDC6//DBF4//RBMS1//RFC3//MCM10//DTL//POLQ//POLH//MCMBP//DNA2//SLC25A5//BIRC5//BUB1//TOP2A//USP9X//SPAG5//SKA1//NDC80//SGOL2//SEH1L//SGOL1//KIF2C//NDEL1//SKA3//PHF13//MYC//RAD54L//CDCA8//DCLRE1C//MAD2L1//CLSPN//ATM//NBN//TIPRL//CCNA2//CCNE1//CDKN1A//CCNL2//…
GO:0044260	cellular macromolecule metabolic process	Biological process	602	5620	1512	23972	1.69829	7.41034e-49	5.36632e-46	48.1302	ERO1L//NFIX//ORC1//POLE2//MED1//RRM2//SSRP1//WRN//DNAJC2//CDC6//DBF4//RBMS1//RFC3//MCM10//DTL//POLQ//POLH//MCMBP//DNA2//CCNA2//CCNE1//CDKN1A//CCNL2//CCNL1//CCNO//CCNB1//KLF11//PRDM1//CALR//PLK3//CRY1//CUX1//DACH1//DDX5//EDN1//EGR1//EPC1//GABPA//HEY1//ID3//IFNG//LEF1//MDM4//GBP4//CITED2//SIK1//MYC//NFIL3//NOTCH1//PER1//REST//SATB1//SKIL//SMARCA4//SNAI1//BHLHE40//STRAP//TCF7L2//TDG//TGIF1//TLE4//TN…
GO:0019222	regulation of metabolic process	Biological process	509	4603	1512	23972	1.75319	2.46305e-43	1.52885e-40	42.6085	CCNA2//CCNE1//CDKN1A//CCNL2//CCNL1//CCNO//CCNB1//KLF11//PRDM1//CALR//PLK3//CRY1//CUX1//DACH1//DDX5//EDN1//EGR1//EPC1//GABPA//HEY1//ID3//IFNG//LEF1//MDM4//GBP4//CITED2//SIK1//MYC//NFIL3//NFIX//NOTCH1//PER1//MED1//REST//SATB1//SKIL//SMARCA4//SNAI1//BHLHE40//STRAP//TCF7L2//TDG//TGIF1//TLE4//TNF//NR1H3//WNT10A//WNT6//ZFP148//ZFP36//IKZF1//TAF7//TXNIP//SAP30//SETD8//NIPBL//RTF1//HDAC9//TRPS1//FOXP1//S…
GO:0002376	immune system process	Biological process	219	1295	1512	23972	2.68119	6.72245e-43	3.65113e-40	42.1725	PILRB1//JUN//BCL2L11//ANXA1//IKZF1//PDE4B//IFNG//IL6//NIACR1//PIK3CD//TNFRSF13C//FCGR3//C3//ITK//FCNB//CTSC//PTPRC//IL12A//PNP//TAP1//HIF1A//TNFAIP3//TLR2//CLEC7A//MAPKAPK3//RPS6KA3//IL23R//CITED2//SKIL//SYK//TYROBP//LCP1//ICAM1//CD24A//FOXP1//ATM//RAG1//5830411N06RIK//HSPD1//VPREB1//NOTCH1//TNF//AHCY//H2-Q2//CALR//H2-AA//H2-DMA//FLT1//CCL2//CCL3//VEGFA//CD74//TGFBR2//MPO//CXCL10//MAP3K7//APOA2//…
GO:0048518	positive regulation of biological process	Biological process	401	3288	1512	23972	1.93359	1.51554e-42	7.3167e-40	41.8194	TNF//FLT1//GADD45B//GADD45G//MAP3K2//MAP3K7//CD74//IL1B//PTPRC//SYK//ITGA1//PAXIP1//USF1//FCGR3//C3//HILPDA//FCNB//CTSC//IL12A//PNP//TAP1//ECE1//CAMP//CSF1R//DAB2//HSPA2//KRAS//PIK3R1//VEGFA//MAP2K4//MAPK9//CDON//PELI2//EIF4G3//CAV2//F3//NR4A1//JUN//CCL2//ADRB2//OMA1//HIF1A//NOTCH1//SMO//IFNG//IHH//MYC//MYCN//TGFBR2//FOXP1//TLR2//CLEC7A//MAPKAPK3//RPS6KA3//TNFRSF13C//IL6//CXCL10//ICAM1//HSPD1//MY…
GO:0031323	regulation of cellular metabolic process	Biological process	446	3916	1512	23972	1.8057	3.60917e-40	1.56818e-37	39.4426	CCNA2//CCNE1//CDKN1A//CCNL2//CCNL1//CCNO//CCNB1//KLF11//PRDM1//CALR//PLK3//CRY1//CUX1//DACH1//DDX5//EDN1//EGR1//EPC1//GABPA//HEY1//ID3//IFNG//LEF1//MDM4//GBP4//CITED2//SIK1//MYC//NFIL3//NFIX//NOTCH1//PER1//MED1//REST//SATB1//SKIL//SMARCA4//SNAI1//BHLHE40//STRAP//TCF7L2//TDG//TGIF1//TLE4//TNF//NR1H3//WNT10A//WNT6//ZFP148//ZFP36//IKZF1//TAF7//TXNIP//SAP30//SETD8//NIPBL//RTF1//HDAC9//TRPS1//FOXP1//S…
GO:0006950	response to stress	Biological process	282	2038	1512	23972	2.1938	1.72037e-38	6.79547e-36	37.7644	ATM//NBN//TIPRL//CLSPN//PLK3//MSH3//RAD51//RAD54L//FAN1//WRN//POLH//COQ7//IL1A//IL1B//ALS2//ARNT//HYOU1//CD24A//EDN1//FLT1//FOSL2//HIF1A//IL18//CITED2//NR4A2//PAK1//HSP90B1//USF1//VEGFA//UBQLN1//WTIP//EGLN1//ACOT2//P2RX3//ECE1//FCGR3//C3//FCNB//TLR2//CLEC7A//MAPKAPK3//RPS6KA3//IL23R//HSPD1//CD44//NOTCH1//TNF//AHCY//CXCL1//NUPR1//F3//SYK//TNFAIP3//ANXA1//IL6//MPO//MYD88//MMP7//IL12A//PVR//IL10//AD…
GO:0080090	regulation of primary metabolic process	Biological process	438	3877	1512	23972	1.79115	2.01941e-38	7.31193e-36	37.6948	CCNA2//CCNE1//CDKN1A//CCNL2//CCNL1//CCNO//CCNB1//KLF11//PRDM1//CALR//PLK3//CRY1//CUX1//DACH1//DDX5//EDN1//EGR1//EPC1//GABPA//HEY1//ID3//IFNG//LEF1//MDM4//GBP4//CITED2//SIK1//MYC//NFIL3//NFIX//NOTCH1//PER1//MED1//REST//SATB1//SKIL//SMARCA4//SNAI1//BHLHE40//STRAP//TCF7L2//TDG//TGIF1//TLE4//TNF//NR1H3//WNT10A//WNT6//ZFP148//ZFP36//IKZF1//TAF7//TXNIP//SAP30//SETD8//NIPBL//RTF1//HDAC9//TRPS1//FOXP1//S…
GO:0048522	positive regulation of cellular process	Biological process	363	2973	1512	23972	1.93582	4.35381e-38	1.45518e-35	37.3611	TNF//FLT1//GADD45B//GADD45G//MAP3K2//MAP3K7//CD74//IL1B//PTPRC//SYK//ITGA1//PAXIP1//USF1//FCGR3//CTSC//IL12A//PNP//TAP1//ECE1//CAMP//CSF1R//DAB2//HSPA2//KRAS//PIK3R1//VEGFA//MAP2K4//MAPK9//CDON//PELI2//EIF4G3//CAV2//F3//NR4A1//JUN//CCL2//HIF1A//NOTCH1//SMO//IFNG//IHH//MYC//MYCN//TGFBR2//FOXP1//TLR2//CXCL10//ICAM1//PVR//CD24A//IL10//NR3C1//BAZ1B//APP//NGFRAP1//BCL2L11//CASP12//CEBPB//DDX19A//IRF1/…
GO:0060255	regulation of macromolecule metabolic process	Biological process	424	3781	1512	23972	1.77792	3.39266e-36	1.05294e-33	35.4695	CCNA2//CCNE1//CDKN1A//CCNL2//CCNL1//CCNO//CCNB1//KLF11//PRDM1//CALR//PLK3//CRY1//CUX1//DACH1//DDX5//EDN1//EGR1//EPC1//GABPA//HEY1//ID3//IFNG//LEF1//MDM4//GBP4//CITED2//SIK1//MYC//NFIL3//NFIX//NOTCH1//PER1//MED1//REST//SATB1//SKIL//SMARCA4//SNAI1//BHLHE40//STRAP//TCF7L2//TDG//TGIF1//TLE4//TNF//NR1H3//WNT10A//WNT6//ZFP148//ZFP36//IKZF1//TAF7//TXNIP//SAP30//SETD8//NIPBL//RTF1//HDAC9//TRPS1//FOXP1//S…
GO:0006139	nucleobase-containing compound metabolic process	Biological process	474	4491	1512	23972	1.67335	2.36012e-34	6.83647e-32	33.6271	NFIX//ORC1//POLE2//MED1//RRM2//SSRP1//WRN//DNAJC2//CDC6//DBF4//RBMS1//RFC3//MCM10//DTL//POLQ//POLH//MCMBP//DNA2//KLF11//PRDM1//CALR//PLK3//CRY1//CUX1//DACH1//DDX5//EDN1//EGR1//EPC1//GABPA//HEY1//ID3//IFNG//LEF1//MDM4//GBP4//CITED2//SIK1//MYC//NFIL3//NOTCH1//PER1//REST//SATB1//SKIL//SMARCA4//SNAI1//BHLHE40//STRAP//TCF7L2//TDG//TGIF1//TLE4//TNF//NR1H3//WNT10A//WNT6//ZFP148//ZFP36//IKZF1//TAF7//TXNI…
GO:0006807	nitrogen compound metabolic process	Biological process	491	4717	1512	23972	1.65032	2.83088e-34	7.68761e-32	33.5481	ARG2//NFIX//ORC1//POLE2//MED1//RRM2//SSRP1//WRN//DNAJC2//CDC6//DBF4//RBMS1//RFC3//MCM10//DTL//POLQ//POLH//MCMBP//DNA2//KLF11//PRDM1//CALR//PLK3//CRY1//CUX1//DACH1//DDX5//EDN1//EGR1//EPC1//GABPA//HEY1//ID3//IFNG//LEF1//MDM4//GBP4//CITED2//SIK1//MYC//NFIL3//NOTCH1//PER1//REST//SATB1//SKIL//SMARCA4//SNAI1//BHLHE40//STRAP//TCF7L2//TDG//TGIF1//TLE4//TNF//NR1H3//WNT10A//WNT6//ZFP148//ZFP36//IKZF1//TAF7…
GO:0034641	cellular nitrogen compound metabolic process	Biological process	487	4675	1512	23972	1.65158	5.12133e-34	1.30895e-31	33.2906	ARG2//NFIX//ORC1//POLE2//MED1//RRM2//SSRP1//WRN//DNAJC2//CDC6//DBF4//RBMS1//RFC3//MCM10//DTL//POLQ//POLH//MCMBP//DNA2//KLF11//PRDM1//CALR//PLK3//CRY1//CUX1//DACH1//DDX5//EDN1//EGR1//EPC1//GABPA//HEY1//ID3//IFNG//LEF1//MDM4//GBP4//CITED2//SIK1//MYC//NFIL3//NOTCH1//PER1//REST//SATB1//SKIL//SMARCA4//SNAI1//BHLHE40//STRAP//TCF7L2//TDG//TGIF1//TLE4//TNF//NR1H3//WNT10A//WNT6//ZFP148//ZFP36//IKZF1//TAF7…
GO:0065007	biological regulation	Biological process	803	9184	1512	23972	1.38623	1.41752e-33	3.42174e-31	32.8485	CLSPN//ATM//NBN//TIPRL//CCNA2//CCNE1//CDKN1A//CCNL2//CCNL1//CCNO//CCNB1//KLF11//PRDM1//CALR//PLK3//CRY1//CUX1//DACH1//DDX5//EDN1//EGR1//EPC1//GABPA//HEY1//ID3//IFNG//LEF1//MDM4//GBP4//CITED2//SIK1//MYC//NFIL3//NFIX//NOTCH1//PER1//MED1//REST//SATB1//SKIL//SMARCA4//SNAI1//BHLHE40//STRAP//TCF7L2//TDG//TGIF1//TLE4//TNF//NR1H3//WNT10A//WNT6//ZFP148//ZFP36//IKZF1//TAF7//TXNIP//SAP30//SETD8//NIPBL//RTF1…
GO:0050789	regulation of biological process	Biological process	773	8814	1512	23972	1.39046	4.81051e-32	1.10009e-29	31.3178	CLSPN//ATM//NBN//TIPRL//CCNA2//CCNE1//CDKN1A//CCNL2//CCNL1//CCNO//CCNB1//KLF11//PRDM1//CALR//PLK3//CRY1//CUX1//DACH1//DDX5//EDN1//EGR1//EPC1//GABPA//HEY1//ID3//IFNG//LEF1//MDM4//GBP4//CITED2//SIK1//MYC//NFIL3//NFIX//NOTCH1//PER1//MED1//REST//SATB1//SKIL//SMARCA4//SNAI1//BHLHE40//STRAP//TCF7L2//TDG//TGIF1//TLE4//TNF//NR1H3//WNT10A//WNT6//ZFP148//ZFP36//IKZF1//TAF7//TXNIP//SAP30//SETD8//NIPBL//RTF1…
GO:0019538	protein metabolic process	Biological process	392	3574	1512	23972	1.73894	5.95576e-31	1.29389e-28	30.2251	ERO1L//CCNA2//CCNE1//CDKN1A//CCNL2//CCNL1//CCNO//CCNB1//TNF//FLT1//GADD45B//GADD45G//MAP3K2//MAP3K7//CD74//IL1B//PTPRC//SYK//ITGA1//DUSP2//DUSP8//DUSP1//DUSP10//DUSP5//PRPF19//UBE2D2A//UBE2D3//MARCH5//DTL//UBE4A//UBE2D1//G2E3//UBE2L6//ISG15//HERC6//HERC4//RNF146//FKBP4//FKBP11//PPID//PPWD1//PAXIP1//IHH//FCNB//SOCS3//HSPA4//GBP4//XDH//DNAJC10//CAMP//CSF1R//DAB2//HSPA2//KRAS//PIK3R1//VEGFA//MAP2K4/…
GO:0009893	positive regulation of metabolic process	Biological process	242	1828	1512	23972	2.0989	9.30375e-30	1.92499e-27	29.0313	TNF//FLT1//GADD45B//GADD45G//MAP3K2//MAP3K7//CD74//IL1B//PTPRC//SYK//ITGA1//PAXIP1//USF1//ECE1//CAMP//CSF1R//DAB2//HSPA2//KRAS//PIK3R1//VEGFA//MAP2K4//MAPK9//CDON//PELI2//EIF4G3//C3//ADRB2//OMA1//NR3C1//BAZ1B//HSPA5//ERN1//NRG1//ADCY4//NOTCH1//CHI3L1//FGD4//MTPN//PRDM1//CALR//CD44//CDK1//EGR1//HSPA4//IL18//IL6//LCN2//LEF1//CITED2//NCOA3//NFIL3//PLAUR//MED1//CCL3//WNT10A//WNT6//FUBP1//NFAT5//TMED2…
GO:0090304	nucleic acid metabolic process	Biological process	391	3611	1512	23972	1.71673	1.12143e-29	2.21483e-27	28.9502	NFIX//ORC1//POLE2//MED1//RRM2//SSRP1//WRN//DNAJC2//CDC6//DBF4//RBMS1//RFC3//MCM10//DTL//POLQ//POLH//MCMBP//DNA2//KLF11//PRDM1//CALR//PLK3//CRY1//CUX1//DACH1//DDX5//EDN1//EGR1//EPC1//GABPA//HEY1//ID3//IFNG//LEF1//MDM4//GBP4//CITED2//SIK1//MYC//NFIL3//NOTCH1//PER1//REST//SATB1//SKIL//SMARCA4//SNAI1//BHLHE40//STRAP//TCF7L2//TDG//TGIF1//TLE4//TNF//NR1H3//WNT10A//WNT6//ZFP148//ZFP36//IKZF1//TAF7//TXNI…
GO:0016265	death	Biological process	212	1507	1512	23972	2.23036	1.50511e-29	2.84335e-27	28.8224	IFNG//IL6//NIACR1//BCL2L11//MYC//FCGR3//ATP7A//JUN//MAPK9//PMAIP1//CTSC//CD24A//IL10//CD44//CD74//BIRC3//BIRC5//APP//NGFRAP1//BMX//BNIP2//BUB1//BUB1B//CASP12//CDK1//CSNK2A1//DNASE1L3//DSG2//EPHA2//FAF1//GPR65//NR4A1//LCN2//MCL1//PPP1R15A//GADD45B//OSM//PRKCD//RIPK1//ROCK1//SFRP2//SIAH2//SERPINA3G//SLK//PHLDA1//TGFBR2//TNF//TNFAIP3//MAP2K4//MAP3K7//TNFRSF12A//NBN//RABEP1//UBQLN1//SH3KBP1//RNF130//…
GO:0006955	immune response	Biological process	124	646	1512	23972	3.04328	1.7873e-29	3.23576e-27	28.7478	FCGR3//C3//FCNB//CTSC//PTPRC//IL12A//PNP//TAP1//TLR2//CLEC7A//MAPKAPK3//RPS6KA3//IFNG//ITK//SYK//TYROBP//LCP1//ICAM1//TNFAIP3//HSPD1//IL6//NOTCH1//TNF//AHCY//TNFRSF13C//MAP3K7//APOA2//IL10//MYD88//MMP7//IRF1//DUSP10//CD44//CD74//IL23R//CD24A//PVR//C4B//CFB//C1RA//CFP//C1RL//IGJ//H2-DMA//PRKCD//CACNB3//CD247//SKAP1//NFKBIA//H2-AA//CXCL16//IL18BP//IL18//VEGFA//ATP7A//PTGER4//ADORA2B//CCL3//ANXA3//A…
GO:0008219	cell death	Biological process	211	1499	1512	23972	2.23169	1.9249e-29	3.34547e-27	28.7156	IFNG//IL6//NIACR1//BCL2L11//MYC//FCGR3//ATP7A//JUN//MAPK9//PMAIP1//CTSC//CD24A//IL10//CD44//CD74//BIRC3//BIRC5//APP//NGFRAP1//BMX//BNIP2//BUB1//BUB1B//CASP12//CDK1//CSNK2A1//DNASE1L3//DSG2//EPHA2//FAF1//GPR65//NR4A1//LCN2//MCL1//PPP1R15A//GADD45B//OSM//PRKCD//RIPK1//ROCK1//SFRP2//SIAH2//SERPINA3G//SLK//PHLDA1//TGFBR2//TNF//TNFAIP3//MAP2K4//MAP3K7//TNFRSF12A//NBN//RABEP1//UBQLN1//SH3KBP1//RNF130//…
GO:0010556	regulation of macromolecule biosynthetic process	Biological process	323	2781	1512	23972	1.84142	2.35049e-29	3.92803e-27	28.6288	KLF11//PRDM1//CALR//PLK3//CRY1//CUX1//DACH1//DDX5//EDN1//EGR1//EPC1//GABPA//HEY1//ID3//IFNG//LEF1//MDM4//GBP4//CITED2//SIK1//MYC//NFIL3//NFIX//NOTCH1//PER1//MED1//REST//SATB1//SKIL//SMARCA4//SNAI1//BHLHE40//STRAP//TCF7L2//TDG//TGIF1//TLE4//TNF//NR1H3//WNT10A//WNT6//ZFP148//ZFP36//IKZF1//TAF7//TXNIP//SAP30//SETD8//NIPBL//RTF1//HDAC9//TRPS1//FOXP1//SKOR1//SATB2//ZBTB10//SAMD11//RBM10//SMO//ZBED6//U…
GO:0009058	biosynthetic process	Biological process	438	4238	1512	23972	1.63857	3.79208e-29	6.10244e-27	28.4211	ARG2//NFIX//ORC1//POLE2//MED1//RRM2//SSRP1//WRN//DNAJC2//CDC6//DBF4//RBMS1//RFC3//MCM10//DTL//POLQ//POLH//MCMBP//DNA2//KLF11//PRDM1//CALR//PLK3//CRY1//CUX1//DACH1//DDX5//EDN1//EGR1//EPC1//GABPA//HEY1//ID3//IFNG//LEF1//MDM4//GBP4//CITED2//SIK1//MYC//NFIL3//NOTCH1//PER1//REST//SATB1//SKIL//SMARCA4//SNAI1//BHLHE40//STRAP//TCF7L2//TDG//TGIF1//TLE4//TNF//NR1H3//WNT10A//WNT6//ZFP148//ZFP36//IKZF1//TAF7…
GO:0012501	programmed cell death	Biological process	203	1428	1512	23972	2.25383	7.07563e-29	1.09799e-26	28.1502	IFNG//IL6//NIACR1//BCL2L11//MYC//FCGR3//ATP7A//JUN//MAPK9//PMAIP1//CTSC//CD24A//IL10//CD44//CD74//BIRC3//BIRC5//APP//NGFRAP1//BMX//BNIP2//BUB1//BUB1B//CASP12//CDK1//CSNK2A1//DNASE1L3//DSG2//EPHA2//FAF1//GPR65//NR4A1//LCN2//MCL1//PPP1R15A//GADD45B//OSM//PRKCD//RIPK1//ROCK1//SFRP2//SIAH2//SERPINA3G//SLK//PHLDA1//TGFBR2//TNF//TNFAIP3//MAP2K4//MAP3K7//TNFRSF12A//NBN//RABEP1//UBQLN1//SH3KBP1//RNF130//…
GO:0048519	negative regulation of biological process	Biological process	337	2972	1512	23972	1.79777	8.92611e-29	1.33738e-26	28.0493	CLSPN//ATM//NBN//TIPRL//PRDM1//CALR//PLK3//CRY1//CUX1//DACH1//DDX5//EDN1//EGR1//EPC1//GABPA//HEY1//ID3//IFNG//LEF1//MDM4//GBP4//CITED2//SIK1//MYC//NFIL3//NFIX//NOTCH1//PER1//MED1//REST//SATB1//SKIL//SMARCA4//SNAI1//BHLHE40//STRAP//TCF7L2//TDG//TGIF1//TLE4//TNF//NR1H3//WNT10A//WNT6//ZFP148//ZFP36//IKZF1//TAF7//TXNIP//SAP30//SETD8//NIPBL//RTF1//HDAC9//TRPS1//FOXP1//KLF11//SKOR1//SATB2//ZBTB10//SAMD…
GO:0050794	regulation of cellular process	Biological process	725	8281	1512	23972	1.38806	9.75625e-29	1.41303e-26	28.0107	CLSPN//ATM//NBN//TIPRL//CCNA2//CCNE1//CDKN1A//CCNL2//CCNL1//CCNO//CCNB1//KLF11//PRDM1//CALR//PLK3//CRY1//CUX1//DACH1//DDX5//EDN1//EGR1//EPC1//GABPA//HEY1//ID3//IFNG//LEF1//MDM4//GBP4//CITED2//SIK1//MYC//NFIL3//NFIX//NOTCH1//PER1//MED1//REST//SATB1//SKIL//SMARCA4//SNAI1//BHLHE40//STRAP//TCF7L2//TDG//TGIF1//TLE4//TNF//NR1H3//WNT10A//WNT6//ZFP148//ZFP36//IKZF1//TAF7//TXNIP//SAP30//SETD8//NIPBL//RTF1…
GO:0009059	macromolecule biosynthetic process	Biological process	373	3434	1512	23972	1.72211	2.12672e-28	2.98083e-26	27.6723	NFIX//ORC1//POLE2//MED1//RRM2//SSRP1//WRN//DNAJC2//CDC6//DBF4//RBMS1//RFC3//MCM10//DTL//POLQ//POLH//MCMBP//DNA2//KLF11//PRDM1//CALR//PLK3//CRY1//CUX1//DACH1//DDX5//EDN1//EGR1//EPC1//GABPA//HEY1//ID3//IFNG//LEF1//MDM4//GBP4//CITED2//SIK1//MYC//NFIL3//NOTCH1//PER1//REST//SATB1//SKIL//SMARCA4//SNAI1//BHLHE40//STRAP//TCF7L2//TDG//TGIF1//TLE4//TNF//NR1H3//WNT10A//WNT6//ZFP148//ZFP36//IKZF1//TAF7//TXNI…
GO:0009889	regulation of biosynthetic process	Biological process	333	2938	1512	23972	1.79699	2.29981e-28	3.12271e-26	27.6383	KLF11//PRDM1//CALR//PLK3//CRY1//CUX1//DACH1//DDX5//EDN1//EGR1//EPC1//GABPA//HEY1//ID3//IFNG//LEF1//MDM4//GBP4//CITED2//SIK1//MYC//NFIL3//NFIX//NOTCH1//PER1//MED1//REST//SATB1//SKIL//SMARCA4//SNAI1//BHLHE40//STRAP//TCF7L2//TDG//TGIF1//TLE4//TNF//NR1H3//WNT10A//WNT6//ZFP148//ZFP36//IKZF1//TAF7//TXNIP//SAP30//SETD8//NIPBL//RTF1//HDAC9//TRPS1//FOXP1//SKOR1//SATB2//ZBTB10//SAMD11//RBM10//SMO//ZBED6//U…
GO:0010604	positive regulation of macromolecule metabolic process	Biological process	225	1687	1512	23972	2.11456	4.71178e-28	6.20384e-26	27.3268	TNF//FLT1//GADD45B//GADD45G//MAP3K2//MAP3K7//CD74//IL1B//PTPRC//SYK//ITGA1//PAXIP1//USF1//ECE1//CAMP//CSF1R//DAB2//HSPA2//KRAS//PIK3R1//VEGFA//MAP2K4//MAPK9//CDON//PELI2//EIF4G3//C3//NR3C1//BAZ1B//HSPA5//ERN1//NRG1//NOTCH1//CHI3L1//FGD4//MTPN//PRDM1//CALR//CD44//CDK1//EGR1//HSPA4//IL18//IL6//LCN2//LEF1//CITED2//NCOA3//NFIL3//PLAUR//MED1//CCL3//WNT10A//WNT6//FUBP1//NFAT5//TMED2//SMO//ACVR1//EDN1//…
GO:0006915	apoptotic process	Biological process	199	1410	1512	23972	2.23762	6.89578e-28	8.8124e-26	27.1614	IFNG//IL6//NIACR1//BCL2L11//MYC//FCGR3//ATP7A//JUN//MAPK9//PMAIP1//CTSC//CD24A//IL10//CD44//CD74//DNASE1L3//PPT1//BIRC5//CDK1//CEBPB//NR3C1//HSPA5//HSPD1//IL1B//MCL1//PIK3CA//PTMA//CCL2//SPP1//TCF7L2//TNF//TNFAIP3//HSP90B1//VEGFA//CLEC5A//AVEN//AMIGO2//SGK3//NRG1//PGAP2//APP//NGFRAP1//CASP12//DDX19A//NR4A1//IRF1//LEF1//MAL//PRKCD//RIPK1//PHLDA1//TGM2//ETS1//TNFRSF12A//SH3RF1//PERP//CYLD//ERN1//WW…
GO:0044267	cellular protein metabolic process	Biological process	329	2908	1512	23972	1.79372	7.585e-28	9.41624e-26	27.12	ERO1L//CCNA2//CCNE1//CDKN1A//CCNL2//CCNL1//CCNO//CCNB1//TNF//FLT1//GADD45B//GADD45G//MAP3K2//MAP3K7//CD74//IL1B//PTPRC//SYK//ITGA1//DUSP2//DUSP8//DUSP1//DUSP10//DUSP5//PRPF19//UBE2D2A//UBE2D3//MARCH5//DTL//UBE4A//UBE2D1//G2E3//UBE2L6//ISG15//HERC6//HERC4//RNF146//FKBP4//FKBP11//PPID//PPWD1//PAXIP1//SOCS3//HSPA4//GBP4//XDH//DNAJC10//CAMP//CSF1R//DAB2//HSPA2//KRAS//PIK3R1//VEGFA//MAP2K4//MAPK9//CDO…
GO:0044249	cellular biosynthetic process	Biological process	422	4096	1512	23972	1.63345	1.32507e-27	1.59929e-25	26.8778	ARG2//NFIX//ORC1//POLE2//MED1//RRM2//SSRP1//WRN//DNAJC2//CDC6//DBF4//RBMS1//RFC3//MCM10//DTL//POLQ//POLH//MCMBP//DNA2//KLF11//PRDM1//CALR//PLK3//CRY1//CUX1//DACH1//DDX5//EDN1//EGR1//EPC1//GABPA//HEY1//ID3//IFNG//LEF1//MDM4//GBP4//CITED2//SIK1//MYC//NFIL3//NOTCH1//PER1//REST//SATB1//SKIL//SMARCA4//SNAI1//BHLHE40//STRAP//TCF7L2//TDG//TGIF1//TLE4//TNF//NR1H3//WNT10A//WNT6//ZFP148//ZFP36//IKZF1//TAF7…
GO:0031325	positive regulation of cellular metabolic process	Biological process	226	1713	1512	23972	2.09172	1.6361e-27	1.92131e-25	26.7862	TNF//FLT1//GADD45B//GADD45G//MAP3K2//MAP3K7//CD74//IL1B//PTPRC//SYK//ITGA1//PAXIP1//USF1//ECE1//CAMP//CSF1R//DAB2//HSPA2//KRAS//PIK3R1//VEGFA//MAP2K4//MAPK9//CDON//PELI2//EIF4G3//NR3C1//BAZ1B//HSPA5//ERN1//NRG1//ADRB2//ADCY4//NOTCH1//CHI3L1//FGD4//CDKN1A//TGFBR2//XDH//ACVR1//LDLR//NR1H3//ACSL5//EDN1//HIF1A//APOA2//PMAIP1//TCF7L2//IL6//SERP1//UPF3A//RPS6KB1//PAIP1//TRIM13//ARNT//CAMK4//CCNA2//CEBP…
GO:0048523	negative regulation of cellular process	Biological process	307	2672	1512	23972	1.82161	5.75568e-27	6.58117e-25	26.2399	CLSPN//ATM//NBN//TIPRL//PRDM1//CALR//PLK3//CRY1//CUX1//DACH1//DDX5//EDN1//EGR1//EPC1//GABPA//HEY1//ID3//IFNG//LEF1//MDM4//GBP4//CITED2//SIK1//MYC//NFIL3//NFIX//NOTCH1//PER1//MED1//REST//SATB1//SKIL//SMARCA4//SNAI1//BHLHE40//STRAP//TCF7L2//TDG//TGIF1//TLE4//TNF//NR1H3//WNT10A//WNT6//ZFP148//ZFP36//IKZF1//TAF7//TXNIP//SAP30//SETD8//NIPBL//RTF1//HDAC9//TRPS1//FOXP1//KLF11//SKOR1//SATB2//ZBTB10//SAMD…
GO:0051171	regulation of nitrogen compound metabolic process	Biological process	338	3054	1512	23972	1.75469	6.47224e-27	7.21074e-25	26.1889	KLF11//PRDM1//CALR//PLK3//CRY1//CUX1//DACH1//DDX5//EDN1//EGR1//EPC1//GABPA//HEY1//ID3//IFNG//LEF1//MDM4//GBP4//CITED2//SIK1//MYC//NFIL3//NFIX//NOTCH1//PER1//MED1//REST//SATB1//SKIL//SMARCA4//SNAI1//BHLHE40//STRAP//TCF7L2//TDG//TGIF1//TLE4//TNF//NR1H3//WNT10A//WNT6//ZFP148//ZFP36//IKZF1//TAF7//TXNIP//SAP30//SETD8//NIPBL//RTF1//HDAC9//TRPS1//FOXP1//SKOR1//SATB2//ZBTB10//SAMD11//RBM10//SMO//ZBED6//P…
GO:0019219	regulation of nucleobase-containing compound metabolic process	Biological process	335	3020	1512	23972	1.75869	7.84212e-27	8.51851e-25	26.1056	KLF11//PRDM1//CALR//PLK3//CRY1//CUX1//DACH1//DDX5//EDN1//EGR1//EPC1//GABPA//HEY1//ID3//IFNG//LEF1//MDM4//GBP4//CITED2//SIK1//MYC//NFIL3//NFIX//NOTCH1//PER1//MED1//REST//SATB1//SKIL//SMARCA4//SNAI1//BHLHE40//STRAP//TCF7L2//TDG//TGIF1//TLE4//TNF//NR1H3//WNT10A//WNT6//ZFP148//ZFP36//IKZF1//TAF7//TXNIP//SAP30//SETD8//NIPBL//RTF1//HDAC9//TRPS1//FOXP1//SKOR1//SATB2//ZBTB10//SAMD11//RBM10//SMO//ZBED6//P…
GO:0031326	regulation of cellular biosynthetic process	Biological process	325	2903	1512	23972	1.77496	1.16256e-26	1.23203e-24	25.9346	KLF11//PRDM1//CALR//PLK3//CRY1//CUX1//DACH1//DDX5//EDN1//EGR1//EPC1//GABPA//HEY1//ID3//IFNG//LEF1//MDM4//GBP4//CITED2//SIK1//MYC//NFIL3//NFIX//NOTCH1//PER1//MED1//REST//SATB1//SKIL//SMARCA4//SNAI1//BHLHE40//STRAP//TCF7L2//TDG//TGIF1//TLE4//TNF//NR1H3//WNT10A//WNT6//ZFP148//ZFP36//IKZF1//TAF7//TXNIP//SAP30//SETD8//NIPBL//RTF1//HDAC9//TRPS1//FOXP1//SKOR1//SATB2//ZBTB10//SAMD11//RBM10//SMO//ZBED6//U…
GO:2000112	regulation of cellular macromolecule biosynthetic process	Biological process	307	2714	1512	23972	1.79342	8.15662e-26	8.43822e-24	25.0885	KLF11//PRDM1//CALR//PLK3//CRY1//CUX1//DACH1//DDX5//EDN1//EGR1//EPC1//GABPA//HEY1//ID3//IFNG//LEF1//MDM4//GBP4//CITED2//SIK1//MYC//NFIL3//NFIX//NOTCH1//PER1//MED1//REST//SATB1//SKIL//SMARCA4//SNAI1//BHLHE40//STRAP//TCF7L2//TDG//TGIF1//TLE4//TNF//NR1H3//WNT10A//WNT6//ZFP148//ZFP36//IKZF1//TAF7//TXNIP//SAP30//SETD8//NIPBL//RTF1//HDAC9//TRPS1//FOXP1//SKOR1//SATB2//ZBTB10//SAMD11//RBM10//SMO//ZBED6//U…
GO:0006464	cellular protein modification process	Biological process	264	2227	1512	23972	1.87947	5.58124e-25	5.51147e-23	24.2533	ERO1L//CCNA2//CCNE1//CDKN1A//CCNL2//CCNL1//CCNO//CCNB1//TNF//FLT1//GADD45B//GADD45G//MAP3K2//MAP3K7//CD74//IL1B//PTPRC//SYK//ITGA1//DUSP2//DUSP8//DUSP1//DUSP10//DUSP5//PRPF19//UBE2D2A//UBE2D3//MARCH5//DTL//UBE4A//UBE2D1//G2E3//HERC6//HERC4//RNF146//FKBP4//FKBP11//PPID//PPWD1//PAXIP1//SOCS3//HSPA4//GBP4//XDH//DNAJC10//CAMP//CSF1R//DAB2//HSPA2//KRAS//PIK3R1//VEGFA//MAP2K4//MAPK9//CDON//PELI2//EIF4G…
GO:0036211	protein modification process	Biological process	264	2227	1512	23972	1.87947	5.58124e-25	5.51147e-23	24.2533	ERO1L//CCNA2//CCNE1//CDKN1A//CCNL2//CCNL1//CCNO//CCNB1//TNF//FLT1//GADD45B//GADD45G//MAP3K2//MAP3K7//CD74//IL1B//PTPRC//SYK//ITGA1//DUSP2//DUSP8//DUSP1//DUSP10//DUSP5//PRPF19//UBE2D2A//UBE2D3//MARCH5//DTL//UBE4A//UBE2D1//G2E3//HERC6//HERC4//RNF146//FKBP4//FKBP11//PPID//PPWD1//PAXIP1//SOCS3//HSPA4//GBP4//XDH//DNAJC10//CAMP//CSF1R//DAB2//HSPA2//KRAS//PIK3R1//VEGFA//MAP2K4//MAPK9//CDON//PELI2//EIF4G…
GO:0034645	cellular macromolecule biosynthetic process	Biological process	355	3348	1512	23972	1.68111	6.44396e-25	6.22201e-23	24.1908	NFIX//ORC1//POLE2//MED1//RRM2//SSRP1//WRN//DNAJC2//CDC6//DBF4//RBMS1//RFC3//MCM10//DTL//POLQ//POLH//MCMBP//DNA2//KLF11//PRDM1//CALR//PLK3//CRY1//CUX1//DACH1//DDX5//EDN1//EGR1//EPC1//GABPA//HEY1//ID3//IFNG//LEF1//MDM4//GBP4//CITED2//SIK1//MYC//NFIL3//NOTCH1//PER1//REST//SATB1//SKIL//SMARCA4//SNAI1//BHLHE40//STRAP//TCF7L2//TDG//TGIF1//TLE4//TNF//NR1H3//WNT10A//WNT6//ZFP148//ZFP36//IKZF1//TAF7//TXNI…
GO:0010468	regulation of gene expression	Biological process	325	3019	1512	23972	1.70676	1.03004e-23	9.72943e-22	22.9871	KLF11//PRDM1//CALR//PLK3//CRY1//CUX1//DACH1//DDX5//EDN1//EGR1//EPC1//GABPA//HEY1//ID3//IFNG//LEF1//MDM4//GBP4//CITED2//SIK1//MYC//NFIL3//NFIX//NOTCH1//PER1//MED1//REST//SATB1//SKIL//SMARCA4//SNAI1//BHLHE40//STRAP//TCF7L2//TDG//TGIF1//TLE4//TNF//NR1H3//WNT10A//WNT6//ZFP148//ZFP36//IKZF1//TAF7//TXNIP//SAP30//SETD8//NIPBL//RTF1//HDAC9//TRPS1//FOXP1//SKOR1//SATB2//ZBTB10//SAMD11//RBM10//SMO//ZBED6//P…
GO:0043412	macromolecule modification	Biological process	266	2311	1512	23972	1.82488	2.86687e-23	2.65033e-21	22.5426	ERO1L//CCNA2//CCNE1//CDKN1A//CCNL2//CCNL1//CCNO//CCNB1//TNF//FLT1//GADD45B//GADD45G//MAP3K2//MAP3K7//CD74//IL1B//PTPRC//SYK//ITGA1//DUSP2//DUSP8//DUSP1//DUSP10//DUSP5//PRPF19//UBE2D2A//UBE2D3//MARCH5//DTL//UBE4A//UBE2D1//G2E3//HERC6//HERC4//RNF146//FKBP4//FKBP11//PPID//PPWD1//PAXIP1//SOCS3//HSPA4//GBP4//XDH//DNAJC10//CAMP//CSF1R//DAB2//HSPA2//KRAS//PIK3R1//VEGFA//MAP2K4//MAPK9//CDON//PELI2//EIF4G…
GO:0016070	RNA metabolic process	Biological process	331	3118	1512	23972	1.68308	3.73534e-23	3.38126e-21	22.4277	KLF11//PRDM1//CALR//PLK3//CRY1//CUX1//DACH1//DDX5//EDN1//EGR1//EPC1//GABPA//HEY1//ID3//IFNG//LEF1//MDM4//GBP4//CITED2//SIK1//MYC//NFIL3//NFIX//NOTCH1//PER1//MED1//REST//SATB1//SKIL//SMARCA4//SNAI1//BHLHE40//STRAP//TCF7L2//TDG//TGIF1//TLE4//TNF//NR1H3//WNT10A//WNT6//ZFP148//ZFP36//IKZF1//TAF7//TXNIP//SAP30//SETD8//NIPBL//RTF1//HDAC9//TRPS1//FOXP1//SKOR1//SATB2//ZBTB10//SAMD11//RBM10//SMO//ZBED6//N…
GO:0051252	regulation of RNA metabolic process	Biological process	286	2560	1512	23972	1.77124	4.27711e-23	3.79266e-21	22.3688	KLF11//PRDM1//CALR//PLK3//CRY1//CUX1//DACH1//DDX5//EDN1//EGR1//EPC1//GABPA//HEY1//ID3//IFNG//LEF1//MDM4//GBP4//CITED2//SIK1//MYC//NFIL3//NFIX//NOTCH1//PER1//MED1//REST//SATB1//SKIL//SMARCA4//SNAI1//BHLHE40//STRAP//TCF7L2//TDG//TGIF1//TLE4//TNF//NR1H3//WNT10A//WNT6//ZFP148//ZFP36//IKZF1//TAF7//TXNIP//SAP30//SETD8//NIPBL//RTF1//HDAC9//TRPS1//FOXP1//SKOR1//SATB2//ZBTB10//SAMD11//RBM10//SMO//ZBED6//P…
GO:0010941	regulation of cell death	Biological process	165	1173	1512	23972	2.23017	5.77462e-23	5.01815e-21	22.2385	FCGR3//CTSC//PTPRC//IL12A//PNP//TAP1//PVR//CD24A//IL10//MYC//CD44//CD74//BIRC5//CDK1//CEBPB//NR3C1//HSPA5//HSPD1//IL1B//MCL1//PIK3CA//PTMA//CCL2//SPP1//TCF7L2//TNF//TNFAIP3//HSP90B1//VEGFA//CLEC5A//AVEN//AMIGO2//SGK3//NRG1//PGAP2//APP//NGFRAP1//BCL2L11//CASP12//DDX19A//NR4A1//IRF1//LEF1//MAL//PRKCD//RIPK1//PHLDA1//TGM2//ETS1//TNFRSF12A//PMAIP1//SH3RF1//PERP//CYLD//ERN1//WWOX//STK17B//EAF2//SP110/…
GO:0010467	gene expression	Biological process	389	3877	1512	23972	1.59077	6.42322e-23	5.47233e-21	22.1922	KLF11//PRDM1//CALR//PLK3//CRY1//CUX1//DACH1//DDX5//EDN1//EGR1//EPC1//GABPA//HEY1//ID3//IFNG//LEF1//MDM4//GBP4//CITED2//SIK1//MYC//NFIL3//NFIX//NOTCH1//PER1//MED1//REST//SATB1//SKIL//SMARCA4//SNAI1//BHLHE40//STRAP//TCF7L2//TDG//TGIF1//TLE4//TNF//NR1H3//WNT10A//WNT6//ZFP148//ZFP36//IKZF1//TAF7//TXNIP//SAP30//SETD8//NIPBL//RTF1//HDAC9//TRPS1//FOXP1//SKOR1//SATB2//ZBTB10//SAMD11//RBM10//SMO//ZBED6//P…
GO:0043067	regulation of programmed cell death	Biological process	161	1133	1512	23972	2.25293	7.04751e-23	5.88874e-21	22.152	FCGR3//CTSC//PTPRC//IL12A//PNP//TAP1//PVR//CD24A//IL10//MYC//CD44//CD74//BIRC5//CDK1//CEBPB//NR3C1//HSPA5//HSPD1//IL1B//MCL1//PIK3CA//PTMA//CCL2//SPP1//TCF7L2//TNF//TNFAIP3//HSP90B1//VEGFA//CLEC5A//AVEN//AMIGO2//SGK3//NRG1//PGAP2//APP//NGFRAP1//BCL2L11//CASP12//DDX19A//NR4A1//IRF1//LEF1//MAL//PRKCD//RIPK1//PHLDA1//TGM2//ETS1//TNFRSF12A//PMAIP1//SH3RF1//PERP//CYLD//ERN1//WWOX//STK17B//EAF2//SP110/…
GO:0048583	regulation of response to stimulus	Biological process	239	2009	1512	23972	1.88612	9.78553e-23	8.02229e-21	22.0094	CD74//IL1B//PTPRC//SYK//TNF//MAP3K7//ITGA1//DUSP2//DUSP8//DUSP1//DUSP10//DUSP5//C3//FCGR3//FCNB//IL12A//PNP//TAP1//CD24A//IRAK2//GTF2H2//ADRB2//TLR2//CLEC7A//MAPKAPK3//RPS6KA3//IL23R//TNFAIP3//TNFRSF13C//ANXA1//IL6//CXCL10//APOA2//IL10//HSPD1//MYD88//IRF1//CD44//PVR//ADORA2B//C4B//CFB//C1RA//CFP//C1RL//APP//CHI3L1//FAF1//NFKBIA//NFKBIB//MAP2K4//FGD4//PLCB1//PDE4D//VEGFA//SH3RF1//EIF2A//SHB//ACVR1…
GO:0006952	defense response	Biological process	124	766	1512	23972	2.56652	1.487e-22	1.19648e-20	21.8277	IL1A//IL1B//ALS2//FCGR3//C3//FCNB//TLR2//CLEC7A//MAPKAPK3//RPS6KA3//IL23R//CD44//HIF1A//NOTCH1//TNF//AHCY//CD24A//CXCL1//NUPR1//F3//SYK//TNFAIP3//ANXA1//IL6//MPO//HSPD1//MYD88//MMP7//IL12A//PVR//IL10//ADORA2B//SAA3//STAT3//ANXA3//CAMP//IFNG//LYZ2//PRG2//CEBPE//NLRP1A//PLAC8//CTSG//C4B//CAMK4//CD14//CCR1//CSF1R//CXCL10//IL17A//IL18//ITGAV//ITGB2L//PIK3CD//PTAFR//PTGS2//CCL2//CCL3//CCL4//CXCL2//PLA…
GO:0042981	regulation of apoptotic process	Biological process	159	1122	1512	23972	2.24676	1.78358e-22	1.40903e-20	21.7487	FCGR3//CTSC//PTPRC//IL12A//PNP//TAP1//PVR//CD24A//IL10//MYC//CD44//CD74//BIRC5//CDK1//CEBPB//NR3C1//HSPA5//HSPD1//IL1B//MCL1//PIK3CA//PTMA//CCL2//SPP1//TCF7L2//TNF//TNFAIP3//HSP90B1//VEGFA//CLEC5A//AVEN//AMIGO2//SGK3//NRG1//PGAP2//APP//NGFRAP1//BCL2L11//CASP12//DDX19A//NR4A1//IRF1//LEF1//MAL//PRKCD//RIPK1//PHLDA1//TGM2//ETS1//TNFRSF12A//PMAIP1//SH3RF1//PERP//CYLD//ERN1//WWOX//STK17B//EAF2//SP110/…
GO:0007049	cell cycle	Biological process	160	1133	1512	23972	2.23894	1.8623e-22	1.44495e-20	21.7299	SPAG5//MAD2L1//CLSPN//ATM//NBN//TIPRL//CCNA2//CCNE1//CDKN1A//CCNL2//CCNL1//CCNO//CCNB1//ACVR1//PLK3//PLK2//CDCA5//RPS6KB1//USP37//PHF8//MCMBP//APP//DNAJC2//BIRC5//LATS1//PLCB1//CDCA8//NDC80//SKA1//KLF11//CENPA//NDE1//DDX4//AURKA//PHF13//CKAP2//SYCP3//MSH3//TOP2A//HSPA8//ID3//JUN//JUNB//GADD45B//PTPRC//GADD45G//DTL//TXLNG//CALR//IFNG//IL12A//IRF1//MYC//SKIL//TCF7L2//SESN3//ERN1//KIF11//STMN1//BUB1…
GO:2001141	regulation of RNA biosynthetic process	Biological process	277	2504	1512	23972	1.75387	1.06619e-21	8.12732e-20	20.9722	KLF11//PRDM1//CALR//PLK3//CRY1//CUX1//DACH1//DDX5//EDN1//EGR1//EPC1//GABPA//HEY1//ID3//IFNG//LEF1//MDM4//GBP4//CITED2//SIK1//MYC//NFIL3//NFIX//NOTCH1//PER1//MED1//REST//SATB1//SKIL//SMARCA4//SNAI1//BHLHE40//STRAP//TCF7L2//TDG//TGIF1//TLE4//TNF//NR1H3//WNT10A//WNT6//ZFP148//ZFP36//IKZF1//TAF7//TXNIP//SAP30//SETD8//NIPBL//RTF1//HDAC9//TRPS1//FOXP1//SKOR1//SATB2//ZBTB10//SAMD11//RBM10//SMO//ZBED6//U…
GO:0006355	regulation of transcription, DNA-dependent	Biological process	275	2487	1512	23972	1.75311	1.65799e-21	1.24206e-19	20.7804	KLF11//PRDM1//CALR//PLK3//CRY1//CUX1//DACH1//DDX5//EDN1//EGR1//EPC1//GABPA//HEY1//ID3//IFNG//LEF1//MDM4//GBP4//CITED2//SIK1//MYC//NFIL3//NFIX//NOTCH1//PER1//MED1//REST//SATB1//SKIL//SMARCA4//SNAI1//BHLHE40//STRAP//TCF7L2//TDG//TGIF1//TLE4//TNF//NR1H3//WNT10A//WNT6//ZFP148//ZFP36//IKZF1//TAF7//TXNIP//SAP30//SETD8//NIPBL//RTF1//HDAC9//TRPS1//FOXP1//SKOR1//SATB2//ZBTB10//SAMD11//RBM10//SMO//ZBED6//U…
GO:0032774	RNA biosynthetic process	Biological process	281	2579	1512	23972	1.72746	4.66088e-21	3.43246e-19	20.3315	KLF11//PRDM1//CALR//PLK3//CRY1//CUX1//DACH1//DDX5//EDN1//EGR1//EPC1//GABPA//HEY1//ID3//IFNG//LEF1//MDM4//GBP4//CITED2//SIK1//MYC//NFIL3//NFIX//NOTCH1//PER1//MED1//REST//SATB1//SKIL//SMARCA4//SNAI1//BHLHE40//STRAP//TCF7L2//TDG//TGIF1//TLE4//TNF//NR1H3//WNT10A//WNT6//ZFP148//ZFP36//IKZF1//TAF7//TXNIP//SAP30//SETD8//NIPBL//RTF1//HDAC9//TRPS1//FOXP1//SKOR1//SATB2//ZBTB10//SAMD11//RBM10//SMO//ZBED6//U…
GO:0002682	regulation of immune system process	Biological process	111	673	1512	23972	2.61493	6.32242e-21	4.57849e-19	20.1991	C3//FCGR3//FCNB//PTPRC//IL12A//PNP//TAP1//TLR2//CLEC7A//MAPKAPK3//RPS6KA3//IL23R//CD74//TNFAIP3//TNFRSF13C//FOXP1//TGFBR2//CXCL10//ICAM1//MAP3K7//APOA2//IL10//TNF//HSPD1//MYD88//IRF1//DUSP10//CD44//CD24A//PVR//C4B//CFB//C1RA//CFP//C1RL//CCL2//CACNB3//CD247//ITK//SKAP1//TRAT1//C1QC//LEF1//ATM//PRDM1//CTLA4//CDKN1A//CD80//IL18//IL15RA//NIACR1//IHH//NFKBID//NFKBIA//NR1H3//ADK//IFNG//IL1B//IL6//VCAM1…
GO:0006351	transcription, DNA-dependent	Biological process	279	2560	1512	23972	1.72789	6.45766e-21	4.59976e-19	20.1899	KLF11//PRDM1//CALR//PLK3//CRY1//CUX1//DACH1//DDX5//EDN1//EGR1//EPC1//GABPA//HEY1//ID3//IFNG//LEF1//MDM4//GBP4//CITED2//SIK1//MYC//NFIL3//NFIX//NOTCH1//PER1//MED1//REST//SATB1//SKIL//SMARCA4//SNAI1//BHLHE40//STRAP//TCF7L2//TDG//TGIF1//TLE4//TNF//NR1H3//WNT10A//WNT6//ZFP148//ZFP36//IKZF1//TAF7//TXNIP//SAP30//SETD8//NIPBL//RTF1//HDAC9//TRPS1//FOXP1//SKOR1//SATB2//ZBTB10//SAMD11//RBM10//SMO//ZBED6//U…
GO:0010557	positive regulation of macromolecule biosynthetic process	Biological process	155	1137	1512	23972	2.16134	3.00398e-20	2.10521e-18	19.5223	USF1//NR3C1//BAZ1B//NOTCH1//EDN1//HIF1A//NR1H3//TCF7L2//IL6//SERP1//UPF3A//RPS6KB1//PAIP1//EIF4G3//ACVR1//ARNT//CAMK4//CCNA2//CEBPB//DAB2//DDX5//EGR1//EGR2//ELF1//FOS//FOSL2//NR4A1//HNRNPAB//IFNG//IL10//IL1B//IRF1//JUN//KLF1//LEF1//CITED2//MYC//NFKBIA//MYCN//NR4A2//KAT2B//PKNOX1//PLCB1//MED1//REL//REST//RFX3//SMARCA4//SNAI1//SOX18//STAT3//TNF//WNT6//IKZF1//DNAJC2//ETS1//ETS2//MAP3K2//MAPK9//MED14…
GO:0051239	regulation of multicellular organismal process	Biological process	214	1807	1512	23972	1.87762	4.40331e-20	3.03689e-18	19.3562	ELF1//TICAM2//IL10//TNF//HILPDA//ADRB2//OMA1//ATP2A2//IFNG//MYL4//HIF1A//NOTCH1//VEGFA//SMO//TGFBR2//MAP3K7//APOA2//EDN1//ANPEP//FLT1//CD24A//HBEGF//PROCR//ADORA2B//PTGS2//PIK3R1//SYK//IL6//CCL2//ARNT//C3//IL1A//IL1B//ADK//MTPN//RGS2//TACSTD2//MCC//LEF1//SNAI1//SFRP2//SIK1//LRPAP1//NDEL1//HTR7//LIF//INPP5E//SCARF1//IL15RA//INPP5J//HNRNPK//SYNJ1//CDON//CXCL10//PDE3B//ROCK1//ACVR1//EGR2//PTGER4//GF…
GO:0016310	phosphorylation	Biological process	182	1445	1512	23972	1.9969	6.8734e-20	4.66639e-18	19.1628	CCNA2//CCNE1//CDKN1A//CCNL2//CCNL1//CCNO//CCNB1//TNF//FLT1//GADD45B//GADD45G//MAP3K2//MAP3K7//CD74//IL1B//PTPRC//SYK//ITGA1//DUSP2//DUSP8//DUSP1//DUSP10//DUSP5//SOCS3//HSPA4//GBP4//XDH//DNAJC10//CAMP//CSF1R//DAB2//HSPA2//KRAS//PIK3R1//VEGFA//MAP2K4//MAPK9//CDON//PELI2//EIF4G3//ATP7A//DLD//ACVR1//BIRC5//APP//ATM//BMX//BUB1//BUB1B//CAMK4//CASK//CDK1//CDC7//CDK5R1//CLK1//PLK3//CSNK2A1//EPHA2//IRF1//…
GO:0009891	positive regulation of biosynthetic process	Biological process	165	1256	1512	23972	2.0828	7.06615e-20	4.72345e-18	19.1508	USF1//NR3C1//BAZ1B//ADRB2//ADCY4//NOTCH1//MTPN//LDLR//NR1H3//ACSL5//EDN1//HIF1A//ADORA2B//IL1A//TCF7L2//IL6//SERP1//UPF3A//RPS6KB1//PAIP1//EIF4G3//ACVR1//ARNT//CAMK4//CCNA2//CEBPB//DAB2//DDX5//EGR1//EGR2//ELF1//FOS//FOSL2//NR4A1//HNRNPAB//IFNG//IL10//IL1B//IRF1//JUN//KLF1//LEF1//CITED2//MYC//NFKBIA//MYCN//NR4A2//KAT2B//PKNOX1//PLCB1//MED1//REL//REST//RFX3//SMARCA4//SNAI1//SOX18//STAT3//TNF//WNT6/…
GO:0010033	response to organic substance	Biological process	182	1456	1512	23972	1.98181	1.54765e-19	1.01887e-17	18.8103	CD24A//IRAK2//PTPRC//CD74//NR4A2//MED1//HSPD1//CD14//IL10//CXCL2//TNFAIP3//MYD88//TLR2//CLEC7A//HSPH1//HSPB1//HSP90AA1//HERPUD1//UPF3A//UBXN4//CHAC1//ERN1//CREB3L2//HSPA5//BCAR1//PIK3R1//PLCB1//MAT2A//P2RX3//APOA2//EGR1//NCF2//TCF7L2//LATS1//CDK1//MGST1//HMGCS1//IDH1//CSF1R//CSF2RB//CSF2RB2//GFRA4//IL12RB2//IL13RA1//IL1A//IL1B//IL1R1//IL1R2//IL1RAP//IL6//KRAS//CCL2//STAT3//IIGP1//IL17RC//IL23R//I…
GO:0035556	intracellular signal transduction	Biological process	192	1571	1512	23972	1.93766	1.65219e-19	1.07146e-17	18.7819	IL18//IL1B//MYC//CCL2//CCL3//TNF//MAP2K4//MAP3K7//MAPK13//MAPK9//NRG1//CDKN1A//SMO//CXCR4//EDN1//SOCS3//GNA13//SIK1//ZFP36//STK17B//RPS6KA3//STK38L//IRF1//REL//TLR8//TIFA//CARD9//CHI3L1//TLR2//FAF1//NFKBIA//NFKBIB//MYD88//PTGER4//TRIB1//IRAK4//SYK//FGD4//CNTF//IL15RA//STAT3//IL23R//MT1//MT2//ARF4//GEM//KRAS//RAB33B//RAB34//RASL2-9//YWHAQ//RAB32//RASL11B//RAB30//ARL1//ARL11//RND1//RAPGEFL1//RASGEF…
GO:0016043	cellular component organization	Biological process	343	3448	1512	23972	1.57717	2.55651e-19	1.63353e-17	18.5924	MRPL15//MYC//RAD54L//CDCA8//DCLRE1C//SPAG5//MAD2L1//NDC80//SKA1//CENPA//NDE1//BIRC5//DOCK7//TTL//NDEL1//CCNB1//PRPF19//SNRPC//PSIP1//PAXIP1//WRN//NBN//HSPA1A//LATS1//TOP2A//ECT2//MED1//SMARCA4//VPREB1//VPREB2//NRG1//SSH1//DAB2//CD44//IGFBP4//IGFBP5//IGFBP7//4932438A13RIK//PSRC1//TPPP3//TLK2//ZPBP//ATP7A//JUN//MAPK9//PMAIP1//HIF1A//HNRNPAB//LEF1//NOTCH1//SNAI1//PLOD3//RSPO1//VEGFA//CALR//HEY1//IFN…
GO:0071840	cellular component organization or biogenesis	Biological process	352	3579	1512	23972	1.55931	4.59945e-19	2.89632e-17	18.3373	MRPL15//RPF1//UTP14A//UTP14B//ISG20L2//SDAD1//MYC//RAD54L//CDCA8//DCLRE1C//SPAG5//MAD2L1//NDC80//SKA1//CENPA//NDE1//BIRC5//DOCK7//TTL//NDEL1//CCNB1//PRPF19//SNRPC//PSIP1//PAXIP1//WRN//NBN//HSPA1A//LATS1//TOP2A//ECT2//MED1//SMARCA4//VPREB1//VPREB2//NRG1//SSH1//DAB2//CD44//IGFBP4//IGFBP5//IGFBP7//4932438A13RIK//PSRC1//TPPP3//TLK2//ZPBP//ATP7A//JUN//MAPK9//PMAIP1//HIF1A//HNRNPAB//LEF1//NOTCH1//SNAI1…
GO:0045087	innate immune response	Biological process	62	273	1512	23972	3.60066	5.03485e-19	3.1252e-17	18.298	FCNB//TLR2//CLEC7A//MAPKAPK3//RPS6KA3//HSPD1//MYD88//IL12A//PVR//C3//CFB//CFP//NFKBIA//H2-AA//CXCL16//IL23R//TAP1//IRF1//TNFAIP3//SAMHD1//DUSP10//CD74//POLR3F//TLR8//CARD9//CCR1//PARP9//MED1//NLRC5//IFITM3//GBP2//GBP4//CCL2//GBP3//GBP8//GBP6//GBP5//GBP7//GBP10//C4B//CD14//CSF1R//CYBB//IRGM1//IL1R1//IL1RAP//LCN2//PIK3CD//MST1R//SYK//CLEC5A//C1RA//ZBP1//IIGP1//IFIH1//TBKBP1//SP110//TICAM2//C1RL//TL…
GO:0051179	localization	Biological process	382	3988	1512	23972	1.51866	7.17536e-19	4.39112e-17	18.1442	IFNG//NFKBIA//TNF//CENPA//NDC80//NDE1//CUX1//GOLGA5//ROPN1L//CXCR4//ACVR1//HIF1A//LEF1//SMO//CDK5R1//HSP90AA1//NR4A2//PEX13//NDEL1//SATB2//FCGR3//SYK//EDN1//ADRB2//SIK1//GTF2H2//SEPT2//NR4A1//VEGFA//RSPO1//CD24A//FLT1//CCL2//CCL3//TLR2//CXCL10//ICAM1//APOA2//IL10//MMP7//CD74//ANPEP//SYNJ1//ARF4//MARCKSL1//SEC22B//STX3//VAMP4//TMED2//ARFGAP3//KDELR2//CLTC//AP2B1//SCFD1//STON1//SEC24A//SFT2D2//ARCN…
GO:0006996	organelle organization	Biological process	214	1853	1512	23972	1.83101	8.55731e-19	5.1641e-17	18.0677	MRPL15//MYC//RAD54L//CDCA8//DCLRE1C//SPAG5//MAD2L1//NDC80//SKA1//CENPA//NDE1//BIRC5//DOCK7//TTL//NDEL1//CCNB1//PAXIP1//WRN//NBN//HSPA1A//LATS1//TOP2A//PSRC1//TPPP3//TLK2//ATP7A//JUN//MAPK9//PMAIP1//CHD1//BAZ1B//SUV39H2//ASF1A//ASF1B//SMARCA4//H2AFY//SET//HIST1H1A//LCP1//BCAR1//KRAS//ROCK1//DIAP2//CORO2A//ABR//FHDC1//SSH1//SSH2//ARC//PSTPIP2//CCL2//CCL3//SH3KBP1//WTIP//ABLIM1//CAMSAP1//CAV2//DNA2/…
GO:0070887	cellular response to chemical stimulus	Biological process	154	1174	1512	23972	2.07972	1.58437e-18	9.43024e-17	17.8001	USF1//CD24A//IRAK2//PTPRC//CD74//MED1//FLT1//CCL2//CCL3//VEGFA//CXCL10//GSTO2//HSPA5//ERN1//BCAR1//PIK3R1//PLCB1//LATS1//CSF1R//CSF2RB//CSF2RB2//GFRA4//IL12RB2//IL13RA1//IL1A//IL1B//IL1R1//IL1R2//IL1RAP//IL6//KRAS//MYD88//STAT3//IIGP1//IL17RC//IL23R//IL22RA2//IRAK4//ATP7A//MPO//CEBPB//COL3A1//TNF//FCGR3//CXCL1//IFNG//ITGAM//PDE4B//CXCL2//SPP1//SYK//ITGA1//PDE4D//AMICA1//CCR1//S100A9//CCL4//HIF1A/…
GO:0031328	positive regulation of cellular biosynthetic process	Biological process	159	1230	1512	23972	2.04948	1.69455e-18	9.83236e-17	17.7709	USF1//NR3C1//BAZ1B//ADRB2//ADCY4//NOTCH1//LDLR//NR1H3//ACSL5//TCF7L2//IL6//SERP1//UPF3A//RPS6KB1//PAIP1//EIF4G3//ACVR1//ARNT//CAMK4//CCNA2//CEBPB//DAB2//DDX5//EGR1//EGR2//ELF1//FOS//FOSL2//HIF1A//NR4A1//HNRNPAB//IFNG//IL10//IL1B//IRF1//JUN//KLF1//LEF1//CITED2//MYC//NFKBIA//MYCN//NR4A2//KAT2B//PKNOX1//PLCB1//MED1//REL//REST//RFX3//SMARCA4//SNAI1//SOX18//STAT3//TNF//WNT6//IKZF1//DNAJC2//ETS1//ETS2/…
GO:0033036	macromolecule localization	Biological process	187	1547	1512	23972	1.91648	1.69719e-18	9.83236e-17	17.7703	IFNG//NFKBIA//TNF//APOA2//IL10//KPNA3//STAT3//TXNIP//L7RN6//IPO7//PLOD3//SGOL2//ALS2//AMN//VPS13C//VPS13B//XPOT//YWHAQ//CALR//EGR2//XPO7//AHCYL1//EXOC4//SSR3//SRP54A//FOLR1//KDELR2//ANKRD13C//SCARB2//SNX16//LDLR//GLTP//OSBP//OSBPL9//STARD4//CASK//CD74//RASL2-9//STAM//STX3//TMED2//TOMM7//CLTC//AP2B1//STON1//SEC24A//ARCN1//TNPO1//JUN//TOB1//FAF1//NFKBIB//STAU1//NDC80//SGOL1//CENPE//CXCL10//ERP29//A…
GO:0048584	positive regulation of response to stimulus	Biological process	137	995	1512	23972	2.18298	2.39406e-18	1.36123e-16	17.6209	C3//FCGR3//FCNB//IL12A//PNP//PTPRC//TAP1//CD74//TLR2//CLEC7A//MAPKAPK3//RPS6KA3//TNFRSF13C//IL6//CXCL10//MAP3K7//HSPD1//MYD88//CD44//IL23R//CD24A//PVR//TNF//ADORA2B//C4B//CFB//C1RA//CFP//C1RL//VEGFA//SH3RF1//EIF2A//SHB//F3//CCL2//ACVR1//CNTF//FLT1//TRIM13//CAV2//CACNB3//CD247//ITK//SKAP1//TRAT1//CSNK2A1//RSPO1//ING2//NOTCH1//HIF1A//IL1B//PTGS2//HMGCR//IL1A//CARD9//NCOA3//DDX5//PAK1//MED1//IRF1//T…
GO:0001816	cytokine production	Biological process	75	389	1512	23972	3.05678	2.4123e-18	1.36123e-16	17.6176	ELF1//TICAM2//IL10//TNF//HILPDA//HSPD1//MAP3K7//APOA2//HIF1A//IL6//CCL2//ADORA2B//ARNT//C3//IL1A//IL1B//PTGS2//IRF1//ZC3HAV1//IL12RB2//ITK//PRKCD//5830411N06RIK//ZFP36//GBP4//TNFAIP3//MEFV//IL23R//TLR2//TIGIT//LEF1//IFNG//IL12A//CIDEA//IL18//MAPK9//IFIH1//POLR3F//HSPB1//PLCB1//MYD88//IL17A//MAPK13//CARD9//RIPK1//CD14//CCL3//CCL4//CLEC7A//CD24A//ATF2//CEBPE//IL1RAP//GADD45G//FCGR3//TNFRSF13C//TLR8…
GO:0034097	response to cytokine stimulus	Biological process	67	323	1512	23972	3.2887	3.08734e-18	1.7198e-16	17.5104	CD24A//IRAK2//PTPRC//CD74//CSF1R//CSF2RB//CSF2RB2//GFRA4//IL12RB2//IL13RA1//IL1A//IL1B//IL1R1//IL1R2//IL1RAP//IL6//KRAS//MYD88//CCL2//STAT3//IIGP1//IL17RC//IL23R//IL22RA2//IRAK4//TNF//H2-AA//CXCL16//RIPK1//1100001G20RIK//RPS6KB1//OAS1G//GBP2//IFI204//TGTP1//TREX1//IFI202B//GBP3//GBP6//PYHIN1//GM4951//PLCB1//CXCR1//PARP9//IRF1//MED1//NLRC5//IFITM3//CXCR4//CCR1//CNTF//EGR1//GBP4//GBP8//GBP5//GBP7//…
GO:0022402	cell cycle process	Biological process	116	780	1512	23972	2.35785	3.38208e-18	1.86014e-16	17.4708	SPAG5//MAD2L1//CLSPN//ATM//NBN//TIPRL//ACVR1//CDKN1A//PLK3//PLK2//CDCA5//RPS6KB1//USP37//PHF8//MCMBP//APP//DNAJC2//BIRC5//LATS1//PLCB1//CDCA8//NDC80//SKA1//KLF11//CENPA//NDE1//CCNB1//DDX4//CKAP2//SYCP3//MSH3//TOP2A//CALR//IFNG//IL12A//IRF1//MYC//SKIL//TCF7L2//SESN3//ERN1//KIF11//STMN1//BUB1//NIPBL//BUB1B//CCNA2//CDK1//SEPT2//NUDC//AURKA//USP9X//CDC6//PSRC1//CLTC//SETD8//UBE2C//PDS5A//FAM83D//TPX2…
GO:0032502	developmental process	Biological process	379	3985	1512	23972	1.50787	3.49267e-18	1.89696e-16	17.4568	ECT2//MED1//SMARCA4//VPREB1//VPREB2//NRG1//SSH1//DAB2//WRN//COQ7//ACP2//EDN1//EPHA2//IHH//LGALS3//MMP9//SERP1//MYCN//FLT1//GNA13//HBEGF//HIF1A//HSPB1//IL18//ITGAV//JUN//ANPEP//NRP1//PIK3CA//PKNOX1//PTGS2//CCL2//SOX18//SYK//TNFAIP2//VEGFA//WARS//MAP3K7//TNFRSF12A//ECSCR//SHB//ZC3H12A//ZFX//ESR1//PLEKHA1//PLCB1//CCNB1//ATP7A//COL3A1//HEY1//CITED2//TCF7L2//JMJD6//ACVR1//CXCR4//LEF1//SFRP2//TGFBR2//J…
GO:0051173	positive regulation of nitrogen compound metabolic process	Biological process	152	1173	1512	23972	2.05446	8.32751e-18	4.46704e-16	17.0795	USF1//NR3C1//BAZ1B//ADRB2//ADCY4//NOTCH1//ACVR1//ARNT//CAMK4//CCNA2//CEBPB//DAB2//DDX5//EGR1//EGR2//ELF1//FOS//FOSL2//HIF1A//NR4A1//HNRNPAB//IFNG//IL10//IL1B//IL6//IRF1//JUN//KLF1//LEF1//CITED2//MYC//NFKBIA//MYCN//NR4A2//KAT2B//PKNOX1//PLCB1//MED1//REL//REST//RFX3//SMARCA4//SNAI1//SOX18//STAT3//TCF7L2//TNF//NR1H3//WNT6//IKZF1//DNAJC2//ETS1//ETS2//MAP3K2//MAPK9//MED14//SERTAD1//ANKRD49//PSRC1//PBR…
GO:0006793	phosphorus metabolic process	Biological process	200	1726	1512	23972	1.83714	9.97279e-18	5.2207e-16	17.0012	CCNA2//CCNE1//CDKN1A//CCNL2//CCNL1//CCNO//CCNB1//TNF//FLT1//GADD45B//GADD45G//MAP3K2//MAP3K7//CD74//IL1B//PTPRC//SYK//ITGA1//DUSP2//DUSP8//DUSP1//DUSP10//DUSP5//SOCS3//HSPA4//GBP4//XDH//DNAJC10//CAMP//CSF1R//DAB2//HSPA2//KRAS//PIK3R1//VEGFA//MAP2K4//MAPK9//CDON//PELI2//EIF4G3//ATP7A//GPAT2//GPD1L//DLD//ACVR1//BIRC5//APP//ATM//BMX//BUB1//BUB1B//CAMK4//CASK//CDK1//CDC7//CDK5R1//CLK1//PLK3//CSNK2A1/…
GO:0006796	phosphate-containing compound metabolic process	Biological process	200	1726	1512	23972	1.83714	9.97279e-18	5.2207e-16	17.0012	CCNA2//CCNE1//CDKN1A//CCNL2//CCNL1//CCNO//CCNB1//TNF//FLT1//GADD45B//GADD45G//MAP3K2//MAP3K7//CD74//IL1B//PTPRC//SYK//ITGA1//DUSP2//DUSP8//DUSP1//DUSP10//DUSP5//SOCS3//HSPA4//GBP4//XDH//DNAJC10//CAMP//CSF1R//DAB2//HSPA2//KRAS//PIK3R1//VEGFA//MAP2K4//MAPK9//CDON//PELI2//EIF4G3//ATP7A//GPAT2//GPD1L//DLD//ACVR1//BIRC5//APP//ATM//BMX//BUB1//BUB1B//CAMK4//CASK//CDK1//CDC7//CDK5R1//CLK1//PLK3//CSNK2A1/…
GO:0009607	response to biotic stimulus	Biological process	90	536	1512	23972	2.66214	1.13017e-17	5.84596e-16	16.9469	IER3//MPO//CLEC7A//IL23R//CD14//CD24A//IL10//CXCL2//TNFAIP3//MYD88//TLR2//MMP7//HSPD1//IL12A//PVR//ANXA3//CAMP//IFNG//LYZ2//PRG2//SYK//TNF//CEBPE//NLRP1A//PLAC8//CTSG//IRF1//LCN2//XPR1//MST1R//CLEC5A//OAS1G//ZBP1//POLR3F//IFIH1//ZC3HAV1//TLR8//OASL1//OAS3//ISG15//HSPA5//PPP1R15B//GBP2//GBP3//GBP6//GBP7//CARD9//GBP10//IIGP1//SP110//TLR11//IL18//IL1B//NFKBIA//CCL2//CCL3//IRAK2//PRDM1//TRIB1//ITGAV/…
GO:0045935	positive regulation of nucleobase-containing compound metabolic process	Biological process	149	1150	1512	23972	2.05419	1.83587e-17	9.38453e-16	16.7362	USF1//NR3C1//BAZ1B//ADRB2//ADCY4//NOTCH1//ACVR1//ARNT//CAMK4//CCNA2//CEBPB//DAB2//DDX5//EGR1//EGR2//ELF1//FOS//FOSL2//HIF1A//NR4A1//HNRNPAB//IFNG//IL10//IL1B//IL6//IRF1//JUN//KLF1//LEF1//CITED2//MYC//NFKBIA//MYCN//NR4A2//KAT2B//PKNOX1//PLCB1//MED1//REL//REST//RFX3//SMARCA4//SNAI1//SOX18//STAT3//TCF7L2//TNF//NR1H3//WNT6//IKZF1//DNAJC2//ETS1//ETS2//MAP3K2//MAPK9//MED14//SERTAD1//ANKRD49//PSRC1//PBR…
GO:0065009	regulation of molecular function	Biological process	212	1880	1512	23972	1.78785	1.92802e-17	9.741e-16	16.7149	CCNA2//CCNE1//CDKN1A//CCNL2//CCNL1//CCNO//CCNB1//TNF//FLT1//GADD45B//GADD45G//MAP3K2//MAP3K7//CD74//IL1B//PTPRC//SYK//ITGA1//DUSP2//DUSP8//DUSP1//DUSP10//DUSP5//ADRB2//HSPB1//IL6//TAF7//TRIB1//TRIB2//BCL2L11//F3//HSPD1//MYC//XDH//MAPK9//PMAIP1//MOAP1//NLRP1A//HSPA5//ERN1//NRG1//APP//ADCY4//ITK//SMO//CHI3L1//MAP2K4//FGD4//BIRC5//WFDC18//SLPI//SERPINA3G//STFA1//STFA3//SPINK2//SERPINA3F//STFA2L1//SE…
GO:0033554	cellular response to stress	Biological process	127	914	1512	23972	2.20298	2.18256e-17	1.09002e-15	16.661	ATM//NBN//TIPRL//CLSPN//MSH3//RAD51//RAD54L//FAN1//WRN//POLH//CRY1//UHRF1//RAD51AP1//SSRP1//TREX1//ATRX//GTF2H2//PRPF19//PAXIP1//UBE2D3//ASF1A//NDNL2//UBE2T//SFPQ//USP47//POLQ//ASCC3//HSPA1A//DCLRE1C//NEIL3//CCNO//DNA2//BAZ1B//CDCA5//CTLA4//CDKN1A//PLK3//MYC//TOP2A//TLK2//PMAIP1//NIPBL//DTL//DTX3L//PGAP2//HSPA5//PPP1R15B//ERN1//CDK1//MYD88//PTGER4//TNF//MAP2K4//MAP3K7//MAPK9//TRIB1//IRAK4//SYK//F…
GO:0051704	multi-organism process	Biological process	107	716	1512	23972	2.36932	5.15308e-17	2.54434e-15	16.2879	IER3//MPO//CLEC7A//APP//DACH1//PEX13//IL23R//CD14//CD24A//IL10//CXCL2//TNFAIP3//MYD88//TLR2//MMP7//ANXA3//CAMP//IFNG//LYZ2//PRG2//SYK//TNF//CEBPE//NLRP1A//PLAC8//CTSG//IRF1//LCN2//XPR1//MST1R//CLEC5A//OAS1G//PVR//ZBP1//POLR3F//IFIH1//ZC3HAV1//TLR8//OASL1//OAS3//ISG15//FKBP4//LIF//MMP9//PTGS2//GBP2//GBP3//GBP6//GBP7//CARD9//GBP10//IIGP1//SP110//TLR11//ALB//RIPK1//VCAM1//ETF1//TAP1//IL18//IL1B//NFK…
GO:0071842	cellular component organization at cellular level	Biological process	279	2733	1512	23972	1.61852	5.55541e-17	2.71216e-15	16.2553	MRPL15//MYC//RAD54L//CDCA8//DCLRE1C//SPAG5//MAD2L1//NDC80//SKA1//CENPA//NDE1//BIRC5//DOCK7//TTL//NDEL1//CCNB1//PRPF19//SNRPC//PSIP1//PAXIP1//WRN//NBN//HSPA1A//LATS1//TOP2A//PSRC1//TPPP3//TLK2//ZPBP//ATP7A//JUN//MAPK9//PMAIP1//CALR//CHD1//BAZ1B//SUV39H2//ASF1A//ASF1B//SMARCA4//H2AFY//SET//HIST1H1A//LCP1//BCAR1//KRAS//ROCK1//DIAP2//CORO2A//ABR//FHDC1//SSH1//SSH2//SYNJ1//ARC//PSTPIP2//CCL2//CCL3//SH…
GO:0051707	response to other organism	Biological process	85	503	1512	23972	2.67919	6.27615e-17	3.02999e-15	16.2023	IER3//MPO//CLEC7A//IL23R//CD14//CD24A//IL10//CXCL2//TNFAIP3//MYD88//TLR2//MMP7//ANXA3//CAMP//IFNG//LYZ2//PRG2//SYK//TNF//CEBPE//NLRP1A//PLAC8//CTSG//IRF1//LCN2//XPR1//MST1R//CLEC5A//OAS1G//PVR//ZBP1//POLR3F//IFIH1//ZC3HAV1//TLR8//OASL1//OAS3//ISG15//GBP2//GBP3//GBP6//GBP7//CARD9//GBP10//IIGP1//SP110//TLR11//IL18//IL1B//NFKBIA//CCL2//CCL3//IRAK2//PRDM1//TRIB1//ITGAV//NOTCH1//CEBPB//CCR1//IL12A//IL…
GO:0030154	cell differentiation	Biological process	259	2488	1512	23972	1.65045	8.79243e-17	4.19814e-15	16.0559	DAB2//PLCB1//CCNB1//EPHA2//HEY1//JUNB//CITED2//SMARCA4//SOX18//TGFBR2//PAXIP1//TIPARP//SMO//IHH//LEF1//SPP1//WWOX//ZPBP//NOTCH1//CDON//RTF1//STAT3//ACVR1//HIF1A//CDK5R1//CXCR4//HSP90AA1//NR4A2//NDE1//PEX13//NDEL1//SATB2//IKZF1//HNRNPAB//SNAI1//ITK//PLOD3//VEGFA//CREB3L2//SFRP2//ESR1//XBP1//CLEC5A//PTPRC//IFNG//TNFAIP3//CD24A//FOXP1//ATM//RAG1//5830411N06RIK//PBRM1//PHOX2A//ROCK1//PRDM1//ZFX//RPS6…
GO:0010628	positive regulation of gene expression	Biological process	142	1093	1512	23972	2.05978	8.89214e-17	4.1996e-15	16.051	USF1//NR3C1//BAZ1B//NOTCH1//ACVR1//ARNT//CAMK4//CCNA2//CEBPB//DAB2//DDX5//EGR1//EGR2//ELF1//FOS//FOSL2//HIF1A//NR4A1//HNRNPAB//IFNG//IL10//IL1B//IL6//IRF1//JUN//KLF1//LEF1//CITED2//MYC//NFKBIA//MYCN//NR4A2//KAT2B//PKNOX1//PLCB1//MED1//REL//REST//RFX3//SMARCA4//SNAI1//SOX18//STAT3//TCF7L2//TNF//NR1H3//WNT6//IKZF1//DNAJC2//ETS1//ETS2//MAP3K2//MAPK9//MED14//SERTAD1//ANKRD49//PSRC1//PBRM1//ING2//ZKSC…
GO:0010942	positive regulation of cell death	Biological process	90	554	1512	23972	2.57564	9.58368e-17	4.47754e-15	16.0185	FCGR3//CTSC//PTPRC//IL12A//PNP//TAP1//PVR//CD24A//IL10//MYC//APP//NGFRAP1//BCL2L11//CASP12//CEBPB//DDX19A//NR4A1//IRF1//LEF1//MAL//PRKCD//RIPK1//PHLDA1//TGM2//TNF//ETS1//TNFRSF12A//PMAIP1//SH3RF1//PERP//CYLD//ERN1//WWOX//STK17B//EAF2//SP110//NLRP1A//IL18//ATM//MT1//HMGCR//MAPK9//CD44//NIACR1//IFNG//RBM10//IFI204//NUPR1//ADRB2//CTLA4//ECT2//FAF1//PDIA3//HIF1A//HSPD1//ID3//IER3//IL1B//JUN//LDHA//AN…
GO:0050790	regulation of catalytic activity	Biological process	175	1473	1512	23972	1.8836	1.34599e-16	6.22162e-15	15.871	CCNA2//CCNE1//CDKN1A//CCNL2//CCNL1//CCNO//CCNB1//TNF//FLT1//GADD45B//GADD45G//MAP3K2//MAP3K7//CD74//IL1B//PTPRC//SYK//ITGA1//DUSP2//DUSP8//DUSP1//DUSP10//DUSP5//HSPB1//IL6//TAF7//TRIB1//TRIB2//BCL2L11//F3//HSPD1//MYC//XDH//MAPK9//PMAIP1//MOAP1//NLRP1A//HSPA5//ERN1//NRG1//APP//ADRB2//ADCY4//ITK//CHI3L1//MAP2K4//FGD4//BIRC5//WFDC18//SLPI//SERPINA3G//STFA1//STFA3//SPINK2//SERPINA3F//STFA2L1//SERPINB…
GO:0048869	cellular developmental process	Biological process	271	2651	1512	23972	1.62074	1.48135e-16	6.77521e-15	15.8293	ECT2//MED1//SMARCA4//VPREB1//VPREB2//NRG1//SSH1//DAB2//PLCB1//CCNB1//EPHA2//HEY1//JUNB//CITED2//SOX18//TGFBR2//PAXIP1//TIPARP//SMO//IHH//LEF1//SPP1//WWOX//ZPBP//NOTCH1//CDON//RTF1//STAT3//ACVR1//HIF1A//CDK5R1//CXCR4//HSP90AA1//NR4A2//NDE1//PEX13//NDEL1//SATB2//IKZF1//HNRNPAB//SNAI1//ITK//PLOD3//VEGFA//CREB3L2//SFRP2//ESR1//XBP1//CLEC5A//PTPRC//IFNG//TNFAIP3//CD24A//FOXP1//ATM//RAG1//5830411N06RIK…
GO:0007243	intracellular protein kinase cascade	Biological process	107	728	1512	23972	2.33026	1.6885e-16	7.64224e-15	15.7725	IL18//IL1B//MYC//CCL2//CCL3//TNF//MAP2K4//MAP3K7//MAPK13//MAPK9//NRG1//IRF1//REL//TLR8//TIFA//CARD9//TLR2//FAF1//NFKBIA//NFKBIB//MYD88//PTGER4//TRIB1//IRAK4//SYK//FGD4//SOCS3//CNTF//IL15RA//STAT3//IL23R//AKAP11//PDE4D//VEGFA//DUSP10//HMGCR//IL1A//PTGS2//CYLD//LIF//OSM//IFNG//IL22RA2//CSF1R//IL6//IL12A//HSPB1//TICAM2//ECT2//PLK2//TGM2//UBD//TRIM13//MIER1//ZC3HAV1//SECTM1A//ESR1//TNFAIP3//ZMYND11//…
GO:0000279	M phase	Biological process	78	446	1512	23972	2.77276	1.71148e-16	7.66638e-15	15.7666	SPAG5//MAD2L1//CDCA8//NDC80//SKA1//CCNB1//DDX4//SYCP3//MSH3//TOP2A//KIF11//STMN1//PLK2//CDCA5//NIPBL//BIRC5//BUB1//BUB1B//CCNA2//CDK1//LATS1//SEPT2//NUDC//AURKA//USP9X//CDC6//PSRC1//NDE1//CLTC//SETD8//UBE2C//PDS5A//FAM83D//TPX2//SEH1L//SGOL1//KIF2C//CEP55//CLASP2//MCMBP//NCAPH//SKA3//CENPE//PHF13//DYNC1LI1//ERCC6L//USP37//CDC27//ATM//TPR//NPM2//MKI67//RAD51//RSPH1//NBN//RBM7//SGOL2//BOLL//MND1//U…
GO:0022403	cell cycle phase	Biological process	95	608	1512	23972	2.47727	1.75096e-16	7.7632e-15	15.7567	SPAG5//MAD2L1//CLSPN//ACVR1//CDKN1A//PLK3//PLK2//CDCA5//RPS6KB1//USP37//PHF8//MCMBP//APP//DNAJC2//BIRC5//LATS1//PLCB1//CDCA8//NDC80//SKA1//KLF11//CCNB1//DDX4//SYCP3//MSH3//TOP2A//KIF11//STMN1//NIPBL//BUB1//BUB1B//CCNA2//CDK1//SEPT2//NUDC//AURKA//USP9X//CDC6//PSRC1//NDE1//CLTC//SETD8//UBE2C//PDS5A//FAM83D//TPX2//SEH1L//SGOL1//KIF2C//CEP55//CLASP2//NCAPH//SKA3//CENPE//PHF13//DYNC1LI1//ERCC6L//DBF4/…
GO:0050793	regulation of developmental process	Biological process	170	1427	1512	23972	1.88876	2.99207e-16	1.31319e-14	15.524	HIF1A//NOTCH1//VEGFA//SMO//TGFBR2//IFNG//CD24A//CSF1R//GNA13//ICAM1//IL6//CCL2//CCL3//SH3KBP1//ARHGAP15//FGD4//OMA1//LEF1//SNAI1//SFRP2//PRKCH//MSR1//MAPK9//ITGAV//NFKBIA//SIK1//NDEL1//HTR7//LIF//INPP5E//SCARF1//IL15RA//IL1B//INPP5J//SYNJ1//CDON//CXCL10//PDE3B//ROCK1//SMARCA4//STAT3//MED14//MED7//NIPBL//RTF1//ARC//WTIP//CAMSAP1//BMP2K//TXLNG//ACVR1//ADRB2//PKDCC//CCR1//TTL//NRP1//C1QC//XDH//TCF7L…
GO:0071841	cellular component organization or biogenesis at cellular level	Biological process	285	2853	1512	23972	1.58378	4.16944e-16	1.80742e-14	15.3799	MRPL15//RPF1//UTP14A//UTP14B//ISG20L2//SDAD1//MYC//RAD54L//CDCA8//DCLRE1C//SPAG5//MAD2L1//NDC80//SKA1//CENPA//NDE1//BIRC5//DOCK7//TTL//NDEL1//CCNB1//PRPF19//SNRPC//PSIP1//PAXIP1//WRN//NBN//HSPA1A//LATS1//TOP2A//PSRC1//TPPP3//TLK2//ZPBP//ATP7A//JUN//MAPK9//PMAIP1//CALR//CHD1//BAZ1B//SUV39H2//ASF1A//ASF1B//SMARCA4//H2AFY//SET//HIST1H1A//LCP1//BCAR1//KRAS//ROCK1//DIAP2//CORO2A//ABR//FHDC1//SSH1//SSH…
GO:0043068	positive regulation of programmed cell death	Biological process	87	538	1512	23972	2.56383	4.20136e-16	1.80742e-14	15.3766	FCGR3//CTSC//PTPRC//IL12A//PNP//TAP1//PVR//CD24A//IL10//MYC//APP//NGFRAP1//BCL2L11//CASP12//CEBPB//DDX19A//NR4A1//IRF1//LEF1//MAL//PRKCD//RIPK1//PHLDA1//TGM2//TNF//ETS1//TNFRSF12A//PMAIP1//SH3RF1//PERP//CYLD//ERN1//WWOX//STK17B//EAF2//SP110//NLRP1A//IL18//ATM//MT1//HMGCR//MAPK9//CD44//NIACR1//IFNG//RBM10//IFI204//NUPR1//ADRB2//CTLA4//ECT2//FAF1//PDIA3//HIF1A//HSPD1//ID3//IER3//IL1B//JUN//LDHA//AN…
GO:0051234	establishment of localization	Biological process	317	3277	1512	23972	1.53368	5.28562e-16	2.25157e-14	15.2769	IFNG//NFKBIA//TNF//CENPA//NDC80//NDE1//CUX1//GOLGA5//FCGR3//SYK//EDN1//ADRB2//SIK1//GTF2H2//SEPT2//RSPO1//VEGFA//APOA2//IL10//MMP7//CD74//ANPEP//SYNJ1//ARF4//MARCKSL1//SEC22B//STX3//VAMP4//TMED2//ARFGAP3//KDELR2//CLTC//AP2B1//SCFD1//STON1//SEC24A//SFT2D2//ARCN1//MPPE1//ARFGAP1//PICALM//KPNA3//STAT3//TXNIP//L7RN6//IPO7//CAR2//CAV2//XPOT//YWHAQ//CALR//EGR2//XPO7//AHCYL1//EXOC4//SSR3//SRP54A//FOLR1/…
GO:0051246	regulation of protein metabolic process	Biological process	155	1264	1512	23972	1.94418	5.73667e-16	2.41998e-14	15.2413	CCNA2//CCNE1//CDKN1A//CCNL2//CCNL1//CCNO//CCNB1//TNF//FLT1//GADD45B//GADD45G//MAP3K2//MAP3K7//CD74//IL1B//PTPRC//SYK//ITGA1//DUSP2//DUSP8//DUSP1//DUSP10//DUSP5//PAXIP1//SOCS3//HSPA4//GBP4//XDH//DNAJC10//CAMP//CSF1R//DAB2//HSPA2//KRAS//PIK3R1//VEGFA//MAP2K4//MAPK9//CDON//PELI2//EIF4G3//C3//APP//PPP1R15A//RGS2//EIF4E2//IREB2//EIF4E3//NCBP2//RPS6KB1//BOLL//PPP1R15B//PAIP1//EIF2A//LSM14B//GATC//HSPB1…
GO:0007275	multicellular organismal development	Biological process	336	3534	1512	23972	1.50739	6.39117e-16	2.67016e-14	15.1944	ACP2//EDN1//EPHA2//IHH//LGALS3//MMP9//SERP1//MYCN//FLT1//GNA13//HBEGF//HIF1A//HSPB1//IL18//ITGAV//JUN//ANPEP//NRP1//PIK3CA//PKNOX1//MED1//PTGS2//CCL2//SOX18//SYK//TNFAIP2//VEGFA//WARS//MAP3K7//TNFRSF12A//ECSCR//SHB//ZC3H12A//ZFX//ESR1//PLEKHA1//ATP7A//COL3A1//HEY1//CITED2//TCF7L2//JMJD6//ACVR1//CXCR4//LEF1//SFRP2//TGFBR2//JUNB//SMARCA4//PAXIP1//TIPARP//SMO//CD44//MYC//WNT6//BCL2L11//PRDM1//COQ7//…
GO:0051254	positive regulation of RNA metabolic process	Biological process	133	1020	1512	23972	2.0673	6.80861e-16	2.81747e-14	15.1669	USF1//NR3C1//BAZ1B//NOTCH1//ACVR1//ARNT//CAMK4//CCNA2//CEBPB//DAB2//DDX5//EGR1//EGR2//ELF1//FOS//FOSL2//HIF1A//NR4A1//HNRNPAB//IFNG//IL10//IL1B//IL6//IRF1//JUN//KLF1//LEF1//CITED2//MYC//NFKBIA//MYCN//NR4A2//KAT2B//PKNOX1//PLCB1//MED1//REL//REST//RFX3//SMARCA4//SNAI1//SOX18//STAT3//TCF7L2//TNF//NR1H3//WNT6//IKZF1//DNAJC2//ETS1//ETS2//MAP3K2//MAPK9//MED14//SERTAD1//ANKRD49//PSRC1//PBRM1//ING2//ZKSC…
GO:0043065	positive regulation of apoptotic process	Biological process	86	533	1512	23972	2.55814	7.13555e-16	2.9249e-14	15.1466	FCGR3//CTSC//PTPRC//IL12A//PNP//TAP1//PVR//CD24A//IL10//MYC//APP//NGFRAP1//BCL2L11//CASP12//CEBPB//DDX19A//NR4A1//IRF1//LEF1//MAL//PRKCD//RIPK1//PHLDA1//TGM2//TNF//ETS1//TNFRSF12A//PMAIP1//SH3RF1//PERP//CYLD//ERN1//WWOX//STK17B//EAF2//SP110//NLRP1A//IL18//ATM//MT1//HMGCR//MAPK9//CD44//NIACR1//IFNG//RBM10//IFI204//NUPR1//CDK5R1//EGR1//NR3C1//JUN//NCF2//CCL3//MAP2K4//ITGA1//NFKBID//DDX5//SIK1//NR4A…
GO:0002684	positive regulation of immune system process	Biological process	75	430	1512	23972	2.76532	7.66066e-16	3.1108e-14	15.1157	C3//FCGR3//FCNB//IL12A//PNP//PTPRC//TAP1//TLR2//CLEC7A//MAPKAPK3//RPS6KA3//CD74//TNFRSF13C//FOXP1//TGFBR2//CXCL10//ICAM1//MAP3K7//HSPD1//MYD88//CD44//IL23R//CD24A//PVR//TNF//C4B//CFB//C1RA//CFP//C1RL//CCL2//CACNB3//CD247//ITK//SKAP1//TRAT1//CDKN1A//CD80//IL18//IL15RA//IRF1//IHH//TNFAIP3//NFKBIA//NR1H3//ADK//IFNG//IL1B//IL6//VCAM1//ADORA2B//SYK//POLR3F//TLR8//CARD9//PRDM1//H2-AA//H2-DMA//HSP90AA1/…
GO:0071345	cellular response to cytokine stimulus	Biological process	54	250	1512	23972	3.42457	9.55463e-16	3.84397e-14	15.0198	CD24A//IRAK2//PTPRC//CD74//CSF1R//CSF2RB//CSF2RB2//GFRA4//IL12RB2//IL13RA1//IL1A//IL1B//IL1R1//IL1R2//IL1RAP//IL6//KRAS//MYD88//CCL2//STAT3//IIGP1//IL17RC//IL23R//IL22RA2//IRAK4//TNF//OAS1G//GBP2//IFI204//TGTP1//TREX1//IFI202B//GBP3//GBP6//PYHIN1//GM4951//PLCB1//CXCR1//IRF1//MED1//NLRC5//IFITM3//CXCR4//CCR1//CNTF//EGR1//GBP4//GBP8//GBP5//GBP7//GBP10//IL17A//IFNG//LEF1
GO:0008104	protein localization	Biological process	161	1342	1512	23972	1.90207	1.07331e-15	4.27846e-14	14.9693	IFNG//NFKBIA//TNF//APOA2//IL10//KPNA3//STAT3//TXNIP//L7RN6//IPO7//YWHAQ//CALR//EGR2//XPO7//AHCYL1//EXOC4//SSR3//SRP54A//FOLR1//KDELR2//ANKRD13C//SCARB2//SNX16//CASK//CD74//RASL2-9//STAM//STX3//TMED2//TOMM7//CLTC//AP2B1//XPOT//STON1//SEC24A//ARCN1//TNPO1//JUN//TOB1//FAF1//NFKBIB//NDC80//SGOL1//CENPE//CXCL10//ERP29//ARF4//ECT2//DDX19A//H2-DMA//NUP50//PPT1//RAB33B//RAB34//SEC22B//TAP1//SERP1//SEC61A…
GO:0048856	anatomical structure development	Biological process	333	3516	1512	23972	1.50158	1.57765e-15	6.23174e-14	14.802	ECT2//MED1//SMARCA4//VPREB1//VPREB2//NRG1//SSH1//DAB2//ACP2//EDN1//EPHA2//IHH//LGALS3//MMP9//SERP1//MYCN//FLT1//GNA13//HBEGF//HIF1A//HSPB1//IL18//ITGAV//JUN//ANPEP//NRP1//PIK3CA//PKNOX1//PTGS2//CCL2//SOX18//SYK//TNFAIP2//VEGFA//WARS//MAP3K7//TNFRSF12A//ECSCR//SHB//ZC3H12A//ZFX//ESR1//PLEKHA1//PLCB1//CCNB1//ATP7A//COL3A1//HEY1//CITED2//TCF7L2//JMJD6//ACVR1//CXCR4//LEF1//SFRP2//TGFBR2//JUNB//PAXIP1…
GO:0002521	leukocyte differentiation	Biological process	64	338	1512	23972	3.00204	1.89131e-15	7.40338e-14	14.7232	IKZF1//ITK//IFNG//TNFAIP3//CD24A//FOXP1//ATM//RAG1//5830411N06RIK//PIK3R1//PTPRC//HDAC9//DCLRE1C//EGR1//PKNOX1//LEF1//IFI204//JUN//MED1//VEGFA//PLCB1//CEBPE//CSF1R//EFNA2//EPHA2//JUNB//TNF//TFRC//CD300LF//CITED2//C1QC//IL15RA//IRF1//RORC//JMJD6//IHH//NFKBID//ATP7A//PTGER4//CAMK4//TGFBR2//UBD//SYK//SATB1//H2-DMA//CD74//GADD45G//PRDM1//PNP//H2-AA//HSP90AA1//CTLA4//IL6//LIF//MYC//CCL3//TOB2//PILRB1/…
GO:0006468	protein phosphorylation	Biological process	145	1168	1512	23972	1.96824	1.97966e-15	7.68001e-14	14.7034	CCNA2//CCNE1//CDKN1A//CCNL2//CCNL1//CCNO//CCNB1//TNF//FLT1//GADD45B//GADD45G//MAP3K2//MAP3K7//CD74//IL1B//PTPRC//SYK//ITGA1//DUSP2//DUSP8//DUSP1//DUSP10//DUSP5//SOCS3//HSPA4//GBP4//XDH//DNAJC10//CAMP//CSF1R//DAB2//HSPA2//KRAS//PIK3R1//VEGFA//MAP2K4//MAPK9//CDON//PELI2//EIF4G3//HSPB1//IL6//TAF7//TRIB1//TRIB2//ATM//HSPA5//ERN1//NRG1//APP//TGFBR2//CHI3L1//TLR2//FGD4//PPEF2//ACVR1//CDK1//BAZ1B//PIM3/…
GO:0009966	regulation of signal transduction	Biological process	178	1561	1512	23972	1.80788	3.73772e-15	1.4372e-13	14.4274	CD74//IL1B//PTPRC//SYK//TNF//MAP3K7//ITGA1//DUSP2//DUSP8//DUSP1//DUSP10//DUSP5//CD24A//IRAK2//GTF2H2//ADRB2//APP//CHI3L1//FAF1//NFKBIA//NFKBIB//MAP2K4//FGD4//PLCB1//PDE4D//VEGFA//SH3RF1//EIF2A//SHB//ACVR1//SOCS3//IHH//RGS2//RGS9BP//F3//AKAP11//SLC9A3R2//CNTF//FLT1//CAV2//TRAT1//PRKCD//LEF1//SFRP2//CSNK2A1//TLR2//RSPO1//WWOX//ING2//NR3C1//HSPA5//SKIL//STRAP//SKOR1//NOTCH1//TCF7L2//TOB1//HIF1A//PRD…
GO:0045893	positive regulation of transcription, DNA-dependent	Biological process	129	998	1512	23972	2.04933	3.7761e-15	1.43922e-13	14.423	USF1//NR3C1//BAZ1B//NOTCH1//INSIG1//EIF2A//PHF8//ACVR1//ADRB2//APP//PHOX2A//ARNT//ATF2//CASK//CEBPB//DDX5//EGR1//EGR2//EGR4//ELF1//EPC1//ESR1//FOS//GABPA//HIF1A//NR4A1//HNRNPK//IFNG//IHH//IL10//IL17A//IL1A//IL1B//IL6//IRF1//JUN//LDB2//LEF1//LIF//LMO4//MEOX1//MYC//MYD88//NCOA3//NFIX//NFKBIA//MYCN//NR4A3//NR4A2//OSM//KAT2B//PIK3R1//PKNOX1//MED1//RFX3//RIPK1//CCL3//SFRP2//SMARCA4//SOX18//STAT3//TCF7…
GO:0048731	system development	Biological process	291	3002	1512	23972	1.53686	9.47788e-15	3.58099e-13	14.0233	ACP2//EDN1//EPHA2//IHH//LGALS3//MMP9//SERP1//MYCN//FLT1//GNA13//HBEGF//HIF1A//HSPB1//IL18//ITGAV//JUN//ANPEP//NRP1//PIK3CA//PKNOX1//MED1//PTGS2//CCL2//SOX18//SYK//TNFAIP2//VEGFA//WARS//MAP3K7//TNFRSF12A//ECSCR//SHB//ZC3H12A//ZFX//ESR1//PLEKHA1//ATP7A//COL3A1//HEY1//CITED2//TCF7L2//JMJD6//ACVR1//CXCR4//LEF1//SFRP2//TGFBR2//JUNB//SMARCA4//PAXIP1//TIPARP//SMO//STAT3//CDK5R1//HSP90AA1//NR4A2//NDE1//P…
GO:0031324	negative regulation of cellular metabolic process	Biological process	149	1239	1512	23972	1.90663	1.14621e-14	4.29334e-13	13.9407	PRDM1//CALR//PLK3//CRY1//CUX1//DACH1//DDX5//EDN1//EGR1//EPC1//GABPA//HEY1//ID3//IFNG//LEF1//MDM4//GBP4//CITED2//SIK1//MYC//NFIL3//NFIX//NOTCH1//PER1//MED1//REST//SATB1//SKIL//SMARCA4//SNAI1//BHLHE40//STRAP//TCF7L2//TDG//TGIF1//TLE4//TNF//NR1H3//WNT10A//WNT6//ZFP148//ZFP36//IKZF1//TAF7//TXNIP//SAP30//SETD8//NIPBL//RTF1//HDAC9//TRPS1//FOXP1//KLF11//SKOR1//SATB2//ZBTB10//SAMD11//RBM10//SMO//ZBED6//D…
GO:0045184	establishment of protein localization	Biological process	133	1059	1512	23972	1.99117	1.30353e-14	4.84088e-13	13.8849	IFNG//NFKBIA//TNF//APOA2//IL10//KPNA3//STAT3//TXNIP//L7RN6//IPO7//YWHAQ//CALR//EGR2//XPO7//AHCYL1//EXOC4//SSR3//SRP54A//FOLR1//SCARB2//SNX16//CASK//CD74//RASL2-9//STAM//STX3//TMED2//TOMM7//CLTC//AP2B1//XPOT//STON1//SEC24A//ARCN1//TNPO1//JUN//TOB1//FAF1//NFKBIB//CXCL10//ERP29//ARF4//ECT2//DDX19A//H2-DMA//NUP50//PPT1//RAB33B//RAB34//SEC22B//TAP1//SERP1//SEC61A1//RABEP1//VPS35//SLC15A3//ARFGAP3//SYS…
GO:0006810	transport	Biological process	307	3222	1512	23972	1.51066	1.34875e-14	4.96636e-13	13.8701	IFNG//NFKBIA//TNF//CUX1//GOLGA5//FCGR3//SYK//EDN1//ADRB2//SIK1//GTF2H2//SEPT2//RSPO1//VEGFA//APOA2//IL10//MMP7//CD74//ANPEP//SYNJ1//ARF4//MARCKSL1//SEC22B//STX3//VAMP4//TMED2//ARFGAP3//KDELR2//CLTC//AP2B1//SCFD1//STON1//SEC24A//SFT2D2//ARCN1//MPPE1//ARFGAP1//PICALM//KPNA3//STAT3//TXNIP//L7RN6//IPO7//CAR2//CAV2//XPOT//YWHAQ//CALR//EGR2//XPO7//AHCYL1//EXOC4//SSR3//SRP54A//FOLR1//SCARB2//SNX16//ATP2…
GO:0015031	protein transport	Biological process	129	1017	1512	23972	2.01104	1.59153e-14	5.81109e-13	13.7982	IFNG//NFKBIA//TNF//APOA2//IL10//KPNA3//STAT3//TXNIP//L7RN6//IPO7//YWHAQ//CALR//EGR2//XPO7//AHCYL1//EXOC4//SSR3//SRP54A//FOLR1//SCARB2//SNX16//CASK//CD74//RASL2-9//STAM//STX3//TMED2//TOMM7//CLTC//AP2B1//XPOT//STON1//SEC24A//ARCN1//TNPO1//JUN//TOB1//FAF1//NFKBIB//CXCL10//ERP29//PEX13//TAP1//CD24A//LCP1//CDKN1A//CDK1//HSP90AB1//HSP90AA1//IL6//MED1//TCF7L2//SFRP2//EMD//ECT2//SMO//GBP4//IL1B//PTGS2//T…
GO:0050896	response to stimulus	Biological process	571	6946	1512	23972	1.30333	1.79137e-14	6.48624e-13	13.7468	ATM//NBN//TIPRL//CLSPN//PDK3//IL18//IL1B//MYC//CCL2//CCL3//TNF//MAP2K4//MAP3K7//MAPK13//MAPK9//NRG1//CD74//PTPRC//SYK//ITGA1//DUSP2//DUSP8//DUSP1//DUSP10//DUSP5//PLK3//USF1//MSH3//RAD51//RAD54L//FAN1//WRN//POLH//COQ7//IER3//IL1A//ALS2//ARNT//HYOU1//CD24A//EDN1//FLT1//FOSL2//HIF1A//CITED2//NR4A2//PAK1//HSP90B1//VEGFA//UBQLN1//WTIP//EGLN1//ACOT2//P2RX3//ECE1//FCGR3//C3//ATP7A//JUN//PMAIP1//FCNB//MP…
GO:0001817	regulation of cytokine production	Biological process	63	345	1512	23972	2.89517	1.83138e-14	6.57633e-13	13.7372	IL10//TNF//HILPDA//MAP3K7//APOA2//IL6//CCL2//ADORA2B//ARNT//C3//HIF1A//IL1A//IL1B//PTGS2//IRF1//ZC3HAV1//ZFP36//GBP4//TNFAIP3//MEFV//IL23R//TLR2//TIGIT//LEF1//IFNG//IL12A//CIDEA//IL18//MAPK9//HSPD1//IFIH1//POLR3F//IL12RB2//HSPB1//PLCB1//MYD88//IL17A//MAPK13//CARD9//RIPK1//CD14//CCL3//CCL4//CLEC7A//CD24A//ATF2//FCGR3//TNFRSF13C//TLR8//TRIB2//REL//SYK//CEBPB//PTGER4//CLEC5A//CLEC4E//TRIM16//NLRP1A/…
GO:0032268	regulation of cellular protein metabolic process	Biological process	134	1080	1512	23972	1.96713	2.63182e-14	9.37316e-13	13.5797	CCNA2//CCNE1//CDKN1A//CCNL2//CCNL1//CCNO//CCNB1//TNF//FLT1//GADD45B//GADD45G//MAP3K2//MAP3K7//CD74//IL1B//PTPRC//SYK//ITGA1//DUSP2//DUSP8//DUSP1//DUSP10//DUSP5//PAXIP1//SOCS3//HSPA4//GBP4//XDH//DNAJC10//CAMP//CSF1R//DAB2//HSPA2//KRAS//PIK3R1//VEGFA//MAP2K4//MAPK9//CDON//PELI2//EIF4G3//APP//PPP1R15A//RGS2//EIF4E2//IREB2//EIF4E3//NCBP2//RPS6KB1//BOLL//PPP1R15B//PAIP1//EIF2A//LSM14B//GATC//HSPB1//IL…
GO:0009892	negative regulation of metabolic process	Biological process	161	1405	1512	23972	1.81678	5.96876e-14	2.10848e-12	13.2241	PRDM1//CALR//PLK3//CRY1//CUX1//DACH1//DDX5//EDN1//EGR1//EPC1//GABPA//HEY1//ID3//IFNG//LEF1//MDM4//GBP4//CITED2//SIK1//MYC//NFIL3//NFIX//NOTCH1//PER1//MED1//REST//SATB1//SKIL//SMARCA4//SNAI1//BHLHE40//STRAP//TCF7L2//TDG//TGIF1//TLE4//TNF//NR1H3//WNT10A//WNT6//ZFP148//ZFP36//IKZF1//TAF7//TXNIP//SAP30//SETD8//NIPBL//RTF1//HDAC9//TRPS1//FOXP1//KLF11//SKOR1//SATB2//ZBTB10//SAMD11//RBM10//SMO//ZBED6//D…
GO:0030097	hemopoiesis	Biological process	81	526	1512	23972	2.44147	7.02358e-14	2.46109e-12	13.1534	IKZF1//ITK//CITED2//PTPRC//IFNG//TNFAIP3//CD24A//FOXP1//ATM//RAG1//5830411N06RIK//CCR1//TET2//PIK3R1//HDAC9//DCLRE1C//EGR1//PKNOX1//KLF1//PLCB1//TRIM10//AHSP//LEF1//IFI204//JUN//MED1//VEGFA//CEBPE//CSF1R//EFNA2//EPHA2//JUNB//TNF//TFRC//CD300LF//C1QC//IL15RA//IRF1//RORC//JMJD6//IHH//NFKBID//HIF1A//TGFBR2//PIP4K2A//ATP7A//PTGER4//CAMK4//UBD//SYK//SATB1//H2-DMA//CD74//GADD45G//PRDM1//PNP//H2-AA//HSP…
GO:0000278	mitotic cell cycle	Biological process	81	530	1512	23972	2.42305	1.0673e-13	3.70994e-12	12.9717	SPAG5//MAD2L1//CLSPN//ACVR1//CDKN1A//PLK3//PLK2//CDCA5//RPS6KB1//USP37//PHF8//MCMBP//APP//DNAJC2//BIRC5//LATS1//PLCB1//CDCA8//NDC80//SKA1//KLF11//CENPA//NDE1//CCNB1//STMN1//NIPBL//BUB1//BUB1B//CCNA2//CDK1//KIF11//SEPT2//NUDC//AURKA//SYCP3//USP9X//CDC6//PSRC1//CLTC//SETD8//UBE2C//PDS5A//FAM83D//TPX2//SEH1L//SGOL1//KIF2C//CEP55//CLASP2//NCAPH//SKA3//CENPE//PHF13//DYNC1LI1//ERCC6L//DBF4//CDC27//ATM/…
GO:0006366	transcription from RNA polymerase II promoter	Biological process	145	1229	1512	23972	1.87055	1.2423e-13	4.28395e-12	12.9058	KLF11//PRDM1//CALR//PLK3//CRY1//CUX1//DACH1//DDX5//EDN1//EGR1//EPC1//GABPA//HEY1//ID3//IFNG//LEF1//MDM4//GBP4//CITED2//SIK1//MYC//NFIL3//NFIX//NOTCH1//PER1//MED1//REST//SATB1//SKIL//SMARCA4//SNAI1//BHLHE40//STRAP//TCF7L2//TDG//TGIF1//TLE4//TNF//NR1H3//WNT10A//WNT6//ZFP148//ZFP36//IKZF1//TAF7//TXNIP//SAP30//SETD8//NIPBL//RTF1//HDAC9//TRPS1//FOXP1//SKOR1//SATB2//ZBTB10//SAMD11//RBM10//SMO//ZBED6//U…
GO:0006357	regulation of transcription from RNA polymerase II promoter	Biological process	141	1185	1512	23972	1.88648	1.44962e-13	4.95953e-12	12.8387	KLF11//PRDM1//CALR//PLK3//CRY1//CUX1//DACH1//DDX5//EDN1//EGR1//EPC1//GABPA//HEY1//ID3//IFNG//LEF1//MDM4//GBP4//CITED2//SIK1//MYC//NFIL3//NFIX//NOTCH1//PER1//MED1//REST//SATB1//SKIL//SMARCA4//SNAI1//BHLHE40//STRAP//TCF7L2//TDG//TGIF1//TLE4//TNF//NR1H3//WNT10A//WNT6//ZFP148//ZFP36//IKZF1//TAF7//TXNIP//SAP30//SETD8//NIPBL//RTF1//HDAC9//TRPS1//FOXP1//SKOR1//SATB2//ZBTB10//SAMD11//RBM10//SMO//ZBED6//U…
GO:0002520	immune system development	Biological process	87	595	1512	23972	2.31822	1.67595e-13	5.68906e-12	12.7757	IKZF1//ITK//CITED2//PTPRC//IFNG//TNFAIP3//CD24A//FOXP1//ATM//RAG1//5830411N06RIK//TGFBR2//RORC//MSH3//CSF1R//PKNOX1//VPREB1//4632434I11RIK//TIPARP//AHSP//TTC7//PICALM//CCR1//TET2//PIK3R1//HDAC9//DCLRE1C//EGR1//KLF1//PLCB1//TRIM10//LEF1//IFI204//JUN//MED1//VEGFA//CEBPE//EFNA2//EPHA2//JUNB//TNF//TFRC//CD300LF//C1QC//IL15RA//IRF1//JMJD6//IHH//NFKBID//HIF1A//PIP4K2A//ATP7A//PTGER4//CAMK4//UBD//SYK//S…
GO:0010605	negative regulation of macromolecule metabolic process	Biological process	152	1321	1512	23972	1.82429	2.32879e-13	7.84388e-12	12.6329	PRDM1//CALR//PLK3//CRY1//CUX1//DACH1//DDX5//EDN1//EGR1//EPC1//GABPA//HEY1//ID3//IFNG//LEF1//MDM4//GBP4//CITED2//SIK1//MYC//NFIL3//NFIX//NOTCH1//PER1//MED1//REST//SATB1//SKIL//SMARCA4//SNAI1//BHLHE40//STRAP//TCF7L2//TDG//TGIF1//TLE4//TNF//NR1H3//WNT10A//WNT6//ZFP148//ZFP36//IKZF1//TAF7//TXNIP//SAP30//SETD8//NIPBL//RTF1//HDAC9//TRPS1//FOXP1//KLF11//SKOR1//SATB2//ZBTB10//SAMD11//RBM10//SMO//ZBED6//D…
GO:0023051	regulation of signaling	Biological process	192	1813	1512	23972	1.67902	3.54116e-13	1.18356e-11	12.4509	CD74//IL1B//PTPRC//SYK//TNF//MAP3K7//ITGA1//DUSP2//DUSP8//DUSP1//DUSP10//DUSP5//ALS2//TRAT1//ECE1//CD24A//IRAK2//GTF2H2//ADRB2//APP//CHI3L1//FAF1//NFKBIA//NFKBIB//MAP2K4//FGD4//IFNG//PDE3B//RFX3//PLCB1//PDE4D//VEGFA//SH3RF1//EIF2A//SHB//ACVR1//SOCS3//IHH//RGS2//RGS9BP//F3//AKAP11//NR3C1//HTR7//SLC9A3R2//CNTF//FLT1//EDN1//CAV2//PRKCD//LEF1//SFRP2//CSNK2A1//TLR2//RSPO1//WWOX//ING2//HSPA5//SKIL//STR…
GO:0002252	immune effector process	Biological process	62	360	1512	23972	2.7305	4.50507e-13	1.49424e-11	12.3463	FCGR3//C3//FCNB//CTSC//PTPRC//IL12A//PNP//TAP1//IL23R//SYK//TYROBP//TLR2//LCP1//ICAM1//IFNG//TNFAIP3//CLEC7A//HSPD1//FOXP1//MPO//MAP3K7//APOA2//IL10//TNF//CD24A//PVR//C4B//CFB//C1RA//CFP//C1RL//H2-DMA//CD74//MYD88//PRKCD//ATP7A//PTGER4//ADORA2B//CCL3//ANXA3//ABR//LEF1//GADD45G//NBN//IRF1//IL6//PAXIP1//GBP4//ZC3HAV1//CXCL10//CXCL9//OAS1G//SAMHD1//IFITM3//IFITM2//TLR8//OAS3//CARD9//DUSP10//CTSG//RO…
GO:0048534	hemopoietic or lymphoid organ development	Biological process	83	565	1512	23972	2.32907	4.75034e-13	1.56365e-11	12.3233	IKZF1//ITK//CITED2//PTPRC//IFNG//TNFAIP3//CD24A//FOXP1//ATM//RAG1//5830411N06RIK//RORC//CSF1R//PKNOX1//VPREB1//4632434I11RIK//TIPARP//AHSP//TTC7//PICALM//CCR1//TET2//PIK3R1//HDAC9//DCLRE1C//EGR1//KLF1//PLCB1//TRIM10//LEF1//IFI204//JUN//MED1//VEGFA//CEBPE//EFNA2//EPHA2//JUNB//TNF//TFRC//CD300LF//C1QC//IL15RA//IRF1//JMJD6//IHH//NFKBID//HIF1A//TGFBR2//PIP4K2A//ATP7A//PTGER4//CAMK4//UBD//SYK//SATB1//…
GO:0001819	positive regulation of cytokine production	Biological process	41	181	1512	23972	3.59135	5.19987e-13	1.6969e-11	12.284	MAP3K7//ADORA2B//ARNT//C3//HIF1A//IL1A//IL1B//PTGS2//IRF1//ZC3HAV1//IL18//IL6//TNF//TLR2//MAPK9//HSPD1//IFIH1//POLR3F//IL12A//IL12RB2//IL23R//HSPB1//TIGIT//IFNG//PLCB1//MYD88//IL17A//MAPK13//CARD9//RIPK1//CD14//CCL3//CCL4//CLEC7A//ATF2//TRIM16//NLRP1A//CD74//CSF1R//IL17RC//HILPDA
GO:0051726	regulation of cell cycle	Biological process	83	566	1512	23972	2.32495	5.23325e-13	1.6969e-11	12.2812	CLSPN//ATM//NBN//TIPRL//CCNA2//CCNE1//CDKN1A//CCNL2//CCNL1//CCNO//CCNB1//CALR//IFNG//IL12A//IRF1//MYC//SKIL//TCF7L2//SESN3//ERN1//BUB1//CENPE//DBF4//PLK2//MAD2L1//TPR//CDK1//NPM2//SIK1//THAP1//CYLD//PIM3//TXLNG//CHORDC1//TMEM67//USP47//BIRC5//UBE2C//DTL//PIM1//HSPA2//LMNB1//CDC7//PTPRC//SLBP//UBD//LATS1//KAT2B//TNFAIP3//PTGS2//ETS1//NUPR1//BCL2L11//NR4A3//LIF//OSM//ESR1//EDN1//IL1A//IL1B//TNF//AP…
GO:0002237	response to molecule of bacterial origin	Biological process	45	213	1512	23972	3.34954	5.39918e-13	1.73774e-11	12.2677	IL18//IL1B//MYD88//NFKBIA//CCL2//CCL3//TNF//IRAK2//PRDM1//TRIB1//ITGAV//TLR2//CARD9//NOTCH1//TNFAIP3//NLRP1A//CEBPB//CCR1//CTSG//IL12A//IL12RB2//IRG1//NCF2//PTAFR//PTGER4//PTGS2//MGST1//DUSP10//1100001G20RIK//MAPKAPK3//ABR//RPS6KA3//IL23R//CD14//GBP2//IFNG//PDE4B//CMPK2//NR1H3//GBP6//PDE4D//GBP10//CD24A//IL10//CXCL2
GO:0071310	cellular response to organic substance	Biological process	112	876	1512	23972	2.02706	5.6642e-13	1.80963e-11	12.2469	CD24A//IRAK2//PTPRC//CD74//MED1//HSPA5//ERN1//BCAR1//PIK3R1//PLCB1//LATS1//CSF1R//CSF2RB//CSF2RB2//GFRA4//IL12RB2//IL13RA1//IL1A//IL1B//IL1R1//IL1R2//IL1RAP//IL6//KRAS//MYD88//CCL2//STAT3//IIGP1//IL17RC//IL23R//IL22RA2//IRAK4//CEBPB//COL3A1//TNF//FLT1//HIF1A//VEGFA//CASP12//IFNG//PPP1R15A//XBP1//SERP1//ERO1L//HERPUD1//DERL3//PAK1//KAT2B//USF1//HDAC9//NCF2//OAS1G//GBP2//IFI204//TGTP1//TREX1//IFI20…
GO:0006954	inflammatory response	Biological process	63	373	1512	23972	2.67784	7.15635e-13	2.26966e-11	12.1453	IL1A//IL1B//FCGR3//C3//CD44//HIF1A//NOTCH1//TNF//AHCY//CD24A//CXCL1//NUPR1//F3//SYK//TNFAIP3//ANXA1//IL6//IL10//ADORA2B//SAA3//STAT3//CCR1//PTGS2//MYD88//ADRB2//IER3//PTGER4//NR1H3//ZFP36//AOAH//MEFV//ABR//HSPD1//CCL3//TGM2//DUSP10//IL17A//IL17RC//C4B//CAMK4//CD14//CSF1R//CXCL10//IL18//ITGAV//ITGB2L//PIK3CD//PTAFR//CCL2//CCL4//CXCL2//TLR2//PLA2G7//CCRL2//CLEC7A//HDAC9//NFKBIZ//CHI3L4//TLR8//IL23R…
GO:0045944	positive regulation of transcription from RNA polymerase II promoter	Biological process	97	718	1512	23972	2.1419	8.65403e-13	2.72476e-11	12.0628	USF1//NOTCH1//INSIG1//EIF2A//HNRNPK//ACVR1//ADRB2//APP//PHOX2A//ARNT//ATF2//CASK//CEBPB//DDX5//EGR1//EGR2//EGR4//ELF1//EPC1//ESR1//FOS//GABPA//NR3C1//HIF1A//NR4A1//IFNG//IHH//IL10//IL17A//IL1A//IL1B//IL6//IRF1//JUN//LDB2//LEF1//LIF//LMO4//MEOX1//MYC//MYD88//NCOA3//NFIX//NFKBIA//MYCN//NR4A3//NR4A2//OSM//KAT2B//PIK3R1//PKNOX1//MED1//RFX3//RIPK1//CCL3//SFRP2//SMARCA4//SOX18//STAT3//TCF7L2//TNF//TOP2…
GO:0001775	cell activation	Biological process	85	592	1512	23972	2.27641	8.80972e-13	2.75383e-11	12.055	PILRB1//JUN//IKZF1//ITK//SYK//TYROBP//TLR2//LCP1//ICAM1//IFNG//TNFAIP3//CD24A//FOXP1//ATM//RAG1//5830411N06RIK//CLEC7A//GNA13//PIK3R1//PTPRC//HDAC9//DCLRE1C//EGR1//PKNOX1//IL10//PRDM1//CTLA4//CDKN1A//CD74//TNFRSF13C//CD80//IL12A//IL18//IL15RA//IRF1//RORC//JMJD6//IHH//NFKBID//LEF1//ATP7A//PTGER4//CXCR4//HSPD1//PRKCD//VPREB1//VPREB2//SHB//ADK//IL1B//IL6//PNP//VCAM1//ITGAV//SATB1//PIK3CD//H2-AA//CAM…
GO:0045321	leukocyte activation	Biological process	78	522	1512	23972	2.36906	1.00664e-12	3.12418e-11	11.9971	PILRB1//JUN//IKZF1//ITK//SYK//TYROBP//TLR2//LCP1//ICAM1//IFNG//TNFAIP3//CD24A//FOXP1//ATM//RAG1//5830411N06RIK//CLEC7A//PIK3R1//PTPRC//HDAC9//DCLRE1C//EGR1//PKNOX1//IL10//PRDM1//CTLA4//CDKN1A//CD74//TNFRSF13C//CD80//IL12A//IL18//IL15RA//IRF1//RORC//JMJD6//IHH//NFKBID//LEF1//ATP7A//PTGER4//CXCR4//HSPD1//PRKCD//VPREB1//VPREB2//SHB//ADK//IL1B//IL6//PNP//VCAM1//ITGAV//SATB1//PIK3CD//H2-AA//CAMK4//TGF…
GO:0010627	regulation of intracellular protein kinase cascade	Biological process	80	544	1512	23972	2.33154	1.19693e-12	3.67584e-11	11.9219	DUSP2//DUSP8//DUSP1//DUSP10//DUSP5//FAF1//NFKBIA//NFKBIB//SYK//MAP2K4//FGD4//AKAP11//PDE4D//VEGFA//HMGCR//IL1A//IL1B//CARD9//CDK5R1//IFNG//LIF//IRF1//IL22RA2//CNTF//CSF1R//IL6//IL12A//HSPB1//TNF//TICAM2//ECT2//MYD88//PLK2//TGM2//UBD//MAP3K7//TRIM13//MIER1//ZC3HAV1//SECTM1A//ESR1//TNFAIP3//ZMYND11//NFKBID//CD24A//PSAP//PPEF2//ADRB2//BNIP2//FLT1//IGFBP4//ITGAV//OSM//PRKCD//PTPRC//CDON//PELI2//EDN1/…
GO:0042325	regulation of phosphorylation	Biological process	102	776	1512	23972	2.08397	1.20131e-12	3.67584e-11	11.9203	CCNA2//CCNE1//CDKN1A//CCNL2//CCNL1//CCNO//CCNB1//TNF//FLT1//GADD45B//GADD45G//MAP3K2//MAP3K7//CD74//IL1B//PTPRC//SYK//ITGA1//DUSP2//DUSP8//DUSP1//DUSP10//DUSP5//SOCS3//HSPA4//GBP4//XDH//DNAJC10//CAMP//CSF1R//DAB2//HSPA2//KRAS//PIK3R1//VEGFA//MAP2K4//MAPK9//CDON//PELI2//EIF4G3//ATP7A//HSPB1//IL6//TAF7//TRIB1//TRIB2//HSPA5//ERN1//NRG1//APP//CHI3L1//FGD4//PPEF2//ACVR1//PIM1//LMNB1//JUN//NBN//ECT2//T…
GO:0051247	positive regulation of protein metabolic process	Biological process	95	704	1512	23972	2.13946	1.60417e-12	4.84909e-11	11.7947	TNF//FLT1//GADD45B//GADD45G//MAP3K2//MAP3K7//CD74//IL1B//PTPRC//SYK//ITGA1//PAXIP1//CAMP//CSF1R//DAB2//HSPA2//KRAS//PIK3R1//VEGFA//MAP2K4//MAPK9//CDON//PELI2//EIF4G3//C3//HSPA5//ERN1//NRG1//CHI3L1//FGD4//ACVR1//IL6//SERP1//UPF3A//RPS6KB1//PAIP1//NIPBL//ADRB2//NDNL2//UBE2D1//NUPR1//PIM1//LMNB1//NBN//ECT2//TGFBR2//TPX2//CLSPN//NFKBIA//UHRF1//NR1H3//TRIB1//TRIB2//CCNB1//CD44//LATS1//LIF//OSM//PAK1//…
GO:0000280	nuclear division	Biological process	54	297	1512	23972	2.88264	1.62581e-12	4.84909e-11	11.7889	SPAG5//MAD2L1//CDCA8//NDC80//SKA1//CCNB1//CDCA5//NIPBL//BIRC5//BUB1//BUB1B//CCNA2//CDK1//KIF11//LATS1//SEPT2//NUDC//AURKA//SYCP3//USP9X//CDC6//PSRC1//NDE1//CLTC//SETD8//UBE2C//PDS5A//FAM83D//TPX2//SEH1L//SGOL1//KIF2C//CEP55//CLASP2//MCMBP//NCAPH//SKA3//CENPE//PHF13//DYNC1LI1//ERCC6L//USP37//CDC27//ATM//TPR//UBD//ESR1//EDN1//IL1A//IL1B//TNF//KIF23//KIF3B//ARHGEF10
GO:0007067	mitosis	Biological process	54	297	1512	23972	2.88264	1.62581e-12	4.84909e-11	11.7889	SPAG5//MAD2L1//CDCA8//NDC80//SKA1//CCNB1//CDCA5//NIPBL//NCAPH//PHF13//PSRC1//SEH1L//CENPE//BUB1B//CDC27//ATM//TPR//KIF11//UBD//ESR1//EDN1//IL1A//IL1B//TNF//KIF23//CDC6//KIF3B//CLTC//ARHGEF10//BIRC5//BUB1//CCNA2//CDK1//LATS1//SEPT2//NUDC//AURKA//SYCP3//USP9X//NDE1//SETD8//UBE2C//PDS5A//FAM83D//TPX2//SGOL1//KIF2C//CEP55//CLASP2//MCMBP//SKA3//DYNC1LI1//ERCC6L//USP37
GO:0048285	organelle fission	Biological process	56	315	1512	23972	2.81858	1.62938e-12	4.84909e-11	11.788	SPAG5//MAD2L1//CDCA8//NDC80//SKA1//CCNB1//CDCA5//NIPBL//BIRC5//BUB1//BUB1B//CCNA2//CDK1//KIF11//LATS1//SEPT2//NUDC//AURKA//SYCP3//USP9X//CDC6//PSRC1//NDE1//CLTC//SETD8//UBE2C//PDS5A//FAM83D//TPX2//SEH1L//SGOL1//KIF2C//CEP55//CLASP2//MCMBP//NCAPH//SKA3//CENPE//PHF13//DYNC1LI1//ERCC6L//USP37//CDC27//ATM//TPR//PEX11A//UBD//ESR1//EDN1//IL1A//IL1B//TNF//KIF23//MARCH5//KIF3B//ARHGEF10
GO:0080134	regulation of response to stress	Biological process	83	579	1512	23972	2.27275	1.7928e-12	5.29911e-11	11.7465	C3//FCGR3//TLR2//CLEC7A//MAPKAPK3//RPS6KA3//IL23R//TNFAIP3//ANXA1//IL6//HSPD1//MYD88//IL12A//PVR//CD24A//IL10//TNF//ADORA2B//SYK//MAP2K4//FGD4//PPP4R2//TRIM13//CCR1//IL1B//PTGS2//DUSP10//HMGCR//IL1A//CARD9//IRF1//NFKBIA//NR1H3//TAP1//EDN1//PAK1//MAP3K7//SFRP2//SETD8//ATM//DDX5//PMAIP1//CD44//CD74//SNAI1//SAMHD1//POLR3F//TLR8//PNP//MAPK9//SH3RF1//ZMYND11//LMNB1//PLCB1//CNTF//NDEL1//SCARF1//GBP4//Z…
GO:0000087	M phase of mitotic cell cycle	Biological process	55	308	1512	23972	2.83116	2.14192e-12	6.28827e-11	11.6692	SPAG5//MAD2L1//CDCA8//NDC80//SKA1//CCNB1//CDCA5//NIPBL//BIRC5//BUB1//BUB1B//CCNA2//CDK1//KIF11//LATS1//SEPT2//NUDC//AURKA//SYCP3//USP9X//CDC6//PSRC1//NDE1//CLTC//SETD8//UBE2C//PDS5A//FAM83D//TPX2//SEH1L//SGOL1//KIF2C//CEP55//CLASP2//MCMBP//NCAPH//SKA3//CENPE//PHF13//DYNC1LI1//ERCC6L//USP37//CDC27//ATM//TPR//NPM2//UBD//ESR1//EDN1//IL1A//IL1B//TNF//KIF23//KIF3B//ARHGEF10
GO:0050776	regulation of immune response	Biological process	61	365	1512	23972	2.64966	2.65044e-12	7.72898e-11	11.5767	C3//FCGR3//FCNB//PTPRC//IL12A//PNP//TAP1//TLR2//CLEC7A//MAPKAPK3//RPS6KA3//TNFAIP3//TNFRSF13C//MAP3K7//APOA2//IL10//TNF//HSPD1//MYD88//IRF1//DUSP10//CD44//CD74//IL23R//CD24A//PVR//C4B//CFB//C1RA//CFP//C1RL//CACNB3//CD247//ITK//SKAP1//TRAT1//NFKBIA//NR1H3//ADORA2B//SYK//ABR//SAMHD1//POLR3F//TLR8//CARD9//IL6//CCR1//PAXIP1//IFNG//CTLA4//COL3A1//CTSG//H2-DMA//BCAR1//PLEKHA1//ELF1//PRKCH//PARP9//MED1/…
GO:0051128	regulation of cellular component organization	Biological process	136	1178	1512	23972	1.8304	3.73454e-12	1.08177e-10	11.4278	PAXIP1//CD44//IGFBP4//IGFBP5//IGFBP7//4932438A13RIK//TLK2//RSPO1//VEGFA//IFNG//CLASP2//CKAP2//BUB1//CENPE//ATM//MAD2L1//TPR//SSH1//SSH2//CSF1R//GNA13//ICAM1//IL6//CCL2//CCL3//SH3KBP1//ARHGAP15//FGD4//EPHA2//HSP90AA1//OMA1//TMED9//ETS1//LEF1//NOTCH1//SNAI1//SFRP2//MAPK9//CHORDC1//TMEM67//PARP10//APOA2//NDEL1//CD24A//HTR7//LIF//INPP5E//SCARF1//IL15RA//IL1B//INPP5J//ARC//WTIP//CAMSAP1//STON1//PICALM…
GO:0048513	organ development	Biological process	220	2220	1512	23972	1.57117	4.3307e-12	1.24615e-10	11.3634	MYCN//VEGFA//ZFX//ESR1//PLEKHA1//STAT3//ACVR1//HIF1A//LEF1//SMO//IKZF1//ANXA4//BCL2L11//IRX3//TIPARP//JMJD6//TET2//HNRNPAB//NOTCH1//SNAI1//ITK//HP//JUN//KLF1//CITED2//MED1//SMARCA4//HSP90AB1//PBRM1//ARNT//PRDM1//CEBPB//TMED2//LDB2//SOX18//WNT10A//ZDHHC21//IHH//CREB3L2//SFRP2//TGFBR2//CDON//PTPRC//IFNG//TNFAIP3//CD24A//FOXP1//ATM//RAG1//5830411N06RIK//BAZ1B//NIPBL//ATF2//NRG1//HEY1//LMO4//CXCR4//T…
GO:0031399	regulation of protein modification process	Biological process	108	860	1512	23972	1.99103	4.64005e-12	1.32638e-10	11.3335	CCNA2//CCNE1//CDKN1A//CCNL2//CCNL1//CCNO//CCNB1//TNF//FLT1//GADD45B//GADD45G//MAP3K2//MAP3K7//CD74//IL1B//PTPRC//SYK//ITGA1//DUSP2//DUSP8//DUSP1//DUSP10//DUSP5//PAXIP1//SOCS3//HSPA4//GBP4//XDH//DNAJC10//CAMP//CSF1R//DAB2//HSPA2//KRAS//PIK3R1//VEGFA//MAP2K4//MAPK9//CDON//PELI2//EIF4G3//HSPB1//IL6//TAF7//TRIB1//TRIB2//HSPA5//ERN1//NRG1//APP//CHI3L1//FGD4//PPEF2//ACVR1//NIPBL//SIAH2//UBQLN1//HERPUD1…
GO:0044093	positive regulation of molecular function	Biological process	120	999	1512	23972	1.90444	5.75812e-12	1.63523e-10	11.2397	TNF//FLT1//GADD45B//GADD45G//MAP3K2//MAP3K7//CD74//IL1B//PTPRC//SYK//ITGA1//BCL2L11//F3//HSPD1//MYC//XDH//MAPK9//PMAIP1//MOAP1//NLRP1A//HSPA5//ERN1//NRG1//ADRB2//ADCY4//ITK//SMO//CHI3L1//MAP2K4//FGD4//PPARGC1B//SFRP2//APP//ADORA2B//GNA13//ARL1//PIM1//HSPA2//LMNB1//HSP90AB1//HSPA4//TCF7L2//HERPUD1//ECT2//TGFBR2//VEGFA//TPX2//CLSPN//STIM2//JUN//PLCB1//MYL4//DNAJB6//DNAJC10//ZC3HAV1//AHSA2//TBC1D1//…
GO:0009967	positive regulation of signal transduction	Biological process	93	699	1512	23972	2.1094	6.21114e-12	1.75243e-10	11.2068	CD74//F3//VEGFA//ACVR1//CNTF//FLT1//CAV2//TRAT1//CSNK2A1//TLR2//RSPO1//ING2//NOTCH1//HIF1A//HMGCR//IL1A//IL1B//CARD9//NCOA3//DDX5//PAK1//MED1//NR1H3//KRAS//CITED2//IFNG//LIF//CSF1R//IL6//IL12A//ECT2//MYD88//PLK2//TGM2//TNF//UBD//MAP3K7//TRIM13//MIER1//ZC3HAV1//SECTM1A//TICAM2//ADRB2//BNIP2//IGFBP4//ITGAV//OSM//PRKCD//PTPRC//CDON//PELI2//ATM//PMAIP1//IGFBP5//ESR1//ECE1//STAT3//IHH//SMO//LMNB1//PLC…
GO:0051094	positive regulation of developmental process	Biological process	92	689	1512	23972	2.117	6.61699e-12	1.85489e-10	11.1793	HIF1A//NOTCH1//VEGFA//SMO//LEF1//SNAI1//PRKCH//MSR1//MAPK9//SYNJ1//ACVR1//ADRB2//PKDCC//IHH//IL15RA//IRF1//HSPA5//PLCB1//NR2C2//EDN1//TCF7L2//PRDM1//PNP//SYK//H2-AA//H2-DMA//CD74//PTPRC//HSP90AA1//CCNE1//SOCS3//JUNB//SFRP2//ADIG//NCOA3//MED1//TRIM16//IL6//ETS1//LIF//JUN//IKZF1//PIK3R1//CDON//BNIP2//ECT2//IFNG//IRX3//TGIF1//PRPF19//TGIF2//CEBPB//HEY1//IFI204//CAR2//CCR1//CSF1R//IL17A//CCL3//TNF//P…
GO:0043069	negative regulation of programmed cell death	Biological process	86	626	1512	23972	2.17809	7.235e-12	2.01513e-10	11.1406	CD44//CD74//BIRC5//CDK1//CEBPB//NR3C1//HSPA5//HSPD1//IL1B//MCL1//PIK3CA//PTMA//CCL2//SPP1//TCF7L2//TNF//TNFAIP3//HSP90B1//VEGFA//CLEC5A//AVEN//AMIGO2//SGK3//NRG1//PGAP2//MT1//MYC//HMGCR//SFRP2//PRKCD//PRKCH//EDN1//ACVR1//ALB//ATM//CDKN1A//PLK3//FABP1//HIF1A//HSPB1//HSPA4//IHH//IL10//IL6//ITGAV//JUN//LEF1//ANXA1//MDM4//NCOA3//NR4A3//NOTCH1//PIK3R1//PIM1//PLAUR//PNP//MED1//PPT1//SIAH2//SNAI1//PLK2/…
GO:0045595	regulation of cell differentiation	Biological process	120	1007	1512	23972	1.88931	9.75212e-12	2.69892e-10	11.0109	HIF1A//NOTCH1//VEGFA//SMO//IFNG//CD24A//LEF1//SNAI1//SFRP2//PRKCH//MSR1//MAPK9//ITGAV//NFKBIA//SIK1//NDEL1//HTR7//LIF//INPP5E//SCARF1//IL15RA//IL1B//INPP5J//SYNJ1//SMARCA4//STAT3//MED14//MED7//NIPBL//RTF1//TTL//NRP1//C1QC//XDH//EFEMP1//IHH//PKDCC//IRF1//NFKBID//LDB2//TCF7L2//LMO4//PTPRC//PRDM1//PNP//SYK//CD74//H2-AA//H2-DMA//HSP90AA1//CTLA4//SKIL//CCNE1//SOCS3//JUNB//TRIB2//INSIG1//ADIG//MAFF//RO…
GO:0043066	negative regulation of apoptotic process	Biological process	85	620	1512	23972	2.1736	1.07233e-11	2.94891e-10	10.9697	CD44//CD74//BIRC5//CDK1//CEBPB//NR3C1//HSPA5//HSPD1//IL1B//MCL1//PIK3CA//PTMA//CCL2//SPP1//TCF7L2//TNF//TNFAIP3//HSP90B1//VEGFA//CLEC5A//AVEN//AMIGO2//SGK3//NRG1//PGAP2//MT1//MYC//HMGCR//SFRP2//PRKCD//PRKCH//EDN1//ATP7A//CNTF//HIF1A//HSPH1//HSP90AB1//JUN//KRAS//NR4A3//NR4A2//PPT1//ROCK1//SET//CDKN1A//IL6//PIK3R1//DUSP1//PDXK//ESR1//RAG1//LEF1//4632434I11RIK//NOTCH1//ACVR1//ALB//ATM//PLK3//FABP1//…
GO:0001932	regulation of protein phosphorylation	Biological process	94	717	1512	23972	2.07855	1.10012e-11	3.00631e-10	10.9586	CCNA2//CCNE1//CDKN1A//CCNL2//CCNL1//CCNO//CCNB1//TNF//FLT1//GADD45B//GADD45G//MAP3K2//MAP3K7//CD74//IL1B//PTPRC//SYK//ITGA1//DUSP2//DUSP8//DUSP1//DUSP10//DUSP5//HSPA4//GBP4//XDH//DNAJC10//CAMP//CSF1R//DAB2//HSPA2//KRAS//PIK3R1//VEGFA//MAP2K4//MAPK9//CDON//PELI2//EIF4G3//HSPB1//IL6//TAF7//TRIB1//TRIB2//HSPA5//ERN1//NRG1//APP//CHI3L1//FGD4//PPEF2//ACVR1//PIM1//LMNB1//JUN//NBN//ECT2//TGFBR2//TPX2//C…
GO:0060548	negative regulation of cell death	Biological process	88	653	1512	23972	2.13659	1.171e-11	3.18e-10	10.9314	CD44//CD74//BIRC5//CDK1//CEBPB//NR3C1//HSPA5//HSPD1//IL1B//MCL1//PIK3CA//PTMA//CCL2//SPP1//TCF7L2//TNF//TNFAIP3//HSP90B1//VEGFA//CLEC5A//AVEN//AMIGO2//SGK3//NRG1//PGAP2//MT1//MYC//HMGCR//SFRP2//PRKCD//PRKCH//EDN1//ACVR1//ALB//ATM//CDKN1A//PLK3//FABP1//HIF1A//HSPB1//HSPA4//IHH//IL10//IL6//ITGAV//JUN//LEF1//ANXA1//MDM4//NCOA3//NR4A3//NOTCH1//PIK3R1//PIM1//PLAUR//PNP//MED1//PPT1//SIAH2//SNAI1//PLK2/…
GO:0009617	response to bacterium	Biological process	58	352	1512	23972	2.61239	1.6498e-11	4.45241e-10	10.7826	CD14//CD24A//IL10//CXCL2//TNFAIP3//MMP7//ANXA3//CAMP//IFNG//LYZ2//PRG2//SYK//TNF//TLR2//CEBPE//NLRP1A//PLAC8//CTSG//GBP2//MYD88//GBP3//GBP6//GBP7//CARD9//GBP10//IIGP1//IL18//IL1B//NFKBIA//CCL2//CCL3//IRAK2//PRDM1//TRIB1//ITGAV//NOTCH1//CEBPB//CCR1//IL12A//IL12RB2//IRG1//NCF2//PTAFR//PTGER4//PTGS2//MGST1//DUSP10//1100001G20RIK//MAPKAPK3//ABR//RPS6KA3//IL23R//PDE4B//CMPK2//NR1H3//PDE4D//SP110//TLR11
GO:0010646	regulation of cell communication	Biological process	153	1408	1512	23972	1.72283	1.72152e-11	4.61729e-10	10.7641	DUSP2//DUSP8//DUSP1//DUSP10//DUSP5//PTPRC//CD74//GTF2H2//ADRB2//FAF1//NFKBIA//NFKBIB//IFNG//IL1B//PDE3B//RFX3//TNF//VEGFA//SH3RF1//EIF2A//SHB//ACVR1//SOCS3//IHH//RGS2//RGS9BP//F3//NR3C1//HTR7//SLC9A3R2//CNTF//FLT1//TRIM13//EDN1//CAV2//TRAT1//PRKCD//CSNK2A1//TLR2//RSPO1//SFRP2//WWOX//ING2//HSPA5//SKIL//STRAP//SKOR1//NOTCH1//TCF7L2//TOB1//HIF1A//PRDM1//TRIB1//MMP9//PTGS2//SERP1//KRAS//HMGCR//IL1A//…
GO:2000026	regulation of multicellular organismal development	Biological process	129	1125	1512	23972	1.81798	2.2226e-11	5.92466e-10	10.6531	HIF1A//NOTCH1//VEGFA//SMO//TGFBR2//IFNG//CD24A//LEF1//SNAI1//SFRP2//SIK1//NDEL1//HTR7//LIF//INPP5E//SCARF1//IL15RA//IL1B//INPP5J//SYNJ1//CDON//CXCL10//PDE3B//ROCK1//CCL2//BMP2K//TXLNG//ACVR1//ADRB2//PKDCC//CCR1//CCL3//TTL//NRP1//C1QC//XDH//TCF7L2//EFEMP1//IHH//IRF1//NFKBID//MED1//TNFAIP3//ALOX15//CD44//TNF//HSPA5//PLCB1//NR2C2//EDN1//WNT10A//PTPRC//PRDM1//PNP//SYK//CD74//H2-AA//H2-DMA//HSP90AA1//…
GO:0019220	regulation of phosphate metabolic process	Biological process	106	860	1512	23972	1.95416	2.29367e-11	6.04e-10	10.6395	CCNA2//CCNE1//CDKN1A//CCNL2//CCNL1//CCNO//CCNB1//TNF//FLT1//GADD45B//GADD45G//MAP3K2//MAP3K7//CD74//IL1B//PTPRC//SYK//ITGA1//DUSP2//DUSP8//DUSP1//DUSP10//DUSP5//SOCS3//HSPA4//GBP4//XDH//DNAJC10//CAMP//CSF1R//DAB2//HSPA2//KRAS//PIK3R1//VEGFA//MAP2K4//MAPK9//CDON//PELI2//EIF4G3//ATP7A//HSPB1//IL6//TAF7//TRIB1//TRIB2//HSPA5//ERN1//NRG1//APP//CHI3L1//FGD4//PPARGC1B//PPEF2//ACVR1//SFI1//CSRNP2//PIM1//…
GO:0051174	regulation of phosphorus metabolic process	Biological process	106	860	1512	23972	1.95416	2.29367e-11	6.04e-10	10.6395	CCNA2//CCNE1//CDKN1A//CCNL2//CCNL1//CCNO//CCNB1//TNF//FLT1//GADD45B//GADD45G//MAP3K2//MAP3K7//CD74//IL1B//PTPRC//SYK//ITGA1//DUSP2//DUSP8//DUSP1//DUSP10//DUSP5//SOCS3//HSPA4//GBP4//XDH//DNAJC10//CAMP//CSF1R//DAB2//HSPA2//KRAS//PIK3R1//VEGFA//MAP2K4//MAPK9//CDON//PELI2//EIF4G3//ATP7A//HSPB1//IL6//TAF7//TRIB1//TRIB2//HSPA5//ERN1//NRG1//APP//CHI3L1//FGD4//PPARGC1B//PPEF2//ACVR1//SFI1//CSRNP2//PIM1//…
GO:0051641	cellular localization	Biological process	165	1561	1512	23972	1.67584	2.33031e-11	6.09953e-10	10.6326	IFNG//NFKBIA//TNF//CENPA//NDC80//NDE1//CUX1//GOLGA5//FCGR3//SYK//APOA2//IL10//KPNA3//STAT3//TXNIP//L7RN6//IPO7//XPOT//YWHAQ//CALR//EGR2//XPO7//AHCYL1//EXOC4//SSR3//SRP54A//FOLR1//KDELR2//ANKRD13C//SCARB2//SNX16//2510003E04RIK//CASK//CD74//RASL2-9//STAM//STX3//TMED2//TOMM7//CLTC//AP2B1//STON1//SEC24A//ARCN1//TNPO1//CCR1//DOC2A//PIK3C2A//CCL3//EXOC3//SEC22B//CREB3L2//SCFD1//COG6//CAMK4//NUP50//NUPL…
GO:0045597	positive regulation of cell differentiation	Biological process	72	494	1512	23972	2.31078	2.49073e-11	6.48038e-10	10.6037	HIF1A//NOTCH1//VEGFA//SMO//LEF1//SNAI1//PRKCH//MSR1//MAPK9//SYNJ1//IHH//PKDCC//IL15RA//IRF1//TCF7L2//PRDM1//PNP//SYK//H2-AA//H2-DMA//CD74//PTPRC//HSP90AA1//SFRP2//ADIG//NCOA3//MED1//TRIM16//IL6//ETS1//LIF//JUN//IKZF1//PIK3R1//PLCB1//CDON//BNIP2//ECT2//IFNG//IRX3//TGIF1//PRPF19//TGIF2//ACVR1//CEBPB//HEY1//IFI204//CAR2//CCR1//CSF1R//IL17A//CCL3//TNF//PPARGC1B//TNFRSF12A//NDEL1//CNTF//SCARF1//IL1B//…
GO:0044403	symbiosis, encompassing mutualism through parasitism	Biological process	30	118	1512	23972	4.0308	3.15568e-11	8.11328e-10	10.5009	ALB//RIPK1//MST1R//VCAM1//ZBP1//ETF1//TAP1//MMP9//CAMP//CTSG//IFNG//IL10//MPO//MYD88//TNF//TLR2//JUN//REST//CCL3//CCL4//TARDBP//LEF1//SMARCA4//ICAM1//GBP2//GBP3//GBP6//GBP7//BCL2L11//ITGAV
GO:0044419	interspecies interaction between organisms	Biological process	30	118	1512	23972	4.0308	3.15568e-11	8.11328e-10	10.5009	ALB//RIPK1//MST1R//VCAM1//ZBP1//ETF1//TAP1//MMP9//CAMP//CTSG//IFNG//IL10//MPO//MYD88//TNF//TLR2//JUN//REST//CCL3//CCL4//TARDBP//LEF1//SMARCA4//ICAM1//GBP2//GBP3//GBP6//GBP7//BCL2L11//ITGAV
GO:0060326	cell chemotaxis	Biological process	32	133	1512	23972	3.81462	3.3929e-11	8.67185e-10	10.4694	FLT1//CCL2//CCL3//VEGFA//CXCL10//FCGR3//CXCL1//IFNG//IL1B//ITGAM//PDE4B//CXCL2//SPP1//SYK//ITGA1//PDE4D//AMICA1//CCR1//S100A9//CCL4//NR4A1//HSPB1//NRP1//MPP1//EDN1//CD74//SELL//PLA2G7//BCAR1//EPHA2//LEF1//PIP5K1A
GO:0043085	positive regulation of catalytic activity	Biological process	100	800	1512	23972	1.98181	3.87788e-11	9.85345e-10	10.4114	TNF//FLT1//GADD45B//GADD45G//MAP3K2//MAP3K7//CD74//IL1B//PTPRC//SYK//ITGA1//BCL2L11//F3//HSPD1//MYC//XDH//MAPK9//PMAIP1//MOAP1//NLRP1A//HSPA5//ERN1//NRG1//ADRB2//ADCY4//ITK//CHI3L1//MAP2K4//FGD4//PPARGC1B//SFRP2//APP//ADORA2B//GNA13//ARL1//PIM1//HSPA2//LMNB1//ECT2//TGFBR2//VEGFA//TPX2//CLSPN//JUN//MYL4//DNAJB6//DNAJC10//ZC3HAV1//AHSA2//TBC1D1//TBC1D9//ALS2//TBC1D24//RANGAP1//ARHGAP15//ABR//GPR65/…
GO:0023056	positive regulation of signaling	Biological process	96	757	1512	23972	2.01061	4.34409e-11	1.09739e-09	10.3621	ECE1//CD74//VEGFA//SH3RF1//EIF2A//SHB//F3//ACVR1//CNTF//FLT1//CAV2//TRAT1//CSNK2A1//TLR2//RSPO1//ING2//NOTCH1//HIF1A//IFNG//HMGCR//IL1A//IL1B//CARD9//NCOA3//DDX5//PAK1//MED1//NR1H3//KRAS//CITED2//LIF//CSF1R//IL6//IL12A//ECT2//MYD88//PLK2//TGM2//TNF//UBD//MAP3K7//TRIM13//MIER1//ZC3HAV1//SECTM1A//TICAM2//ADRB2//BNIP2//IGFBP4//ITGAV//OSM//PRKCD//PTPRC//CDON//PELI2//ATM//PMAIP1//IGFBP5//ESR1//STAT3//…
GO:0010647	positive regulation of cell communication	Biological process	96	758	1512	23972	2.00796	4.67626e-11	1.17447e-09	10.3301	CD74//VEGFA//SH3RF1//EIF2A//SHB//F3//ACVR1//CNTF//FLT1//TRIM13//CAV2//TRAT1//CSNK2A1//TLR2//RSPO1//ING2//NOTCH1//HIF1A//IFNG//HMGCR//IL1A//IL1B//CARD9//NCOA3//DDX5//PAK1//MED1//NR1H3//KRAS//CITED2//LIF//CSF1R//IL6//IL12A//ECT2//MYD88//PLK2//TGM2//TNF//UBD//MAP3K7//MIER1//ZC3HAV1//SECTM1A//TICAM2//ADRB2//BNIP2//IGFBP4//ITGAV//OSM//PRKCD//PTPRC//CDON//PELI2//ATM//PMAIP1//IGFBP5//ESR1//ECE1//STAT3//…
GO:0008283	cell proliferation	Biological process	143	1307	1512	23972	1.73465	5.17611e-11	1.29254e-09	10.286	PRPF19//NDEL1//THAP1//CAV2//XDH//F3//NR4A1//JUN//CCL2//VEGFA//HIF1A//NOTCH1//SMO//IFNG//IHH//MYC//MYCN//TGFBR2//FOXP1//NDE1//CD24A//ADORA2B//ADRB2//AREG//ATF3//CALR//CDC7//CAMP//CNTF//CSF1R//EDN1//HMGCR//CXCL10//IL6//ITGAV//KRAS//LEF1//LIF//EPCAM//MDM4//MARCKSL1//OSM//PTGS2//RRM2//SFRP2//TNF//ETS1//NBN//ACER3//HILPDA//MVD//PLAC8//CDKN1A//IL1A//IL1B//KAT2B//REST//TGIF1//E2F7//IFITM3//PBRM1//KLF11/…
GO:0097285	cell-type specific apoptotic process	Biological process	50	287	1512	23972	2.76211	5.3909e-11	1.3313e-09	10.2683	IFNG//IL6//NIACR1//BCL2L11//MYC//CD24A//IL10//CD44//CD74//CASP12//PMAIP1//TNF//HMGCR//SFRP2//NRG1//PRKCD//PRKCH//RBM10//EDN1//IL12A//BIRC5//ATP7A//CNTF//HIF1A//HSPH1//HSP90AB1//JUN//KRAS//MT1//NR4A3//NR4A2//PPT1//ROCK1//SET//ATM//CDK5R1//EGR1//NR3C1//IL18//NCF2//CCL3//MAP2K4//ITGA1//APP//TNFRSF21//NLRP1A//RAG1//NFKBID//4632434I11RIK//TNFAIP3
GO:0051649	establishment of localization in cell	Biological process	145	1332	1512	23972	1.7259	5.3926e-11	1.3313e-09	10.2682	IFNG//NFKBIA//TNF//CENPA//NDC80//NDE1//CUX1//GOLGA5//FCGR3//SYK//APOA2//IL10//KPNA3//STAT3//TXNIP//L7RN6//IPO7//XPOT//YWHAQ//CALR//EGR2//XPO7//AHCYL1//EXOC4//SSR3//SRP54A//FOLR1//SCARB2//SNX16//2510003E04RIK//CASK//CD74//RASL2-9//STAM//STX3//TMED2//TOMM7//CLTC//AP2B1//STON1//SEC24A//ARCN1//TNPO1//CCR1//DOC2A//PIK3C2A//CCL3//EXOC3//SEC22B//CREB3L2//SCFD1//COG6//CAMK4//NUP50//NUPL1//ALS2//PSRC1//CD…
GO:0032879	regulation of localization	Biological process	150	1397	1512	23972	1.70234	6.68719e-11	1.64157e-09	10.1748	ADRB2//SIK1//SEPT2//TNF//RSPO1//VEGFA//TLR2//CXCL10//ICAM1//APOA2//IL10//CD74//EDN1//ANPEP//NFKBIA//FAF1//NFKBIB//IFNG//IL1B//PDE3B//RFX3//ANXA3//TACSTD2//MCC//HIF1A//TGFBR2//ADORA2B//ACSL5//CCL2//CXCL1//AHCYL1//NR1H3//HILPDA//MSR1//ITGAV//ARG2//NR3C1//HTR7//CCL3//F3//RPS6KB1//IGFBP5//TRIB1//PRKCD//CNTF//DOC2A//STON1//PICALM//CXCR4//GNA13//BCAR1//CSF1R//FLT1//HBEGF//LEF1//PIK3R1//PTP4A1//SNAI1//E…
GO:0002573	myeloid leukocyte differentiation	Biological process	31	130	1512	23972	3.78069	8.74992e-11	2.13586e-09	10.058	LEF1//IFI204//JUN//MED1//VEGFA//PLCB1//CEBPE//CSF1R//EFNA2//EPHA2//JUNB//TNF//TFRC//CD300LF//CITED2//C1QC//CAMK4//TGFBR2//UBD//LIF//MYC//IKZF1//PIK3R1//CCL3//TOB2//PILRB1//CAR2//CCR1//IFNG//IL17A//PPARGC1B
GO:0006259	DNA metabolic process	Biological process	91	714	1512	23972	2.02067	1.08595e-10	2.63601e-09	9.96419	NFIX//ORC1//POLE2//MED1//RRM2//SSRP1//WRN//DNAJC2//CDC6//DBF4//RBMS1//RFC3//MCM10//DTL//POLQ//POLH//MCMBP//DNA2//MSH3//TOP2A//NBN//HSPA1A//DCLRE1C//RAD51//RAD54L//FAN1//CENPA//SMARCA4//H2AFY//SET//ASF1A//ASF1B//HIST1H1A//BAZ1A//CCNE1//ID3//ESCO2//ESCO1//ATM//CRY1//UHRF1//RAD51AP1//TREX1//ATRX//GTF2H2//PRPF19//PAXIP1//UBE2D3//NDNL2//UBE2T//SFPQ//USP47//ASCC3//NEIL3//CLSPN//CCNO//BAZ1B//CDCA5//MBD1…
GO:0051253	negative regulation of RNA metabolic process	Biological process	102	838	1512	23972	1.92978	1.14111e-10	2.75452e-09	9.94267	PRDM1//CALR//PLK3//CRY1//CUX1//DACH1//DDX5//EDN1//EGR1//EPC1//GABPA//HEY1//ID3//IFNG//LEF1//MDM4//GBP4//CITED2//SIK1//MYC//NFIL3//NFIX//NOTCH1//PER1//MED1//REST//SATB1//SKIL//SMARCA4//SNAI1//BHLHE40//STRAP//TCF7L2//TDG//TGIF1//TLE4//TNF//NR1H3//WNT10A//WNT6//ZFP148//ZFP36//IKZF1//TAF7//TXNIP//SAP30//SETD8//NIPBL//RTF1//HDAC9//TRPS1//FOXP1//KLF11//SKOR1//SATB2//ZBTB10//SAMD11//RBM10//SMO//ZBED6//H…
GO:0006457	protein folding	Biological process	33	147	1512	23972	3.55917	1.2235e-10	2.93708e-09	9.91239	ERO1L//HSPD1//HSP90AA1//H2-DMA//HSPA8//HSPH1//CD74//DNAJB1//CHORDC1//ST13//PTGES3//APOA2//CALR//CCT3//CCT4//CCT6A//CCT7//CCT8//FKBP4//DNAJA1//HSP90AB1//HSPE1//GRPEL1//TCP1//HSP90B1//DNAJB6//DNAJB9//FKBP11//DNAJC10//PPID//SEC63//AHSP//PPWD1
GO:0044092	negative regulation of molecular function	Biological process	88	683	1512	23972	2.04275	1.26728e-10	3.02546e-09	9.89713	DUSP2//DUSP8//DUSP1//DUSP10//DUSP5//ADRB2//CDKN1A//HSPB1//IL6//GADD45B//PTPRC//GADD45G//TAF7//TRIB1//TRIB2//BIRC5//APP//WFDC18//SLPI//SERPINA3G//STFA1//STFA3//SPINK2//SERPINA3F//STFA2L1//SERPINB1C//GM5483//RGS2//TNF//SFI1//CSRNP2//C3//C4B//TMED2//NFKBIA//TNFAIP3//CYLD//IRAK2//NFKBID//NLRC5//DAB2//LRPAP1//MYC//TDG//STIM2//SIK1//PIK3IP1//TIPRL//NOTCH1//CD44//CSNK2A1//FABP1//HSPA5//NR4A1//LEF1//PTMA…
GO:0046649	lymphocyte activation	Biological process	65	440	1512	23972	2.34214	1.3083e-10	3.10633e-09	9.88329	IKZF1//ITK//LCP1//ICAM1//IFNG//TNFAIP3//CD24A//FOXP1//ATM//RAG1//5830411N06RIK//PIK3R1//PTPRC//HDAC9//DCLRE1C//EGR1//PKNOX1//PRDM1//CTLA4//IL10//CDKN1A//CD74//TNFRSF13C//CD80//IL12A//IL18//IL15RA//IRF1//RORC//JMJD6//IHH//NFKBID//LEF1//ATP7A//PTGER4//CXCR4//HSPD1//PRKCD//VPREB1//VPREB2//SHB//ADK//IL1B//IL6//PNP//VCAM1//ITGAV//SATB1//PIK3CD//H2-AA//SYK//H2-DMA//GADD45G//NBN//HSP90AA1//PAXIP1//ANXA1…
GO:0051276	chromosome organization	Biological process	81	609	1512	23972	2.10873	1.50118e-10	3.54492e-09	9.82357	SPAG5//MAD2L1//PAXIP1//WRN//NBN//HSPA1A//DCLRE1C//LATS1//TOP2A//TLK2//CHD1//BAZ1B//SUV39H2//ASF1A//ASF1B//CENPA//SMARCA4//H2AFY//SET//HIST1H1A//SATB1//NR3C1//KLF1//MYC//SATB2//BAZ1A//NPM2//MCMBP//BUB1//CDCA5//NIPBL//SYCP3//NCAPH//PHF13//PSRC1//SEH1L//CCNB1//UHRF1//RAG1//DTX3L//PARP10//AEBP2//EPC1//DNAJC2//HMGN5//PBRM1//SETD8//ING2//SMYD3//HDAC8//ING3//HDAC9//MBTD1//HAT1//JMJD6//SUV420H1//JHDM1D//…
GO:0009605	response to external stimulus	Biological process	106	892	1512	23972	1.88405	1.97264e-10	4.63303e-09	9.70495	USF1//C3//FCGR3//CLEC7A//FLT1//CCL2//CCL3//VEGFA//TNFAIP3//ANXA1//IL6//CXCL10//CD24A//IL10//TNF//ADORA2B//CCR8//FPR2//PIK3CD//PTAFR//S100A8//S100A9//CCL4//CXCL2//CXCL16//ECSCR//CMTM7//CXCR1//CDK5R1//NR4A3//NRP1//ABLIM1//GATM//AHCY//CXCR4//EGR2//FOXP1//ALB//WRN//BHLHE40//SYK//APP//TRIM13//CXCL1//IFNG//IL1B//ITGAM//PDE4B//SPP1//ITGA1//PDE4D//AMICA1//CCR1//PTGS2//CDKN1A//FOS//LDHA//NR4A2//SFRP2//GDA…
GO:0032880	regulation of protein localization	Biological process	54	336	1512	23972	2.54804	2.14055e-10	5.00036e-09	9.66948	APOA2//IL10//TNF//NFKBIA//FAF1//NFKBIB//LCP1//CDKN1A//CDK1//HSP90AB1//HSP90AA1//IL6//MED1//SFRP2//EMD//ECT2//SMO//GBP4//IL1B//PTGS2//TLR2//CYLD//PKDCC//RANGAP1//CAMK4//TCF7L2//ANXA1//CIDEA//PTGER4//CD14//IL1A//SYK//CLEC5A//CLEC4E//IFNG//CCL3//TRIM16//NLRP1A//LATS1//EXOC4//PICALM//CENPE//CCNB1//SPAG5//CDCA5//EPHA2//CSF1R//CDK5R1//NR1H3//PMAIP1//DDX4//SEPT2//TBC1D1//CNPY4
GO:0051301	cell division	Biological process	63	425	1512	23972	2.3502	2.18306e-10	5.0724e-09	9.66093	CKAP2//BIRC5//SEPT2//ROCK1//CEP55//LEF1//ECT2//KIF23//TOP2A//NOTCH1//ING2//IL1A//IL1B//VEGFA//MYC//TXNIP//CDC6//SFRP2//BUB1//BUB1B//CCNA2//CCNE1//CDK1//CDC7//KIF11//LATS1//NUDC//AURKA//SYCP3//USP9X//SEPT3//CEP110//CDCA8//SPAG5//MAD2L1//PSRC1//CKS2//SKA1//NDC80//NDE1//CDCA5//SETD8//SGOL2//UBE2C//PDS5A//FAM83D//TPX2//SEH1L//SGOL1//KIF2C//CLASP2//MCMBP//NCAPH//CDC27//CCNO//SKA3//CENPE//PHF13//DYNC1L…
GO:0009890	negative regulation of biosynthetic process	Biological process	113	976	1512	23972	1.83561	2.348e-10	5.42662e-09	9.6293	PRDM1//CALR//PLK3//CRY1//CUX1//DACH1//DDX5//EDN1//EGR1//EPC1//GABPA//HEY1//ID3//IFNG//LEF1//MDM4//GBP4//CITED2//SIK1//MYC//NFIL3//NFIX//NOTCH1//PER1//MED1//REST//SATB1//SKIL//SMARCA4//SNAI1//BHLHE40//STRAP//TCF7L2//TDG//TGIF1//TLE4//TNF//NR1H3//WNT10A//WNT6//ZFP148//ZFP36//IKZF1//TAF7//TXNIP//SAP30//SETD8//NIPBL//RTF1//HDAC9//TRPS1//FOXP1//KLF11//SKOR1//SATB2//ZBTB10//SAMD11//RBM10//SMO//ZBED6//H…
GO:0010558	negative regulation of macromolecule biosynthetic process	Biological process	108	919	1512	23972	1.86321	2.53107e-10	5.81877e-09	9.5967	PRDM1//CALR//PLK3//CRY1//CUX1//DACH1//DDX5//EDN1//EGR1//EPC1//GABPA//HEY1//ID3//IFNG//LEF1//MDM4//GBP4//CITED2//SIK1//MYC//NFIL3//NFIX//NOTCH1//PER1//MED1//REST//SATB1//SKIL//SMARCA4//SNAI1//BHLHE40//STRAP//TCF7L2//TDG//TGIF1//TLE4//TNF//NR1H3//WNT10A//WNT6//ZFP148//ZFP36//IKZF1//TAF7//TXNIP//SAP30//SETD8//NIPBL//RTF1//HDAC9//TRPS1//FOXP1//KLF11//SKOR1//SATB2//ZBTB10//SAMD11//RBM10//SMO//ZBED6//H…
GO:0065008	regulation of biological quality	Biological process	205	2128	1512	23972	1.52734	3.21839e-10	7.35995e-09	9.49236	WRN//NBN//HSPA1A//DCLRE1C//STAT3//IL1A//IL1B//BCL2L11//ANXA1//PDE4B//IFNG//IL6//NIACR1//PIK3CD//TNFRSF13C//HIF1A//TNFAIP3//ADRB2//ATP2A2//MYL4//SKIL//CD44//CD74//EDN1//ANPEP//IER3//NFKBIA//C3//F3//LNP//PDIA4//DLD//PDIA3//P4HB//TXNL1//TXN2//DNAJC10//MAGT1//PDIA6//PDIA5//GLRX//TXNDC11//GATC//MED1//KDELR2//ANKRD13C//HSD17B11//CCR1//ITGAV//CCL2//CCL3//NUCB2//CACNA1F//HERPUD1//STIM2//MT1//APP//ATP7A//…
GO:0031327	negative regulation of cellular biosynthetic process	Biological process	111	959	1512	23972	1.83509	3.47239e-10	7.89924e-09	9.45937	PRDM1//CALR//PLK3//CRY1//CUX1//DACH1//DDX5//EDN1//EGR1//EPC1//GABPA//HEY1//ID3//IFNG//LEF1//MDM4//GBP4//CITED2//SIK1//MYC//NFIL3//NFIX//NOTCH1//PER1//MED1//REST//SATB1//SKIL//SMARCA4//SNAI1//BHLHE40//STRAP//TCF7L2//TDG//TGIF1//TLE4//TNF//NR1H3//WNT10A//WNT6//ZFP148//ZFP36//IKZF1//TAF7//TXNIP//SAP30//SETD8//NIPBL//RTF1//HDAC9//TRPS1//FOXP1//KLF11//SKOR1//SATB2//ZBTB10//SAMD11//RBM10//SMO//ZBED6//H…
GO:0050778	positive regulation of immune response	Biological process	46	265	1512	23972	2.7521	3.56896e-10	8.07662e-09	9.44746	C3//FCGR3//FCNB//IL12A//PNP//PTPRC//TAP1//TLR2//CLEC7A//MAPKAPK3//RPS6KA3//TNFRSF13C//MAP3K7//HSPD1//MYD88//CD44//CD74//IL23R//CD24A//PVR//TNF//C4B//CFB//C1RA//CFP//C1RL//CACNB3//CD247//ITK//SKAP1//TRAT1//IRF1//TNFAIP3//NFKBIA//NR1H3//POLR3F//TLR8//CARD9//BCAR1//CTLA4//SYK//PLEKHA1//ELF1//PRKCH//CTSG//H2-DMA
GO:0030593	neutrophil chemotaxis	Biological process	18	49	1512	23972	5.8241	3.98594e-10	8.97352e-09	9.39947	MPP1//EDN1//CD74//SELL//FCGR3//CXCL1//IFNG//IL1B//ITGAM//PDE4B//CCL2//CCL3//CXCL2//SPP1//SYK//ITGA1//PDE4D//AMICA1
GO:0051240	positive regulation of multicellular organismal process	Biological process	70	504	1512	23972	2.20201	4.1278e-10	9.24499e-09	9.38428	TNF//HILPDA//ADRB2//OMA1//MAP3K7//EDN1//ADORA2B//PTGS2//ARNT//C3//HIF1A//IL1A//IL1B//ADK//MTPN//ACVR1//PKDCC//IFNG//IRF1//ZC3HAV1//IL18//IL6//TLR2//MAPK9//HSPD1//IFIH1//POLR3F//IL12A//IL12RB2//IL23R//HSPB1//TIGIT//PLCB1//MYD88//IL17A//MAPK13//CARD9//RIPK1//CD14//CCL3//CCL4//CLEC7A//ATF2//IHH//IKZF1//NIPBL//TOB2//CAR2//SPP1//SYK//TFRC//PPARGC1B//ICAM1//ALB//TRIM16//NLRP1A//CCL2//CDK1//NRG1//CCNB1/…
GO:0009888	tissue development	Biological process	129	1178	1512	23972	1.73619	4.6287e-10	1.03137e-08	9.33454	MYCN//ACVR1//CXCR4//EDN1//FLT1//GNA13//IHH//LEF1//NRP1//SFRP2//TGFBR2//VEGFA//CD44//MYC//WNT6//DUSP2//DUSP1//DUSP5//NR4A3//SNAI1//RTF1//HIF1A//SMO//HNRNPAB//NOTCH1//COQ7//CITED2//NUP50//MAP3K7//IPMK//LMO4//TGIF1//TMED2//PLOD3//LDB2//SOX18//WNT10A//ZDHHC21//CAR2//CREB3L2//ESR1//XBP1//HEY1//MED1//IFNG//ROCK1//ARC//DAB2//IRX3//SKIL//FOXP1//CDON//PAK1//ALS2//CHAT//SATB1//SIK1//EPHA2//LATS1//ANXA1//PT…
GO:0048514	blood vessel morphogenesis	Biological process	61	417	1512	23972	2.31924	7.1976e-10	1.59559e-08	9.14281	EPHA2//FLT1//GNA13//HBEGF//HIF1A//HSPB1//IL18//ITGAV//JUN//ANPEP//NRP1//PIK3CA//PKNOX1//MED1//PTGS2//CCL2//SOX18//SYK//TNFAIP2//VEGFA//WARS//MAP3K7//TNFRSF12A//ECSCR//SHB//ZC3H12A//ACVR1//CXCR4//EDN1//IHH//LEF1//SFRP2//TGFBR2//HEY1//JUNB//CITED2//SMARCA4//PAXIP1//TIPARP//SMO//NOTCH1//JMJD6//NR4A1//CXCL10//LIF//PDE3B//ROCK1//ADORA2B//EGLN1//ANXA3//C3//CHI3L1//CAMP//F3//IL1A//IL1B//MMP9//ETS1//PBRM…
GO:0009611	response to wounding	Biological process	78	597	1512	23972	2.07144	7.63168e-10	1.68323e-08	9.11738	IL1A//IL1B//FCGR3//C3//CD44//HIF1A//NOTCH1//TNF//AHCY//CD24A//CXCL1//NUPR1//F3//SYK//TNFAIP3//ANXA1//IL6//IL10//ADORA2B//SAA3//STAT3//LNP//C4B//CAMK4//CD14//CCR1//CSF1R//CXCL10//IL17A//IL18//ITGAV//ITGB2L//MYD88//PIK3CD//PTAFR//PTGS2//CCL2//CCL3//CCL4//CXCL2//TLR2//PLA2G7//CCRL2//MEFV//CLEC7A//HDAC9//NFKBIZ//CHI3L4//TLR8//IL23R//TICAM2//TLR11//NFKBID//GNA13//JUN//HBEGF//ADRB2//COL3A1//PAK1//NRG1/…
GO:0032270	positive regulation of cellular protein metabolic process	Biological process	81	630	1512	23972	2.03844	7.75003e-10	1.7007e-08	9.1107	TNF//FLT1//GADD45B//GADD45G//MAP3K2//MAP3K7//CD74//IL1B//PTPRC//SYK//ITGA1//PAXIP1//CAMP//CSF1R//DAB2//HSPA2//KRAS//PIK3R1//VEGFA//MAP2K4//MAPK9//CDON//PELI2//EIF4G3//HSPA5//ERN1//NRG1//CHI3L1//FGD4//ACVR1//IL6//SERP1//UPF3A//RPS6KB1//PAIP1//NIPBL//ADRB2//NDNL2//UBE2D1//NUPR1//PIM1//LMNB1//NBN//ECT2//TGFBR2//TPX2//CLSPN//TRIB1//TRIB2//CCNB1//CD44//LATS1//LIF//OSM//PAK1//PIK3CA//SFRP2//DOCK7//IFNG…
GO:0048585	negative regulation of response to stimulus	Biological process	88	709	1512	23972	1.96784	8.51549e-10	1.85929e-08	9.06979	DUSP2//DUSP8//DUSP1//DUSP10//DUSP5//PTPRC//GTF2H2//ADRB2//ANXA1//TNFAIP3//IL10//FAF1//NFKBIA//NFKBIB//ACVR1//SOCS3//IHH//RGS2//RGS9BP//SLC9A3R2//PRKCD//SFRP2//WWOX//CAV2//NR3C1//HSPA5//SKIL//STRAP//SKOR1//NOTCH1//TCF7L2//TOB1//PRDM1//TRIB1//HIF1A//CALR//WTIP//RGS12//TAP1//HTR7//IRF1//ESR1//ZMYND11//NFKBID//PPEF2//CD44//CD74//SNAI1//IGFBP5//HEY1//CHAC1//CCR1//IL1B//RPS6KB1//TGIF1//NRP1//IER3//PTGE…
GO:0019221	cytokine-mediated signaling pathway	Biological process	36	183	1512	23972	3.11892	8.97994e-10	1.95089e-08	9.04673	CD24A//IRAK2//PTPRC//CD74//TNF//PLCB1//CXCR1//CSF1R//IL23R//IRF1//MED1//NLRC5//IFITM3//CXCR4//CCR1//CCL2//IL6//STAT3//CNTF//EGR1//IL1R1//CSF2RB//CSF2RB2//GFRA4//IL12RB2//IL13RA1//IL1A//IL1B//IL1R2//IL1RAP//KRAS//MYD88//IIGP1//IL17RC//IL22RA2//IRAK4
GO:0032496	response to lipopolysaccharide	Biological process	37	193	1512	23972	3.03946	1.11985e-09	2.42077e-08	8.95084	IL18//IL1B//MYD88//NFKBIA//CCL2//CCL3//TNF//IRAK2//PRDM1//TRIB1//CD14//GBP2//IFNG//PDE4B//TNFAIP3//CMPK2//NR1H3//GBP6//PDE4D//GBP10//CEBPB//CCR1//CTSG//IL12A//IL12RB2//IRG1//NCF2//PTAFR//PTGER4//PTGS2//MGST1//DUSP10//1100001G20RIK//MAPKAPK3//ABR//RPS6KA3//IL23R
GO:0000165	MAPK cascade	Biological process	59	403	1512	23972	2.32113	1.32437e-09	2.84871e-08	8.87799	MYD88//PTGER4//TNF//MAP2K4//MAP3K7//MAPK9//TRIB1//IRAK4//SYK//FGD4//DUSP10//HMGCR//IL1A//IL1B//CARD9//CD24A//PSAP//PPEF2//ADRB2//BNIP2//CNTF//FLT1//IGFBP4//IL6//ITGAV//LIF//OSM//PRKCD//PTPRC//CDON//PELI2//EDN1//PAK1//SFRP2//SH3RF1//ZMYND11//LMNB1//PLCB1//MED1//EPHA2//C3//CD44//CHI3L1//CCR1//CSF1R//ESR1//CD74//CCL3//VEGFA//XDH//IL18//MYC//CCL2//MAPK13//NRG1
GO:0030099	myeloid cell differentiation	Biological process	43	248	1512	23972	2.74897	1.37976e-09	2.95324e-08	8.8602	KLF1//PKNOX1//PLCB1//TRIM10//AHSP//LEF1//IFI204//JUN//MED1//VEGFA//CEBPE//CSF1R//EFNA2//EPHA2//JUNB//TNF//TFRC//CD300LF//CITED2//C1QC//PIP4K2A//CAMK4//TGFBR2//UBD//NFKBIA//ZFP36//HIF1A//ETS1//LIF//MYC//IKZF1//PIK3R1//CCL3//TOB2//PILRB1//CAR2//CCR1//IFNG//IL17A//PPARGC1B//JMJD6//SMARCA4//TET2
GO:0001525	angiogenesis	Biological process	52	334	1512	23972	2.46836	1.4554e-09	3.09986e-08	8.83702	ACVR1//CXCR4//EDN1//FLT1//GNA13//IHH//LEF1//NRP1//SFRP2//TGFBR2//VEGFA//NOTCH1//JMJD6//NR4A1//CXCL10//LIF//PDE3B//ROCK1//CCL2//ADORA2B//EPHA2//WARS//EGLN1//ANXA3//C3//CHI3L1//CAMP//F3//IL1A//IL1B//MMP9//ETS1//PTGS2//HDAC9//HBEGF//HIF1A//HSPB1//IL18//ITGAV//JUN//ANPEP//PIK3CA//PKNOX1//MED1//SOX18//SYK//TNFAIP2//MAP3K7//TNFRSF12A//ECSCR//SHB//ZC3H12A
GO:0045892	negative regulation of transcription, DNA-dependent	Biological process	96	808	1512	23972	1.8837	1.47245e-09	3.12088e-08	8.83196	PRDM1//CALR//PLK3//CRY1//CUX1//DACH1//DDX5//EDN1//EGR1//EPC1//GABPA//HEY1//ID3//IFNG//LEF1//MDM4//GBP4//CITED2//SIK1//MYC//NFIL3//NFIX//NOTCH1//PER1//MED1//REST//SATB1//SKIL//SMARCA4//SNAI1//BHLHE40//STRAP//TCF7L2//TDG//TGIF1//TLE4//TNF//NR1H3//WNT10A//WNT6//ZFP148//ZFP36//IKZF1//TAF7//TXNIP//SAP30//SETD8//NIPBL//RTF1//HDAC9//TRPS1//FOXP1//KLF11//SKOR1//SATB2//ZBTB10//SAMD11//RBM10//SMO//ZBED6//H…
GO:0042127	regulation of cell proliferation	Biological process	118	1067	1512	23972	1.75336	1.49843e-09	3.16052e-08	8.82436	CAV2//XDH//F3//NR4A1//JUN//CCL2//VEGFA//HIF1A//NOTCH1//SMO//IFNG//IHH//MYC//MYCN//TGFBR2//FOXP1//CD24A//ADORA2B//ADRB2//AREG//ATF3//CALR//CDC7//CAMP//CNTF//CSF1R//EDN1//HMGCR//CXCL10//IL6//ITGAV//KRAS//LEF1//LIF//EPCAM//MDM4//MARCKSL1//OSM//PTGS2//RRM2//SFRP2//TNF//ETS1//NBN//ACER3//HILPDA//MVD//PLAC8//CDKN1A//IL1A//IL1B//KAT2B//REST//TGIF1//E2F7//IFITM3//PBRM1//KLF11//RBM10//CASK//MED1//ATM//PRD…
GO:0001568	blood vessel development	Biological process	66	478	1512	23972	2.18911	1.66763e-09	3.50041e-08	8.7779	EPHA2//FLT1//GNA13//HBEGF//HIF1A//HSPB1//IL18//ITGAV//JUN//ANPEP//NRP1//PIK3CA//PKNOX1//MED1//PTGS2//CCL2//SOX18//SYK//TNFAIP2//VEGFA//WARS//MAP3K7//TNFRSF12A//ECSCR//SHB//ZC3H12A//ACVR1//CXCR4//EDN1//IHH//LEF1//SFRP2//TGFBR2//HEY1//JUNB//CITED2//SMARCA4//PAXIP1//TIPARP//SMO//NOTCH1//JMJD6//NR4A1//CXCL10//LIF//PDE3B//ROCK1//ADORA2B//EGLN1//ANXA3//C3//CHI3L1//CAMP//F3//IL1A//IL1B//MMP9//ETS1//SOCS…
GO:0045934	negative regulation of nucleobase-containing compound metabolic process	Biological process	104	903	1512	23972	1.82599	1.68233e-09	3.51428e-08	8.77409	PRDM1//CALR//PLK3//CRY1//CUX1//DACH1//DDX5//EDN1//EGR1//EPC1//GABPA//HEY1//ID3//IFNG//LEF1//MDM4//GBP4//CITED2//SIK1//MYC//NFIL3//NFIX//NOTCH1//PER1//MED1//REST//SATB1//SKIL//SMARCA4//SNAI1//BHLHE40//STRAP//TCF7L2//TDG//TGIF1//TLE4//TNF//NR1H3//WNT10A//WNT6//ZFP148//ZFP36//IKZF1//TAF7//TXNIP//SAP30//SETD8//NIPBL//RTF1//HDAC9//TRPS1//FOXP1//KLF11//SKOR1//SATB2//ZBTB10//SAMD11//RBM10//SMO//ZBED6//H…
GO:0051172	negative regulation of nitrogen compound metabolic process	Biological process	105	916	1512	23972	1.81738	1.81631e-09	3.77601e-08	8.74081	PRDM1//CALR//PLK3//CRY1//CUX1//DACH1//DDX5//EDN1//EGR1//EPC1//GABPA//HEY1//ID3//IFNG//LEF1//MDM4//GBP4//CITED2//SIK1//MYC//NFIL3//NFIX//NOTCH1//PER1//MED1//REST//SATB1//SKIL//SMARCA4//SNAI1//BHLHE40//STRAP//TCF7L2//TDG//TGIF1//TLE4//TNF//NR1H3//WNT10A//WNT6//ZFP148//ZFP36//IKZF1//TAF7//TXNIP//SAP30//SETD8//NIPBL//RTF1//HDAC9//TRPS1//FOXP1//KLF11//SKOR1//SATB2//ZBTB10//SAMD11//RBM10//SMO//ZBED6//H…
GO:2000113	negative regulation of cellular macromolecule biosynthetic process	Biological process	103	893	1512	23972	1.82868	1.86568e-09	3.86018e-08	8.72916	PRDM1//CALR//PLK3//CRY1//CUX1//DACH1//DDX5//EDN1//EGR1//EPC1//GABPA//HEY1//ID3//IFNG//LEF1//MDM4//GBP4//CITED2//SIK1//MYC//NFIL3//NFIX//NOTCH1//PER1//MED1//REST//SATB1//SKIL//SMARCA4//SNAI1//BHLHE40//STRAP//TCF7L2//TDG//TGIF1//TLE4//TNF//NR1H3//WNT10A//WNT6//ZFP148//ZFP36//IKZF1//TAF7//TXNIP//SAP30//SETD8//NIPBL//RTF1//HDAC9//TRPS1//FOXP1//KLF11//SKOR1//SATB2//ZBTB10//SAMD11//RBM10//SMO//ZBED6//H…
GO:0051716	cellular response to stimulus	Biological process	450	5600	1512	23972	1.27402	1.88044e-09	3.87228e-08	8.72574	ATM//NBN//TIPRL//CLSPN//PDK3//IL18//IL1B//MYC//CCL2//CCL3//TNF//MAP2K4//MAP3K7//MAPK13//MAPK9//NRG1//CD74//PTPRC//SYK//ITGA1//DUSP2//DUSP8//DUSP1//DUSP10//DUSP5//USF1//MSH3//RAD51//RAD54L//FAN1//WRN//POLH//ATP7A//JUN//PMAIP1//CD24A//IRAK2//ADORA2B//ADRB2//MED1//TLR2//CLEC7A//MAPKAPK3//RPS6KA3//FLT1//VEGFA//CXCL10//HSPD1//MYD88//NOTCH1//CCNE1//CD44//CSNK2A1//LEF1//USP34//SFRP2//TCF7L2//TLE4//WNT10…
GO:0006897	endocytosis	Biological process	57	387	1512	23972	2.33516	2.00709e-09	4.11359e-08	8.69743	GTF2H2//RSPO1//VEGFA//SYNJ1//ADRB2//DAB2//DNM1//LDLR//PPT1//MSR1//TGFBR2//TFRC//CXCL16//CLTC//TMPRSS4//PICALM//SCARF1//ANXA3//CD302//CEBPE//FCGR3//CLEC7A//STON1//CXCR1//ITGAV//TGM2//NR1H3//JMJD6//MAPKAPK3//CD14//CBLL1//HNRNPK//SGIP1//CD24A//AP2B1//SYK//PRTN3//C3//CALR//ABR//SIRPB1A//FCHO2//ANXA1//CCL2//ANKFY1//APP//ARC//CAV2//CLCN5//FNBP1//PIK3C2A//RAB34//RABEP1//SH3KBP1//SH3BP4//EHD2//NOSTRIN
GO:0048660	regulation of smooth muscle cell proliferation	Biological process	24	93	1512	23972	4.09148	2.09238e-09	4.26826e-08	8.67936	EDN1//FLT1//HBEGF//HIF1A//HMGCR//IL6//JUN//MYD88//PTGS2//TGFBR2//TGM2//TNF//VEGFA//NAMPT//RPS6KB1//IRAK4//IFNG//IGFBP5//IL12A//PIK3R1//TNFAIP3//SF1//TRIB1//TCF7L2
GO:0018193	peptidyl-amino acid modification	Biological process	76	589	1512	23972	2.04574	2.21688e-09	4.5011e-08	8.65426	FKBP4//FKBP11//PPID//PPWD1//CHI3L1//PPEF2//NCOA3//KAT2B//HAT1//NMT2//SUV39H2//SMYD3//SETD8//ATM//CDK5R1//CLK1//TGFBR2//MAPK13//PBK//MAPKAPK3//CLSPN//ACVR1//PRKCD//CSF1R//FLT1//IL12RB2//SYK//EFEMP1//TGM2//ATP7A//APOA2//ZDHHC21//MGAT2//JMJD6//P4HA1//P4HB//PRSS34//INPP5J//CD44//IL6//LATS1//LIF//OSM//PAK1//PIK3CA//SFRP2//TNF//VEGFA//DOCK7//IFNG//SUV420H1//HDAC9//PAXIP1//TAF7//IRF1//IL22RA2//CNTF//IL1…
GO:0002250	adaptive immune response	Biological process	36	189	1512	23972	3.0199	2.24638e-09	4.53978e-08	8.64852	FCGR3//C3//CTSC//PTPRC//IL12A//PNP//TAP1//HSPD1//ICAM1//TNFAIP3//TNFRSF13C//MAP3K7//IRF1//DUSP10//CD44//CD74//IL23R//CD24A//TNF//C4B//C1RA//C1RL//H2-DMA//MYD88//PRKCD//IL18BP//IL18//VEGFA//LEF1//GADD45G//NBN//PAXIP1//IFNG//PVR//RORC//ITK
GO:0008284	positive regulation of cell proliferation	Biological process	79	623	1512	23972	2.01044	2.38272e-09	4.7838e-08	8.62293	CAV2//F3//NR4A1//JUN//CCL2//VEGFA//HIF1A//NOTCH1//SMO//IFNG//IHH//MYC//MYCN//TGFBR2//FOXP1//CDKN1A//CD74//PTPRC//TNFRSF13C//IL18//MED1//ITGAV//ADK//IL12A//IL1B//IL6//PNP//VCAM1//CD24A//CD80//SYK//CCNA2//ESR1//FOSL2//TGIF1//EDN1//FLT1//HBEGF//HMGCR//MYD88//PTGS2//TGM2//TNF//NAMPT//RPS6KB1//IRAK4//TCF7L2//CDK1//NRG1//CCNB1//PRKCH//LEF1//EGR1//CDON//TNFAIP3//ADORA2B//ADRB2//AREG//ATF3//CALR//CDC7//C…
GO:0051336	regulation of hydrolase activity	Biological process	93	781	1512	23972	1.88792	2.38915e-09	4.7838e-08	8.62176	BCL2L11//F3//HSPD1//MYC//TNF//XDH//MAPK9//PMAIP1//MOAP1//NLRP1A//HSPA5//ERN1//ITK//BIRC5//APP//WFDC18//SLPI//SERPINA3G//STFA1//STFA3//SPINK2//SERPINA3F//STFA2L1//SERPINB1C//GM5483//RGS2//PPARGC1B//FLT1//SFI1//CSRNP2//SFRP2//C3//C4B//TMED2//GNA13//ARL1//ARFGAP3//ARAP2//ARFGAP1//AGAP1//TBC1D1//TBC1D9//ALS2//TBC1D24//ECT2//JUN//PPT1//MYL4//DNAJB6//DNAJC10//ZC3HAV1//AHSA2//RANGAP1//ARHGAP15//ABR//GPR…
GO:0031347	regulation of defense response	Biological process	47	292	1512	23972	2.55192	2.98513e-09	5.94972e-08	8.52504	C3//FCGR3//TLR2//CLEC7A//MAPKAPK3//RPS6KA3//IL23R//TNFAIP3//ANXA1//IL6//HSPD1//MYD88//IL12A//PVR//CD24A//IL10//TNF//ADORA2B//CCR1//IL1B//PTGS2//IRF1//NFKBIA//NR1H3//TAP1//SAMHD1//DUSP10//CD74//POLR3F//TLR8//CARD9//GBP4//ZC3HAV1//ADRB2//IER3//PTGER4//ZFP36//AOAH//MEFV//ABR//CCL3//TGM2//PARP9//MED1//NLRC5//IL17A//IL17RC
GO:0034341	response to interferon-gamma	Biological process	16	43	1512	23972	5.89935	3.02154e-09	5.99479e-08	8.51977	PARP9//IRF1//MED1//NLRC5//GBP2//GBP4//CCL2//GBP3//GBP8//GBP6//GBP5//GBP7//GBP10//H2-AA//CXCL16//IL23R
GO:0043408	regulation of MAPK cascade	Biological process	50	323	1512	23972	2.45426	3.65175e-09	7.2122e-08	8.4375	DUSP2//DUSP8//DUSP1//DUSP10//DUSP5//SYK//MAP2K4//FGD4//HMGCR//IL1A//IL1B//CARD9//PPEF2//ADRB2//BNIP2//CNTF//FLT1//IGFBP4//IL6//ITGAV//LIF//OSM//PRKCD//PTPRC//CDON//PELI2//EDN1//PAK1//MAP3K7//SFRP2//MAPK9//SH3RF1//ZMYND11//LMNB1//MYD88//PLCB1//TNF//EPHA2//C3//CD44//CHI3L1//CCR1//CSF1R//ESR1//CD74//CCL3//VEGFA//XDH//CD24A//PSAP
GO:0051223	regulation of protein transport	Biological process	44	266	1512	23972	2.62255	4.02636e-09	7.91609e-08	8.39509	APOA2//IL10//TNF//NFKBIA//FAF1//NFKBIB//LCP1//CDKN1A//CDK1//HSP90AB1//HSP90AA1//IL6//MED1//SFRP2//EMD//ECT2//SMO//GBP4//IL1B//PTGS2//TLR2//CYLD//PKDCC//RANGAP1//CAMK4//TCF7L2//ANXA1//CIDEA//PTGER4//CD14//IL1A//SYK//CLEC5A//CLEC4E//IFNG//CCL3//TRIM16//NLRP1A//LATS1//CSF1R//CDK5R1//NR1H3//EXOC4//PICALM
GO:0048659	smooth muscle cell proliferation	Biological process	24	96	1512	23972	3.96362	4.17264e-09	8.16673e-08	8.37959	TCF7L2//EDN1//FLT1//HBEGF//HIF1A//HMGCR//IL6//JUN//MYD88//PTGS2//TGFBR2//TGM2//TNF//VEGFA//NAMPT//RPS6KB1//IRAK4//IFNG//IGFBP5//IL12A//PIK3R1//TNFAIP3//SF1//TRIB1
GO:0010629	negative regulation of gene expression	Biological process	107	954	1512	23972	1.77823	4.21076e-09	8.20437e-08	8.37564	PRDM1//CALR//PLK3//CRY1//CUX1//DACH1//DDX5//EDN1//EGR1//EPC1//GABPA//HEY1//ID3//IFNG//LEF1//MDM4//GBP4//CITED2//SIK1//MYC//NFIL3//NFIX//NOTCH1//PER1//MED1//REST//SATB1//SKIL//SMARCA4//SNAI1//BHLHE40//STRAP//TCF7L2//TDG//TGIF1//TLE4//TNF//NR1H3//WNT10A//WNT6//ZFP148//ZFP36//IKZF1//TAF7//TXNIP//SAP30//SETD8//NIPBL//RTF1//HDAC9//TRPS1//FOXP1//KLF11//SKOR1//SATB2//ZBTB10//SAMD11//RBM10//SMO//ZBED6//H…
GO:0070727	cellular macromolecule localization	Biological process	89	744	1512	23972	1.89657	4.25648e-09	8.25643e-08	8.37095	IFNG//NFKBIA//TNF//KPNA3//STAT3//TXNIP//L7RN6//IPO7//YWHAQ//CALR//EGR2//XPO7//AHCYL1//EXOC4//SSR3//SRP54A//FOLR1//KDELR2//ANKRD13C//SCARB2//SNX16//CASK//CD74//RASL2-9//STAM//STX3//TMED2//TOMM7//CLTC//AP2B1//XPOT//STON1//SEC24A//ARCN1//TNPO1//JUN//TOB1//FAF1//NFKBIB//STAU1//NDC80//SGOL1//CENPE//PEX13//TAP1//CD24A//LCP1//CDKN1A//CDK1//HSP90AB1//HSP90AA1//IL6//MED1//RAB3IP//ARL1//CLASP2//NIN//BUB1B/…
GO:0042110	T cell activation	Biological process	47	298	1512	23972	2.50054	5.82428e-09	1.12473e-07	8.23476	ITK//LCP1//ICAM1//IFNG//5830411N06RIK//EGR1//PKNOX1//PTPRC//IKZF1//CD24A//CD80//TNFRSF13C//RAG1//RORC//JMJD6//IHH//NFKBID//LEF1//ATP7A//PTGER4//CXCR4//ADK//IL12A//IL1B//IL6//PNP//VCAM1//IL18//CTLA4//H2-AA//SYK//SATB1//IRF1//H2-DMA//CD74//GADD45G//HSP90AA1//ANXA1//TNFRSF14//ITGAM//PAG1//TIGIT//HSPD1//CCL2//HSPH1//TGFBR2//ITGAV
GO:0050900	leukocyte migration	Biological process	32	161	1512	23972	3.1512	5.85151e-09	1.12499e-07	8.23273	CD24A//FLT1//CCL2//CCL3//VEGFA//TLR2//CXCL10//ICAM1//FCGR3//CXCL1//IFNG//IL1B//ITGAM//PDE4B//CXCL2//SPP1//SYK//ITGA1//PDE4D//AMICA1//CCR1//S100A9//CCL4//TNF//ROCK1//MPP1//EDN1//CD74//SELL//PLA2G7//PTGER4//PLCB1
GO:0001944	vasculature development	Biological process	67	505	1512	23972	2.10347	6.51375e-09	1.2468e-07	8.18617	EPHA2//FLT1//GNA13//HBEGF//HIF1A//HSPB1//IL18//ITGAV//JUN//ANPEP//NRP1//PIK3CA//PKNOX1//MED1//PTGS2//CCL2//SOX18//SYK//TNFAIP2//VEGFA//WARS//MAP3K7//TNFRSF12A//ECSCR//SHB//ZC3H12A//ATP7A//COL3A1//HEY1//CITED2//TCF7L2//JMJD6//ACVR1//CXCR4//EDN1//IHH//LEF1//SFRP2//TGFBR2//JUNB//SMARCA4//PAXIP1//TIPARP//SMO//NOTCH1//NR4A1//CXCL10//LIF//PDE3B//ROCK1//ADORA2B//EGLN1//ANXA3//C3//CHI3L1//CAMP//F3//IL1A/…
GO:0006986	response to unfolded protein	Biological process	18	57	1512	23972	5.00668	6.59413e-09	1.25665e-07	8.18084	HSPA5//ERN1//CASP12//IFNG//PPP1R15A//XBP1//SERP1//ERO1L//HERPUD1//DERL3//HSPH1//HSPB1//HSPD1//HSP90AA1//UPF3A//UBXN4//CHAC1//CREB3L2
GO:0033002	muscle cell proliferation	Biological process	28	129	1512	23972	3.44129	6.78587e-09	1.28754e-07	8.16839	TCF7L2//EDN1//FLT1//HBEGF//HIF1A//HMGCR//IL6//JUN//MYD88//PTGS2//TGFBR2//TGM2//TNF//VEGFA//NAMPT//RPS6KB1//IRAK4//IFNG//IGFBP5//IL12A//PIK3R1//TNFAIP3//SF1//TRIB1//FOXP1//CDK1//NRG1//CCNB1
GO:0046631	alpha-beta T cell activation	Biological process	23	91	1512	23972	4.00718	6.96757e-09	1.31626e-07	8.15692	ITK//IFNG//ATP7A//PTGER4//SYK//SATB1//IRF1//LEF1//GADD45G//IL6//ANXA1//RORC//IHH//PNP//CD24A//CD80//PTPRC//TNFRSF14//HSPH1//IL12A//TGFBR2//IKZF1//IL18
GO:0070201	regulation of establishment of protein localization	Biological process	46	290	1512	23972	2.51485	7.02609e-09	1.32157e-07	8.15329	APOA2//IL10//TNF//NFKBIA//FAF1//NFKBIB//LCP1//CDKN1A//CDK1//HSP90AB1//HSP90AA1//IL6//MED1//SFRP2//EMD//ECT2//SMO//GBP4//IL1B//PTGS2//TLR2//CYLD//PKDCC//RANGAP1//CAMK4//TCF7L2//ANXA1//CIDEA//PTGER4//CD14//IL1A//SYK//CLEC5A//CLEC4E//IFNG//CCL3//TRIM16//NLRP1A//LATS1//EXOC4//PICALM//EPHA2//CSF1R//CDK5R1//NR1H3//PMAIP1
GO:0030595	leukocyte chemotaxis	Biological process	25	106	1512	23972	3.73927	7.25598e-09	1.35893e-07	8.1393	FLT1//CCL2//CCL3//VEGFA//CXCL10//FCGR3//CXCL1//IFNG//IL1B//ITGAM//PDE4B//CXCL2//SPP1//SYK//ITGA1//PDE4D//AMICA1//MPP1//EDN1//CD74//SELL//CCR1//PLA2G7//CCL4//S100A9
GO:0034613	cellular protein localization	Biological process	88	741	1512	23972	1.88286	7.3796e-09	1.37615e-07	8.13197	IFNG//NFKBIA//TNF//KPNA3//STAT3//TXNIP//L7RN6//IPO7//YWHAQ//CALR//EGR2//XPO7//AHCYL1//EXOC4//SSR3//SRP54A//FOLR1//KDELR2//ANKRD13C//SCARB2//SNX16//CASK//CD74//RASL2-9//STAM//STX3//TMED2//TOMM7//CLTC//AP2B1//XPOT//STON1//SEC24A//ARCN1//TNPO1//JUN//TOB1//FAF1//NFKBIB//NDC80//SGOL1//CENPE//PEX13//TAP1//CD24A//LCP1//CDKN1A//CDK1//HSP90AB1//HSP90AA1//IL6//MED1//RAB3IP//ARL1//CLASP2//NIN//BUB1B//TOR1AI…
GO:0042327	positive regulation of phosphorylation	Biological process	65	486	1512	23972	2.12046	7.9691e-09	1.47973e-07	8.09859	TNF//FLT1//GADD45B//GADD45G//MAP3K2//MAP3K7//CD74//IL1B//PTPRC//SYK//ITGA1//CAMP//CSF1R//DAB2//HSPA2//KRAS//PIK3R1//VEGFA//MAP2K4//MAPK9//CDON//PELI2//EIF4G3//HSPA5//ERN1//NRG1//CHI3L1//FGD4//ACVR1//PIM1//LMNB1//NBN//ECT2//TGFBR2//TPX2//CLSPN//CCNB1//CD44//IL6//LATS1//LIF//OSM//PAK1//PIK3CA//SFRP2//DOCK7//IFNG//CNTF//IL12A//CD24A//EDN1//PRKCD//MST1R//CDK5R1//CDKN1A//SDC4//ALS2//CENPE//CD80//NRP1/…
GO:0031401	positive regulation of protein modification process	Biological process	72	563	1512	23972	2.02757	8.57232e-09	1.58497e-07	8.0669	TNF//FLT1//GADD45B//GADD45G//MAP3K2//MAP3K7//CD74//IL1B//PTPRC//SYK//ITGA1//PAXIP1//CAMP//CSF1R//DAB2//HSPA2//KRAS//PIK3R1//VEGFA//MAP2K4//MAPK9//CDON//PELI2//EIF4G3//HSPA5//ERN1//NRG1//CHI3L1//FGD4//ACVR1//NIPBL//ADRB2//NDNL2//UBE2D1//PIM1//LMNB1//NBN//ECT2//TGFBR2//TPX2//CLSPN//CCNB1//CD44//IL6//LATS1//LIF//OSM//PAK1//PIK3CA//SFRP2//DOCK7//IFNG//ARNT//PRKCD//CNTF//IL12A//CD24A//EDN1//MST1R//CDK…
GO:0043549	regulation of kinase activity	Biological process	69	532	1512	23972	2.05632	9.88639e-09	1.82018e-07	8.00496	CCNA2//CCNE1//CDKN1A//CCNL2//CCNL1//CCNO//CCNB1//TNF//FLT1//GADD45B//GADD45G//MAP3K2//MAP3K7//CD74//IL1B//PTPRC//SYK//ITGA1//DUSP2//DUSP8//DUSP1//DUSP10//DUSP5//HSPB1//IL6//TAF7//TRIB1//TRIB2//HSPA5//ERN1//NRG1//APP//CHI3L1//MAP2K4//FGD4//PIM1//HSPA2//LMNB1//ECT2//TGFBR2//VEGFA//TPX2//CLSPN//PIK3IP1//NBN//CD24A//EDN1//KRAS//PRKCD//MST1R//HMGCR//RGS2//PAK1//SFRP2//PIK3R1//LATS1//KAT2B//TNFAIP3//CK…
GO:0010562	positive regulation of phosphorus metabolic process	Biological process	65	493	1512	23972	2.09035	1.3991e-08	2.55022e-07	7.85415	TNF//FLT1//GADD45B//GADD45G//MAP3K2//MAP3K7//CD74//IL1B//PTPRC//SYK//ITGA1//CAMP//CSF1R//DAB2//HSPA2//KRAS//PIK3R1//VEGFA//MAP2K4//MAPK9//CDON//PELI2//EIF4G3//HSPA5//ERN1//NRG1//CHI3L1//FGD4//ACVR1//PIM1//LMNB1//NBN//ECT2//TGFBR2//TPX2//CLSPN//CCNB1//CD44//IL6//LATS1//LIF//OSM//PAK1//PIK3CA//SFRP2//DOCK7//IFNG//PRKCD//AREG//RIPK1//PPARGC1B//CNTF//IL12A//CD24A//EDN1//MST1R//CDK5R1//CDKN1A//SDC4//A…
GO:0045937	positive regulation of phosphate metabolic process	Biological process	65	493	1512	23972	2.09035	1.3991e-08	2.55022e-07	7.85415	TNF//FLT1//GADD45B//GADD45G//MAP3K2//MAP3K7//CD74//IL1B//PTPRC//SYK//ITGA1//CAMP//CSF1R//DAB2//HSPA2//KRAS//PIK3R1//VEGFA//MAP2K4//MAPK9//CDON//PELI2//EIF4G3//HSPA5//ERN1//NRG1//CHI3L1//FGD4//ACVR1//PIM1//LMNB1//NBN//ECT2//TGFBR2//TPX2//CLSPN//CCNB1//CD44//IL6//LATS1//LIF//OSM//PAK1//PIK3CA//SFRP2//DOCK7//IFNG//PRKCD//AREG//RIPK1//PPARGC1B//CNTF//IL12A//CD24A//EDN1//MST1R//CDK5R1//CDKN1A//SDC4//A…
GO:0043154	negative regulation of cysteine-type endopeptidase activity involved in apoptotic process	Biological process	19	66	1512	23972	4.56417	1.40277e-08	2.55022e-07	7.85302	BIRC5//CD44//CSNK2A1//FABP1//HSPA5//NR4A1//IL6//LEF1//PTMA//RAG1//SFRP2//SIAH2//TNFAIP3//VEGFA//DNAJB6//SH3RF1//HERPUD1//USP47//RPS6KA3
GO:0045859	regulation of protein kinase activity	Biological process	65	497	1512	23972	2.07353	1.91681e-08	3.47022e-07	7.71742	CCNA2//CCNE1//CDKN1A//CCNL2//CCNL1//CCNO//CCNB1//TNF//FLT1//GADD45B//GADD45G//MAP3K2//MAP3K7//CD74//IL1B//PTPRC//SYK//ITGA1//DUSP2//DUSP8//DUSP1//DUSP10//DUSP5//HSPB1//IL6//TAF7//TRIB1//TRIB2//HSPA5//ERN1//NRG1//APP//CHI3L1//MAP2K4//FGD4//PIM1//HSPA2//LMNB1//ECT2//TGFBR2//VEGFA//TPX2//CLSPN//CD24A//EDN1//KRAS//PRKCD//MST1R//HMGCR//RGS2//PAK1//SFRP2//LATS1//KAT2B//TNFAIP3//CDK5R1//PIK3CA//SDC4//AL…
GO:0002460	adaptive immune response based on somatic recombination of immune receptors built from immunoglobulin superfamily domains	Biological process	33	178	1512	23972	2.93932	2.06898e-08	3.73017e-07	7.68424	FCGR3//C3//CTSC//PTPRC//IL12A//PNP//TAP1//HSPD1//ICAM1//TNFAIP3//TNFRSF13C//MAP3K7//IL23R//CD24A//TNF//C4B//C1RA//C1RL//H2-DMA//CD74//MYD88//PRKCD//IL18BP//IL18//VEGFA//LEF1//GADD45G//NBN//IRF1//PAXIP1//IFNG//PVR//RORC
GO:0042592	homeostatic process	Biological process	121	1154	1512	23972	1.66239	2.08582e-08	3.74499e-07	7.68072	WRN//NBN//HSPA1A//DCLRE1C//STAT3//IL1A//IL1B//BCL2L11//ANXA1//PDE4B//IFNG//IL6//NIACR1//PIK3CD//TNFRSF13C//HIF1A//TNFAIP3//SKIL//CD44//CD74//EDN1//ANPEP//PDIA4//DLD//PDIA3//P4HB//TXNL1//TXN2//DNAJC10//MAGT1//PDIA6//PDIA5//GLRX//TXNDC11//ATP2A2//CCR1//ITGAV//CCL2//CCL3//NUCB2//CACNA1F//HERPUD1//STIM2//MT1//APP//ATP7A//ABCB7//LTF//MYC//TFRC//IREB2//TTC7//MT2//SLC9A7//PPT1//CD24A//GNA13//CXCL1//CXCL…
GO:0044248	cellular catabolic process	Biological process	155	1584	1512	23972	1.55142	2.19488e-08	3.92007e-07	7.65859	NCBP2//DCP2//ETF1//UBE2L6//ISG15//HERC6//HERC4//RNF146//AUH//ZFP36//CISD2//PEX13//PPT1//IDH1//HIF1A//PGAM1//GDA//PNP//DNM1//GEM//GNA13//KRAS//RASL2-9//TUBB4A//SRP54A//EIF2S3X//ATL2//RASL11B//ARL1//ATL3//GBP5//EHD2//PDE3B//PDE4B//PDE4D//ABCB7//ATP2A2//ATP7A//ATP10A//DDX4//DDX5//DDX19A//HSPA8//HSP90AA1//MSH3//RAD51//SMARCA4//TAP1//TOP2A//WRN//ABCD2//ATP11A//DHX40//RFC3//DDX28//ASCC3//DNA2//DNASE1L3…
GO:0043281	regulation of cysteine-type endopeptidase activity involved in apoptotic process	Biological process	31	161	1512	23972	3.05273	2.20137e-08	3.92007e-07	7.65731	BCL2L11//F3//HSPD1//MYC//TNF//XDH//MAPK9//PMAIP1//MOAP1//NLRP1A//BIRC5//CD44//CSNK2A1//FABP1//HSPA5//NR4A1//IL6//LEF1//PTMA//RAG1//SFRP2//SIAH2//TNFAIP3//VEGFA//DNAJB6//SH3RF1//HERPUD1//USP47//RPS6KA3//CASP12//REST
GO:0072358	cardiovascular system development	Biological process	85	724	1512	23972	1.86137	2.26104e-08	3.99359e-07	7.64569	EPHA2//FLT1//GNA13//HBEGF//HIF1A//HSPB1//IL18//ITGAV//JUN//ANPEP//NRP1//PIK3CA//PKNOX1//MED1//PTGS2//CCL2//SOX18//SYK//TNFAIP2//VEGFA//WARS//MAP3K7//TNFRSF12A//ECSCR//SHB//ZC3H12A//ATP7A//COL3A1//HEY1//CITED2//TCF7L2//JMJD6//ACVR1//CXCR4//EDN1//IHH//LEF1//SFRP2//TGFBR2//JUNB//SMARCA4//PAXIP1//TIPARP//SMO//TMED2//NOTCH1//NR4A1//BAZ1B//PBRM1//NIPBL//ATF2//NRG1//LMO4//ATM//VCAN//ID3//VCAM1//HDAC9//F…
GO:0072359	circulatory system development	Biological process	85	724	1512	23972	1.86137	2.26104e-08	3.99359e-07	7.64569	EPHA2//FLT1//GNA13//HBEGF//HIF1A//HSPB1//IL18//ITGAV//JUN//ANPEP//NRP1//PIK3CA//PKNOX1//MED1//PTGS2//CCL2//SOX18//SYK//TNFAIP2//VEGFA//WARS//MAP3K7//TNFRSF12A//ECSCR//SHB//ZC3H12A//ATP7A//COL3A1//HEY1//CITED2//TCF7L2//JMJD6//ACVR1//CXCR4//EDN1//IHH//LEF1//SFRP2//TGFBR2//JUNB//SMARCA4//PAXIP1//TIPARP//SMO//TMED2//NOTCH1//NR4A1//BAZ1B//PBRM1//NIPBL//ATF2//NRG1//LMO4//ATM//VCAN//ID3//VCAM1//HDAC9//F…
GO:0000003	reproduction	Biological process	103	937	1512	23972	1.74281	2.35141e-08	4.13638e-07	7.62867	DDX4//SYCP3//MSH3//TOP2A//VEGFA//ZFX//ESR1//PLEKHA1//PLCB1//CCNB1//ZPBP//MKI67//RAD51//RSPH1//NBN//RBM7//SGOL2//BOLL//CLASP2//MND1//UTP14B//CKS2//EIF4G3//HSPA2//ING2//SPIN1//ZFP148//ACVR1//PRDM1//CXCR4//RPS6KB1//BCL2L11//CREM//DNAJA1//NOTCH1//ODF2//PRM1//NR2C2//TLK2//HERC4//SPATA6//HIST1H1A//PSME4//4932438A13RIK//SMO//4632434I11RIK//ATM//SPAG1//NPM2//FKBP4//LIF//MMP9//PTGS2//HIF1A//MED1//XDH//APP…
GO:0016032	viral reproduction	Biological process	27	128	1512	23972	3.34431	2.39006e-08	4.18742e-07	7.62159	RIPK1//MST1R//VCAM1//ZBP1//ETF1//TAP1//USF1//MMP9//JUN//REST//CCL3//CCL4//TARDBP//LEF1//SMARCA4//DDX5//TOP2A//SLPI//TNF//OAS1G//OASL1//OAS3//ICAM1//OAS1A//BCL2L11//ZFP191//ZKSCAN3
GO:0010564	regulation of cell cycle process	Biological process	47	312	1512	23972	2.38834	2.5426e-08	4.43679e-07	7.59472	CLSPN//ATM//NBN//TIPRL//CDKN1A//BUB1//CENPE//DBF4//PLK2//MAD2L1//TPR//CDK1//NPM2//CHORDC1//TMEM67//USP47//BIRC5//UBE2C//DTL//CDC7//PTPRC//SLBP//UBD//CALR//CCNB1//LIF//OSM//ESR1//EDN1//IL1A//IL1B//TNF//DYNC1LI1//PSRC1//TPX2//PLCB1//MED1//TOP2A//MDM4//CSNK2A1//ECT2//CDC6//KIF23//CDCA5//LEF1//MYC//TXLNG
GO:0071346	cellular response to interferon-gamma	Biological process	12	27	1512	23972	7.04644	2.71444e-08	4.71769e-07	7.56632	IRF1//MED1//NLRC5//GBP2//GBP4//CCL2//GBP3//GBP8//GBP6//GBP5//GBP7//GBP10
GO:0001934	positive regulation of protein phosphorylation	Biological process	62	470	1512	23972	2.09144	2.9534e-08	5.11255e-07	7.52968	TNF//FLT1//GADD45B//GADD45G//MAP3K2//MAP3K7//CD74//IL1B//PTPRC//SYK//ITGA1//HSPA5//ERN1//NRG1//CHI3L1//MAP2K4//FGD4//ACVR1//PIM1//HSPA2//LMNB1//VEGFA//NBN//ECT2//TGFBR2//TPX2//CLSPN//CCNB1//CD44//IL6//LATS1//LIF//OSM//PAK1//PIK3CA//SFRP2//DOCK7//IFNG//CNTF//CSF1R//IL12A//CD24A//EDN1//KRAS//PRKCD//MST1R//CDK5R1//CDKN1A//SDC4//ALS2//CENPE//CD80//NRP1//TNFRSF14//HSP90AB1//CAMP//DAB2//PIK3R1//MAPK9//…
GO:0071900	regulation of protein serine/threonine kinase activity	Biological process	45	294	1512	23972	2.42671	3.08471e-08	5.31867e-07	7.51079	CCNA2//CCNE1//CDKN1A//CCNL2//CCNL1//CCNO//CCNB1//CD74//IL1B//PTPRC//SYK//TNF//MAP3K7//ITGA1//DUSP2//DUSP8//DUSP1//DUSP10//DUSP5//CHI3L1//MAP2K4//FGD4//PIM1//HSPA2//LMNB1//TRIB1//CD24A//EDN1//FLT1//KRAS//PRKCD//MST1R//VEGFA//HMGCR//RGS2//PAK1//SFRP2//LATS1//KAT2B//TNFAIP3//CDK5R1//CSF1R//HSP90AB1//ALS2//CHORDC1
GO:2000117	negative regulation of cysteine-type endopeptidase activity	Biological process	19	69	1512	23972	4.36573	3.12637e-08	5.3692e-07	7.50496	BIRC5//CD44//CSNK2A1//FABP1//HSPA5//NR4A1//IL6//LEF1//PTMA//RAG1//SFRP2//SIAH2//TNFAIP3//VEGFA//DNAJB6//SH3RF1//HERPUD1//USP47//RPS6KA3
GO:0048646	anatomical structure formation involved in morphogenesis	Biological process	89	776	1512	23972	1.81836	3.15687e-08	5.40023e-07	7.50074	EPHA2//FLT1//GNA13//HBEGF//HIF1A//HSPB1//IL18//ITGAV//JUN//ANPEP//NRP1//PIK3CA//PKNOX1//MED1//PTGS2//CCL2//SOX18//SYK//TNFAIP2//VEGFA//WARS//MAP3K7//TNFRSF12A//ECSCR//SHB//ZC3H12A//ACVR1//CXCR4//EDN1//IHH//LEF1//SFRP2//TGFBR2//ZPBP//DUSP2//DUSP1//DUSP5//NR4A3//SNAI1//RTF1//ATM//TMED2//MEOX1//SKIL//JUNB//CITED2//COQ7//NUP50//IPMK//LMO4//TGIF1//NOTCH1//JMJD6//NR4A1//HEY1//CDON//PROM1//CXCL10//LIF//…
GO:0022415	viral reproductive process	Biological process	24	106	1512	23972	3.5897	3.37247e-08	5.74642e-07	7.47205	RIPK1//MST1R//VCAM1//ZBP1//ETF1//TAP1//USF1//MMP9//JUN//REST//CCL3//CCL4//TARDBP//LEF1//SMARCA4//DDX5//TOP2A//SLPI//TNF//OAS1G//OASL1//OAS3//ICAM1//BCL2L11
GO:2000116	regulation of cysteine-type endopeptidase activity	Biological process	31	164	1512	23972	2.99689	3.44732e-08	5.85102e-07	7.46252	BCL2L11//F3//HSPD1//MYC//TNF//XDH//MAPK9//PMAIP1//MOAP1//NLRP1A//BIRC5//CD44//CSNK2A1//FABP1//HSPA5//NR4A1//IL6//LEF1//PTMA//RAG1//SFRP2//SIAH2//TNFAIP3//VEGFA//DNAJB6//SH3RF1//HERPUD1//USP47//RPS6KA3//CASP12//REST
GO:0022414	reproductive process	Biological process	102	933	1512	23972	1.73329	3.63394e-08	6.14376e-07	7.43962	DDX4//SYCP3//MSH3//TOP2A//VEGFA//ZFX//ESR1//PLEKHA1//PLCB1//CCNB1//ZPBP//MKI67//RAD51//RSPH1//NBN//RBM7//SGOL2//BOLL//CLASP2//MND1//UTP14B//CKS2//EIF4G3//HSPA2//ING2//SPIN1//ZFP148//ACVR1//PRDM1//CXCR4//RPS6KB1//BCL2L11//CREM//DNAJA1//NOTCH1//ODF2//PRM1//NR2C2//TLK2//HERC4//SPATA6//HIST1H1A//PSME4//4932438A13RIK//SMO//4632434I11RIK//ATM//SPAG1//NPM2//FKBP4//LIF//MMP9//PTGS2//HIF1A//MED1//XDH//APP…
GO:0044281	small molecule metabolic process	Biological process	181	1937	1512	23972	1.4815	3.81072e-08	6.41767e-07	7.41899	ABCD2//ACOT2//ARG2//EDN1//CD74//PTGS2//PTGES3//PEX13//ACSL5//MPO//SLC5A3//ITPKA//DLD//HIF1A//LDHA//IDH1//ACLY//GPT2//NR3C1//MGST1//PNP//GDA//OAS1G//GMPS//OAS1A//ADK//ADCY4//DNM1//GEM//GNA13//KRAS//RASL2-9//TUBB4A//SRP54A//EIF2S3X//ATL2//RASL11B//ARL1//ATL3//GBP5//EHD2//PDE3B//PDE4B//PDE4D//ABCB7//ATP2A2//ATP7A//ATP10A//DDX4//DDX5//DDX19A//HSPA8//HSP90AA1//MSH3//RAD51//SMARCA4//TAP1//TOP2A//WRN//A…
GO:0042089	cytokine biosynthetic process	Biological process	23	99	1512	23972	3.68337	3.88291e-08	6.51399e-07	7.41084	IL1RAP//IL18//GADD45G//CARD9//FCGR3//HSPB1//TLR2//IL10//TNFRSF13C//TLR8//IL6//IFNG//IL1B//MYD88//TNF//TRIB2//IRF1//REL//IL1A//SYK//CEBPB//APOA2//CEBPE
GO:0009968	negative regulation of signal transduction	Biological process	69	552	1512	23972	1.98181	4.35507e-08	7.278e-07	7.361	DUSP2//DUSP8//DUSP1//DUSP10//DUSP5//PTPRC//GTF2H2//ADRB2//FAF1//NFKBIA//NFKBIB//SLC9A3R2//RGS2//PRKCD//SFRP2//WWOX//CAV2//NR3C1//HSPA5//SKIL//STRAP//SKOR1//NOTCH1//TCF7L2//TOB1//PRDM1//TRIB1//HIF1A//ACVR1//CALR//TNFAIP3//WTIP//RGS12//IRF1//ESR1//ZMYND11//NFKBID//PPEF2//CD44//CD74//SNAI1//IGFBP5//HEY1//CHAC1//SOCS3//IL1B//RPS6KB1//TGIF1//ELF1//EPHA2//XDH//PLEKHA1//NLRC5//SMARCA4//LIF//DAB2//EGR1//…
GO:0016568	chromatin modification	Biological process	56	411	1512	23972	2.16022	4.52301e-08	7.52969e-07	7.34457	PAXIP1//CHD1//NR3C1//KLF1//MYC//SATB1//SMARCA4//BAZ1B//SUV39H2//SATB2//BAZ1A//NPM2//UHRF1//RAG1//DTX3L//RTF1//SUV420H1//ATM//CDK1//PIM3//CCNB1//NCOA3//KAT2B//HAT1//RBM14//HDAC8//HDAC9//NIPBL//PHF8//JHDM1D//SETD8//SMYD3//TAF7//SYCP3//LEF1//MAP3K7//POLE3//SUPT7L//TRIM16//BRD1//EPC1//ING3//MSL2//JMJD6//REST//AEBP2//DNAJC2//TLK2//H2AFY//HMGN5//ASF1A//PBRM1//ASF1B//ING2//MBTD1//PHF13
GO:0042107	cytokine metabolic process	Biological process	23	100	1512	23972	3.64653	4.74443e-08	7.86814e-07	7.32382	CEBPE//IL1RAP//IL18//GADD45G//CARD9//FCGR3//HSPB1//TLR2//IL10//TNFRSF13C//TLR8//IL6//IFNG//IL1B//MYD88//TNF//TRIB2//IRF1//REL//IL1A//SYK//CEBPB//APOA2
GO:0051049	regulation of transport	Biological process	112	1060	1512	23972	1.67519	4.79078e-08	7.9148e-07	7.31959	ADRB2//SIK1//SEPT2//TNF//RSPO1//VEGFA//APOA2//IL10//CD74//EDN1//ANPEP//NFKBIA//FAF1//NFKBIB//IFNG//IL1B//PDE3B//RFX3//ADORA2B//ACSL5//CXCL1//AHCYL1//NR1H3//ARG2//NR3C1//HTR7//PRKCD//CNTF//DOC2A//STON1//PICALM//ANXA1//TCF7L2//SERP1//STIM2//MAPK9//ITGAV//PLCB1//LCP1//CDKN1A//CDK1//HSP90AB1//HSP90AA1//IL6//MED1//CLCN5//CYBB//KCNAB1//KCNJ10//REST//CACNA1F//SCN2B//SFRP2//EMD//HIF1A//ECT2//SMO//GBP4//P…
GO:0035966	response to topologically incorrect protein	Biological process	18	64	1512	23972	4.45908	5.01142e-08	8.23695e-07	7.30004	HSPD1//HSPH1//HSPB1//HSP90AA1//HERPUD1//UPF3A//UBXN4//CHAC1//ERN1//CREB3L2//HSPA5//CASP12//IFNG//PPP1R15A//XBP1//SERP1//ERO1L//DERL3
GO:0051702	interaction with symbiont	Biological process	14	39	1512	23972	5.69136	5.02369e-08	8.23695e-07	7.29898	JUN//REST//CCL3//CCL4//TARDBP//LEF1//SMARCA4//GBP2//ICAM1//GBP3//GBP6//GBP7//CAMP//CTSG
GO:0051338	regulation of transferase activity	Biological process	69	555	1512	23972	1.9711	5.3905e-08	8.80517e-07	7.26837	CCNA2//CCNE1//CDKN1A//CCNL2//CCNL1//CCNO//CCNB1//TNF//FLT1//GADD45B//GADD45G//MAP3K2//MAP3K7//CD74//IL1B//PTPRC//SYK//ITGA1//DUSP2//DUSP8//DUSP1//DUSP10//DUSP5//HSPB1//IL6//TAF7//TRIB1//TRIB2//HSPA5//ERN1//NRG1//APP//CHI3L1//MAP2K4//FGD4//PIM1//HSPA2//LMNB1//ECT2//TGFBR2//VEGFA//TPX2//CLSPN//PIK3IP1//NBN//CD24A//EDN1//KRAS//PRKCD//MST1R//HMGCR//RGS2//PAK1//SFRP2//NLRC5//PIK3R1//LATS1//KAT2B//TNFA…
GO:0051345	positive regulation of hydrolase activity	Biological process	57	424	1512	23972	2.13138	5.50675e-08	8.96137e-07	7.2591	BCL2L11//F3//HSPD1//MYC//TNF//XDH//MAPK9//PMAIP1//MOAP1//NLRP1A//HSPA5//ERN1//ITK//PPARGC1B//FLT1//SFRP2//APP//GNA13//ARL1//ECT2//JUN//MYL4//DNAJB6//DNAJC10//ZC3HAV1//AHSA2//TBC1D1//TBC1D9//ALS2//TBC1D24//RANGAP1//ARHGAP15//ABR//GPR65//EPHA2//PIP5K1A//DOCK7//NDEL1//CASP12//REST//PLCB1//RGS2//RABEP1//ARFGAP3//RGS12//DEPDC1A//ARAP2//ARHGAP29//ARHGAP11A//ARFGAP1//STARD8//AGAP1//NR1H3//MSH3//IFNG//FA…
GO:0010740	positive regulation of intracellular protein kinase cascade	Biological process	50	351	1512	23972	2.25848	5.77481e-08	9.36253e-07	7.23846	HMGCR//IL1A//IL1B//CARD9//IFNG//LIF//CNTF//CSF1R//IL6//IL12A//ECT2//MYD88//PLK2//TGM2//TNF//UBD//MAP3K7//TRIM13//MIER1//ZC3HAV1//SECTM1A//TICAM2//ADRB2//BNIP2//FLT1//IGFBP4//ITGAV//OSM//PRKCD//PTPRC//CDON//PELI2//LMNB1//PLCB1//NOTCH1//CHI3L1//F3//HBEGF//IGFBP5//MST1R//TCF7L2//NRG1//C3//CD44//CCR1//ESR1//CD74//CCL3//VEGFA//XDH
GO:0009056	catabolic process	Biological process	173	1845	1512	23972	1.48663	6.25719e-08	1.01069e-06	7.20362	NCBP2//DCP2//ETF1//UBE2L6//ISG15//HERC6//HERC4//RNF146//AUH//ZFP36//CISD2//PEX13//PPT1//CHI3L1//CHI3L4//LDHA//HK3//IDH1//HIF1A//PGAM1//GDA//PNP//DNM1//GEM//GNA13//KRAS//RASL2-9//TUBB4A//SRP54A//EIF2S3X//ATL2//RASL11B//ARL1//ATL3//GBP5//EHD2//PDE3B//PDE4B//PDE4D//ABCB7//ATP2A2//ATP7A//ATP10A//DDX4//DDX5//DDX19A//HSPA8//HSP90AA1//MSH3//RAD51//SMARCA4//TAP1//TOP2A//WRN//ABCD2//ATP11A//DHX40//RFC3//D…
GO:0040011	locomotion	Biological process	104	969	1512	23972	1.70162	6.76657e-08	1.08892e-06	7.16963	ROPN1L//CXCR4//ACVR1//HIF1A//LEF1//SMO//CDK5R1//HSP90AA1//NR4A2//NDE1//PEX13//NDEL1//SATB2//NR4A1//VEGFA//CD24A//FLT1//CCL2//CCL3//TLR2//CXCL10//ICAM1//TNFRSF12A//PTPRC//CCR8//FPR2//PIK3CD//PTAFR//S100A8//S100A9//CCL4//CXCL2//CXCL16//ECSCR//CMTM7//CXCR1//NR4A3//NRP1//ABLIM1//EGR2//FOXP1//VCAN//ANXA3//TACSTD2//MCC//TGFBR2//PIP5K1A//F3//RPS6KB1//IGFBP5//TRIB1//APP//ARC//CD44//BCAR1//HBEGF//IL12A//I…
GO:0009653	anatomical structure morphogenesis	Biological process	171	1821	1512	23972	1.48881	6.81788e-08	1.09313e-06	7.16635	ECT2//MED1//SMARCA4//VPREB1//VPREB2//NRG1//SSH1//DAB2//MYCN//EPHA2//FLT1//GNA13//HBEGF//HIF1A//HSPB1//IL18//ITGAV//JUN//ANPEP//NRP1//PIK3CA//PKNOX1//PTGS2//CCL2//SOX18//SYK//TNFAIP2//VEGFA//WARS//MAP3K7//TNFRSF12A//ECSCR//SHB//ZC3H12A//ACVR1//CXCR4//EDN1//IHH//LEF1//SFRP2//TGFBR2//HEY1//JUNB//CITED2//PAXIP1//TIPARP//SMO//CD44//MYC//WNT6//ZPBP//DUSP2//DUSP1//DUSP5//NR4A3//SNAI1//RTF1//STAT3//ATM//…
GO:0023057	negative regulation of signaling	Biological process	72	593	1512	23972	1.925	7.22069e-08	1.15345e-06	7.14142	DUSP2//DUSP8//DUSP1//DUSP10//DUSP5//TRAT1//PTPRC//GTF2H2//ADRB2//FAF1//NFKBIA//NFKBIB//ACVR1//SOCS3//IHH//RGS2//RGS9BP//SLC9A3R2//PRKCD//SFRP2//WWOX//CAV2//NR3C1//HSPA5//SKIL//STRAP//SKOR1//NOTCH1//TCF7L2//TOB1//PRDM1//TRIB1//HIF1A//PTGS2//CALR//TNFAIP3//WTIP//RGS12//IRF1//ESR1//ZMYND11//NFKBID//PPEF2//CD44//CD74//SNAI1//IGFBP5//HEY1//CHAC1//IL1B//RPS6KB1//TGIF1//ELF1//EPHA2//XDH//PLEKHA1//PLK2//…
GO:0016477	cell migration	Biological process	86	755	1512	23972	1.80594	7.34248e-08	1.16861e-06	7.13416	CXCR4//ACVR1//HIF1A//LEF1//SMO//CDK5R1//HSP90AA1//NR4A2//NDE1//PEX13//NDEL1//SATB2//NR4A1//VEGFA//CD24A//FLT1//CCL2//CCL3//TLR2//CXCL10//ICAM1//TNFRSF12A//PTPRC//VCAN//ANXA3//TACSTD2//MCC//TGFBR2//PIP5K1A//F3//RPS6KB1//IGFBP5//TRIB1//GNA13//BCAR1//CSF1R//EDN1//HBEGF//ITGAV//PIK3R1//PTP4A1//SNAI1//ETS1//CXCL16//CBLL1//DACH1//CITED2//SFRP2//ABR//FCGR3//CXCL1//IFNG//IL1B//ITGAM//PDE4B//CXCL2//SPP1//…
GO:0006886	intracellular protein transport	Biological process	64	504	1512	23972	2.01327	7.48661e-08	1.1872e-06	7.12571	IFNG//NFKBIA//TNF//KPNA3//STAT3//TXNIP//L7RN6//IPO7//YWHAQ//CALR//EGR2//XPO7//AHCYL1//EXOC4//SSR3//SRP54A//FOLR1//SCARB2//SNX16//JUN//TOB1//FAF1//NFKBIB//PEX13//TAP1//CD24A//LCP1//CDKN1A//CDK1//HSP90AB1//HSP90AA1//IL6//MED1//TCF7L2//SFRP2//EMD//ECT2//SMO//GBP4//IL1B//PTGS2//TLR2//CYLD//PKDCC//HSPA4//RANGAP1//CAMK4//PIK3R1//PIP5K1A//TMED2//CDK5R1//CASK//CD74//RASL2-9//STAM//STX3//TOMM7//CLTC//AP2B…
GO:0048870	cell motility	Biological process	91	815	1512	23972	1.77026	7.72152e-08	1.21233e-06	7.1123	ROPN1L//CXCR4//ACVR1//HIF1A//LEF1//SMO//CDK5R1//HSP90AA1//NR4A2//NDE1//PEX13//NDEL1//SATB2//NR4A1//VEGFA//CD24A//FLT1//CCL2//CCL3//TLR2//CXCL10//ICAM1//TNFRSF12A//PTPRC//VCAN//ANXA3//TACSTD2//MCC//TGFBR2//PIP5K1A//F3//RPS6KB1//IGFBP5//TRIB1//ARC//CD44//BCAR1//HBEGF//IL12A//ITGAV//NRP1//SNAI1//PVR//SH3KBP1//CLASP2//NRG1//DDX4//DNAJA1//ING2//GNA13//CSF1R//EDN1//PIK3R1//PTP4A1//ETS1//CXCL16//CBLL1//…
GO:0051674	localization of cell	Biological process	91	815	1512	23972	1.77026	7.72152e-08	1.21233e-06	7.1123	ROPN1L//CXCR4//ACVR1//HIF1A//LEF1//SMO//CDK5R1//HSP90AA1//NR4A2//NDE1//PEX13//NDEL1//SATB2//NR4A1//VEGFA//CD24A//FLT1//CCL2//CCL3//TLR2//CXCL10//ICAM1//TNFRSF12A//PTPRC//VCAN//ANXA3//TACSTD2//MCC//TGFBR2//PIP5K1A//F3//RPS6KB1//IGFBP5//TRIB1//ARC//CD44//BCAR1//HBEGF//IL12A//ITGAV//NRP1//SNAI1//PVR//SH3KBP1//CLASP2//NRG1//DDX4//DNAJA1//ING2//GNA13//CSF1R//EDN1//PIK3R1//PTP4A1//ETS1//CXCL16//CBLL1//…
GO:0007059	chromosome segregation	Biological process	27	135	1512	23972	3.1709	7.72875e-08	1.21233e-06	7.11189	SPAG5//MAD2L1//TOP2A//LATS1//MCMBP//BUB1//CDCA5//NIPBL//SYCP3//NCAPH//PHF13//PSRC1//SEH1L//CCNB1//NDC80//SGOL1//CENPE//SGOL2//KIF2C//CDC6//ECT2//SLC25A5//BIRC5//USP9X//SKA1//NDEL1//SKA3
GO:0006935	chemotaxis	Biological process	49	344	1512	23972	2.25834	7.82936e-08	1.22369e-06	7.10627	FLT1//CCL2//CCL3//VEGFA//CXCL10//CDK5R1//NR4A3//NRP1//ABLIM1//CXCR4//EGR2//FOXP1//APP//FCGR3//CXCL1//IFNG//IL1B//ITGAM//PDE4B//CXCL2//SPP1//SYK//ITGA1//PDE4D//AMICA1//CCR1//S100A9//CCL4//NR4A1//HSPB1//SMO//BCAR1//EPHA2//LEF1//PIP5K1A//MPP1//EDN1//CD74//SELL//PLA2G7//CCR8//FPR2//PIK3CD//PTAFR//S100A8//CXCL16//ECSCR//CMTM7//CXCR1
GO:0048610	cellular process involved in reproduction	Biological process	53	386	1512	23972	2.17691	8.00624e-08	1.24685e-06	7.09657	DDX4//SYCP3//MSH3//TOP2A//PLCB1//CCNB1//ZPBP//MKI67//RAD51//RSPH1//NBN//RBM7//SGOL2//BOLL//CLASP2//MND1//UTP14B//CKS2//EIF4G3//HSPA2//ING2//SPIN1//ACVR1//PRDM1//CXCR4//ZFX//RPS6KB1//PRM1//4632434I11RIK//USF1//IHH//SF1//PLEKHA1//CALR//JUN//REST//CCL3//CCL4//TARDBP//LEF1//SMARCA4//SGOL1//LIF//OSM//NPM2//DLD//NR2C2//ESR1//NOTCH1//PLAUR//PSAP//EAF2//IL18
GO:0070507	regulation of microtubule cytoskeleton organization	Biological process	20	80	1512	23972	3.96362	8.05782e-08	1.2504e-06	7.09378	CLASP2//CKAP2//CHORDC1//TMEM67//SKA1//SKA3//FKBP4//STMN1//INPP5J//PSRC1//CCNB1//PLK2//DYNC1LI1//CENPE//ECT2//SPAG5//TPX2//CDK5R1//HSPH1//CYLD
GO:0016192	vesicle-mediated transport	Biological process	91	816	1512	23972	1.76809	8.16917e-08	1.26317e-06	7.08782	CUX1//GOLGA5//GTF2H2//RSPO1//VEGFA//SYK//SYNJ1//CAV2//CCR1//DOC2A//PIK3C2A//CCL3//EXOC4//STX3//EXOC3//SEC22B//SEC24A//CREB3L2//SCFD1//COG6//ANKFY1//APP//ARC//CLCN5//DNM1//FNBP1//LDLR//RAB34//MSR1//TFRC//RABEP1//SH3KBP1//SGIP1//STON1//SH3BP4//FCHO2//PICALM//EHD2//NOSTRIN//ADRB2//DAB2//PPT1//TGFBR2//CXCL16//CLTC//TMPRSS4//SCARF1//ANXA3//CD302//CEBPE//FCGR3//CLEC7A//SNX16//ALS2//A230046K03RIK//ANXA1…
GO:0042330	taxis	Biological process	49	345	1512	23972	2.2518	8.57841e-08	1.32174e-06	7.06659	FLT1//CCL2//CCL3//VEGFA//CXCL10//CCR8//FPR2//PIK3CD//PTAFR//S100A8//S100A9//CCL4//CXCL2//CXCL16//ECSCR//CMTM7//CXCR1//CDK5R1//NR4A3//NRP1//ABLIM1//CXCR4//EGR2//FOXP1//APP//FCGR3//CXCL1//IFNG//IL1B//ITGAM//PDE4B//SPP1//SYK//ITGA1//PDE4D//AMICA1//CCR1//NR4A1//HSPB1//SMO//BCAR1//EPHA2//LEF1//PIP5K1A//MPP1//EDN1//CD74//SELL//PLA2G7
GO:0043086	negative regulation of catalytic activity	Biological process	65	518	1512	23972	1.98946	9.26384e-08	1.42231e-06	7.03321	DUSP2//DUSP8//DUSP1//DUSP10//DUSP5//CDKN1A//HSPB1//IL6//GADD45B//PTPRC//GADD45G//TAF7//TRIB1//TRIB2//BIRC5//APP//WFDC18//SLPI//SERPINA3G//STFA1//STFA3//SPINK2//SERPINA3F//STFA2L1//SERPINB1C//GM5483//RGS2//TNF//SFI1//CSRNP2//C3//C4B//TMED2//PIK3IP1//TIPRL//CD44//CSNK2A1//FABP1//HSPA5//NR4A1//LEF1//PTMA//RAG1//SFRP2//SIAH2//TNFAIP3//VEGFA//DNAJB6//SH3RF1//HERPUD1//USP47//RPS6KA3//HMGCR//IL1B//PRKCD…
GO:0051050	positive regulation of transport	Biological process	64	507	1512	23972	2.00136	9.32847e-08	1.42719e-06	7.03019	VEGFA//EDN1//ADORA2B//ACSL5//ADRB2//CXCL1//AHCYL1//NFKBIA//NR1H3//NR3C1//PRKCD//CNTF//ANXA1//TCF7L2//SERP1//STIM2//IL1B//MAPK9//PLCB1//CDK1//HSP90AB1//HSP90AA1//IL6//MED1//SFRP2//HIF1A//ECT2//SMO//PTGS2//TNF//TLR2//SYK//CD14//CBLL1//CAMK4//EMD//HNRNPK//PPT1//SGIP1//SYNJ1//IL10//IL1A//PTGER4//CLEC5A//CLEC4E//IFNG//CCL3//TRIM16//NLRP1A//C3//CALR//FCGR3//CLEC7A//ABR//SIRPB1A//LIF//CCR1//CCL4//NIACR1…
GO:0001562	response to protozoan	Biological process	10	20	1512	23972	7.92725	9.96988e-08	1.51465e-06	7.00131	GBP2//IFNG//IL12A//IL6//GBP3//IIGP1//GBP6//GBP7//GBP10//IER3
GO:0035458	cellular response to interferon-beta	Biological process	10	20	1512	23972	7.92725	9.96988e-08	1.51465e-06	7.00131	GBP2//IFI204//TGTP1//TREX1//IFI202B//GBP3//IIGP1//GBP6//PYHIN1//GM4951
GO:0046651	lymphocyte proliferation	Biological process	33	190	1512	23972	2.75368	1.05355e-07	1.59501e-06	6.97734	ATM//PRDM1//CTLA4//CD24A//IL10//CDKN1A//CD74//PTPRC//TNFRSF13C//IL18//IHH//CXCR4//HSPD1//LEF1//PRKCD//VPREB1//VPREB2//SHB//ADK//IFNG//IL12A//IL1B//IL6//PNP//VCAM1//H2-AA//CD80//SYK//TNFRSF14//MYD88//ITGAM//SATB1//IRF1
GO:0046907	intracellular transport	Biological process	89	797	1512	23972	1.77045	1.07004e-07	1.61434e-06	6.9706	IFNG//NFKBIA//TNF//CUX1//GOLGA5//KPNA3//STAT3//TXNIP//L7RN6//IPO7//XPOT//YWHAQ//CALR//EGR2//XPO7//AHCYL1//EXOC4//SSR3//SRP54A//FOLR1//SCARB2//SNX16//2510003E04RIK//CASK//CD74//RASL2-9//STAM//STX3//TMED2//TOMM7//CLTC//AP2B1//STON1//SEC24A//ARCN1//TNPO1//SEC22B//CREB3L2//SCFD1//COG6//CAMK4//NUP50//NUPL1//ALS2//JUN//TOB1//FAF1//NFKBIB//APP//KIF1B//NDEL1//CCL3//PICALM//A230046K03RIK//PEX13//TAP1//HIF…
GO:0022603	regulation of anatomical structure morphogenesis	Biological process	69	566	1512	23972	1.93279	1.15567e-07	1.7375e-06	6.93717	NOTCH1//IFNG//CSF1R//GNA13//ICAM1//IL6//CCL2//CCL3//VEGFA//SH3KBP1//ARHGAP15//FGD4//OMA1//LEF1//SNAI1//SFRP2//MAPK9//CXCL10//LIF//PDE3B//ROCK1//ARC//WTIP//CAMSAP1//TTL//NRP1//TNFAIP3//ALOX15//CD44//IL1B//TNF//EDN1//WNT10A//TCF7L2//ADORA2B//EPHA2//WARS//EGLN1//ANXA3//C3//CHI3L1//CAMP//F3//FLT1//IL1A//MMP9//ETS1//TNFRSF12A//NDEL1//CNTF//SCARF1//SSH1//SSH2//SKIL//FOXP1//ESR1//CDK5R1//PDLIM5//WNT6//P…
GO:0060429	epithelium development	Biological process	68	555	1512	23972	1.94253	1.1784e-07	1.76556e-06	6.92871	ACVR1//CXCR4//EDN1//FLT1//GNA13//IHH//LEF1//NRP1//SFRP2//TGFBR2//VEGFA//CD44//MYC//WNT6//COQ7//CITED2//NUP50//MAP3K7//IPMK//LMO4//TGIF1//TMED2//PLOD3//HIF1A//SMO//CAR2//ESR1//XBP1//IFNG//ROCK1//MED1//EPHA2//LATS1//ANXA1//NOTCH1//PTGS2//SMARCA4//TXNIP//GM5483//ID3//XDH//IL1A//PPHLN1//CEBPB//JUN//NCOA3//PRKCH//TRIM16//IL6//TGM2//FOXP1//AREG//NR3C1//SOCS3//IL10//TNF//PLAUR//PSAP//SOX18//PDE4D//VCAM1…
GO:0009615	response to virus	Biological process	29	155	1512	23972	2.96633	1.18941e-07	1.77593e-06	6.92467	IL23R//GBP4//ZC3HAV1//CXCL10//IFNG//IL6//IRF1//CXCL9//PTPRC//OAS1G//SAMHD1//IFITM3//IFITM2//TLR8//OAS3//CARD9//BCL2L11//LCN2//MYD88//XPR1//MST1R//TNF//CLEC5A//PVR//ZBP1//POLR3F//IFIH1//OASL1//ISG15
GO:0032943	mononuclear cell proliferation	Biological process	33	191	1512	23972	2.73926	1.19765e-07	1.78212e-06	6.92167	ATM//PRDM1//CTLA4//CD24A//IL10//CDKN1A//CD74//PTPRC//TNFRSF13C//IL18//IHH//CXCR4//HSPD1//LEF1//PRKCD//VPREB1//VPREB2//SHB//ADK//IFNG//IL12A//IL1B//IL6//PNP//VCAM1//H2-AA//CD80//SYK//TNFRSF14//MYD88//ITGAM//SATB1//IRF1
GO:0035295	tube development	Biological process	56	424	1512	23972	2.09399	1.31294e-07	1.947e-06	6.88176	ACVR1//CXCR4//EDN1//FLT1//GNA13//IHH//LEF1//NRP1//SFRP2//TGFBR2//VEGFA//CD44//MYC//WNT6//COQ7//CITED2//NUP50//MAP3K7//IPMK//LMO4//TGIF1//TMED2//HIF1A//SMO//ASAH1//CHI3L1//CUX1//LIF//MYCN//NOTCH1//SPARC//L7RN6//JMJD6//FOXP1//MED1//SOX18//BCL2L11//ATP7A//PKDCC//NR4A3//PAK1//TMEM67//PLOD3//PTGES3//EPHA2//AREG//NR3C1//TGM2//NCOA3//ESR1//TNF//MTSS1//IFNG//TACSTD2//CD24A//PROM1
GO:0006325	chromatin organization	Biological process	60	468	1512	23972	2.03263	1.36128e-07	2.01182e-06	6.86605	PAXIP1//TLK2//CHD1//BAZ1B//SUV39H2//ASF1A//ASF1B//CENPA//SMARCA4//H2AFY//SET//HIST1H1A//NR3C1//KLF1//MYC//SATB1//SATB2//BAZ1A//NPM2//UHRF1//RAG1//DTX3L//PARP10//AEBP2//EPC1//DNAJC2//HMGN5//PBRM1//SETD8//ING2//SMYD3//HDAC8//ING3//HDAC9//MBTD1//HAT1//JMJD6//SUV420H1//PHF13//JHDM1D//RTF1//ATM//CDK1//PIM3//CCNB1//NCOA3//KAT2B//RBM14//NIPBL//PHF8//TAF7//SYCP3//LEF1//MAP3K7//POLE3//SUPT7L//TRIM16//BRD1…
GO:0019637	organophosphate metabolic process	Biological process	120	1183	1512	23972	1.60823	1.46656e-07	2.16006e-06	6.8337	GPAT2//GPD1L//OAS1G//GMPS//OAS1A//ADK//ADCY4//PNP//DNM1//GEM//GNA13//KRAS//RASL2-9//TUBB4A//SRP54A//EIF2S3X//ATL2//RASL11B//ARL1//ATL3//GBP5//EHD2//PDE3B//PDE4B//PDE4D//ABCB7//ATP2A2//ATP7A//ATP10A//DDX4//DDX5//DDX19A//HSPA8//HSP90AA1//MSH3//RAD51//SMARCA4//TAP1//TOP2A//WRN//ABCD2//ATP11A//DHX40//RFC3//DDX28//ASCC3//DNA2//CMPK2//UMPS//UCK2//UPRT//MPPE1//PGAP2//CHKA//APOA2//CHPT1//SAMD8//SGMS2//NC…
GO:0048661	positive regulation of smooth muscle cell proliferation	Biological process	16	55	1512	23972	4.61222	1.6467e-07	2.41721e-06	6.78338	EDN1//FLT1//HBEGF//HIF1A//HMGCR//IL6//JUN//MYD88//PTGS2//TGFBR2//TGM2//TNF//VEGFA//NAMPT//RPS6KB1//IRAK4
GO:0035456	response to interferon-beta	Biological process	10	21	1512	23972	7.54976	1.79541e-07	2.62661e-06	6.74584	GBP2//IFI204//TGTP1//TREX1//IFI202B//GBP3//IIGP1//GBP6//PYHIN1//GM4951
GO:0033043	regulation of organelle organization	Biological process	57	439	1512	23972	2.05856	1.81837e-07	2.65128e-06	6.74032	PAXIP1//TLK2//CLASP2//CKAP2//BUB1//CENPE//ATM//MAD2L1//TPR//SSH1//SSH2//OMA1//TMED9//CHORDC1//TMEM67//PARP10//LATS1//PRKCD//NIPBL//SKA1//SKA3//FKBP4//STMN1//INPP5J//PSRC1//ANXA1//MYC//CDK5R1//PAK1//CCNB1//TAF7//UBD//ESR1//EDN1//IL1A//IL1B//TNF//PLK2//DYNC1LI1//PTGER4//GPR65//SDC4//ARHGEF10//TACSTD2//RTF1//ECT2//SPAG5//TPX2//HSPH1//CYLD//CDCA5//CDC6//MARCH5//BCL2L11//PMAIP1//CSF1R//MTPN
GO:0007249	I-kappaB kinase/NF-kappaB cascade	Biological process	30	167	1512	23972	2.84811	1.84493e-07	2.68102e-06	6.73402	TLR2//MAP3K7//FAF1//NFKBIA//NFKBIB//IL1B//PTGS2//TNF//CYLD//HSPB1//TICAM2//ECT2//IL1A//MYD88//PLK2//TGM2//UBD//TRIM13//MIER1//ZC3HAV1//SECTM1A//ESR1//TNFAIP3//ZMYND11//NFKBID//IRF1//REL//TLR8//TIFA//CARD9
GO:0006928	cellular component movement	Biological process	103	978	1512	23972	1.66975	1.97669e-07	2.85528e-06	6.70406	ROPN1L//CXCR4//ACVR1//HIF1A//LEF1//SMO//CDK5R1//HSP90AA1//NR4A2//NDE1//PEX13//NDEL1//SATB2//NR4A1//VEGFA//CD24A//FLT1//CCL2//CCL3//TLR2//CXCL10//ICAM1//ROCK1//TNFRSF12A//PTPRC//KIF11//KIF1B//KIF3B//KIF9//TUBB4A//KIF2C//KIF15//CENPE//DYNC1LI1//APP//VCAN//ANXA3//TACSTD2//MCC//TGFBR2//PIP5K1A//F3//RPS6KB1//IGFBP5//TRIB1//ARC//CD44//BCAR1//HBEGF//IL12A//ITGAV//NRP1//SNAI1//PVR//SH3KBP1//CLASP2//NRG1/…
GO:0030098	lymphocyte differentiation	Biological process	37	233	1512	23972	2.51767	1.978e-07	2.85528e-06	6.70377	IKZF1//ITK//IFNG//TNFAIP3//CD24A//FOXP1//ATM//RAG1//5830411N06RIK//PIK3R1//PTPRC//HDAC9//DCLRE1C//EGR1//PKNOX1//IL15RA//IRF1//RORC//JMJD6//IHH//NFKBID//LEF1//ATP7A//PTGER4//SYK//SATB1//H2-DMA//CD74//GADD45G//PRDM1//PNP//H2-AA//HSP90AA1//CTLA4//IL6//ANXA1//TGFBR2
GO:0010648	negative regulation of cell communication	Biological process	71	597	1512	23972	1.88554	1.99437e-07	2.86938e-06	6.7002	DUSP2//DUSP8//DUSP1//DUSP10//DUSP5//PTPRC//GTF2H2//ADRB2//FAF1//NFKBIA//NFKBIB//ACVR1//SOCS3//IHH//RGS2//RGS9BP//SLC9A3R2//PRKCD//SFRP2//WWOX//CAV2//NR3C1//HSPA5//SKIL//STRAP//SKOR1//NOTCH1//TCF7L2//TOB1//PRDM1//TRIB1//HIF1A//PTGS2//CALR//TNFAIP3//WTIP//RGS12//IRF1//ESR1//ZMYND11//NFKBID//PPEF2//CD44//CD74//SNAI1//IGFBP5//HEY1//CHAC1//IL1B//RPS6KB1//TGIF1//ELF1//EPHA2//XDH//PLEKHA1//PLK2//NLRC5//…
GO:0050870	positive regulation of T cell activation	Biological process	24	116	1512	23972	3.28024	2.0724e-07	2.97181e-06	6.68353	CD24A//CD80//TNFRSF13C//IHH//ADK//IFNG//IL12A//IL1B//IL6//PNP//PTPRC//VCAM1//IL18//H2-AA//H2-DMA//CD74//HSP90AA1//SYK//IRF1//HSPH1//TGFBR2//IKZF1//HSPD1//CCL2
GO:0043410	positive regulation of MAPK cascade	Biological process	32	187	1512	23972	2.71307	2.32186e-07	3.31859e-06	6.63416	HMGCR//IL1A//IL1B//CARD9//LMNB1//MYD88//PLCB1//TNF//MAP3K7//C3//CD44//CHI3L1//CCR1//CSF1R//ESR1//CD74//IL6//CCL3//VEGFA//XDH//ADRB2//BNIP2//CNTF//FLT1//IGFBP4//ITGAV//LIF//OSM//PRKCD//PTPRC//CDON//PELI2
GO:0042832	defense response to protozoan	Biological process	9	17	1512	23972	8.39356	2.36182e-07	3.36462e-06	6.62675	GBP2//IFNG//IL12A//IL6//GBP3//IIGP1//GBP6//GBP7//GBP10
GO:0006605	protein targeting	Biological process	47	336	1512	23972	2.21774	2.4712e-07	3.50895e-06	6.60709	IFNG//NFKBIA//TNF//KPNA3//STAT3//TXNIP//L7RN6//IPO7//CALR//EGR2//XPO7//AHCYL1//EXOC4//SSR3//SRP54A//FOLR1//SCARB2//SNX16//JUN//TOB1//FAF1//NFKBIB//PEX13//CDKN1A//CDK1//HSP90AB1//HSP90AA1//IL6//MED1//TCF7L2//SFRP2//EMD//ECT2//SMO//GBP4//IL1B//PTGS2//TLR2//CYLD//HSPA4//RANGAP1//CAMK4//PIK3R1//PIP5K1A//TMED2//CDK5R1//YWHAQ
GO:0070661	leukocyte proliferation	Biological process	33	197	1512	23972	2.65583	2.52749e-07	3.57718e-06	6.59731	ATM//PRDM1//CTLA4//CD24A//IL10//CDKN1A//CD74//PTPRC//TNFRSF13C//IL18//IHH//CXCR4//HSPD1//LEF1//PRKCD//VPREB1//VPREB2//SHB//ADK//IFNG//IL12A//IL1B//IL6//PNP//VCAM1//H2-AA//CD80//SYK//TNFRSF14//MYD88//ITGAM//SATB1//IRF1
GO:0050663	cytokine secretion	Biological process	20	86	1512	23972	3.68709	2.89787e-07	4.08807e-06	6.53792	APOA2//IL10//TNF//CIDEA//IL6//PTGER4//CD14//IL1A//SYK//CLEC5A//TLR2//CLEC4E//IFNG//CCL3//TRIM16//NLRP1A//PNP//NOTCH1//CHI3L1//CSF1R
GO:0007052	mitotic spindle organization	Biological process	11	27	1512	23972	6.45924	3.0835e-07	4.33586e-06	6.51096	CCNB1//KIF23//PSRC1//TPX2//KIF11//KIF3B//CLTC//ARHGEF10//STMN1//PLK2//NDC80
GO:0080135	regulation of cellular response to stress	Biological process	39	257	1512	23972	2.40594	3.15518e-07	4.42234e-06	6.50098	SYK//MAP2K4//FGD4//PPP4R2//TRIM13//DUSP10//HMGCR//IL1A//IL1B//CARD9//EDN1//PAK1//MAP3K7//SFRP2//SETD8//ATM//DDX5//PMAIP1//CD44//CD74//SNAI1//PNP//MAPK9//SH3RF1//ZMYND11//LMNB1//MYD88//PLCB1//TNF//CNTF//NDEL1//SCARF1//XBP1//ERN1//VEGFA//XDH//HP//MYC//PRKCD
GO:0006397	mRNA processing	Biological process	44	308	1512	23972	2.26493	3.2701e-07	4.56868e-06	6.48544	PRPF19//ZFP36//HNRNPA1//SFPQ//DDX5//PTBP1//TRA2B//RBM15B//SNRPC//PSIP1//AQR//SRRM1//DHX38//NCBP2//APP//FIP1L1//AHCYL1//SLBP//CCNB1//JMJD6//HNRNPK//HNRNPL//PLCB1//SMN1//STRAP//SF1//USP39//CPSF4//ALYREF2//1110037F02RIK//PRPF38B//SNRNP48//CDC5L//CDC40//ERN1//HNRNPF//CLP1//U2AF1//RBM39//HNRNPA3//TARDBP//PPP4R2//PPWD1//PRPF39
GO:0040008	regulation of growth	Biological process	62	504	1512	23972	1.95035	3.6794e-07	5.12404e-06	6.43422	CD44//IGFBP4//IGFBP5//IGFBP7//4932438A13RIK//ADRB2//OMA1//CNTF//MTPN//HBEGF//LEF1//NCOA3//SFRP2//CXCL16//USP47//NRG1//CDKN1A//DAB2//PPT1//SMARCA4//DNAJC2//SERTAD1//RRAD//PSRC1//EAF2//TTL//NRP1//CAMP//CTSG//IFNG//IL10//MPO//MYD88//TNF//TLR2//WRN//APP//PIK3CA//STAT3//PLAC8//IKZF1//NIPBL//TNFRSF12A//NDEL1//HIF1A//BCL2L11//TCF7L2//SERP1//RPS6KB1//C3//PLCB1//FOXP1//TGFBR2//CDK1//CCNB1//SOCS3//EPC1//IH…
GO:0030316	osteoclast differentiation	Biological process	16	58	1512	23972	4.37365	3.69632e-07	5.13115e-06	6.43223	TNF//PIK3R1//CCL3//TOB2//PILRB1//CAR2//CCR1//CSF1R//IFNG//IL17A//PPARGC1B//EFNA2//EPHA2//JUNB//TFRC//CD300LF
GO:0006984	ER-nucleus signaling pathway	Biological process	14	45	1512	23972	4.93251	3.88479e-07	5.3756e-06	6.41063	HSPA5//PPP1R15B//ERN1//INSIG1//CASP12//IFNG//PPP1R15A//XBP1//SERP1//ERO1L//HERPUD1//DERL3//EIF2A//ATP2A2
GO:0009628	response to abiotic stimulus	Biological process	71	609	1512	23972	1.84839	4.26016e-07	5.87631e-06	6.37057	ARNT//ATM//HYOU1//CD24A//EDN1//FLT1//FOSL2//HIF1A//IL18//CITED2//NR4A2//PAK1//HSP90B1//USF1//VEGFA//UBQLN1//WTIP//EGLN1//ACOT2//P2RX3//ECE1//ATF2//PLK3//MAPK13//TSC22D2//APP//HMGCR//KRAS//COL3A1//JUN//MYC//DNAJA1//HSPA4//OSM//CCL2//PSIP1//HSPA1A//ADRB2//PLAC8//CDKN1A//PMAIP1//DTL//RAD54L//PAXIP1//DCLRE1C//IL12A//WRN//POLH//PNP//PTPRC//GPR65//IL1A//TFEC//L7RN6//PIK3R1//MAPK9//USP47//SLC12A5//BHLHE…
GO:0006917	induction of apoptosis	Biological process	43	301	1512	23972	2.26493	4.43295e-07	6.0953e-06	6.35331	FCGR3//CTSC//PTPRC//IL12A//PNP//TAP1//PVR//CD24A//TNF//NGFRAP1//IL18//MYC//PMAIP1//EAF2//ATM//MAPK9//IFI204//NUPR1//DDX5//SIK1//APP//BCL2L11//CASP12//CEBPB//DDX19A//NR4A1//IRF1//LEF1//MAL//PRKCD//RIPK1//PHLDA1//TGM2//ETS1//TNFRSF12A//SH3RF1//PERP//CYLD//ERN1//WWOX//STK17B//SP110//NLRP1A
GO:0061077	chaperone-mediated protein folding	Biological process	10	23	1512	23972	6.89326	5.18229e-07	7.10317e-06	6.28548	H2-DMA//HSPA8//HSPH1//HSPD1//CD74//ERO1L//DNAJB1//PTGES3//ST13//CHORDC1
GO:0012502	induction of programmed cell death	Biological process	43	303	1512	23972	2.24998	5.32453e-07	7.27519e-06	6.27372	FCGR3//CTSC//PTPRC//IL12A//PNP//TAP1//PVR//APP//NGFRAP1//BCL2L11//CASP12//CEBPB//DDX19A//NR4A1//IRF1//LEF1//MAL//PRKCD//RIPK1//PHLDA1//TGM2//TNF//ETS1//TNFRSF12A//PMAIP1//SH3RF1//PERP//CYLD//ERN1//WWOX//STK17B//EAF2//SP110//NLRP1A//CD24A//IL18//MYC//ATM//MAPK9//IFI204//NUPR1//DDX5//SIK1
GO:0050792	regulation of viral reproduction	Biological process	15	53	1512	23972	4.48712	5.93332e-07	8.08159e-06	6.2267	JUN//REST//CCL3//CCL4//TARDBP//LEF1//SMARCA4//DDX5//TOP2A//SLPI//TNF//OAS1G//OASL1//OAS3//OAS1A
GO:0051251	positive regulation of lymphocyte activation	Biological process	29	167	1512	23972	2.75318	6.13782e-07	8.334e-06	6.21199	CDKN1A//CD74//PTPRC//TNFRSF13C//CD24A//CD80//IL12A//IL18//IL15RA//IRF1//IHH//ADK//IFNG//IL1B//IL6//PNP//VCAM1//PRDM1//SYK//H2-AA//H2-DMA//HSP90AA1//PAXIP1//MYD88//HSPD1//CCL2//HSPH1//TGFBR2//IKZF1
GO:0070997	neuron death	Biological process	30	177	1512	23972	2.6872	6.75612e-07	9.14496e-06	6.1703	BIRC5//ATP7A//CNTF//HIF1A//HSPH1//HSP90AB1//JUN//KRAS//MT1//NR4A3//NR4A2//PPT1//ROCK1//SET//ATM//BCL2L11//CDK5R1//EGR1//NR3C1//IL18//NCF2//CCL3//TNF//MAP2K4//PMAIP1//ITGA1//APP//TNFRSF21//NLRP1A//CXCL2
GO:0051402	neuron apoptotic process	Biological process	29	168	1512	23972	2.73679	6.97766e-07	9.4155e-06	6.15629	BIRC5//ATP7A//CNTF//HIF1A//HSPH1//HSP90AB1//JUN//KRAS//MT1//NR4A3//NR4A2//PPT1//ROCK1//SET//ATM//BCL2L11//CDK5R1//EGR1//NR3C1//IL18//NCF2//CCL3//TNF//MAP2K4//PMAIP1//ITGA1//APP//TNFRSF21//NLRP1A
GO:0071216	cellular response to biotic stimulus	Biological process	26	141	1512	23972	2.92352	7.06079e-07	9.49818e-06	6.15115	HSPA5//PPP1R15B//IL18//IL1B//MYD88//NFKBIA//CCL2//CCL3//TNF//IRAK2//PRDM1//TRIB1//TLR2//CD14//GBP2//IFNG//PDE4B//TNFAIP3//CMPK2//NR1H3//GBP6//PDE4D//GBP10//SYK//CLEC7A//TXNIP
GO:0051222	positive regulation of protein transport	Biological process	28	159	1512	23972	2.79199	7.11536e-07	9.54205e-06	6.1478	CDK1//HSP90AB1//HSP90AA1//IL6//MED1//SFRP2//ECT2//SMO//IL1B//PTGS2//TNF//TLR2//CAMK4//EMD//TCF7L2//CD14//IL10//IL1A//PTGER4//SYK//CLEC5A//CLEC4E//IFNG//CCL3//TRIM16//NLRP1A//CSF1R//CDK5R1
GO:0033365	protein localization to organelle	Biological process	47	349	1512	23972	2.13513	7.5224e-07	1.00569e-05	6.12364	IFNG//NFKBIA//TNF//KPNA3//STAT3//TXNIP//L7RN6//IPO7//SRP54A//FOLR1//KDELR2//ANKRD13C//SCARB2//SNX16//JUN//TOB1//FAF1//NFKBIB//PEX13//CDKN1A//CDK1//HSP90AB1//HSP90AA1//IL6//MED1//ARL1//BUB1B//CALR//TOR1AIP1//SMO//TCF7L2//SFRP2//EMD//ECT2//GBP4//IL1B//PTGS2//TLR2//CYLD//HSPA4//SUPT7L//PIK3R1//MARCH5//CENPA//CDCA5//PMAIP1//RAB3IP
GO:0009894	regulation of catabolic process	Biological process	65	549	1512	23972	1.87713	7.60884e-07	1.01412e-05	6.11868	HIF1A//PGAM1//IIGP1//CISD2//TNFAIP3//LDLR//TRIM13//TMED2//FABP1//ABCD2//ACSL5//ARFGAP3//ARAP2//ARFGAP1//AGAP1//TBC1D1//TBC1D9//ALS2//TBC1D24//ECT2//JUN//N4BP1//DAB2//TRIB1//TRIB2//MYL4//DNAJB6//DNAJC10//ZC3HAV1//AHSA2//RANGAP1//ARHGAP15//ABR//GPR65//EPHA2//PIP5K1A//DOCK7//NDEL1//ARHGEF10//IPCEF1//FAF1//MDM4//MAD2L1//NRG1//PLCB1//RGS2//RABEP1//RGS12//DEPDC1A//ARHGAP29//ARHGAP11A//STARD8//IER3//APO…
GO:0016071	mRNA metabolic process	Biological process	48	360	1512	23972	2.11393	7.71495e-07	1.02512e-05	6.11267	NCBP2//DCP2//ETF1//PRPF19//AUH//ZFP36//HNRNPA1//SFPQ//DDX5//PTBP1//TRA2B//RBM15B//SNRPC//PSIP1//AQR//SRRM1//DHX38//APP//FIP1L1//AHCYL1//HNRNPK//HNRNPL//PLCB1//SLBP//SMN1//STRAP//SF1//USP39//CPSF4//ALYREF2//1110037F02RIK//PRPF38B//SNRNP48//CDC5L//CDC40//ERN1//HNRNPF//CLP1//JMJD6//U2AF1//RBM39//HNRNPA3//TARDBP//PPP4R2//PPWD1//PRPF39//CCNB1//ATM
GO:0010573	vascular endothelial growth factor production	Biological process	9	19	1512	23972	7.51003	7.99502e-07	1.05588e-05	6.09718	IL6//CCL2//ADORA2B//ARNT//C3//HIF1A//IL1A//IL1B//PTGS2
GO:0010574	regulation of vascular endothelial growth factor production	Biological process	9	19	1512	23972	7.51003	7.99502e-07	1.05588e-05	6.09718	ADORA2B//ARNT//C3//HIF1A//IL1A//IL1B//PTGS2//IL6//CCL2
GO:0051169	nuclear transport	Biological process	41	288	1512	23972	2.25706	8.93107e-07	1.17592e-05	6.0491	IFNG//NFKBIA//TNF//KPNA3//STAT3//TXNIP//L7RN6//IPO7//XPOT//CALR//EGR2//XPO7//AHCYL1//CAMK4//NUP50//RASL2-9//NUPL1//JUN//TOB1//FAF1//NFKBIB//WRN//CDKN1A//CDK1//HSP90AB1//HSP90AA1//IL6//MED1//TCF7L2//SFRP2//EMD//ECT2//SMO//GBP4//IL1B//PTGS2//TLR2//CYLD//RANGAP1//HNRNPA1//PIK3R1
GO:0042326	negative regulation of phosphorylation	Biological process	33	208	1512	23972	2.51538	9.05704e-07	1.18891e-05	6.04301	DUSP2//DUSP8//DUSP1//DUSP10//DUSP5//HSPA4//GBP4//XDH//DNAJC10//CCNB1//CDKN1A//HSPB1//IL6//GADD45B//PTPRC//GADD45G//TAF7//TRIB1//TRIB2//PPEF2//JUN//INPP5J//IRF1//HMGCR//IL1B//PRKCD//RGS2//SFRP2//LATS1//KAT2B//TNFAIP3//CHORDC1//BIRC3
GO:0035821	modification of morphology or physiology of other organism	Biological process	14	48	1512	23972	4.62423	9.39026e-07	1.22894e-05	6.02732	ALB//MMP9//JUN//REST//CCL3//CCL4//TARDBP//LEF1//SMARCA4//IFNG//CAMP//TLR2//BCL2L11//CTSG
GO:0006260	DNA replication	Biological process	35	228	1512	23972	2.4338	9.49892e-07	1.23942e-05	6.02233	POLE2//TOP2A//MCMBP//BAZ1A//DNA2//RAD51//CCNE1//ID3//ESCO2//ESCO1//PDS5A//WRN//SLBP//AREG//CACYBP//CALR//CDK1//IL6//JUN//MAP2K4//NPM2//NFIX//ORC1//MED1//RRM2//SSRP1//DNAJC2//CDC6//DBF4//RBMS1//RFC3//MCM10//DTL//POLQ//POLH
GO:0007010	cytoskeleton organization	Biological process	78	706	1512	23972	1.75163	9.99301e-07	1.29999e-05	6.0003	CENPA//NDC80//NDE1//BIRC5//DOCK7//TTL//NDEL1//PSRC1//TPPP3//LCP1//BCAR1//KRAS//ROCK1//DIAP2//CORO2A//ABR//FHDC1//SSH1//SSH2//PPARGC1B//MTSS1//RND1//STMN1//KIF2C//CLASP2//CKAP2//KIF11//SPAG5//PLK2//SGOL1//CENPE//CHORDC1//TMEM67//LATS1//PRKCD//CALR//EHD2//EPB4.1L4B//SKA1//SKA3//FKBP4//INPP5J//HSP90B1//GPR65//PAK1//PIP5K1A//S100A9//CDK5R1//NIN//CCNB1//INA//DNAJB6//TCHH//FOXP1//DYNC1LI1//TPX2//KIF23/…
GO:0032101	regulation of response to external stimulus	Biological process	47	353	1512	23972	2.11094	1.04339e-06	1.3533e-05	5.98155	C3//FCGR3//TNFAIP3//ANXA1//IL6//CXCL10//CD24A//IL10//TNF//ADORA2B//SYK//CCL2//TRIM13//CCR1//IL1B//PTGS2//CNTF//NDEL1//SCARF1//NRP1//MYD88//ADRB2//IER3//PTGER4//NR1H3//ZFP36//AOAH//MEFV//ABR//HSPD1//CCL3//TGM2//CXCR4//VEGFA//DUSP10//CASK//HMGCR//MED1//MPP1//EDN1//CD74//SELL//PLA2G7//PRKCD//IL17A//IL17RC//CCL4
GO:0008380	RNA splicing	Biological process	36	239	1512	23972	2.38813	1.06075e-06	1.37171e-05	5.97439	PRPF19//SRRM1//HNRNPA1//SFPQ//DDX5//PTBP1//TRA2B//RBM15B//SNRPC//PSIP1//AQR//DHX38//CLP1//CLK1//FASTK//HNRNPF//JMJD6//HNRNPK//SMN1//STRAP//SF1//USP39//ALYREF2//1110037F02RIK//PRPF38B//SNRNP48//NCBP2//CDC5L//CDC40//U2AF1//RBM39//HNRNPA3//TARDBP//PPP4R2//PPWD1//PRPF39
GO:0031349	positive regulation of defense response	Biological process	27	153	1512	23972	2.79785	1.07016e-06	1.37977e-05	5.97055	C3//FCGR3//TLR2//CLEC7A//MAPKAPK3//RPS6KA3//IL6//HSPD1//MYD88//IL12A//PVR//CD24A//TNF//ADORA2B//IL1B//PTGS2//IRF1//TNFAIP3//NFKBIA//NR1H3//CD74//POLR3F//TLR8//CARD9//PTGER4//CCL3//TGM2
GO:0051093	negative regulation of developmental process	Biological process	64	543	1512	23972	1.86867	1.0798e-06	1.38809e-05	5.96666	IFNG//CD24A//OMA1//SFRP2//ITGAV//NFKBIA//NOTCH1//CXCL10//LIF//PDE3B//ROCK1//CCL2//SMARCA4//STAT3//MED14//MED7//NIPBL//RTF1//CCR1//HIF1A//CCL3//NRP1//C1QC//SMO//EFEMP1//IHH//NFKBID//LDB2//TCF7L2//CD74//CTLA4//IRF1//SKIL//TRIB2//INSIG1//XDH//ZFP36//MYC//APP//CALR//IL1B//IRX3//MED1//REST//NBN//PRPF19//AREG//ID3//IGFBP5//TNF//TOB1//PIK3R1//TOB2//PILRB1//LEF1//HDAC9//CNTF//IL6//MYCN//PTBP1//TGFBR2//SN…
GO:0046854	phosphatidylinositol phosphorylation	Biological process	12	36	1512	23972	5.28483	1.14808e-06	1.47151e-05	5.94003	ATM//PIK3C2A//PIK3CA//PIK3CD//PIK3R1//PIP4K2A//PIP5K1A//BPNT1//INPP5E//IPMK//SYNJ1//INPP5J
GO:0060341	regulation of cellular localization	Biological process	68	592	1512	23972	1.82112	1.26879e-06	1.62144e-05	5.89661	APOA2//IL10//TNF//NFKBIA//FAF1//NFKBIB//IFNG//IL1B//PDE3B//RFX3//ADORA2B//NR3C1//HTR7//CNTF//EDN1//DOC2A//TCF7L2//SERP1//LCP1//CDKN1A//CDK1//HSP90AB1//HSP90AA1//IL6//MED1//SFRP2//EMD//HIF1A//ECT2//SMO//GBP4//PTGS2//TLR2//CYLD//PKDCC//SYK//ABR//NOTCH1//REST//RANGAP1//CAMK4//LIF//OSM//ANXA1//CIDEA//PTGER4//CD14//IL1A//CLEC5A//CLEC4E//CCL3//TRIM16//NLRP1A//CENPE//CCNB1//SPAG5//SCFD1//HMGCR//PIM3//PA…
GO:0042113	B cell activation	Biological process	29	173	1512	23972	2.65769	1.30115e-06	1.65791e-05	5.88567	TNFAIP3//CD24A//FOXP1//ATM//RAG1//PIK3R1//PTPRC//IKZF1//HDAC9//DCLRE1C//PRDM1//CTLA4//IL10//CDKN1A//CD74//TNFRSF13C//HSPD1//LEF1//PRKCD//VPREB1//VPREB2//SHB//NBN//PNP//SYK//PAXIP1//IFNG//IL6//PIK3CD
GO:0001933	negative regulation of protein phosphorylation	Biological process	32	202	1512	23972	2.5116	1.36252e-06	1.73104e-05	5.86566	DUSP2//DUSP8//DUSP1//DUSP10//DUSP5//CDKN1A//HSPB1//IL6//GADD45B//PTPRC//GADD45G//TAF7//TRIB1//TRIB2//PPEF2//JUN//INPP5J//IRF1//HMGCR//IL1B//PRKCD//RGS2//SFRP2//LATS1//KAT2B//TNFAIP3//CHORDC1//HSPA4//GBP4//XDH//DNAJC10//CCNB1
GO:0001666	response to hypoxia	Biological process	24	128	1512	23972	2.97272	1.36898e-06	1.73417e-05	5.8636	NOTCH1//FABP1//HIF1A//VEGFA//PLK3//ARNT//ATM//HYOU1//CD24A//EDN1//FLT1//FOSL2//IL18//CITED2//NR4A2//PAK1//HSP90B1//USF1//UBQLN1//WTIP//EGLN1//ACOT2//P2RX3//ECE1
GO:0030217	T cell differentiation	Biological process	28	165	1512	23972	2.69046	1.53339e-06	1.9368e-05	5.81435	ITK//IFNG//5830411N06RIK//RAG1//RORC//JMJD6//IHH//NFKBID//LEF1//ATP7A//PTGER4//SYK//SATB1//IRF1//H2-DMA//CD74//PTPRC//GADD45G//H2-AA//HSP90AA1//CTLA4//IL6//ANXA1//PNP//TGFBR2//IKZF1//EGR1//PKNOX1
GO:0000226	microtubule cytoskeleton organization	Biological process	37	253	1512	23972	2.31864	1.56357e-06	1.9692e-05	5.80588	CENPA//NDC80//NDE1//PSRC1//TPPP3//STMN1//KIF2C//CLASP2//CKAP2//KIF11//SPAG5//PLK2//SGOL1//CENPE//CHORDC1//TMEM67//SKA1//SKA3//FKBP4//INPP5J//NIN//CCNB1//DYNC1LI1//TPX2//KIF23//ARHGEF10//SEH1L//ECT2//CDK5R1//HSPH1//CYLD//KIF3B//CLTC//BIRC5//DOCK7//TTL//NDEL1
GO:0032886	regulation of microtubule-based process	Biological process	20	95	1512	23972	3.33779	1.57193e-06	1.9737e-05	5.80357	CLASP2//CKAP2//CHORDC1//TMEM67//SKA1//SKA3//FKBP4//STMN1//INPP5J//PSRC1//CCNB1//PLK2//DYNC1LI1//CENPE//ECT2//SPAG5//TPX2//CDK5R1//HSPH1//CYLD
GO:0036293	response to decreased oxygen levels	Biological process	24	129	1512	23972	2.94967	1.58253e-06	1.9737e-05	5.80065	ARNT//ATM//HYOU1//CD24A//EDN1//FLT1//FOSL2//HIF1A//IL18//CITED2//NR4A2//PAK1//HSP90B1//USF1//VEGFA//UBQLN1//WTIP//EGLN1//ACOT2//P2RX3//ECE1//NOTCH1//FABP1//PLK3
GO:0006974	response to DNA damage stimulus	Biological process	57	469	1512	23972	1.92688	1.58617e-06	1.9737e-05	5.79965	ATM//NBN//TIPRL//CLSPN//MSH3//RAD51//RAD54L//FAN1//WRN//POLH//CRY1//UHRF1//RAD51AP1//SSRP1//TREX1//ATRX//GTF2H2//PRPF19//PAXIP1//UBE2D3//ASF1A//NDNL2//UBE2T//SFPQ//USP47//POLQ//ASCC3//HSPA1A//DCLRE1C//NEIL3//CCNO//DNA2//BAZ1B//CDCA5//CDKN1A//CDK1//PPP4R2//DTL//DNAJA1//PGAP2//IFI204//NUPR1//SETD8//DDX5//PMAIP1//CD44//CD74//SNAI1//PNP//MYC//PRKCD//CTLA4//PLK3//TOP2A//TLK2//NIPBL//DTX3L
GO:0042035	regulation of cytokine biosynthetic process	Biological process	19	87	1512	23972	3.46248	1.58951e-06	1.9737e-05	5.79874	CARD9//FCGR3//HSPB1//TLR2//IL10//TNFRSF13C//TLR8//IL6//IFNG//IL1B//MYD88//TNF//TRIB2//IRF1//REL//IL1A//SYK//CEBPB//APOA2
GO:0006913	nucleocytoplasmic transport	Biological process	40	284	1512	23972	2.23303	1.58986e-06	1.9737e-05	5.79864	IFNG//NFKBIA//TNF//KPNA3//STAT3//TXNIP//L7RN6//IPO7//XPOT//CALR//EGR2//XPO7//AHCYL1//JUN//TOB1//FAF1//NFKBIB//CDKN1A//CDK1//HSP90AB1//HSP90AA1//IL6//MED1//TCF7L2//SFRP2//EMD//ECT2//SMO//GBP4//IL1B//PTGS2//TLR2//CYLD//RANGAP1//CAMK4//HNRNPA1//PIK3R1//NUP50//RASL2-9//NUPL1
GO:0040007	growth	Biological process	81	752	1512	23972	1.70773	1.69792e-06	2.10184e-05	5.77008	ESR1//EDN1//MTPN//IL6//NUPR1//CD44//IGFBP4//IGFBP5//IGFBP7//4932438A13RIK//HBEGF//SMARCA4//NBN//PRPF19//NDEL1//CNTF//LEF1//NCOA3//SFRP2//CXCL16//USP47//NRG1//CDKN1A//DAB2//PPT1//DNAJC2//SERTAD1//RRAD//PSRC1//EAF2//TTL//NRP1//CAMP//CTSG//IFNG//IL10//MPO//MYD88//TNF//TLR2//IHH//ZFX//TMED2//SLC12A5//PLEKHA1//PDE4D//SMO//LY6E//SOCS3//EPC1//OSM//TGFBR2//NDNL2//ING2//ING3//WRN//APP//PIK3CA//STAT3//ADRB…
GO:0052548	regulation of endopeptidase activity	Biological process	42	306	1512	23972	2.17611	1.74682e-06	2.15623e-05	5.75775	BCL2L11//F3//HSPD1//MYC//TNF//XDH//MAPK9//PMAIP1//MOAP1//NLRP1A//SFRP2//BIRC5//APP//C3//C4B//SLPI//SERPINA3G//STFA1//STFA3//SPINK2//SERPINA3F//STFA2L1//SERPINB1C//CD44//CSNK2A1//FABP1//HSPA5//NR4A1//IL6//LEF1//PTMA//RAG1//SIAH2//TNFAIP3//VEGFA//DNAJB6//SH3RF1//HERPUD1//USP47//RPS6KA3//CASP12//REST
GO:0002696	positive regulation of leukocyte activation	Biological process	30	185	1512	23972	2.571	1.75652e-06	2.16206e-05	5.75535	CDKN1A//CD74//PTPRC//TNFRSF13C//CD24A//CD80//IL12A//IL18//IL15RA//IRF1//IHH//ADK//IFNG//IL1B//IL6//PNP//VCAM1//HSPD1//ADORA2B//SYK//PRDM1//H2-AA//H2-DMA//HSP90AA1//PAXIP1//MYD88//CCL2//HSPH1//TGFBR2//IKZF1
GO:0045088	regulation of innate immune response	Biological process	23	121	1512	23972	3.01366	1.76435e-06	2.16557e-05	5.75341	TLR2//CLEC7A//MAPKAPK3//RPS6KA3//HSPD1//MYD88//IL12A//PVR//IRF1//TNFAIP3//NFKBIA//NR1H3//TAP1//CD74//POLR3F//TLR8//CARD9//CCR1//DUSP10//PARP9//MED1//NLRC5//SAMHD1
GO:0051321	meiotic cell cycle	Biological process	26	148	1512	23972	2.78525	1.8372e-06	2.24863e-05	5.73584	DDX4//SYCP3//MSH3//TOP2A//MKI67//RAD51//RSPH1//NBN//RBM7//SGOL2//BOLL//CLASP2//MND1//UTP14B//CKS2//EIF4G3//HSPA2//ING2//SPIN1//CALR//SGOL1//LIF//OSM//NPM2//PLCB1//NR2C2
GO:0052547	regulation of peptidase activity	Biological process	44	328	1512	23972	2.12682	1.86416e-06	2.27522e-05	5.72952	BCL2L11//F3//HSPD1//MYC//TNF//XDH//MAPK9//PMAIP1//MOAP1//NLRP1A//BIRC5//APP//WFDC18//SLPI//SERPINA3G//STFA1//STFA3//SPINK2//SERPINA3F//STFA2L1//SERPINB1C//GM5483//SFRP2//C3//C4B//CD44//CSNK2A1//FABP1//HSPA5//NR4A1//IL6//LEF1//PTMA//RAG1//SIAH2//TNFAIP3//VEGFA//DNAJB6//SH3RF1//HERPUD1//USP47//RPS6KA3//CASP12//REST
GO:0010563	negative regulation of phosphorus metabolic process	Biological process	33	215	1512	23972	2.43348	1.9266e-06	2.3383e-05	5.71521	DUSP2//DUSP8//DUSP1//DUSP10//DUSP5//HSPA4//GBP4//XDH//DNAJC10//CCNB1//CDKN1A//HSPB1//IL6//GADD45B//PTPRC//GADD45G//TAF7//TRIB1//TRIB2//PPEF2//JUN//INPP5J//BIRC3//IRF1//HMGCR//IL1B//PRKCD//RGS2//SFRP2//LATS1//KAT2B//TNFAIP3//CHORDC1
GO:0045936	negative regulation of phosphate metabolic process	Biological process	33	215	1512	23972	2.43348	1.9266e-06	2.3383e-05	5.71521	DUSP2//DUSP8//DUSP1//DUSP10//DUSP5//HSPA4//GBP4//XDH//DNAJC10//CCNB1//CDKN1A//HSPB1//IL6//GADD45B//PTPRC//GADD45G//TAF7//TRIB1//TRIB2//PPEF2//JUN//INPP5J//BIRC3//IRF1//HMGCR//IL1B//PRKCD//RGS2//SFRP2//LATS1//KAT2B//TNFAIP3//CHORDC1
GO:0051817	modification of morphology or physiology of other organism involved in symbiotic interaction	Biological process	13	44	1512	23972	4.68428	1.95082e-06	2.36109e-05	5.70978	ALB//MMP9//JUN//REST//CCL3//CCL4//TARDBP//LEF1//SMARCA4//CAMP//TLR2//BCL2L11//CTSG
GO:0001776	leukocyte homeostasis	Biological process	16	65	1512	23972	3.90265	1.96864e-06	2.37604e-05	5.70583	PDE4B//IFNG//IL6//NIACR1//BCL2L11//PIK3CD//TNFRSF13C//HIF1A//TNFAIP3//SKIL//CD44//CD74//CCL2//CD24A//PMAIP1//ANXA1
GO:0051249	regulation of lymphocyte activation	Biological process	37	256	1512	23972	2.29147	2.0808e-06	2.50446e-05	5.68177	ATM//PRDM1//CTLA4//CD24A//IL10//CDKN1A//CD74//PTPRC//TNFRSF13C//CD80//IL12A//IL18//IL15RA//IRF1//IHH//NFKBID//ADK//IFNG//IL1B//IL6//PNP//VCAM1//H2-AA//SYK//H2-DMA//HSP90AA1//PAXIP1//TNFRSF14//MYD88//PAG1//TIGIT//TNFAIP3//HSPD1//CCL2//HSPH1//TGFBR2//IKZF1
GO:0050863	regulation of T cell activation	Biological process	29	177	1512	23972	2.59763	2.09789e-06	2.51804e-05	5.67822	CD24A//CD80//TNFRSF13C//IHH//NFKBID//ADK//IFNG//IL12A//IL1B//IL6//PNP//PTPRC//VCAM1//IL18//CTLA4//H2-AA//CD74//H2-DMA//HSP90AA1//SYK//IRF1//TNFRSF14//PAG1//TIGIT//HSPD1//CCL2//HSPH1//TGFBR2//IKZF1
GO:0031329	regulation of cellular catabolic process	Biological process	58	485	1512	23972	1.896	2.15932e-06	2.58464e-05	5.66568	HIF1A//PGAM1//IIGP1//CISD2//TNFAIP3//LDLR//TRIM13//TMED2//FABP1//ABCD2//ACSL5//ARFGAP3//ARAP2//ARFGAP1//AGAP1//TBC1D1//TBC1D9//ALS2//TBC1D24//ECT2//JUN//N4BP1//DAB2//TRIB1//TRIB2//MYL4//DNAJB6//DNAJC10//ZC3HAV1//AHSA2//RANGAP1//ARHGAP15//ABR//GPR65//EPHA2//PIP5K1A//DOCK7//NDEL1//ARHGEF10//IPCEF1//PLCB1//RGS2//RABEP1//RGS12//DEPDC1A//ARHGAP29//ARHGAP11A//STARD8//IER3//IFNG//IL1B//TNF//IL10//ZFP36/…
GO:0043525	positive regulation of neuron apoptotic process	Biological process	13	45	1512	23972	4.58019	2.58552e-06	3.07783e-05	5.58745	ATM//BCL2L11//CDK5R1//EGR1//NR3C1//IL18//JUN//NCF2//CCL3//TNF//MAP2K4//PMAIP1//ITGA1
GO:1901216	positive regulation of neuron death	Biological process	13	45	1512	23972	4.58019	2.58552e-06	3.07783e-05	5.58745	ATM//BCL2L11//CDK5R1//EGR1//NR3C1//IL18//JUN//NCF2//CCL3//TNF//MAP2K4//PMAIP1//ITGA1
GO:0050707	regulation of cytokine secretion	Biological process	17	74	1512	23972	3.64225	2.66261e-06	3.16094e-05	5.57469	APOA2//IL10//TNF//CIDEA//IL6//PTGER4//CD14//IL1A//SYK//CLEC5A//TLR2//CLEC4E//IFNG//CCL3//TRIM16//NLRP1A//CSF1R
GO:0051051	negative regulation of transport	Biological process	40	291	1512	23972	2.17931	2.94275e-06	3.48399e-05	5.53125	TNF//APOA2//IL10//CD74//ANPEP//NFKBIA//FAF1//NFKBIB//IL1B//HTR7//STIM2//ITGAV//NR1H3//EMD//GBP4//CYLD//PKDCC//ABR//NOTCH1//REST//PDE3B//RANGAP1//EDN1//IL6//LIF//OSM//PICALM//ANXA1//CIDEA//PTGER4//PRTN3//NRG1//LATS1//ICAM1//PTGS2//ADRB2//HMGCR//PIM3//TRAT1//YRDC
GO:0046834	lipid phosphorylation	Biological process	12	39	1512	23972	4.87831	3.00548e-06	3.54859e-05	5.52209	ATM//PIK3C2A//PIK3CA//PIK3CD//PIK3R1//PIP4K2A//PIP5K1A//BPNT1//INPP5E//IPMK//SYNJ1//INPP5J
GO:0046483	heterocycle metabolic process	Biological process	110	1127	1512	23972	1.54747	3.07207e-06	3.61738e-05	5.51257	PNP//GDA//OAS1G//GMPS//OAS1A//ADK//ADCY4//DNM1//GEM//GNA13//KRAS//RASL2-9//TUBB4A//SRP54A//EIF2S3X//ATL2//RASL11B//ARL1//ATL3//GBP5//EHD2//PDE3B//PDE4B//PDE4D//ABCB7//ATP2A2//ATP7A//ATP10A//DDX4//DDX5//DDX19A//HSPA8//HSP90AA1//MSH3//RAD51//SMARCA4//TAP1//TOP2A//WRN//ABCD2//ATP11A//DHX40//RFC3//DDX28//ASCC3//DNA2//UPP1//UMPS//CMPK2//UCK2//UPRT//MAT2A//GPD1L//NCF2//ATP8//4932438A13RIK//IREB2//ADRB2…
GO:0007126	meiosis	Biological process	25	143	1512	23972	2.77177	3.15332e-06	3.69304e-05	5.50123	DDX4//SYCP3//MSH3//TOP2A//CKS2//EIF4G3//RAD51//HSPA2//ING2//SPIN1//CALR//SGOL1//LIF//OSM//NPM2//SGOL2//PLCB1//MKI67//RSPH1//NBN//RBM7//BOLL//CLASP2//MND1//UTP14B
GO:0051327	M phase of meiotic cell cycle	Biological process	25	143	1512	23972	2.77177	3.15332e-06	3.69304e-05	5.50123	DDX4//SYCP3//MSH3//TOP2A//MKI67//RAD51//RSPH1//NBN//RBM7//SGOL2//BOLL//CLASP2//MND1//UTP14B//CKS2//EIF4G3//HSPA2//ING2//SPIN1//CALR//SGOL1//LIF//OSM//NPM2//PLCB1
GO:0048872	homeostasis of number of cells	Biological process	31	200	1512	23972	2.45745	3.16444e-06	3.6961e-05	5.4997	BCL2L11//ANXA1//PDE4B//IFNG//IL6//NIACR1//PIK3CD//TNFRSF13C//HIF1A//TNFAIP3//SKIL//CD44//CD74//KLF1//PKNOX1//PLCB1//TRIM10//AHSP//IREB2//CD24A//CCL2//PMAIP1//ETS1//CITED2//MED1//JMJD6//SMARCA4//VEGFA//VPREB1//VPREB2//ZFX
GO:0046434	organophosphate catabolic process	Biological process	79	741	1512	23972	1.69029	3.35958e-06	3.9135e-05	5.47372	DNM1//GEM//GNA13//KRAS//RASL2-9//TUBB4A//SRP54A//EIF2S3X//ATL2//RASL11B//ARL1//ATL3//GBP5//EHD2//PDE3B//PDE4B//PDE4D//ABCB7//ATP2A2//ATP7A//ATP10A//DDX4//DDX5//DDX19A//HSPA8//HSP90AA1//MSH3//RAD51//SMARCA4//TAP1//TOP2A//WRN//ABCD2//ATP11A//DHX40//RFC3//DDX28//ASCC3//DNA2//NCF2//UPP1//TMED2//ARFGAP3//ARAP2//ARFGAP1//AGAP1//TBC1D1//TBC1D9//ALS2//TBC1D24//ECT2//JUN//MYL4//DNAJB6//DNAJC10//ZC3HAV1//A…
GO:0006916	anti-apoptosis	Biological process	32	211	1512	23972	2.40447	3.55758e-06	4.13307e-05	5.44885	MT1//MYC//CDKN1A//HSPD1//IL6//PIK3R1//DUSP1//SFRP2//PDXK//ESR1//BIRC5//CDK1//CEBPB//NR3C1//HSPA5//IL1B//MCL1//PIK3CA//PTMA//CCL2//SPP1//TCF7L2//TNF//TNFAIP3//HSP90B1//VEGFA//CLEC5A//AVEN//AMIGO2//SGK3//NRG1//PGAP2
GO:0033157	regulation of intracellular protein transport	Biological process	25	144	1512	23972	2.75252	3.59028e-06	4.15993e-05	5.44487	NFKBIA//FAF1//NFKBIB//CDKN1A//CDK1//HSP90AB1//HSP90AA1//IL6//MED1//SFRP2//EMD//ECT2//SMO//GBP4//IL1B//PTGS2//TNF//TLR2//CYLD//PKDCC//RANGAP1//CAMK4//TCF7L2//CDK5R1//LCP1
GO:0072523	purine-containing compound catabolic process	Biological process	76	706	1512	23972	1.70672	3.61618e-06	4.1788e-05	5.44175	GDA//PNP//DNM1//GEM//GNA13//KRAS//RASL2-9//TUBB4A//SRP54A//EIF2S3X//ATL2//RASL11B//ARL1//ATL3//GBP5//EHD2//PDE3B//PDE4B//PDE4D//ABCB7//ATP2A2//ATP7A//ATP10A//DDX4//DDX5//DDX19A//HSPA8//HSP90AA1//MSH3//RAD51//SMARCA4//TAP1//TOP2A//WRN//ABCD2//ATP11A//DHX40//RFC3//DDX28//ASCC3//DNA2//XDH//TMED2//ARFGAP3//ARAP2//ARFGAP1//AGAP1//TBC1D1//TBC1D9//ALS2//TBC1D24//ECT2//JUN//MYL4//DNAJB6//DNAJC10//ZC3HAV1…
GO:0046632	alpha-beta T cell differentiation	Biological process	16	68	1512	23972	3.73047	3.73002e-06	4.29893e-05	5.42829	ITK//IFNG//ATP7A//PTGER4//SYK//SATB1//IRF1//LEF1//GADD45G//IL6//IHH//PNP//TGFBR2//IKZF1//RORC//ANXA1
GO:0043523	regulation of neuron apoptotic process	Biological process	26	154	1512	23972	2.67673	3.94364e-06	4.52114e-05	5.4041	BIRC5//ATP7A//CNTF//HIF1A//HSPH1//HSP90AB1//JUN//KRAS//MT1//NR4A3//NR4A2//PPT1//ROCK1//SET//ATM//BCL2L11//CDK5R1//EGR1//NR3C1//IL18//NCF2//CCL3//TNF//MAP2K4//PMAIP1//ITGA1
GO:1901214	regulation of neuron death	Biological process	26	154	1512	23972	2.67673	3.94364e-06	4.52114e-05	5.4041	BIRC5//ATP7A//CNTF//HIF1A//HSPH1//HSP90AB1//JUN//KRAS//MT1//NR4A3//NR4A2//PPT1//ROCK1//SET//ATM//BCL2L11//CDK5R1//EGR1//NR3C1//IL18//NCF2//CCL3//TNF//MAP2K4//PMAIP1//ITGA1
GO:0002763	positive regulation of myeloid leukocyte differentiation	Biological process	12	40	1512	23972	4.75635	4.04788e-06	4.62843e-05	5.39277	LEF1//LIF//JUN//IKZF1//CAR2//CCR1//CSF1R//IFNG//IL17A//CCL3//TNF//PPARGC1B
GO:0032103	positive regulation of response to external stimulus	Biological process	25	145	1512	23972	2.73353	4.0819e-06	4.65508e-05	5.38914	C3//FCGR3//IL6//CXCL10//CD24A//TNF//ADORA2B//CCL2//TRIM13//IL1B//PTGS2//CNTF//NDEL1//SCARF1//HSPD1//PTGER4//CCL3//TGM2//VEGFA//EDN1//CD74//SELL//CCR1//PLA2G7//CCL4
GO:0019058	viral infectious cycle	Biological process	15	61	1512	23972	3.89865	4.15203e-06	4.72266e-05	5.38174	USF1//JUN//REST//CCL3//CCL4//TARDBP//LEF1//SMARCA4//DDX5//TOP2A//SLPI//TNF//OAS1G//OASL1//OAS3
GO:0050715	positive regulation of cytokine secretion	Biological process	14	54	1512	23972	4.11043	4.42127e-06	5.00766e-05	5.35445	IFNG//CCL3//TRIM16//NLRP1A//CSF1R//CD14//IL10//IL1A//PTGER4//SYK//TNF//CLEC5A//TLR2//CLEC4E
GO:0050830	defense response to Gram-positive bacterium	Biological process	13	47	1512	23972	4.38529	4.42564e-06	5.00766e-05	5.35402	CTSG//CAMP//GBP2//LYZ2//MMP7//MYD88//TNF//TLR2//GBP3//GBP6//GBP7//CARD9//GBP10
GO:0002253	activation of immune response	Biological process	29	184	1512	23972	2.49881	4.64251e-06	5.2394e-05	5.33325	FCNB//C3//TLR2//CLEC7A//MAPKAPK3//RPS6KA3//HSPD1//MYD88//C4B//CFB//C1RA//CFP//C1RL//CACNB3//CD247//ITK//PTPRC//SKAP1//TRAT1//IRF1//TNFAIP3//NFKBIA//NR1H3//BCAR1//CTLA4//SYK//PLEKHA1//ELF1//PRKCH
GO:0007346	regulation of mitotic cell cycle	Biological process	34	234	1512	23972	2.30364	4.71822e-06	5.31106e-05	5.32622	CLSPN//CDKN1A//CENPE//DBF4//PLK2//MAD2L1//ATM//TPR//CDK1//NBN//NPM2//USP47//BIRC5//UBE2C//UBD//CCNB1//ESR1//EDN1//IL1A//IL1B//TNF//APP//RPS6KB1//PSRC1//TPX2//TOP2A//CSNK2A1//CDC6//DYNC1LI1//MYC//SIK1//THAP1//CYLD//PIM3
GO:0050867	positive regulation of cell activation	Biological process	30	194	1512	23972	2.45173	4.75565e-06	5.3256e-05	5.32279	CDKN1A//CD74//PTPRC//TNFRSF13C//CD24A//CD80//IL12A//IL18//IL15RA//IRF1//IHH//ADK//IFNG//IL1B//IL6//PNP//VCAM1//HSPD1//ADORA2B//SYK//PRDM1//H2-AA//H2-DMA//HSP90AA1//PAXIP1//MYD88//CCL2//HSPH1//TGFBR2//IKZF1
GO:0051170	nuclear import	Biological process	30	194	1512	23972	2.45173	4.75565e-06	5.3256e-05	5.32279	IFNG//NFKBIA//TNF//KPNA3//STAT3//TXNIP//L7RN6//IPO7//JUN//TOB1//FAF1//NFKBIB//CDKN1A//CDK1//HSP90AB1//HSP90AA1//IL6//MED1//TCF7L2//SFRP2//EMD//ECT2//SMO//GBP4//IL1B//PTGS2//TLR2//CYLD//PIK3R1//HNRNPA1
GO:0001701	in utero embryonic development	Biological process	45	351	1512	23972	2.03263	4.8579e-06	5.42612e-05	5.31355	G2E3//N4BP2L2//SKIL//JUNB//CITED2//HBEGF//SMARCA4//NBN//PRPF19//NDEL1//ARNT//PRDM1//CEBPB//HIF1A//MED1//TMED2//VCAM1//SOCS3//IL10//ITGAV//LIF//SNAI1//LEF1//DNAJB6//EGLN1//ACVR1//BCL2L11//COQ7//DAB2//DDX5//EDN1//GABPA//GNA13//IHH//KLF1//LY6E//MAFF//NOTCH1//SOX18//TGFBR2//VEGFA//PLOD3//FOXP1//CCNB1//SMO
GO:0050865	regulation of cell activation	Biological process	42	319	1512	23972	2.08743	5.10478e-06	5.68725e-05	5.29202	SYK//IL10//ATM//PRDM1//CTLA4//CD24A//CDKN1A//CD74//PTPRC//TNFRSF13C//CD80//IL12A//IL18//IL15RA//IRF1//IHH//NFKBID//ADK//IFNG//IL1B//IL6//PNP//VCAM1//H2-AA//NR1H3//HSPD1//ADORA2B//ABR//H2-DMA//HSP90AA1//PAXIP1//TNFRSF14//MYD88//PAG1//TIGIT//TNFAIP3//CCL2//HSPH1//TGFBR2//IKZF1//PRKCD//LMO4
GO:0048145	regulation of fibroblast proliferation	Biological process	15	62	1512	23972	3.83577	5.15992e-06	5.73398e-05	5.28736	CCNA2//CDKN1A//ESR1//FOSL2//CD74//JUN//MYC//TGIF1//DACH1//EMD//NUPR1//PMAIP1//IFI30//PARP10//NBN
GO:0032269	negative regulation of cellular protein metabolic process	Biological process	44	341	1512	23972	2.04574	5.21756e-06	5.78324e-05	5.28253	DUSP2//DUSP8//DUSP1//DUSP10//DUSP5//HSPA4//GBP4//XDH//DNAJC10//CCNB1//CDKN1A//HSPB1//IL6//GADD45B//PTPRC//GADD45G//TAF7//TRIB1//TRIB2//PPEF2//CALR//FXR1//IGFBP5//TNFAIP3//N4BP1//JUN//INPP5J//IRF1//HMGCR//IL1B//PRKCD//RGS2//SFRP2//LATS1//KAT2B//PIK3R1//NR1H3//FMR1//ITGAV//IL10//MAD2L1//ST13//CHORDC1//EDN1
GO:0002694	regulation of leukocyte activation	Biological process	40	298	1512	23972	2.12812	5.30401e-06	5.86411e-05	5.2754	IL10//ATM//PRDM1//CTLA4//CD24A//CDKN1A//CD74//PTPRC//TNFRSF13C//CD80//IL12A//IL18//IL15RA//IRF1//IHH//NFKBID//ADK//IFNG//IL1B//IL6//PNP//VCAM1//H2-AA//NR1H3//HSPD1//ADORA2B//SYK//ABR//H2-DMA//HSP90AA1//PAXIP1//TNFRSF14//MYD88//PAG1//TIGIT//TNFAIP3//CCL2//HSPH1//TGFBR2//IKZF1
GO:0046635	positive regulation of alpha-beta T cell activation	Biological process	13	48	1512	23972	4.29393	5.72067e-06	6.29653e-05	5.24255	IRF1//IL6//IHH//PNP//SYK//CD24A//CD80//PTPRC//HSPH1//IL12A//TGFBR2//IKZF1//IL18
GO:0002761	regulation of myeloid leukocyte differentiation	Biological process	17	78	1512	23972	3.45547	5.72412e-06	6.29653e-05	5.24229	C1QC//LEF1//LIF//MYC//JUN//IKZF1//TNF//PIK3R1//CCL3//TOB2//PILRB1//CAR2//CCR1//CSF1R//IFNG//IL17A//PPARGC1B
GO:0031663	lipopolysaccharide-mediated signaling pathway	Biological process	11	35	1512	23972	4.98284	6.17281e-06	6.77295e-05	5.20952	PRDM1//TRIB1//TNFAIP3//IL18//IL1B//MYD88//NFKBIA//CCL2//CCL3//TNF//IRAK2
GO:0048771	tissue remodeling	Biological process	22	121	1512	23972	2.88264	6.27294e-06	6.86547e-05	5.20253	ATP7A//LIF//TGM2//VEGFA//PBRM1//HIF1A//CD24A//CSF1R//ITGAV//ADRB2//IHH//XDH//CAR2//SPP1//SYK//TFRC//PPARGC1B//EFNA2//EPHA2//IGFBP5//IL18//MMP9
GO:0048144	fibroblast proliferation	Biological process	15	63	1512	23972	3.77488	6.38027e-06	6.9654e-05	5.19516	NBN//CCNA2//CDKN1A//ESR1//FOSL2//CD74//JUN//MYC//TGIF1//DACH1//EMD//NUPR1//PMAIP1//IFI30//PARP10
GO:0030335	positive regulation of cell migration	Biological process	33	227	1512	23972	2.30484	6.3987e-06	6.96801e-05	5.19391	TLR2//CXCL10//ICAM1//ANXA3//VEGFA//HIF1A//TGFBR2//CCL2//F3//RPS6KB1//HBEGF//MMP9//EDN1//CD74//SELL//CCR1//PLA2G7//PTGS2//HDAC9//PTPRC//CCL3//CCL4//BCAR1//CSF1R//FLT1//ITGAV//LEF1//PIK3R1//PTP4A1//SNAI1//ETS1//CXCL16//CBLL1
GO:0035239	tube morphogenesis	Biological process	40	301	1512	23972	2.10691	6.77435e-06	7.33962e-05	5.16913	ACVR1//CXCR4//EDN1//FLT1//GNA13//IHH//LEF1//NRP1//SFRP2//TGFBR2//VEGFA//CD44//MYC//WNT6//COQ7//CITED2//NUP50//MAP3K7//IPMK//LMO4//TGIF1//TMED2//HIF1A//SMO//BCL2L11//NR4A3//MYCN//NOTCH1//PAK1//TMEM67//EPHA2//AREG//NR3C1//TGM2//NCOA3//MED1//ESR1//TNF//MTSS1//TACSTD2
GO:0032640	tumor necrosis factor production	Biological process	16	71	1512	23972	3.57284	6.79063e-06	7.33962e-05	5.16809	ZFP36//CIDEA//IL10//TNFAIP3//CD14//IFNG//IL18//MYD88//RIPK1//CCL3//CCL4//TLR2//CLEC7A//CARD9//FCGR3//HSPB1
GO:0032680	regulation of tumor necrosis factor production	Biological process	16	71	1512	23972	3.57284	6.79063e-06	7.33962e-05	5.16809	CIDEA//IL10//TNFAIP3//CD14//IFNG//IL18//MYD88//RIPK1//CCL3//CCL4//TLR2//CLEC7A//CARD9//FCGR3//HSPB1//ZFP36
GO:0051272	positive regulation of cellular component movement	Biological process	34	239	1512	23972	2.25545	7.5305e-06	8.11911e-05	5.12318	TLR2//CXCL10//ICAM1//ANXA3//VEGFA//HIF1A//TGFBR2//CCL2//F3//RPS6KB1//BCAR1//CSF1R//EDN1//FLT1//HBEGF//ITGAV//LEF1//PIK3R1//PTP4A1//CCL3//SNAI1//ETS1//CXCL16//CBLL1//MMP9//CD74//SELL//CCR1//PLA2G7//PTGS2//HDAC9//PTPRC//CCL4//STMN1
GO:0030855	epithelial cell differentiation	Biological process	36	260	1512	23972	2.19524	7.65823e-06	8.23638e-05	5.11587	PLOD3//CXCR4//ESR1//XBP1//IFNG//IHH//ROCK1//EPHA2//LATS1//ANXA1//NOTCH1//MED1//PTGS2//SMARCA4//TXNIP//GM5483//XDH//SMO//IL1A//PPHLN1//JUN//NCOA3//PRKCH//TRIM16//HIF1A//CEBPB//PLAUR//PSAP//SOX18//PDE4D//LIF//CD24A//PROM1//MTSS1//ID3//VEGFA
GO:0045596	negative regulation of cell differentiation	Biological process	52	436	1512	23972	1.8909	7.70423e-06	8.2654e-05	5.11327	IFNG//CD24A//SFRP2//ITGAV//NFKBIA//NOTCH1//LIF//SMARCA4//STAT3//MED14//MED7//NIPBL//RTF1//NRP1//C1QC//SMO//EFEMP1//IHH//NFKBID//LDB2//TCF7L2//CD74//CTLA4//IRF1//TRIB2//INSIG1//XDH//ZFP36//MYC//APP//CALR//IL1B//IRX3//MED1//REST//NBN//PRPF19//AREG//ID3//IGFBP5//TNF//TOB1//PIK3R1//CCL3//TOB2//PILRB1//CNTF//MYCN//PTBP1//SNAI1//TACSTD2//SKIL
GO:0042100	B cell proliferation	Biological process	15	64	1512	23972	3.7159	7.85105e-06	8.40217e-05	5.10507	ATM//PRDM1//CTLA4//CD24A//IL10//CDKN1A//CD74//PTPRC//TNFRSF13C//HSPD1//LEF1//PRKCD//VPREB1//VPREB2//SHB
GO:0001763	morphogenesis of a branching structure	Biological process	30	199	1512	23972	2.39013	8.00077e-06	8.54137e-05	5.09687	ACVR1//CXCR4//EDN1//FLT1//GNA13//IHH//LEF1//NRP1//SFRP2//TGFBR2//VEGFA//CD44//MYC//WNT6//MYCN//NOTCH1//PAK1//TMEM67//EPHA2//IL6//TGM2//ESR1//AREG//SOCS3//IL10//TNF//NCOA3//MED1//SMO//TACSTD2
GO:0001892	embryonic placenta development	Biological process	17	80	1512	23972	3.36908	8.21456e-06	8.74811e-05	5.08542	VCAM1//SOCS3//IL10//ITGAV//LIF//SNAI1//LEF1//DNAJB6//EGLN1//JUNB//ARNT//PRDM1//CEBPB//HIF1A//CITED2//MED1//TMED2
GO:0043903	regulation of symbiosis, encompassing mutualism through parasitism	Biological process	9	24	1512	23972	5.94544	8.4811e-06	9.00987e-05	5.07155	CAMP//CTSG//IFNG//IL10//MPO//MYD88//TNF//TLR2//ITGAV
GO:0007017	microtubule-based process	Biological process	45	359	1512	23972	1.98733	8.75997e-06	9.28343e-05	5.0575	CENPA//NDC80//NDE1//BIRC5//DOCK7//TTL//NDEL1//PSRC1//TPPP3//KIF11//KIF1B//KIF3B//KIF9//TUBB4A//KIF2C//KIF15//CENPE//DYNC1LI1//STMN1//CLASP2//CKAP2//SPAG5//PLK2//APP//SGOL1//CHORDC1//TMEM67//HIF1A//SKA1//SKA3//FKBP4//INPP5J//NIN//CCNB1//TPX2//KIF23//ARHGEF10//SEH1L//ECT2//PEX13//RFX3//CDK5R1//HSPH1//CYLD//CLTC
GO:0030968	endoplasmic reticulum unfolded protein response	Biological process	10	30	1512	23972	5.28483	9.05618e-06	9.51637e-05	5.04306	HSPA5//ERN1//XBP1//CASP12//IFNG//PPP1R15A//SERP1//ERO1L//HERPUD1//DERL3
GO:0034620	cellular response to unfolded protein	Biological process	10	30	1512	23972	5.28483	9.05618e-06	9.51637e-05	5.04306	HSPA5//ERN1//CASP12//IFNG//PPP1R15A//XBP1//SERP1//ERO1L//HERPUD1//DERL3
GO:0048754	branching morphogenesis of a tube	Biological process	26	161	1512	23972	2.56035	9.06358e-06	9.51637e-05	5.0427	ACVR1//CXCR4//EDN1//FLT1//GNA13//IHH//LEF1//NRP1//SFRP2//TGFBR2//VEGFA//CD44//MYC//WNT6//EPHA2//AREG//NCOA3//MED1//ESR1//TNF//SMO//TACSTD2//MYCN//NOTCH1//PAK1//TMEM67
GO:0051085	chaperone mediated protein folding requiring cofactor	Biological process	7	14	1512	23972	7.92725	9.06738e-06	9.51637e-05	5.04252	H2-DMA//HSPA8//HSPH1//HSPD1//CD74//ERO1L//DNAJB1
GO:0009166	nucleotide catabolic process	Biological process	75	713	1512	23972	1.66772	9.53053e-06	9.97835e-05	5.02088	DNM1//GEM//GNA13//KRAS//RASL2-9//TUBB4A//SRP54A//EIF2S3X//ATL2//RASL11B//ARL1//ATL3//GBP5//EHD2//PDE3B//PDE4B//PDE4D//ABCB7//ATP2A2//ATP7A//ATP10A//DDX4//DDX5//DDX19A//HSPA8//HSP90AA1//MSH3//RAD51//SMARCA4//TAP1//TOP2A//WRN//ABCD2//ATP11A//DHX40//RFC3//DDX28//ASCC3//DNA2//NCF2//TMED2//ARFGAP3//ARAP2//ARFGAP1//AGAP1//TBC1D1//TBC1D9//ALS2//TBC1D24//ECT2//JUN//MYL4//DNAJB6//DNAJC10//ZC3HAV1//AHSA2//…
GO:0044126	regulation of growth of symbiont in host	Biological process	8	19	1512	23972	6.67558	9.91831e-06	0.000102391	5.00356	CAMP//CTSG//IFNG//IL10//MPO//MYD88//TNF//TLR2
GO:0044130	negative regulation of growth of symbiont in host	Biological process	8	19	1512	23972	6.67558	9.91831e-06	0.000102391	5.00356	CAMP//CTSG//IFNG//IL10//MPO//MYD88//TNF//TLR2
GO:0044144	modulation of growth of symbiont involved in interaction with host	Biological process	8	19	1512	23972	6.67558	9.91831e-06	0.000102391	5.00356	CAMP//CTSG//IFNG//IL10//MPO//MYD88//TNF//TLR2
GO:0044146	negative regulation of growth of symbiont involved in interaction with host	Biological process	8	19	1512	23972	6.67558	9.91831e-06	0.000102391	5.00356	CAMP//CTSG//IFNG//IL10//MPO//MYD88//TNF//TLR2
GO:0045672	positive regulation of osteoclast differentiation	Biological process	8	19	1512	23972	6.67558	9.91831e-06	0.000102391	5.00356	CAR2//CCR1//CSF1R//IFNG//IL17A//CCL3//TNF//PPARGC1B
GO:0071706	tumor necrosis factor superfamily cytokine production	Biological process	16	73	1512	23972	3.47496	9.92101e-06	0.000102391	5.00344	ZFP36//CIDEA//IL10//TNFAIP3//CD14//IFNG//IL18//MYD88//RIPK1//CCL3//CCL4//TLR2//CLEC7A//CARD9//FCGR3//HSPB1
GO:0008610	lipid biosynthetic process	Biological process	52	440	1512	23972	1.87371	9.971e-06	0.000102663	5.00126	EDN1//CD74//PTGS2//PTGES3//MPPE1//PGAP2//NR1H3//SCD3//PTPLB//ACLY//CHKA//APOA2//CHPT1//SAMD8//SGMS2//HSD3B2//HSD17B11//MVD//HMGCS1//HMGCR//INSIG1//MED1//SF1//IGFBP7//PIP5K1A//GPAT2//AGPAT9//ACSL5//LDLR//SIK1//ADORA2B//IL1A//SNAI1//ALOX15//SYK//RNPEP//DGAT1//B4GALT6//B3GNT5//ANXA1//MAPK9//NR3C1//REST//ATM//PIK3C2A//PIK3CA//PIK3R1//ACER3//IFNG//TNF//PRKCD//PRPF19
GO:2000147	positive regulation of cell motility	Biological process	33	232	1512	23972	2.25517	1.02166e-05	0.000104943	4.99069	TLR2//CXCL10//ICAM1//ANXA3//VEGFA//HIF1A//TGFBR2//CCL2//F3//RPS6KB1//BCAR1//CSF1R//EDN1//FLT1//HBEGF//ITGAV//LEF1//PIK3R1//PTP4A1//CCL3//SNAI1//ETS1//CXCL16//CBLL1//MMP9//CD74//SELL//CCR1//PLA2G7//PTGS2//HDAC9//PTPRC//CCL4
GO:0010466	negative regulation of peptidase activity	Biological process	32	222	1512	23972	2.28533	1.04906e-05	0.000107504	4.9792	BIRC5//APP//C3//C4B//SLPI//SERPINA3G//STFA1//STFA3//SPINK2//SERPINA3F//STFA2L1//SERPINB1C//CD44//CSNK2A1//FABP1//HSPA5//NR4A1//IL6//LEF1//PTMA//RAG1//SFRP2//SIAH2//TNFAIP3//VEGFA//DNAJB6//SH3RF1//HERPUD1//USP47//RPS6KA3//WFDC18//GM5483
GO:0002263	cell activation involved in immune response	Biological process	23	134	1512	23972	2.72129	1.05467e-05	0.000107571	4.97688	SYK//TYROBP//TLR2//LCP1//ICAM1//IFNG//TNFAIP3//CLEC7A//ATP7A//PTGER4//ADORA2B//CCL3//ANXA3//ABR//LEF1//GADD45G//NBN//IRF1//IL6//PAXIP1//HSPD1//PTPRC//RORC
GO:0002366	leukocyte activation involved in immune response	Biological process	23	134	1512	23972	2.72129	1.05467e-05	0.000107571	4.97688	SYK//TYROBP//TLR2//LCP1//ICAM1//IFNG//TNFAIP3//ATP7A//PTGER4//ADORA2B//CCL3//ANXA3//ABR//LEF1//GADD45G//NBN//IRF1//IL6//PAXIP1//HSPD1//PTPRC//RORC//CLEC7A
GO:0006753	nucleoside phosphate metabolic process	Biological process	99	1017	1512	23972	1.54336	1.07571e-05	0.000109461	4.9683	OAS1G//GMPS//OAS1A//ADK//ADCY4//PNP//DNM1//GEM//GNA13//KRAS//RASL2-9//TUBB4A//SRP54A//EIF2S3X//ATL2//RASL11B//ARL1//ATL3//GBP5//EHD2//PDE3B//PDE4B//PDE4D//ABCB7//ATP2A2//ATP7A//ATP10A//DDX4//DDX5//DDX19A//HSPA8//HSP90AA1//MSH3//RAD51//SMARCA4//TAP1//TOP2A//WRN//ABCD2//ATP11A//DHX40//RFC3//DDX28//ASCC3//DNA2//UPP1//CMPK2//UMPS//UCK2//UPRT//GPD1L//NCF2//ATP8//ADRB2//RRM2//NAMPT//PANK1//PANK3//TMED2…
GO:0006606	protein import into nucleus	Biological process	29	192	1512	23972	2.39469	1.08371e-05	0.00010976	4.96509	IFNG//NFKBIA//TNF//JUN//TOB1//FAF1//NFKBIB//CDKN1A//CDK1//HSP90AB1//HSP90AA1//IL6//MED1//TCF7L2//SFRP2//EMD//ECT2//SMO//GBP4//IL1B//PTGS2//TLR2//CYLD//PIK3R1//KPNA3//STAT3//TXNIP//L7RN6//IPO7
GO:0006979	response to oxidative stress	Biological process	29	192	1512	23972	2.39469	1.08371e-05	0.00010976	4.96509	PLK3//COQ7//ATP7A//MPO//STX3//FOS//PPARGC1B//HP//PPP1R15B//EPX//ARNT//HIF1A//ECT2//FABP1//IL6//LCN2//ANXA1//PLEKHA1//MGST1//APP//IDH1//MMP9//PRKCD//PTGS2//WRN//TXNIP//GPX8//ALS2//PSIP1
GO:0034504	protein localization to nucleus	Biological process	32	223	1512	23972	2.27508	1.15207e-05	0.000116412	4.93852	IFNG//NFKBIA//TNF//KPNA3//STAT3//TXNIP//L7RN6//IPO7//JUN//TOB1//FAF1//NFKBIB//CDKN1A//CDK1//HSP90AB1//HSP90AA1//IL6//MED1//TCF7L2//SFRP2//EMD//ECT2//SMO//GBP4//IL1B//PTGS2//TLR2//CYLD//SUPT7L//PIK3R1//CALR//TOR1AIP1
GO:0002821	positive regulation of adaptive immune response	Biological process	15	66	1512	23972	3.60329	1.17241e-05	0.00011798	4.93092	C3//FCGR3//IL12A//PNP//PTPRC//TAP1//TNFRSF13C//MAP3K7//IL23R//CD24A//HSPD1//TNF//PVR//CD44//CD74
GO:0050727	regulation of inflammatory response	Biological process	27	173	1512	23972	2.4744	1.17301e-05	0.00011798	4.9307	C3//FCGR3//TNFAIP3//ANXA1//IL6//CD24A//IL10//TNF//ADORA2B//CCR1//IL1B//PTGS2//ADRB2//IER3//PTGER4//NR1H3//ZFP36//AOAH//MEFV//ABR//HSPD1//CCL3//TGM2//DUSP10//IL17A//IL17RC//MYD88
GO:0034976	response to endoplasmic reticulum stress	Biological process	13	51	1512	23972	4.04134	1.18263e-05	0.000118672	4.92715	HSPA5//PPP1R15B//ERN1//CASP12//IFNG//PPP1R15A//XBP1//SERP1//ERO1L//HERPUD1//DERL3//DNAJC10//CHAC1
GO:0051241	negative regulation of multicellular organismal process	Biological process	41	319	1512	23972	2.03773	1.18616e-05	0.000118753	4.92586	IL10//ANPEP//PROCR//PIK3R1//RGS2//APOA2//LRPAP1//ADRB2//GFRA4//CCR1//HIF1A//CCL3//IFNG//PTGS2//GBP4//TNFAIP3//MEFV//IL23R//TLR2//TIGIT//LEF1//IL12A//TNF//CIDEA//CD24A//ADORA2B//IL6//PLAC8//HTR7//VEGFA//ATP2A2//HMGCR//ARG2//CNTF//NOTCH1//SMO//TGFBR2//DUSP10//PLK2//NR1H3//TACSTD2
GO:0030522	intracellular receptor mediated signaling pathway	Biological process	23	135	1512	23972	2.70114	1.19642e-05	0.000119504	4.92212	MED1//ESR1//MED14//THRAP3//LEF1//TAF7//PPARGC1B//FKBP4//DNAJA1//CALR//NCOA3//DDX5//PAK1//CITED2//NR3C1//PTGES3//TRIM16//TGIF1//SMARCA4//NFKBIA//TNFAIP3//FLT1//STAT3
GO:0033138	positive regulation of peptidyl-serine phosphorylation	Biological process	12	44	1512	23972	4.32395	1.20756e-05	0.00012034	4.91809	IFNG//LIF//CD44//IL6//LATS1//OSM//PAK1//PIK3CA//SFRP2//TNF//VEGFA//DOCK7
GO:0002819	regulation of adaptive immune response	Biological process	20	108	1512	23972	2.93602	1.22896e-05	0.000122193	4.91046	C3//FCGR3//PTPRC//IL12A//PNP//TAP1//TNFAIP3//TNFRSF13C//MAP3K7//CD44//CD74//IL23R//CD24A//HSPD1//TNF//IRF1//PAXIP1//IFNG//PVR//DUSP10
GO:0000122	negative regulation of transcription from RNA polymerase II promoter	Biological process	60	537	1512	23972	1.77145	1.2395e-05	0.000122959	4.90675	HEY1//PRDM1//CALR//PLK3//CRY1//CUX1//DACH1//DDX5//EDN1//EGR1//EPC1//GABPA//ID3//IFNG//LEF1//MDM4//GBP4//CITED2//SIK1//MYC//NFIL3//NFIX//NOTCH1//PER1//MED1//REST//SATB1//SKIL//SMARCA4//SNAI1//BHLHE40//STRAP//TCF7L2//TDG//TGIF1//TLE4//TNF//NR1H3//WNT10A//WNT6//ZFP148//ZFP36//IKZF1//TAF7//TXNIP//SAP30//SETD8//NIPBL//RTF1//HDAC9//TRPS1//FOXP1//KLF11//SKOR1//SATB2//ZBTB10//SAMD11//RBM10//SMO//ZBED6
GO:0002699	positive regulation of immune effector process	Biological process	21	117	1512	23972	2.84568	1.24314e-05	0.00012304	4.90548	C3//FCGR3//IL12A//PNP//PTPRC//TAP1//FOXP1//MAP3K7//CD24A//HSPD1//PVR//TNF//ADORA2B//SYK//IRF1//IL6//PAXIP1//IFNG//CD74//TLR2//CCL2
GO:0031577	spindle checkpoint	Biological process	9	25	1512	23972	5.70762	1.25105e-05	0.000123541	4.90273	ATM//MAD2L1//TPR//CENPE//BUB1//CSNK2A1//CCNB1//DYNC1LI1//BIRC5
GO:0055086	nucleobase-containing small molecule metabolic process	Biological process	102	1060	1512	23972	1.52562	1.28421e-05	0.000126528	4.89136	PNP//GDA//OAS1G//GMPS//OAS1A//ADK//ADCY4//DNM1//GEM//GNA13//KRAS//RASL2-9//TUBB4A//SRP54A//EIF2S3X//ATL2//RASL11B//ARL1//ATL3//GBP5//EHD2//PDE3B//PDE4B//PDE4D//ABCB7//ATP2A2//ATP7A//ATP10A//DDX4//DDX5//DDX19A//HSPA8//HSP90AA1//MSH3//RAD51//SMARCA4//TAP1//TOP2A//WRN//ABCD2//ATP11A//DHX40//RFC3//DDX28//ASCC3//DNA2//UPP1//UMPS//CMPK2//UCK2//UPRT//MAT2A//GPD1L//NCF2//ATP8//ADRB2//XDH//RRM2//NAMPT//PA…
GO:0030334	regulation of cell migration	Biological process	47	387	1512	23972	1.92548	1.29431e-05	0.000127183	4.88796	TLR2//CXCL10//ICAM1//ANXA3//VEGFA//TACSTD2//MCC//HIF1A//TGFBR2//CCL2//F3//RPS6KB1//IGFBP5//TRIB1//BCAR1//CSF1R//EDN1//FLT1//HBEGF//ITGAV//LEF1//PIK3R1//PTP4A1//CCL3//SNAI1//ETS1//CXCL16//CBLL1//DACH1//CITED2//SFRP2//ABR//EPHA2//MMP9//MPP1//CD74//SELL//CCR1//PLA2G7//PTGS2//HDAC9//PTGER4//PLCB1//PTPRC//CCL4//CXCR4//GNA13
GO:0006629	lipid metabolic process	Biological process	93	945	1512	23972	1.56028	1.29964e-05	0.000127183	4.88618	ABCD2//ACOT2//EDN1//CD74//PTGS2//PTGES3//PEX13//ACSL5//MPPE1//PGAP2//APOA2//LYPLA1//ACADSB//NR1H3//SCD3//PTPLB//ACLY//INSIG1//CHKA//CHPT1//PSAP//SAMD8//SGMS2//ACER3//CREM//ALOX15//HSD3B2//HSD17B11//MVD//HMGCS1//HMGCR//MED1//SF1//IGFBP7//LDLR//LIPE//SOAT1//APP//CYP27A1//ESR1//TIPARP//PLEKHA1//NR3C1//PRPF19//AOAH//PIP5K1A//GPAT2//AGPAT9//DLD//CYP4V3//SIK1//ADORA2B//IL1A//SNAI1//PLCB1//PPT1//PLA2G7/…
GO:0043933	macromolecular complex subunit organization	Biological process	93	945	1512	23972	1.56028	1.29964e-05	0.000127183	4.88618	PRPF19//SNRPC//PSIP1//CALR//CENPA//SMARCA4//H2AFY//SET//ASF1A//ASF1B//HIST1H1A//SYNJ1//BAZ1B//ETF1//CDK1//H2-DMA//CD74//MDM4//ZFP148//NUPR1//CCNB1//HSP90AA1//HSPA4//FKBP4//SEH1L//STMN1//KIF2C//CLASP2//CKAP2//NRG1//SSH1//SSH2//DIAP2//MTSS1//APOA2//UBE2C//PEX13//SHQ1//CLP1//LATS1//PRKCD//INPP5J//PSRC1//LMO4//FAF1//TNF//VEGFA//PMAIP1//BCL2L11//PTGER4//CD24A//MPO//PLA2G7//DGAT1//SOAT1//SDHAF1//SYCP3/…
GO:0042108	positive regulation of cytokine biosynthetic process	Biological process	14	59	1512	23972	3.76208	1.3462e-05	0.000131444	4.87089	FCGR3//HSPB1//TLR2//TNFRSF13C//TLR8//IFNG//IL1B//MYD88//TNF//IRF1//REL//IL1A//SYK//APOA2
GO:0009117	nucleotide metabolic process	Biological process	97	997	1512	23972	1.54251	1.34977e-05	0.000131496	4.86974	OAS1G//GMPS//OAS1A//ADK//ADCY4//PNP//DNM1//GEM//GNA13//KRAS//RASL2-9//TUBB4A//SRP54A//EIF2S3X//ATL2//RASL11B//ARL1//ATL3//GBP5//EHD2//PDE3B//PDE4B//PDE4D//ABCB7//ATP2A2//ATP7A//ATP10A//DDX4//DDX5//DDX19A//HSPA8//HSP90AA1//MSH3//RAD51//SMARCA4//TAP1//TOP2A//WRN//ABCD2//ATP11A//DHX40//RFC3//DDX28//ASCC3//DNA2//UPP1//CMPK2//UMPS//UCK2//UPRT//GPD1L//NCF2//ATP8//ADRB2//RRM2//NAMPT//TMED2//LDHA//NADK//…
GO:0034655	nucleobase-containing compound catabolic process	Biological process	76	733	1512	23972	1.64385	1.3817e-05	0.000134291	4.85959	PNP//DNM1//GEM//GNA13//KRAS//RASL2-9//TUBB4A//SRP54A//EIF2S3X//ATL2//RASL11B//ARL1//ATL3//GBP5//EHD2//PDE3B//PDE4B//PDE4D//ABCB7//ATP2A2//ATP7A//ATP10A//DDX4//DDX5//DDX19A//HSPA8//HSP90AA1//MSH3//RAD51//SMARCA4//TAP1//TOP2A//WRN//ABCD2//ATP11A//DHX40//RFC3//DDX28//ASCC3//DNA2//NCF2//UPP1//TMED2//ARFGAP3//ARAP2//ARFGAP1//AGAP1//TBC1D1//TBC1D9//ALS2//TBC1D24//ECT2//JUN//MYL4//DNAJB6//DNAJC10//ZC3HA…
GO:0051248	negative regulation of protein metabolic process	Biological process	47	388	1512	23972	1.92052	1.38464e-05	0.000134291	4.85866	DUSP2//DUSP8//DUSP1//DUSP10//DUSP5//HSPA4//GBP4//XDH//DNAJC10//CCNB1//CDKN1A//HSPB1//IL6//GADD45B//PTPRC//GADD45G//TAF7//TRIB1//TRIB2//PPEF2//CHAC1//CALR//FXR1//IGFBP5//TNFAIP3//N4BP1//JUN//EDN1//INPP5J//MDM4//MAD2L1//NRG1//IRF1//IL10//HMGCR//IL1B//PRKCD//RGS2//SFRP2//LATS1//KAT2B//PIK3R1//NR1H3//FMR1//ITGAV//ST13//CHORDC1
GO:0001503	ossification	Biological process	37	278	1512	23972	2.11013	1.42663e-05	0.000138056	4.84569	EPHA2//IHH//JUNB//LEF1//SPP1//WWOX//SMO//NOTCH1//HEY1//CLEC5A//SATB2//ACVR1//EGR2//PTGER4//ADRB2//GFRA4//ALOX15//PTGS2//TCF7L2//BMP2K//TXLNG//PKDCC//CCR1//HIF1A//CCL3//DDX5//AREG//ID3//IGFBP5//TNF//TOB1//CEBPB//IFI204//SFRP2//TOB2//NIPBL//PPARGC1B
GO:0044270	cellular nitrogen compound catabolic process	Biological process	78	760	1512	23972	1.62717	1.53266e-05	0.000147986	4.81456	GDA//PNP//DNM1//GEM//GNA13//KRAS//RASL2-9//TUBB4A//SRP54A//EIF2S3X//ATL2//RASL11B//ARL1//ATL3//GBP5//EHD2//PDE3B//PDE4B//PDE4D//ABCB7//ATP2A2//ATP7A//ATP10A//DDX4//DDX5//DDX19A//HSPA8//HSP90AA1//MSH3//RAD51//SMARCA4//TAP1//TOP2A//WRN//ABCD2//ATP11A//DHX40//RFC3//DDX28//ASCC3//DNA2//NCF2//XDH//UPP1//TMED2//ARFGAP3//ARAP2//ARFGAP1//AGAP1//TBC1D1//TBC1D9//ALS2//TBC1D24//ECT2//JUN//MYL4//DNAJB6//DNAJ…
GO:0045123	cellular extravasation	Biological process	8	20	1512	23972	6.3418	1.56158e-05	0.000150445	4.80644	ICAM1//CCL2//ROCK1//TNF//PTGER4//PLCB1//ITGAM//ITGA1
GO:0002443	leukocyte mediated immunity	Biological process	30	206	1512	23972	2.30891	1.59759e-05	0.000153235	4.79653	FCGR3//C3//CTSC//PTPRC//IL12A//PNP//TAP1//HSPD1//ICAM1//MAP3K7//CD24A//PVR//TNF//C4B//C1RA//C1RL//H2-DMA//CD74//MYD88//PRKCD//ADORA2B//SYK//CCL3//ANXA3//ABR//NBN//PAXIP1//IFNG//CTSG//IL23R
GO:0010951	negative regulation of endopeptidase activity	Biological process	30	206	1512	23972	2.30891	1.59759e-05	0.000153235	4.79653	BIRC5//CD44//CSNK2A1//FABP1//HSPA5//NR4A1//IL6//LEF1//PTMA//RAG1//SFRP2//SIAH2//TNFAIP3//VEGFA//DNAJB6//SH3RF1//HERPUD1//USP47//RPS6KA3//APP//C3//C4B//SLPI//SERPINA3G//STFA1//STFA3//SPINK2//SERPINA3F//STFA2L1//SERPINB1C
GO:0010575	positive regulation vascular endothelial growth factor production	Biological process	7	15	1512	23972	7.39877	1.60731e-05	0.000153489	4.7939	ADORA2B//ARNT//C3//HIF1A//IL1A//IL1B//PTGS2
GO:0032494	response to peptidoglycan	Biological process	7	15	1512	23972	7.39877	1.60731e-05	0.000153489	4.7939	NFKBIA//NOTCH1//TNFAIP3//NLRP1A//CARD9//TLR2//MYD88
GO:1901292	nucleoside phosphate catabolic process	Biological process	75	724	1512	23972	1.64239	1.62043e-05	0.000154344	4.79037	DNM1//GEM//GNA13//KRAS//RASL2-9//TUBB4A//SRP54A//EIF2S3X//ATL2//RASL11B//ARL1//ATL3//GBP5//EHD2//PDE3B//PDE4B//PDE4D//ABCB7//ATP2A2//ATP7A//ATP10A//DDX4//DDX5//DDX19A//HSPA8//HSP90AA1//MSH3//RAD51//SMARCA4//TAP1//TOP2A//WRN//ABCD2//ATP11A//DHX40//RFC3//DDX28//ASCC3//DNA2//NCF2//UPP1//TMED2//ARFGAP3//ARAP2//ARFGAP1//AGAP1//TBC1D1//TBC1D9//ALS2//TBC1D24//ECT2//JUN//MYL4//DNAJB6//DNAJC10//ZC3HAV1//A…
GO:0034599	cellular response to oxidative stress	Biological process	17	84	1512	23972	3.20865	1.62702e-05	0.000154344	4.78861	ATP7A//MPO//FOS//PPARGC1B//EPX//ARNT//HIF1A//ECT2//FABP1//IL6//LCN2//ANXA1//PLEKHA1//MGST1//HP//COQ7//STX3
GO:0045444	fat cell differentiation	Biological process	21	119	1512	23972	2.79785	1.6272e-05	0.000154344	4.78856	TCF7L2//TRIB2//INSIG1//SFRP2//ADIG//1100001G20RIK//ADRB2//CEBPB//PEX11A//PTGS2//RGS2//ERO1L//LRG1//PLAC8//ATF2//EGR2//PSMB8//PLCB1//MED1//NIPBL//4932438A13RIK
GO:0001890	placenta development	Biological process	20	110	1512	23972	2.88264	1.63047e-05	0.000154344	4.78769	ARNT//PRDM1//CEBPB//HIF1A//CITED2//MED1//TMED2//JUNB//LIF//PTGS2//VCAM1//SOCS3//IL10//ITGAV//SNAI1//LEF1//DNAJB6//EGLN1//HSP90AB1//PBRM1
GO:0070647	protein modification by small protein conjugation or removal	Biological process	52	448	1512	23972	1.84025	1.64629e-05	0.000155503	4.78349	PRPF19//UBE2D2A//UBE2D3//MARCH5//DTL//UBE4A//UBE2D1//G2E3//HERC6//HERC4//RNF146//SIAH2//RNF103//UBD//UBE2L6//RNF130//UBE2C//UBA6//FBXL5//UBE2T//UHRF1//RAG1//DTX3L//USP15//TNFAIP3//USP9X//SAE1//IFIH1//UBE2F//MAPK9//UBQLN1//HERPUD1//GBP4//N4BP1//ADRB2//HSPA5//PAXIP1//NDNL2//EGR1//ARNT//USP47//USP37//TRIB1//TRIB2//TRIM13//MAD2L1//USP25//CYLD//UBE2H//UBE2K//CDC27//USP34
GO:0046634	regulation of alpha-beta T cell activation	Biological process	14	60	1512	23972	3.69938	1.65476e-05	0.000155964	4.78126	IRF1//IL6//IHH//PNP//SYK//CD24A//CD80//PTPRC//TNFRSF14//HSPH1//IL12A//TGFBR2//IKZF1//IL18
GO:0006195	purine nucleotide catabolic process	Biological process	73	700	1512	23972	1.6534	1.67396e-05	0.000157432	4.77625	DNM1//GEM//GNA13//KRAS//RASL2-9//TUBB4A//SRP54A//EIF2S3X//ATL2//RASL11B//ARL1//ATL3//GBP5//EHD2//PDE3B//PDE4B//PDE4D//ABCB7//ATP2A2//ATP7A//ATP10A//DDX4//DDX5//DDX19A//HSPA8//HSP90AA1//MSH3//RAD51//SMARCA4//TAP1//TOP2A//WRN//ABCD2//ATP11A//DHX40//RFC3//DDX28//ASCC3//DNA2//TMED2//ARFGAP3//ARAP2//ARFGAP1//AGAP1//TBC1D1//TBC1D9//ALS2//TBC1D24//ECT2//JUN//MYL4//DNAJB6//DNAJC10//ZC3HAV1//AHSA2//RANGAP…
GO:0072521	purine-containing compound metabolic process	Biological process	90	913	1512	23972	1.56287	1.68024e-05	0.000157681	4.77463	PNP//GDA//OAS1G//GMPS//OAS1A//ADK//ADCY4//DNM1//GEM//GNA13//KRAS//RASL2-9//TUBB4A//SRP54A//EIF2S3X//ATL2//RASL11B//ARL1//ATL3//GBP5//EHD2//PDE3B//PDE4B//PDE4D//ABCB7//ATP2A2//ATP7A//ATP10A//DDX4//DDX5//DDX19A//HSPA8//HSP90AA1//MSH3//RAD51//SMARCA4//TAP1//TOP2A//WRN//ABCD2//ATP11A//DHX40//RFC3//DDX28//ASCC3//DNA2//MAT2A//ATP8//ADRB2//XDH//PANK1//PANK3//TMED2//EDN1//ADORA2B//GPR65//ARFGAP3//ARAP2//…
GO:0045429	positive regulation of nitric oxide biosynthetic process	Biological process	10	32	1512	23972	4.95453	1.73142e-05	0.000162134	4.7616	ESR1//HSP90AA1//ICAM1//IFNG//IL1B//IL6//PTGS2//TNF//TLR2//MAPK9
GO:0002697	regulation of immune effector process	Biological process	29	197	1512	23972	2.33391	1.78627e-05	0.000166911	4.74805	C3//FCGR3//PTPRC//IL12A//PNP//TAP1//IL23R//TNFAIP3//FOXP1//MAP3K7//APOA2//IL10//TNF//CD24A//HSPD1//PVR//ADORA2B//SYK//ABR//IRF1//IL6//PAXIP1//IFNG//GBP4//ZC3HAV1//DUSP10//CD74//TLR2//CCL2
GO:0001569	patterning of blood vessels	Biological process	11	39	1512	23972	4.47178	1.96262e-05	0.000182604	4.70716	ACVR1//CXCR4//EDN1//FLT1//GNA13//IHH//LEF1//NRP1//SFRP2//TGFBR2//VEGFA
GO:0032615	interleukin-12 production	Biological process	11	39	1512	23972	4.47178	1.96262e-05	0.000182604	4.70716	IL10//TLR2//MEFV//TIGIT//HSPD1//IFNG//PLCB1//IL23R//IRF1//REL//PRKCD
GO:0046700	heterocycle catabolic process	Biological process	77	753	1512	23972	1.62124	1.96942e-05	0.000182844	4.70566	GDA//PNP//DNM1//GEM//GNA13//KRAS//RASL2-9//TUBB4A//SRP54A//EIF2S3X//ATL2//RASL11B//ARL1//ATL3//GBP5//EHD2//PDE3B//PDE4B//PDE4D//ABCB7//ATP2A2//ATP7A//ATP10A//DDX4//DDX5//DDX19A//HSPA8//HSP90AA1//MSH3//RAD51//SMARCA4//TAP1//TOP2A//WRN//ABCD2//ATP11A//DHX40//RFC3//DDX28//ASCC3//DNA2//NCF2//XDH//TMED2//ARFGAP3//ARAP2//ARFGAP1//AGAP1//TBC1D1//TBC1D9//ALS2//TBC1D24//ECT2//JUN//MYL4//DNAJB6//DNAJC10//Z…
GO:0046903	secretion	Biological process	69	655	1512	23972	1.67017	2.04687e-05	0.00018963	4.68891	FCGR3//SYK//EDN1//APOA2//IL10//TNF//MMP7//CD74//ANPEP//CCR1//DOC2A//PIK3C2A//CCL3//EXOC4//STX3//EXOC3//SCFD1//PPT1//AP2B1//HIF1A//MED1//VEGFA//XDH//IFNG//IL1B//PDE3B//RFX3//CXCL10//ERP29//ADORA2B//NR3C1//HTR7//SYNJ1//CNTF//DGAT1//ANXA1//TCF7L2//SERP1//MAPK9//ANXA3//ABR//NOTCH1//REST//LTBP4//IL6//LIF//OSM//LY6E//CIDEA//PTGER4//CD14//IL1A//CLEC5A//TLR2//CLEC4E//TRIM16//NLRP1A//NRG1//XBP1//HMGCR//PI…
GO:0008544	epidermis development	Biological process	31	219	1512	23972	2.24424	2.0618e-05	0.000190606	4.68575	LDB2//SOX18//WNT10A//ZDHHC21//EPHA2//LATS1//ANXA1//NOTCH1//MED1//PTGS2//SMARCA4//TXNIP//GM5483//ATP7A//IGFBP5//SNAI1//SMO//IL1A//PPHLN1//COL3A1//TCF7L2//PTGES3//ASPRV1//MAFF//ROCK1//NCOA3//PRKCH//TRIM16//PLOD3//TNF//SATB1
GO:0016570	histone modification	Biological process	37	283	1512	23972	2.07285	2.12605e-05	0.00019613	4.67243	PAXIP1//UHRF1//RAG1//DTX3L//SATB1//SUV420H1//ATM//CDK1//BAZ1B//PIM3//CCNB1//NCOA3//KAT2B//HAT1//RBM14//HDAC8//HDAC9//NIPBL//PHF8//JHDM1D//SUV39H2//SETD8//SMYD3//TAF7//LEF1//SMARCA4//MAP3K7//POLE3//SUPT7L//TRIM16//BRD1//EPC1//ING3//MSL2//RTF1//JMJD6//REST
GO:0009790	embryo development	Biological process	90	919	1512	23972	1.55267	2.15431e-05	0.000198315	4.66669	ACVR1//BCL2L11//PRDM1//COQ7//DAB2//DDX5//EDN1//GABPA//GNA13//IHH//JUNB//KLF1//LY6E//MAFF//CITED2//NOTCH1//MED1//SMARCA4//SOX18//TGFBR2//VEGFA//PLOD3//NBN//TMED2//FOXP1//CCNB1//SMO//N4BP2L2//DUSP2//DUSP1//DUSP5//NR4A3//SNAI1//RTF1//ATM//LEF1//SFRP2//MEOX1//G2E3//SKIL//HBEGF//PRPF19//NDEL1//NUP50//MAP3K7//IPMK//LMO4//TGIF1//ARNT//CEBPB//HIF1A//SATB2//DLD//CDON//EPHA2//TCF7L2//TNFAIP3//ALOX15//CD44/…
GO:0022411	cellular component disassembly	Biological process	23	140	1512	23972	2.60467	2.19868e-05	0.000201972	4.65784	SYNJ1//DNASE1L3//MYC//PPT1//SMARCA4//BAZ1B//ETF1//PMAIP1//MOAP1//STMN1//KIF2C//CLASP2//CKAP2//ETS1//CD24A//TOP2A//CCNB1//TNF//NRG1//NDEL1//HSPA2//PLK3
GO:0030163	protein catabolic process	Biological process	50	430	1512	23972	1.84355	2.26547e-05	0.000207668	4.64484	UBE2L6//ISG15//HERC6//HERC4//RNF146//HSPA5//PSMB9//PSMB8//PSMA4//USP15//USP34//SIAH2//USP9X//UBD//USP39//USP25//HERPUD1//UBE2D3//UBE2C//CYLD//USP47//DTL//UBE2D1//UBA6//USP37//OMA1//PMAIP1//HSP90B1//RNF103//DNAJB9//TRIM13//DNAJC10//TMEM67//FBXL5//N4BP1//DAB2//TRIB1//TRIB2//FAF1//MDM4//MAD2L1//NRG1//PPT1//IER3//TNFAIP3//IFNG//IL1B//TNF//IL10//PLK3
GO:0050670	regulation of lymphocyte proliferation	Biological process	24	150	1512	23972	2.53672	2.31146e-05	0.000211438	4.63611	ATM//PRDM1//CTLA4//CD24A//IL10//CDKN1A//CD74//PTPRC//TNFRSF13C//IL18//IHH//ADK//IFNG//IL12A//IL1B//IL6//PNP//VCAM1//H2-AA//CD80//SYK//TNFRSF14//MYD88//IRF1
GO:0071704	organic substance metabolic process	Biological process	107	1141	1512	23972	1.48679	2.35989e-05	0.000215415	4.62711	IHH//CHI3L1//CHI3L4//PNP//ADK//GMPS//DNM1//GEM//GNA13//KRAS//RASL2-9//TUBB4A//SRP54A//EIF2S3X//ATL2//RASL11B//ARL1//ATL3//GBP5//EHD2//ABCB7//ATP2A2//ATP7A//ATP10A//DDX4//DDX5//DDX19A//HSPA8//HSP90AA1//MSH3//RAD51//SMARCA4//TAP1//TOP2A//WRN//ABCD2//ATP11A//DHX40//RFC3//DDX28//ASCC3//DNA2//CMPK2//TIPARP//STT3A//ST3GAL4//SERP1//STT3B//B3GNT5//MGAT2//ALG6//GALNT10//MAT2A//CHKA//CREM//ALOX15//CHAT//UM…
GO:0032800	receptor biosynthetic process	Biological process	8	21	1512	23972	6.03981	2.38308e-05	0.000216693	4.62286	ANKRD13C//EDN1//HIF1A//NR1H3//ITGAV//HNRNPK//IL10//TNF
GO:0009057	macromolecule catabolic process	Biological process	63	585	1512	23972	1.70741	2.386e-05	0.000216693	4.62233	NCBP2//DCP2//ETF1//UBE2L6//ISG15//HERC6//HERC4//RNF146//AUH//ZFP36//PPT1//CHI3L1//CHI3L4//DNASE1L3//MYC//HSPA5//PSMB9//PSMB8//PSMA4//USP15//USP34//SIAH2//USP9X//UBD//USP39//USP25//HERPUD1//UBE2D3//UBE2C//CYLD//USP47//DTL//UBE2D1//UBA6//USP37//OMA1//PMAIP1//CD44//HSP90B1//RNF103//DNAJB9//TRIM13//DNAJC10//TMEM67//FBXL5//N4BP1//DAB2//TRIB1//TRIB2//ATM//LDLR//FAF1//MDM4//MAD2L1//NRG1//DNA2//IER3//TNF…
GO:0097194	execution phase of apoptosis	Biological process	18	95	1512	23972	3.00401	2.38886e-05	0.000216693	4.62181	CASP12//DNAJC10//CHAC1//TNF//DSG2
GO:0061138	morphogenesis of a branching epithelium	Biological process	26	170	1512	23972	2.42481	2.42853e-05	0.000219833	4.61466	ACVR1//CXCR4//EDN1//FLT1//GNA13//IHH//LEF1//NRP1//SFRP2//TGFBR2//VEGFA//CD44//MYC//WNT6//EPHA2//IL6//TGM2//ESR1//AREG//SOCS3//IL10//TNF//NCOA3//MED1//SMO//TACSTD2
GO:2000241	regulation of reproductive process	Biological process	20	113	1512	23972	2.80611	2.45494e-05	0.000221643	4.60996	JUN//REST//CCL3//CCL4//TARDBP//LEF1//SMARCA4//DDX5//TOP2A//SLPI//TNF//OAS1G//OASL1//OAS3//ESR1//NOTCH1//EAF2//PLCB1//NUPR1//IL18
GO:0045621	positive regulation of lymphocyte differentiation	Biological process	14	62	1512	23972	3.58005	2.46383e-05	0.000221643	4.60839	IL15RA//IRF1//IHH//PRDM1//PNP//SYK//H2-AA//H2-DMA//CD74//PTPRC//HSP90AA1//IL6//TGFBR2//IKZF1
GO:0045639	positive regulation of myeloid cell differentiation	Biological process	14	62	1512	23972	3.58005	2.46383e-05	0.000221643	4.60839	LEF1//HIF1A//ETS1//LIF//JUN//IKZF1//CAR2//CCR1//CSF1R//IFNG//IL17A//CCL3//TNF//PPARGC1B
GO:0040017	positive regulation of locomotion	Biological process	33	242	1512	23972	2.16198	2.4722e-05	0.000221936	4.60692	TLR2//CXCL10//ICAM1//ANXA3//VEGFA//HIF1A//TGFBR2//CCL2//F3//RPS6KB1//BCAR1//CSF1R//EDN1//FLT1//HBEGF//ITGAV//LEF1//PIK3R1//PTP4A1//CCL3//SNAI1//ETS1//CXCL16//CBLL1//MMP9//CD74//SELL//CCR1//PLA2G7//PTGS2//HDAC9//PTPRC//CCL4
GO:0045860	positive regulation of protein kinase activity	Biological process	39	307	1512	23972	2.01409	2.50364e-05	0.000224295	4.60143	TNF//FLT1//GADD45B//GADD45G//MAP3K2//MAP3K7//CD74//IL1B//PTPRC//SYK//ITGA1//HSPA5//ERN1//NRG1//CHI3L1//MAP2K4//FGD4//PIM1//HSPA2//LMNB1//ECT2//TGFBR2//VEGFA//TPX2//CLSPN//CD24A//EDN1//KRAS//PRKCD//MST1R//PAK1//CSF1R//CDK5R1//HSP90AB1//ALS2//CDKN1A//PIK3CA//SDC4//CENPE
GO:0043901	negative regulation of multi-organism process	Biological process	9	27	1512	23972	5.28483	2.55825e-05	0.000228716	4.59206	CAMP//CTSG//IFNG//IL10//MPO//MYD88//TNF//TLR2//ITGAV
GO:0032944	regulation of mononuclear cell proliferation	Biological process	24	151	1512	23972	2.51992	2.58644e-05	0.000230761	4.5873	ATM//PRDM1//CTLA4//CD24A//IL10//CDKN1A//CD74//PTPRC//TNFRSF13C//IL18//IHH//ADK//IFNG//IL12A//IL1B//IL6//PNP//VCAM1//H2-AA//CD80//SYK//TNFRSF14//MYD88//IRF1
GO:0044265	cellular macromolecule catabolic process	Biological process	51	444	1512	23972	1.82112	2.61871e-05	0.000233162	4.58191	NCBP2//DCP2//ETF1//UBE2L6//ISG15//HERC6//HERC4//RNF146//AUH//ZFP36//PPT1//DNASE1L3//MYC//HSPA5//PSMB9//PSMB8//PSMA4//USP15//USP34//SIAH2//USP9X//UBD//USP39//USP25//HERPUD1//UBE2D3//UBE2C//CYLD//USP47//DTL//UBE2D1//UBA6//USP37//OMA1//PMAIP1//HSP90B1//RNF103//DNAJB9//TRIM13//DNAJC10//TMEM67//FBXL5//N4BP1//DAB2//TRIB1//TRIB2//ATM//LDLR//DNA2//MAD2L1//PLK3
GO:0008608	attachment of spindle microtubules to kinetochore	Biological process	7	16	1512	23972	6.93634	2.70158e-05	0.000240048	4.56838	SEH1L//CENPE//CCNB1//ECT2//SPAG5//NDC80//SGOL1
GO:0006508	proteolysis	Biological process	89	912	1512	23972	1.5472	2.72713e-05	0.000241824	4.56429	UBE2L6//ISG15//HERC6//HERC4//RNF146//BACE2//HSPA5//PSMB9//PSMB8//PSMA4//USP15//USP34//SIAH2//USP9X//UBD//USP39//USP25//HERPUD1//UBE2D3//UBE2C//CYLD//USP47//DTL//UBE2D1//UBA6//USP37//OMA1//PMAIP1//SERPINA3G//LTBP4//SERPINA3F//SERPINB1C//HSP90B1//RNF103//DNAJB9//TRIM13//DNAJC10//TMEM67//FBXL5//N4BP1//DAB2//TRIB1//TRIB2//PIK3R1//NR1H3//IFNG//IL1B//TNF//IL10//MAD2L1//PLK3//CASP12//CTSC//CTSG//DLD//CF…
GO:0032507	maintenance of protein location in cell	Biological process	16	79	1512	23972	3.21104	2.83611e-05	0.000250465	4.54728	NFKBIA//KDELR2//ANKRD13C//FAF1//NFKBIB//NDC80//SGOL1//CENPE//CLASP2//NIN//LATS1//SEH1L//SUPT7L//CCNB1//ECT2//SPAG5
GO:0051607	defense response to virus	Biological process	16	79	1512	23972	3.21104	2.83611e-05	0.000250465	4.54728	IL23R//GBP4//ZC3HAV1//CXCL10//IFNG//IL6//IRF1//CXCL9//PTPRC//OAS1G//SAMHD1//IFITM3//IFITM2//TLR8//OAS3//CARD9
GO:0033135	regulation of peptidyl-serine phosphorylation	Biological process	13	55	1512	23972	3.74743	2.84536e-05	0.000250773	4.54586	INPP5J//CD44//IL6//LATS1//LIF//OSM//PAK1//PIK3CA//SFRP2//TNF//VEGFA//DOCK7//IFNG
GO:0032386	regulation of intracellular transport	Biological process	27	182	1512	23972	2.35204	2.9805e-05	0.000262151	4.52571	NFKBIA//FAF1//NFKBIB//LCP1//CDKN1A//CDK1//HSP90AB1//HSP90AA1//IL6//MED1//SFRP2//EMD//ECT2//SMO//GBP4//IL1B//PTGS2//TNF//TLR2//CYLD//PKDCC//RANGAP1//CAMK4//TCF7L2//SCFD1//CDK5R1//PMAIP1
GO:0044257	cellular protein catabolic process	Biological process	41	332	1512	23972	1.95793	3.0607e-05	0.000268662	4.51418	UBE2L6//ISG15//HERC6//HERC4//RNF146//HSPA5//PSMB9//PSMB8//PSMA4//USP15//USP34//SIAH2//USP9X//UBD//USP39//USP25//HERPUD1//UBE2D3//UBE2C//CYLD//USP47//DTL//UBE2D1//UBA6//USP37//OMA1//PMAIP1//HSP90B1//RNF103//DNAJB9//TRIM13//DNAJC10//TMEM67//FBXL5//N4BP1//DAB2//TRIB1//TRIB2//MAD2L1//PLK3//PPT1
GO:0032755	positive regulation of interleukin-6 production	Biological process	10	34	1512	23972	4.66309	3.13401e-05	0.00027399	4.5039	ADORA2B//HSPD1//IL1A//IL1B//IL6//MYD88//TNF//TLR2//MAPK13//CARD9
GO:0032760	positive regulation of tumor necrosis factor production	Biological process	10	34	1512	23972	4.66309	3.13401e-05	0.00027399	4.5039	CD14//IFNG//IL18//MYD88//RIPK1//CCL3//CCL4//TLR2//CLEC7A//CARD9
GO:0032642	regulation of chemokine production	Biological process	12	48	1512	23972	3.96362	3.15349e-05	0.000275139	4.50121	ADORA2B//IL18//IL6//TNF//TLR2//MAPK9//IFNG//IL1B//MYD88//MEFV//CSF1R//CD74
GO:0051493	regulation of cytoskeleton organization	Biological process	33	245	1512	23972	2.1355	3.1816e-05	0.000277035	4.49735	CLASP2//CKAP2//SSH1//SSH2//CHORDC1//TMEM67//LATS1//PRKCD//SKA1//SKA3//FKBP4//STMN1//INPP5J//PSRC1//CDK5R1//PAK1//CCNB1//PLK2//DYNC1LI1//PTGER4//GPR65//SDC4//ARHGEF10//TACSTD2//CENPE//ECT2//SPAG5//TPX2//EDN1//HSPH1//CYLD//CSF1R//MTPN
GO:0051270	regulation of cellular component movement	Biological process	49	424	1512	23972	1.83224	3.19538e-05	0.000277678	4.49548	TLR2//CXCL10//ICAM1//ANXA3//VEGFA//TACSTD2//MCC//HIF1A//TGFBR2//CCL2//F3//RPS6KB1//IGFBP5//TRIB1//CXCR4//GNA13//BCAR1//CSF1R//EDN1//FLT1//HBEGF//ITGAV//LEF1//PIK3R1//PTP4A1//CCL3//SNAI1//ETS1//CXCL16//CBLL1//DACH1//CITED2//SFRP2//ABR//EPHA2//NRP1//STMN1//MMP9//MPP1//CD74//SELL//CCR1//PLA2G7//PTGS2//HDAC9//PTGER4//PLCB1//PTPRC//CCL4
GO:2000145	regulation of cell motility	Biological process	47	401	1512	23972	1.85826	3.22583e-05	0.000279268	4.49136	TLR2//CXCL10//ICAM1//ANXA3//VEGFA//TACSTD2//MCC//HIF1A//TGFBR2//CCL2//F3//RPS6KB1//IGFBP5//TRIB1//CXCR4//GNA13//BCAR1//CSF1R//EDN1//FLT1//HBEGF//ITGAV//LEF1//PIK3R1//PTP4A1//CCL3//SNAI1//ETS1//CXCL16//CBLL1//DACH1//CITED2//SFRP2//ABR//EPHA2//MMP9//MPP1//CD74//SELL//CCR1//PLA2G7//PTGS2//HDAC9//PTGER4//PLCB1//PTPRC//CCL4
GO:0009306	protein secretion	Biological process	24	153	1512	23972	2.48698	3.22653e-05	0.000279268	4.49126	APOA2//IL10//TNF//ANXA1//CIDEA//IL6//PTGER4//CD14//IL1A//SYK//CLEC5A//TLR2//CLEC4E//IFNG//CCL3//TRIM16//NLRP1A//PNP//NOTCH1//CHI3L1//CSF1R//NR1H3//CXCL10//ERP29
GO:0031400	negative regulation of protein modification process	Biological process	34	256	1512	23972	2.10568	3.26139e-05	0.000281724	4.4866	DUSP2//DUSP8//DUSP1//DUSP10//DUSP5//HSPA4//GBP4//XDH//DNAJC10//CCNB1//CDKN1A//HSPB1//IL6//GADD45B//PTPRC//GADD45G//TAF7//TRIB1//TRIB2//PPEF2//TNFAIP3//N4BP1//JUN//INPP5J//IRF1//HMGCR//IL1B//PRKCD//RGS2//SFRP2//LATS1//KAT2B//MAD2L1//CHORDC1
GO:0045428	regulation of nitric oxide biosynthetic process	Biological process	11	41	1512	23972	4.25365	3.29198e-05	0.00028324	4.48254	IL10//ESR1//HSP90AA1//ICAM1//IFNG//IL1B//IL6//PTGS2//TNF//TLR2//MAPK9
GO:0050994	regulation of lipid catabolic process	Biological process	11	41	1512	23972	4.25365	3.29198e-05	0.00028324	4.48254	LDLR//FABP1//ABCD2//ACSL5//APOA2//CIDEA//IL1B//PDE3B//TNF//NIACR1//PRKCD
GO:0030100	regulation of endocytosis	Biological process	22	134	1512	23972	2.60298	3.32248e-05	0.000284994	4.47854	RSPO1//VEGFA//CD14//CBLL1//HNRNPK//PPT1//SGIP1//SYNJ1//PICALM//NR1H3//ITGAV//SYK//PRTN3//C3//CALR//FCGR3//CLEC7A//ABR//SIRPB1A//ANXA1//CCL2//STON1
GO:0051603	proteolysis involved in cellular protein catabolic process	Biological process	40	322	1512	23972	1.9695	3.32547e-05	0.000284994	4.47815	UBE2L6//ISG15//HERC6//HERC4//RNF146//USP15//USP34//SIAH2//USP9X//UBD//PSMA4//USP39//USP25//HERPUD1//UBE2D3//UBE2C//CYLD//USP47//DTL//UBE2D1//UBA6//USP37//OMA1//PMAIP1//HSP90B1//RNF103//DNAJB9//TRIM13//DNAJC10//TMEM67//FBXL5//N4BP1//DAB2//TRIB1//TRIB2//MAD2L1//PLK3//HSPA5//PSMB9//PSMB8
GO:0016569	covalent chromatin modification	Biological process	37	289	1512	23972	2.02981	3.37276e-05	0.000288477	4.47201	PAXIP1//SMARCA4//UHRF1//RAG1//DTX3L//RTF1//SATB1//SUV420H1//ATM//CDK1//BAZ1B//PIM3//CCNB1//NCOA3//KAT2B//HAT1//RBM14//HDAC8//HDAC9//NIPBL//PHF8//JHDM1D//SUV39H2//SETD8//SMYD3//TAF7//LEF1//MAP3K7//POLE3//SUPT7L//TRIM16//BRD1//EPC1//ING3//MSL2//JMJD6//REST
GO:0009259	ribonucleotide metabolic process	Biological process	74	728	1512	23972	1.61158	3.46616e-05	0.000295884	4.46015	ADK//GMPS//PNP//DNM1//GEM//GNA13//KRAS//RASL2-9//TUBB4A//SRP54A//EIF2S3X//ATL2//RASL11B//ARL1//ATL3//GBP5//EHD2//ABCB7//ATP2A2//ATP7A//ATP10A//DDX4//DDX5//DDX19A//HSPA8//HSP90AA1//MSH3//RAD51//SMARCA4//TAP1//TOP2A//WRN//ABCD2//ATP11A//DHX40//RFC3//DDX28//ASCC3//DNA2//UMPS//UCK2//UPRT//ATP8//TMED2//ARFGAP3//ARAP2//ARFGAP1//AGAP1//TBC1D1//TBC1D9//ALS2//TBC1D24//ECT2//JUN//RANGAP1//ARHGAP15//ABR//GP…
GO:0045454	cell redox homeostasis	Biological process	13	56	1512	23972	3.68051	3.4933e-05	0.000297615	4.45676	PDIA4//DLD//PDIA3//IL6//P4HB//TXNL1//TXN2//DNAJC10//MAGT1//PDIA6//PDIA5//GLRX//TXNDC11
GO:0043900	regulation of multi-organism process	Biological process	15	72	1512	23972	3.30302	3.53188e-05	0.000300242	4.45199	IL23R//PRDM1//TRIB1//CAMP//CTSG//IFNG//IL10//MPO//MYD88//TNF//TLR2//GBP4//ZC3HAV1//TNFAIP3//ITGAV
GO:0051983	regulation of chromosome segregation	Biological process	8	22	1512	23972	5.76527	3.53795e-05	0.000300242	4.45125	BUB1//CDC6//CENPE//CCNB1//ECT2//SPAG5//CDCA5//KIF2C
GO:0051851	modification by host of symbiont morphology or physiology	Biological process	9	28	1512	23972	5.09609	3.5596e-05	0.00030149	4.4486	JUN//REST//CCL3//CCL4//TARDBP//LEF1//SMARCA4//CAMP//CTSG
GO:0051651	maintenance of location in cell	Biological process	17	89	1512	23972	3.02839	3.57801e-05	0.00030246	4.44636	NFKBIA//KDELR2//ANKRD13C//FAF1//NFKBIB//NDC80//SGOL1//CENPE//CLASP2//NIN//LATS1//SEH1L//SUPT7L//ALB//CCNB1//ECT2//SPAG5
GO:0032446	protein modification by small protein conjugation	Biological process	45	380	1512	23972	1.87751	3.66178e-05	0.00030894	4.43631	PRPF19//UBE2D2A//UBE2D3//MARCH5//DTL//UBE4A//UBE2D1//G2E3//HERC6//HERC4//RNF146//SIAH2//RNF103//UBD//UBE2L6//RNF130//UBE2C//UBA6//FBXL5//UBE2T//UHRF1//RAG1//DTX3L//SAE1//IFIH1//UBE2F//MAPK9//UBQLN1//HERPUD1//GBP4//TNFAIP3//N4BP1//ADRB2//HSPA5//PAXIP1//NDNL2//EGR1//ARNT//TRIB1//TRIB2//TRIM13//MAD2L1//UBE2H//UBE2K//CDC27
GO:0006396	RNA processing	Biological process	57	521	1512	23972	1.73456	3.69195e-05	0.000310882	4.43274	PRPF19//ZFP36//SRRM1//HNRNPA1//SFPQ//DDX5//PTBP1//TRA2B//RBM15B//SNRPC//PSIP1//AQR//DHX38//TRNT1//RPF1//UTP14A//UTP14B//NCBP2//APP//FIP1L1//AHCYL1//CLP1//HNRNPK//HNRNPL//PLCB1//SLBP//SMN1//STRAP//SF1//USP39//CPSF4//ALYREF2//1110037F02RIK//PRPF38B//SNRNP48//CDC5L//CDC40//ERN1//HNRNPF//JMJD6//U2AF1//RBM39//HNRNPA3//TARDBP//PPP4R2//PPWD1//PRPF39//1110008L16RIK//LCMT2//INTS12//INTS8//CCNB1//CLK1//FAS…
GO:0043112	receptor metabolic process	Biological process	19	107	1512	23972	2.81528	3.70561e-05	0.000311429	4.43114	ALS2//TRAT1//ECE1//GTF2H2//RSPO1//VEGFA//ANKRD13C//EDN1//HIF1A//NR1H3//DNM1//CLTC//CXCR1//PICALM//IL10//TNF//NRG1//ITGAV//HNRNPK
GO:0022607	cellular component assembly	Biological process	119	1313	1512	23972	1.43693	3.78728e-05	0.000317678	4.42167	PRPF19//SNRPC//PSIP1//ZPBP//CALR//CENPA//SMARCA4//H2AFY//SET//ASF1A//ASF1B//HIST1H1A//LCP1//CDK1//H2-DMA//CD74//MDM4//ZFP148//NUPR1//CCNB1//HSP90AA1//HSPA4//FKBP4//SYCP3//NRG1//DIAP2//MTSS1//EPHA2//SSH1//SSH2//PARP10//UBE2C//SYNJ1//PEX13//SHQ1//FGD4//CLP1//IHH//LATS1//PRKCD//STMN1//INPP5J//PSRC1//HSP90B1//LMO4//FAF1//TNF//VEGFA//ROCK1//PMAIP1//BCL2L11//PTGER4//CD24A//DGAT1//SOAT1//APOA2//SDHAF1//…
GO:0048729	tissue morphogenesis	Biological process	53	474	1512	23972	1.77276	3.82748e-05	0.000320176	4.41709	ACVR1//CXCR4//EDN1//FLT1//GNA13//IHH//LEF1//NRP1//SFRP2//TGFBR2//VEGFA//CD44//MYC//WNT6//NR4A3//SNAI1//COQ7//CITED2//NUP50//MAP3K7//IPMK//LMO4//TGIF1//TMED2//HIF1A//SMO//CAR2//HEY1//MED1//IFNG//ATP7A//IGFBP5//NOTCH1//WNT10A//EPHA2//SMARCA4//PLOD3//EGLN1//LY6E//IL6//TGM2//ESR1//AREG//NR3C1//SOCS3//IL10//TNF//NCOA3//MTSS1//LIF//TACSTD2
GO:0009725	response to hormone stimulus	Biological process	49	427	1512	23972	1.81937	3.83179e-05	0.000320176	4.4166	MED1//BCAR1//PIK3R1//PLCB1//LATS1//AREG//ESR1//FOSL2//STAT3//PRDM2//NR1H3//EGR1//EGR2//RPS6KB1//PAK1//KAT2B//USF1//HDAC9//NCF2//NR4A1//LEF1//NR4A3//NR4A2//RORC//NR2C2//NR3C1//ATP2A2//SERPINA3G//GATM//SERPINA3F//SERPINA3I//CD24A//CITED2//SOCS3//IL1B//PRKCD//IDH1//SPP1//IL10//IL6//TNF//HTR7//CACYBP//IRF1//TRIM16//IL18//ANXA1//REST//MAT2A
GO:0007167	enzyme linked receptor protein signaling pathway	Biological process	61	570	1512	23972	1.69671	3.84247e-05	0.000320452	4.41539	CSF1R//EPHA2//FLT1//GFRA4//MST1R//NRG1//ACVR1//MYD88//TGFBR2//AREG//ARF4//BCAR1//HBEGF//EFEMP1//NRG2//APP//COL3A1//FOS//JUN//CITED2//CCL2//SKIL//USP9X//MAP3K7//LTBP4//TOB1//PIK3R1//PLCB1//F3//EGR1//LEF1//ZCCHC12//ING2//CAV2//NR3C1//HSPA5//STRAP//SKOR1//NOTCH1//SFRP2//TCF7L2//HIF1A//VEGFA//NRP1//IGFBP4//IGFBP5//ESR1//SOCS3//IL1B//PRKCD//RPS6KB1//TXNIP//TIPARP//PLEKHA1//CSRNP1//CDK5R1//EFNA2//LIF//…
GO:0030518	intracellular steroid hormone receptor signaling pathway	Biological process	16	81	1512	23972	3.13175	3.92085e-05	0.000326362	4.40662	ESR1//LEF1//TAF7//PPARGC1B//FKBP4//DNAJA1//MED1//MED14//THRAP3//CALR//NCOA3//DDX5//PAK1//NR3C1//PTGES3//SMARCA4
GO:0006163	purine nucleotide metabolic process	Biological process	85	871	1512	23972	1.54722	4.1145e-05	0.000341826	4.38568	OAS1G//GMPS//OAS1A//ADK//ADCY4//PNP//DNM1//GEM//GNA13//KRAS//RASL2-9//TUBB4A//SRP54A//EIF2S3X//ATL2//RASL11B//ARL1//ATL3//GBP5//EHD2//PDE3B//PDE4B//PDE4D//ABCB7//ATP2A2//ATP7A//ATP10A//DDX4//DDX5//DDX19A//HSPA8//HSP90AA1//MSH3//RAD51//SMARCA4//TAP1//TOP2A//WRN//ABCD2//ATP11A//DHX40//RFC3//DDX28//ASCC3//DNA2//ATP8//ADRB2//TMED2//EDN1//ADORA2B//GPR65//ARFGAP3//ARAP2//ARFGAP1//AGAP1//TBC1D1//TBC1D9/…
GO:0007159	leukocyte cell-cell adhesion	Biological process	10	35	1512	23972	4.52986	4.14071e-05	0.000342693	4.38293	ROCK1//TNF//CD44//IL1B//CD24A//ICAM1//ITGAM//PTPRC//SYK//VCAM1
GO:0035967	cellular response to topologically incorrect protein	Biological process	10	35	1512	23972	4.52986	4.14071e-05	0.000342693	4.38293	HSPA5//ERN1//CASP12//IFNG//PPP1R15A//XBP1//SERP1//ERO1L//HERPUD1//DERL3
GO:0043122	regulation of I-kappaB kinase/NF-kappaB cascade	Biological process	22	136	1512	23972	2.5647	4.19593e-05	0.00034529	4.37717	FAF1//NFKBIA//NFKBIB//ECT2//IL1A//IL1B//MYD88//PLK2//TGM2//TNF//UBD//MAP3K7//TRIM13//MIER1//ZC3HAV1//SECTM1A//TICAM2//ESR1//TNFAIP3//ZMYND11//NFKBID//HSPB1
GO:0046822	regulation of nucleocytoplasmic transport	Biological process	22	136	1512	23972	2.5647	4.19593e-05	0.00034529	4.37717	NFKBIA//FAF1//NFKBIB//CDKN1A//CDK1//HSP90AB1//HSP90AA1//IL6//MED1//SFRP2//EMD//ECT2//SMO//GBP4//IL1B//PTGS2//TNF//TLR2//CYLD//RANGAP1//CAMK4//TCF7L2
GO:0071845	cellular component disassembly at cellular level	Biological process	22	136	1512	23972	2.5647	4.19593e-05	0.00034529	4.37717	SYNJ1//DNASE1L3//MYC//PPT1//SMARCA4//BAZ1B//ETF1//PMAIP1//MOAP1//STMN1//KIF2C//CLASP2//CKAP2//ETS1//CD24A//TOP2A//CCNB1//NRG1//NDEL1//HSPA2//PLK3
GO:0006458	'de novo' protein folding	Biological process	7	17	1512	23972	6.52832	4.34241e-05	0.000355326	4.36227	H2-DMA//HSPA8//HSPH1//HSPD1//CD74//ERO1L//DNAJB1
GO:0051084	'de novo' posttranslational protein folding	Biological process	7	17	1512	23972	6.52832	4.34241e-05	0.000355326	4.36227	H2-DMA//HSPA8//HSPH1//HSPD1//CD74//ERO1L//DNAJB1
GO:0071174	mitotic cell cycle spindle checkpoint	Biological process	7	17	1512	23972	6.52832	4.34241e-05	0.000355326	4.36227	ATM//MAD2L1//TPR//CENPE//DYNC1LI1//CSNK2A1//CCNB1
GO:0006469	negative regulation of protein kinase activity	Biological process	23	146	1512	23972	2.49763	4.3608e-05	0.00035616	4.36043	DUSP2//DUSP8//DUSP1//DUSP10//DUSP5//HMGCR//IL1B//PRKCD//RGS2//SFRP2//CDKN1A//LATS1//KAT2B//TNFAIP3//CHORDC1//HSPB1//IL6//GADD45B//PTPRC//GADD45G//TAF7//TRIB1//TRIB2
GO:0002009	morphogenesis of an epithelium	Biological process	43	360	1512	23972	1.89373	4.41149e-05	0.000359623	4.35541	ACVR1//CXCR4//EDN1//FLT1//GNA13//IHH//LEF1//NRP1//SFRP2//TGFBR2//VEGFA//CD44//MYC//WNT6//COQ7//CITED2//NUP50//MAP3K7//IPMK//LMO4//TGIF1//TMED2//HIF1A//SMO//IFNG//EPHA2//IL6//TGM2//ESR1//AREG//NR3C1//SOCS3//IL10//TNF//NOTCH1//NCOA3//MED1//MTSS1//LIF//TACSTD2//CAR2
GO:0033673	negative regulation of kinase activity	Biological process	24	156	1512	23972	2.43915	4.45556e-05	0.000361614	4.3511	DUSP2//DUSP8//DUSP1//DUSP10//DUSP5//CDKN1A//HSPB1//IL6//GADD45B//PTPRC//GADD45G//TAF7//TRIB1//TRIB2//HMGCR//IL1B//PRKCD//RGS2//SFRP2//LATS1//KAT2B//TNFAIP3//CHORDC1//PIK3IP1
GO:0070663	regulation of leukocyte proliferation	Biological process	24	156	1512	23972	2.43915	4.45556e-05	0.000361614	4.3511	ATM//PRDM1//CTLA4//CD24A//IL10//CDKN1A//CD74//PTPRC//TNFRSF13C//IL18//IHH//ADK//IFNG//IL12A//IL1B//IL6//PNP//VCAM1//H2-AA//CD80//SYK//TNFRSF14//MYD88//IRF1
GO:0018105	peptidyl-serine phosphorylation	Biological process	21	127	1512	23972	2.62161	4.46088e-05	0.000361614	4.35058	CDK5R1//INPP5J//CD44//IL6//LATS1//LIF//OSM//PAK1//PIK3CA//SFRP2//TNF//VEGFA//DOCK7//IFNG//ATM//CLK1//TGFBR2//MAPK13//PBK//MAPKAPK3//CLSPN
GO:0032722	positive regulation of chemokine production	Biological process	9	29	1512	23972	4.92036	4.87348e-05	0.000394325	4.31216	IL1B//CSF1R//CD74//TNF//ADORA2B//IL18//IL6//TLR2//MAPK9
GO:0032602	chemokine production	Biological process	12	50	1512	23972	3.80508	4.88666e-05	0.000394346	4.31099	ADORA2B//IL18//IL6//TNF//TLR2//MAPK9//IFNG//IL1B//MYD88//MEFV//CSF1R//CD74
GO:0032501	multicellular organismal process	Biological process	430	5798	1512	23972	1.17583	4.89188e-05	0.000394346	4.31052	ACP2//EDN1//EPHA2//IHH//LGALS3//MMP9//SERP1//MYCN//ALOX15//SPP1//PKDCC//PPARGC1B//SMO//FLT1//GNA13//HBEGF//HIF1A//HSPB1//IL18//ITGAV//JUN//ANPEP//NRP1//PIK3CA//PKNOX1//MED1//PTGS2//CCL2//SOX18//SYK//TNFAIP2//VEGFA//WARS//MAP3K7//TNFRSF12A//ECSCR//SHB//ZC3H12A//ZFX//ESR1//PLEKHA1//PLCB1//CCNB1//ATP7A//COL3A1//HEY1//CITED2//TCF7L2//JMJD6//ACVR1//CXCR4//LEF1//SFRP2//TGFBR2//JUNB//SMARCA4//PAXIP1//TI…
GO:0045637	regulation of myeloid cell differentiation	Biological process	21	128	1512	23972	2.60113	5.0239e-05	0.000404238	4.29896	C1QC//LEF1//NFKBIA//ZFP36//HIF1A//ETS1//LIF//MYC//JUN//IKZF1//TNF//PIK3R1//CCL3//TOB2//PILRB1//CAR2//CCR1//CSF1R//IFNG//IL17A//PPARGC1B
GO:0044110	growth involved in symbiotic interaction	Biological process	8	23	1512	23972	5.51461	5.12539e-05	0.000410125	4.29027	CAMP//CTSG//IFNG//IL10//MPO//MYD88//TNF//TLR2
GO:0044116	growth of symbiont involved in interaction with host	Biological process	8	23	1512	23972	5.51461	5.12539e-05	0.000410125	4.29027	CAMP//CTSG//IFNG//IL10//MPO//MYD88//TNF//TLR2
GO:0044117	growth of symbiont in host	Biological process	8	23	1512	23972	5.51461	5.12539e-05	0.000410125	4.29027	CAMP//CTSG//IFNG//IL10//MPO//MYD88//TNF//TLR2
GO:0000819	sister chromatid segregation	Biological process	11	43	1512	23972	4.0558	5.3335e-05	0.000424433	4.27299	SPAG5//MAD2L1//CDCA5//NIPBL//NCAPH//PHF13//PSRC1//SEH1L//CCNB1//LATS1//TOP2A
GO:0007030	Golgi organization	Biological process	11	43	1512	23972	4.0558	5.3335e-05	0.000424433	4.27299	TMED5//PLK3//GOLGA5//ATL2//TMED2//CLTC//TMED9//L7RN6//GORASP2//ARL1//ATL3
GO:0045670	regulation of osteoclast differentiation	Biological process	11	43	1512	23972	4.0558	5.3335e-05	0.000424433	4.27299	PIK3R1//CCL3//TOB2//PILRB1//CAR2//CCR1//CSF1R//IFNG//IL17A//TNF//PPARGC1B
GO:0090316	positive regulation of intracellular protein transport	Biological process	16	83	1512	23972	3.05629	5.35625e-05	0.000425464	4.27114	CDK1//HSP90AB1//HSP90AA1//IL6//MED1//SFRP2//ECT2//SMO//IL1B//PTGS2//TNF//TLR2//CAMK4//EMD//TCF7L2//CDK5R1
GO:0033674	positive regulation of kinase activity	Biological process	40	329	1512	23972	1.9276	5.40822e-05	0.000428809	4.26695	TNF//FLT1//GADD45B//GADD45G//MAP3K2//MAP3K7//CD74//IL1B//PTPRC//SYK//ITGA1//HSPA5//ERN1//NRG1//CHI3L1//MAP2K4//FGD4//PIM1//HSPA2//LMNB1//ECT2//TGFBR2//VEGFA//TPX2//CLSPN//CD24A//EDN1//KRAS//PRKCD//MST1R//PAK1//CDK5R1//CDKN1A//PIK3CA//SDC4//ALS2//CENPE//CSF1R//HSP90AB1//NBN
GO:0051224	negative regulation of protein transport	Biological process	17	92	1512	23972	2.92964	5.5613e-05	0.000440143	4.25482	APOA2//IL10//TNF//NFKBIA//FAF1//NFKBIB//EMD//GBP4//CYLD//PKDCC//RANGAP1//ANXA1//CIDEA//IL6//PTGER4//LATS1//NR1H3
GO:0071219	cellular response to molecule of bacterial origin	Biological process	21	129	1512	23972	2.58096	5.64947e-05	0.000446308	4.24799	IL18//IL1B//MYD88//NFKBIA//CCL2//CCL3//TNF//IRAK2//PRDM1//TRIB1//TLR2//CD14//GBP2//IFNG//PDE4B//TNFAIP3//CMPK2//NR1H3//GBP6//PDE4D//GBP10
GO:1901135	carbohydrate derivative metabolic process	Biological process	102	1100	1512	23972	1.47014	5.69316e-05	0.000448944	4.24465	IHH//CHI3L1//CHI3L4//PNP//ADK//GMPS//DNM1//GEM//GNA13//KRAS//RASL2-9//TUBB4A//SRP54A//EIF2S3X//ATL2//RASL11B//ARL1//ATL3//GBP5//EHD2//ABCB7//ATP2A2//ATP7A//ATP10A//DDX4//DDX5//DDX19A//HSPA8//HSP90AA1//MSH3//RAD51//SMARCA4//TAP1//TOP2A//WRN//ABCD2//ATP11A//DHX40//RFC3//DDX28//ASCC3//DNA2//CMPK2//TIPARP//STT3A//ST3GAL4//SERP1//STT3B//B3GNT5//MGAT2//ALG6//GALNT10//MAT2A//CREM//UMPS//UPP1//RRM2//TCF7…
GO:0051048	negative regulation of secretion	Biological process	22	139	1512	23972	2.50934	5.89325e-05	0.00046388	4.22965	APOA2//IL10//TNF//CD74//ANPEP//IL1B//HTR7//ABR//NOTCH1//REST//PDE3B//EDN1//IL6//LIF//OSM//ANXA1//CIDEA//PTGER4//HMGCR//PIM3//NR1H3//NRG1
GO:0002764	immune response-regulating signaling pathway	Biological process	23	149	1512	23972	2.44734	6.03618e-05	0.000474271	4.21924	TLR2//CLEC7A//MAPKAPK3//RPS6KA3//HSPD1//MYD88//CACNB3//CD247//ITK//PTPRC//SKAP1//TRAT1//IRF1//TNFAIP3//NFKBIA//NR1H3//FCGR3//BCAR1//CTLA4//SYK//PLEKHA1//ELF1//PRKCH
GO:0044236	multicellular organismal metabolic process	Biological process	14	67	1512	23972	3.31288	6.16657e-05	0.000483642	4.20996	ADRB2//OMA1//MMP7//MMP8//MMP9//PRTN3//HIF1A//PRKCD//COL3A1//ADORA2B//IL6//IHH//IL18//TIPARP
GO:0046849	bone remodeling	Biological process	13	59	1512	23972	3.49336	6.26857e-05	0.000490755	4.20283	CSF1R//ITGAV//ADRB2//IHH//XDH//VEGFA//CAR2//SPP1//SYK//TFRC//PPARGC1B//EFNA2//EPHA2
GO:0046890	regulation of lipid biosynthetic process	Biological process	17	93	1512	23972	2.89813	6.41042e-05	0.000500958	4.19311	SF1//IGFBP7//LDLR//NR1H3//ACSL5//SIK1//ADORA2B//IL1A//INSIG1//SNAI1//ANXA1//MAPK9//NR3C1//REST//IFNG//TNF//PRKCD
GO:0045786	negative regulation of cell cycle	Biological process	36	287	1512	23972	1.98872	6.57665e-05	0.000510698	4.182	CLSPN//ATM//NBN//TIPRL//CDKN1A//CALR//IFNG//IL12A//IRF1//MYC//SKIL//TCF7L2//SESN3//ERN1//PLK2//MAD2L1//TPR//CENPE//CDK1//USP47//DTL//BIRC5//LATS1//KAT2B//TNFAIP3//ESR1//TOP2A//MDM4//BUB1//CSNK2A1//CCNB1//4632434I11RIK//DYNC1LI1//PTGS2//ETS1//NUPR1
GO:0002757	immune response-activating signal transduction	Biological process	22	140	1512	23972	2.49142	6.58207e-05	0.000510698	4.18164	TLR2//CLEC7A//MAPKAPK3//RPS6KA3//HSPD1//MYD88//CACNB3//CD247//ITK//PTPRC//SKAP1//TRAT1//IRF1//TNFAIP3//NFKBIA//NR1H3//BCAR1//CTLA4//SYK//PLEKHA1//ELF1//PRKCH
GO:0018209	peptidyl-serine modification	Biological process	22	140	1512	23972	2.49142	6.58207e-05	0.000510698	4.18164	ATM//CDK5R1//CLK1//TGFBR2//MAPK13//PBK//MAPKAPK3//CLSPN//PRSS34//INPP5J//CD44//IL6//LATS1//LIF//OSM//PAK1//PIK3CA//SFRP2//TNF//VEGFA//DOCK7//IFNG
GO:0030258	lipid modification	Biological process	22	140	1512	23972	2.49142	6.58207e-05	0.000510698	4.18164	PEX13//ABCD2//CYP4V3//APOA2//FABP1//ACSL5//SOAT1//PLA2G7//PPAPDC1B//ATM//PIK3C2A//PIK3CA//PIK3CD//PIK3R1//PIP4K2A//PIP5K1A//BPNT1//INPP5E//IPMK//SYNJ1//INPP5J//MTMR2
GO:0006662	glycerol ether metabolic process	Biological process	7	18	1512	23972	6.16564	6.71893e-05	0.000518539	4.1727	PDIA4//PDIA3//P4HB//TXNL1//TXN2//PDIA6//PDIA5
GO:0018904	organic ether metabolic process	Biological process	7	18	1512	23972	6.16564	6.71893e-05	0.000518539	4.1727	PDIA4//PDIA3//P4HB//TXNL1//TXN2//PDIA6//PDIA5
GO:0051313	attachment of spindle microtubules to chromosome	Biological process	7	18	1512	23972	6.16564	6.71893e-05	0.000518539	4.1727	NDC80//SGOL1//CENPE//SEH1L//CCNB1//ECT2//SPAG5
GO:0044085	cellular component biogenesis	Biological process	128	1452	1512	23972	1.39764	6.74225e-05	0.000519077	4.1712	RPF1//UTP14A//UTP14B//ISG20L2//SDAD1//PRPF19//SNRPC//PSIP1//ZPBP//CALR//CENPA//SMARCA4//H2AFY//SET//ASF1A//ASF1B//HIST1H1A//LCP1//CDK1//H2-DMA//CD74//MDM4//ZFP148//NUPR1//CCNB1//HSP90AA1//HSPA4//FKBP4//SYCP3//NRG1//DIAP2//MTSS1//EPHA2//SSH1//SSH2//PARP10//UBE2C//SYNJ1//PEX11A//PEX13//SHQ1//FGD4//CLP1//IHH//LATS1//PRKCD//STMN1//INPP5J//PSRC1//HSP90B1//LMO4//FAF1//TNF//VEGFA//ROCK1//PMAIP1//BCL2L11…
GO:0071222	cellular response to lipopolysaccharide	Biological process	20	121	1512	23972	2.62058	6.75016e-05	0.000519077	4.17069	IL18//IL1B//MYD88//NFKBIA//CCL2//CCL3//TNF//IRAK2//PRDM1//TRIB1//TNFAIP3//CD14//GBP2//IFNG//PDE4B//CMPK2//NR1H3//GBP6//PDE4D//GBP10
GO:0051325	interphase	Biological process	28	201	1512	23972	2.20859	6.76174e-05	0.000519077	4.16994	CLSPN//ACVR1//CDKN1A//PLK3//PLK2//CDCA5//RPS6KB1//USP37//PHF8//MCMBP//APP//DNAJC2//BIRC5//LATS1//PLCB1//KLF11//DBF4//CDK1//NBN//USP47//PIM1//HSPA2//LMNB1//SLBP//CDC7//PTPRC//TOP2A//MYC
GO:0032655	regulation of interleukin-12 production	Biological process	10	37	1512	23972	4.285	6.99808e-05	0.000536272	4.15502	IL10//TLR2//MEFV//TIGIT//HSPD1//IFNG//PLCB1//IL23R//IRF1//REL
GO:0034113	heterotypic cell-cell adhesion	Biological process	6	13	1512	23972	7.31746	7.27528e-05	0.000556533	4.13815	TNFAIP3//ALOX15//CD44//IL1B//TNF//PTPRC
GO:0097190	apoptotic signaling pathway	Biological process	17	94	1512	23972	2.8673	7.37178e-05	0.000562924	4.13243	ATP7A//JUN//MYC//MAPK9//PMAIP1//CASP12//DNAJC10//CHAC1//BCL2L11//TNF//RIPK1//SIAH2//SH3RF1//ZMYND11//TNFRSF12A//CYLD//MCL1
GO:0000079	regulation of cyclin-dependent protein kinase activity	Biological process	13	60	1512	23972	3.43514	7.54473e-05	0.00057512	4.12236	PIM1//HSPA2//LMNB1//CDKN1A//LATS1//KAT2B//TNFAIP3//CCNA2//CCNE1//CCNL2//CCNL1//CCNO//CCNB1
GO:0051403	stress-activated MAPK cascade	Biological process	24	162	1512	23972	2.34881	8.24076e-05	0.000627077	4.08403	MYD88//PTGER4//TNF//MAP2K4//MAP3K7//MAPK9//TRIB1//IRAK4//SYK//FGD4//DUSP10//HMGCR//IL1A//IL1B//CARD9//EDN1//PAK1//SFRP2//SH3RF1//ZMYND11//LMNB1//PLCB1//VEGFA//XDH
GO:0051346	negative regulation of hydrolase activity	Biological process	39	324	1512	23972	1.90841	8.27986e-05	0.000628951	4.08198	BIRC5//APP//WFDC18//SLPI//SERPINA3G//STFA1//STFA3//SPINK2//SERPINA3F//STFA2L1//SERPINB1C//GM5483//RGS2//TNF//SFI1//CSRNP2//C3//C4B//TMED2//TIPRL//CD44//CSNK2A1//FABP1//HSPA5//NR4A1//IL6//LEF1//PTMA//RAG1//SFRP2//SIAH2//TNFAIP3//VEGFA//DNAJB6//SH3RF1//HERPUD1//USP47//RPS6KA3//APOA2
GO:0007165	signal transduction	Biological process	355	4710	1512	23972	1.19498	8.3087e-05	0.00063004	4.08047	PDK3//IL18//IL1B//MYC//CCL2//CCL3//TNF//MAP2K4//MAP3K7//MAPK13//MAPK9//NRG1//CD74//PTPRC//SYK//ITGA1//DUSP2//DUSP8//DUSP1//DUSP10//DUSP5//ATP7A//JUN//PMAIP1//CD24A//IRAK2//ADORA2B//ADRB2//MED1//TLR2//CLEC7A//MAPKAPK3//RPS6KA3//HSPD1//MYD88//NOTCH1//CCNE1//CD44//CSNK2A1//LEF1//USP34//SFRP2//TCF7L2//TLE4//WNT10A//WNT6//RNF146//CSNK1G3//CYLD//RTF1//WWOX//RSPO1//CSF1R//EPHA2//FLT1//GFRA4//MST1R//BMX/…
GO:0019915	lipid storage	Biological process	11	45	1512	23972	3.87554	8.37698e-05	0.000633008	4.07691	SOAT1//HILPDA//MSR1//NR1H3//ITGAV//NFKBIA//IL1B//TNF//PLIN2//DGAT1//4932438A13RIK
GO:0045453	bone resorption	Biological process	11	45	1512	23972	3.87554	8.37698e-05	0.000633008	4.07691	CSF1R//ITGAV//VEGFA//CAR2//SPP1//SYK//TFRC//PPARGC1B//ADRB2//IHH//XDH
GO:0019216	regulation of lipid metabolic process	Biological process	27	193	1512	23972	2.21799	8.40423e-05	0.000633965	4.0755	SF1//IGFBP7//LDLR//NR1H3//ACSL5//SIK1//APOA2//ADORA2B//IL1A//INSIG1//SNAI1//ANXA1//MAPK9//NR3C1//FABP1//ABCD2//REST//PIK3R1//FLT1//IL1B//CIDEA//PDE3B//TNF//NIACR1//IFNG//PRKCD//PSAP
GO:0043009	chordate embryonic development	Biological process	59	562	1512	23972	1.66444	8.7441e-05	0.000658459	4.05828	ACVR1//BCL2L11//PRDM1//COQ7//DAB2//DDX5//EDN1//GABPA//GNA13//IHH//JUNB//KLF1//LY6E//MAFF//CITED2//NOTCH1//MED1//SMARCA4//SOX18//TGFBR2//VEGFA//PLOD3//NBN//TMED2//FOXP1//CCNB1//SMO//N4BP2L2//ATM//LEF1//SFRP2//MEOX1//G2E3//SKIL//HBEGF//PRPF19//NDEL1//NUP50//MAP3K7//IPMK//LMO4//TGIF1//ARNT//CEBPB//HIF1A//EPHA2//TCF7L2//NIPBL//MYCN//SATB2//ECE1//VCAM1//SOCS3//IL10//ITGAV//LIF//SNAI1//DNAJB6//EGLN1
GO:0042098	T cell proliferation	Biological process	21	133	1512	23972	2.50334	8.90313e-05	0.000669275	4.05046	IHH//ADK//IFNG//IL12A//IL1B//IL6//PNP//PTPRC//VCAM1//TNFRSF13C//CD24A//IL18//CTLA4//H2-AA//CD80//SYK//TNFRSF14//ITGAM//SATB1//IRF1//CXCR4
GO:0045582	positive regulation of T cell differentiation	Biological process	12	53	1512	23972	3.5897	9.00745e-05	0.000675948	4.0454	IHH//HSP90AA1//PTPRC//SYK//IRF1//IL6//PNP//TGFBR2//IKZF1//H2-AA//H2-DMA//CD74
GO:0042306	regulation of protein import into nucleus	Biological process	19	114	1512	23972	2.64242	9.06158e-05	0.000677669	4.0428	NFKBIA//FAF1//NFKBIB//CDKN1A//CDK1//HSP90AB1//HSP90AA1//IL6//MED1//SFRP2//EMD//ECT2//SMO//GBP4//IL1B//PTGS2//TNF//TLR2//CYLD
GO:1900180	regulation of protein localization to nucleus	Biological process	19	114	1512	23972	2.64242	9.06158e-05	0.000677669	4.0428	NFKBIA//FAF1//NFKBIB//CDKN1A//CDK1//HSP90AB1//HSP90AA1//IL6//MED1//SFRP2//EMD//ECT2//SMO//GBP4//IL1B//PTGS2//TNF//TLR2//CYLD
GO:0017038	protein import	Biological process	31	237	1512	23972	2.0738	9.48672e-05	0.000708244	4.02288	IFNG//NFKBIA//TNF//KPNA3//STAT3//TXNIP//L7RN6//IPO7//JUN//TOB1//FAF1//NFKBIB//PEX13//CDKN1A//CDK1//HSP90AB1//HSP90AA1//IL6//MED1//TCF7L2//SFRP2//EMD//ECT2//SMO//GBP4//IL1B//PTGS2//TLR2//CYLD//HSPA4//PIK3R1
GO:0032940	secretion by cell	Biological process	60	576	1512	23972	1.65151	9.50412e-05	0.000708326	4.02209	FCGR3//SYK//APOA2//IL10//TNF//CCR1//DOC2A//PIK3C2A//CCL3//EXOC4//STX3//EXOC3//SCFD1//PPT1//AP2B1//IFNG//IL1B//PDE3B//RFX3//CXCL10//ERP29//ADORA2B//NR3C1//HTR7//SYNJ1//CNTF//EDN1//DGAT1//ANXA1//TCF7L2//SERP1//HIF1A//ANXA3//ABR//NOTCH1//REST//LTBP4//IL6//LIF//OSM//LY6E//CIDEA//PTGER4//CD14//IL1A//CLEC5A//TLR2//CLEC4E//TRIM16//NLRP1A//XBP1//HMGCR//PIM3//PASK//NIACR1//PNP//CHI3L1//CSF1R//NR1H3//PLCB1
GO:0032388	positive regulation of intracellular transport	Biological process	16	87	1512	23972	2.91577	9.66884e-05	0.000719369	4.01463	CDK1//HSP90AB1//HSP90AA1//IL6//MED1//SFRP2//ECT2//SMO//IL1B//PTGS2//TNF//TLR2//CAMK4//EMD//TCF7L2//CDK5R1
GO:0043921	modulation by host of viral transcription	Biological process	7	19	1512	23972	5.84113	0.000100597	0.000744627	3.99741	JUN//REST//CCL3//CCL4//TARDBP//LEF1//SMARCA4
GO:0052312	modulation of transcription in other organism involved in symbiotic interaction	Biological process	7	19	1512	23972	5.84113	0.000100597	0.000744627	3.99741	JUN//REST//CCL3//CCL4//TARDBP//LEF1//SMARCA4
GO:0052472	modulation by host of symbiont transcription	Biological process	7	19	1512	23972	5.84113	0.000100597	0.000744627	3.99741	JUN//REST//CCL3//CCL4//TARDBP//LEF1//SMARCA4
GO:0040012	regulation of locomotion	Biological process	48	432	1512	23972	1.76161	0.000101464	0.000748492	3.99369	TLR2//CXCL10//ICAM1//ANXA3//VEGFA//TACSTD2//MCC//HIF1A//TGFBR2//CCL2//F3//RPS6KB1//IGFBP5//TRIB1//CXCR4//GNA13//BCAR1//CSF1R//EDN1//FLT1//HBEGF//ITGAV//LEF1//PIK3R1//PTP4A1//CCL3//SNAI1//ETS1//CXCL16//CBLL1//DACH1//CITED2//SFRP2//ABR//EPHA2//NRP1//MMP9//MPP1//CD74//SELL//CCR1//PLA2G7//PTGS2//HDAC9//PTGER4//PLCB1//PTPRC//CCL4
GO:0061061	muscle structure development	Biological process	48	432	1512	23972	1.76161	0.000101464	0.000748492	3.99369	HEY1//MED1//CHAT//FXR1//NRG1//MTSS1//SKIL//FOXP1//CDON//PAK1//ALS2//SIK1//NOTCH1//SMARCA4//EMD//NUPR1//SMO//PIK3R1//PLCB1//LEF1//HDAC9//TCF7L2//SDC1//ADRB2//RPS6KB1//IL6//HMGCR//CNTF//LIF//SERP1//VEGFA//CAV2//APP//ACVR1//BNIP2//IGFBP5//KRAS//PTBP1//EPC1//CACYBP//EGLN1//LY6E//TGFBR2//CDK1//CCNB1//EDN1//PBRM1//DDX5
GO:0042129	regulation of T cell proliferation	Biological process	18	106	1512	23972	2.69227	0.000107306	0.000790244	3.96938	IHH//ADK//IFNG//IL12A//IL1B//IL6//PNP//PTPRC//VCAM1//TNFRSF13C//CD24A//IL18//CTLA4//H2-AA//CD80//SYK//TNFRSF14//IRF1
GO:0002824	positive regulation of adaptive immune response based on somatic recombination of immune receptors built from immunoglobulin superfamily domains	Biological process	13	62	1512	23972	3.32433	0.000107846	0.000792878	3.9672	C3//FCGR3//IL12A//PNP//PTPRC//TAP1//TNFRSF13C//MAP3K7//IL23R//CD24A//HSPD1//TNF//PVR
GO:0034614	cellular response to reactive oxygen species	Biological process	12	54	1512	23972	3.52322	0.000109225	0.000801657	3.96168	ATP7A//MPO//EPX//ECT2//FABP1//IL6//LCN2//ANXA1//PLEKHA1//HP//FOS//PPARGC1B
GO:0009144	purine nucleoside triphosphate metabolic process	Biological process	70	704	1512	23972	1.57644	0.000110005	0.000806021	3.95859	ADK//PNP//DNM1//GEM//GNA13//KRAS//RASL2-9//TUBB4A//SRP54A//EIF2S3X//ATL2//RASL11B//ARL1//ATL3//GBP5//EHD2//ABCB7//ATP2A2//ATP7A//ATP10A//DDX4//DDX5//DDX19A//HSPA8//HSP90AA1//MSH3//RAD51//SMARCA4//TAP1//TOP2A//WRN//ABCD2//ATP11A//DHX40//RFC3//DDX28//ASCC3//DNA2//ATP8//TMED2//ARFGAP3//ARAP2//ARFGAP1//AGAP1//TBC1D1//TBC1D9//ALS2//TBC1D24//ECT2//JUN//RANGAP1//ARHGAP15//ABR//GPR65//EPHA2//PIP5K1A//DOC…
GO:0006909	phagocytosis	Biological process	17	97	1512	23972	2.77862	0.000110591	0.00080895	3.95628	FCGR3//CLEC7A//ITGAV//TGM2//NR1H3//JMJD6//SYK//PRTN3//C3//CALR//ABR//SIRPB1A//ANXA1//CCL2//ANXA3//CD302//CEBPE
GO:0034103	regulation of tissue remodeling	Biological process	10	39	1512	23972	4.06526	0.000113781	0.000830889	3.94393	CD24A//CSF1R//ITGAV//VEGFA//CAR2//SPP1//SYK//TFRC//PPARGC1B//IL18
GO:0009150	purine ribonucleotide metabolic process	Biological process	71	718	1512	23972	1.56778	0.000116495	0.00084928	3.93369	ADK//GMPS//PNP//DNM1//GEM//GNA13//KRAS//RASL2-9//TUBB4A//SRP54A//EIF2S3X//ATL2//RASL11B//ARL1//ATL3//GBP5//EHD2//ABCB7//ATP2A2//ATP7A//ATP10A//DDX4//DDX5//DDX19A//HSPA8//HSP90AA1//MSH3//RAD51//SMARCA4//TAP1//TOP2A//WRN//ABCD2//ATP11A//DHX40//RFC3//DDX28//ASCC3//DNA2//ATP8//TMED2//ARFGAP3//ARAP2//ARFGAP1//AGAP1//TBC1D1//TBC1D9//ALS2//TBC1D24//ECT2//JUN//RANGAP1//ARHGAP15//ABR//GPR65//EPHA2//PIP5K1…
GO:0009792	embryo development ending in birth or egg hatching	Biological process	59	568	1512	23972	1.64686	0.000116933	0.000851047	3.93206	ACVR1//BCL2L11//PRDM1//COQ7//DAB2//DDX5//EDN1//GABPA//GNA13//IHH//JUNB//KLF1//LY6E//MAFF//CITED2//NOTCH1//MED1//SMARCA4//SOX18//TGFBR2//VEGFA//PLOD3//NBN//TMED2//FOXP1//CCNB1//SMO//N4BP2L2//ATM//LEF1//SFRP2//MEOX1//G2E3//SKIL//HBEGF//PRPF19//NDEL1//NUP50//MAP3K7//IPMK//LMO4//TGIF1//ARNT//CEBPB//HIF1A//EPHA2//TCF7L2//NIPBL//MYCN//SATB2//ECE1//VCAM1//SOCS3//IL10//ITGAV//LIF//SNAI1//DNAJB6//EGLN1
GO:0048468	cell development	Biological process	119	1349	1512	23972	1.39858	0.000118506	0.000861053	3.92626	DAB2//PLCB1//CCNB1//ZPBP//ACVR1//HIF1A//LEF1//SMO//HNRNPAB//NOTCH1//SNAI1//PLOD3//VEGFA//SFRP2//CXCR4//ESR1//XBP1//HEY1//CLEC5A//SATB2//IFNG//IHH//ROCK1//PRDM1//ZFX//RPS6KB1//HSPA2//PRM1//ING2//4632434I11RIK//CD24A//APP//STMN1//CACNA1F//DOCK7//ALS2//PICALM//CDK5R1//NR4A3//NRP1//ABLIM1//PAK1//CHAT//EGR2//FOXP1//MAPK9//SIK1//NDEL1//HTR7//LIF//INPP5E//SCARF1//IL15RA//IL1B//INPP5J//KCNJ10//TCF7L2//IT…
GO:0032675	regulation of interleukin-6 production	Biological process	14	71	1512	23972	3.12624	0.000119738	0.000868549	3.92177	IL10//TNF//TNFAIP3//ADORA2B//HSPD1//IL1A//IL1B//IL6//MYD88//TLR2//MAPK13//CARD9//CEBPB//IFNG
GO:0030155	regulation of cell adhesion	Biological process	32	251	1512	23972	2.02129	0.00012026	0.000870105	3.91988	CASK//PIK3R1//PTPRC//PDE3B//CBLL1//RND1//SPP1//ABI3BP//NOTCH1//CD24A//LEF1//EPHA2//SYK//TNFAIP3//ALOX15//CD44//IL1B//TNF//IFNG//IL12A//ITGAV//TGM2//VEGFA//NRG1//SDC4//PRKCD//TACSTD2//FAF1//ICAM1//IL18//CYTH1//CYTIP
GO:0008285	negative regulation of cell proliferation	Biological process	50	459	1512	23972	1.72707	0.000120353	0.000870105	3.91954	CAV2//XDH//CD24A//CASK//MED1//ATM//PRDM1//CTLA4//IL10//IHH//H2-AA//TNFRSF14//DACH1//EMD//MYC//NUPR1//PMAIP1//IFI30//PARP10//IFNG//IGFBP5//IL12A//PIK3R1//TNFAIP3//SF1//TRIB1//SFRP2//MTSS1//MCC//TGFBR2//PAK1//NOTCH1//EAF2//IL1B//ADORA2B//CDKN1A//IL1A//IL6//JUN//LIF//KAT2B//PTGS2//REST//TGIF1//TNF//E2F7//IFITM3//PBRM1//KLF11//RBM10
GO:0018205	peptidyl-lysine modification	Biological process	24	166	1512	23972	2.29222	0.000121549	0.000877295	3.91525	NCOA3//KAT2B//HAT1//SUV39H2//SMYD3//SETD8//TGM2//JMJD6//SUV420H1//HDAC9//PAXIP1//TAF7//LEF1//SMARCA4//MAP3K7//POLE3//SUPT7L//TRIM16//BRD1//EPC1//ING3//MSL2//RTF1//ATP7A
GO:0045765	regulation of angiogenesis	Biological process	23	156	1512	23972	2.33752	0.000123664	0.000891081	3.90776	CXCL10//LIF//PDE3B//ROCK1//CCL2//ANXA3//C3//CHI3L1//CAMP//F3//FLT1//IL1A//IL1B//MMP9//SFRP2//VEGFA//ETS1//PTGS2//HDAC9//ADORA2B//EPHA2//WARS//EGLN1
GO:0030216	keratinocyte differentiation	Biological process	15	80	1512	23972	2.97272	0.000126137	0.000905895	3.89916	IL1A//PPHLN1//ROCK1//NCOA3//NOTCH1//PRKCH//MED1//TRIM16//EPHA2//LATS1//ANXA1//PTGS2//SMARCA4//TXNIP//GM5483
GO:0050714	positive regulation of protein secretion	Biological process	15	80	1512	23972	2.97272	0.000126137	0.000905895	3.89916	CD14//IL10//IL1A//PTGER4//SYK//TNF//CLEC5A//TLR2//CLEC4E//IFNG//CCL3//TRIM16//NLRP1A//IL6//CSF1R
GO:0051347	positive regulation of transferase activity	Biological process	40	342	1512	23972	1.85433	0.00012652	0.000907143	3.89784	TNF//FLT1//GADD45B//GADD45G//MAP3K2//MAP3K7//CD74//IL1B//PTPRC//SYK//ITGA1//HSPA5//ERN1//NRG1//CHI3L1//MAP2K4//FGD4//PIM1//HSPA2//LMNB1//ECT2//TGFBR2//VEGFA//TPX2//CLSPN//NBN//CD24A//EDN1//KRAS//PRKCD//MST1R//PAK1//CDK5R1//CDKN1A//PIK3CA//SDC4//ALS2//CENPE//CSF1R//HSP90AB1
GO:0065003	macromolecular complex assembly	Biological process	82	861	1512	23972	1.50995	0.000126798	0.000907639	3.89689	PRPF19//SNRPC//PSIP1//CALR//CENPA//SMARCA4//H2AFY//SET//ASF1A//ASF1B//HIST1H1A//CDK1//H2-DMA//CD74//MDM4//ZFP148//NUPR1//CCNB1//HSP90AA1//HSPA4//FKBP4//NRG1//DIAP2//MTSS1//UBE2C//SYNJ1//PEX13//SHQ1//CLP1//LATS1//PRKCD//STMN1//INPP5J//PSRC1//LMO4//FAF1//TNF//VEGFA//PMAIP1//BCL2L11//PTGER4//CD24A//DGAT1//SOAT1//APOA2//SDHAF1//EIF2A//ECT2//RAD51//TGM2//ATL2//ST13//ALS2//ATL3//P2RX3//KCNRG//NPM2//KCT…
GO:0031098	stress-activated protein kinase signaling cascade	Biological process	24	167	1512	23972	2.27849	0.000133613	0.000953279	3.87415	MYD88//PTGER4//TNF//MAP2K4//MAP3K7//MAPK9//TRIB1//IRAK4//SYK//FGD4//DUSP10//HMGCR//IL1A//IL1B//CARD9//EDN1//PAK1//SFRP2//SH3RF1//ZMYND11//LMNB1//PLCB1//VEGFA//XDH
GO:0051348	negative regulation of transferase activity	Biological process	24	167	1512	23972	2.27849	0.000133613	0.000953279	3.87415	DUSP2//DUSP8//DUSP1//DUSP10//DUSP5//CDKN1A//HSPB1//IL6//GADD45B//PTPRC//GADD45G//TAF7//TRIB1//TRIB2//PIK3IP1//HMGCR//IL1B//PRKCD//RGS2//SFRP2//LATS1//KAT2B//TNFAIP3//CHORDC1
GO:0032872	regulation of stress-activated MAPK cascade	Biological process	21	137	1512	23972	2.43025	0.00013723	0.00097748	3.86255	SYK//MAP2K4//FGD4//DUSP10//HMGCR//IL1A//IL1B//CARD9//EDN1//PAK1//MAP3K7//SFRP2//MAPK9//SH3RF1//ZMYND11//LMNB1//MYD88//PLCB1//TNF//VEGFA//XDH
GO:0045124	regulation of bone resorption	Biological process	8	26	1512	23972	4.87831	0.000137769	0.000979715	3.86085	VEGFA//CAR2//SPP1//SYK//TFRC//PPARGC1B//CSF1R//ITGAV
GO:0009205	purine ribonucleoside triphosphate metabolic process	Biological process	69	697	1512	23972	1.56953	0.000139894	0.000993147	3.8542	PNP//DNM1//GEM//GNA13//KRAS//RASL2-9//TUBB4A//SRP54A//EIF2S3X//ATL2//RASL11B//ARL1//ATL3//GBP5//EHD2//ABCB7//ATP2A2//ATP7A//ATP10A//DDX4//DDX5//DDX19A//HSPA8//HSP90AA1//MSH3//RAD51//SMARCA4//TAP1//TOP2A//WRN//ABCD2//ATP11A//DHX40//RFC3//DDX28//ASCC3//DNA2//ATP8//TMED2//ARFGAP3//ARAP2//ARFGAP1//AGAP1//TBC1D1//TBC1D9//ALS2//TBC1D24//ECT2//JUN//RANGAP1//ARHGAP15//ABR//GPR65//EPHA2//PIP5K1A//DOCK7//N…
GO:0032635	interleukin-6 production	Biological process	14	72	1512	23972	3.08282	0.000140115	0.000993147	3.85352	IL10//TNF//TNFAIP3//ADORA2B//HSPD1//IL1A//IL1B//IL6//MYD88//TLR2//MAPK13//CARD9//CEBPB//IFNG
GO:0046640	regulation of alpha-beta T cell proliferation	Biological process	7	20	1512	23972	5.54907	0.000146357	0.0010357	3.83459	CD24A//CD80//PTPRC//SYK//TNFRSF14//IL18//IRF1
GO:0030278	regulation of ossification	Biological process	24	168	1512	23972	2.26493	0.000146728	0.00103664	3.83349	ADRB2//GFRA4//BMP2K//TXLNG//ACVR1//PKDCC//CCR1//HIF1A//CCL3//DDX5//AREG//ID3//IGFBP5//NOTCH1//TNF//TOB1//CEBPB//HEY1//IFI204//SFRP2//TOB2//NIPBL//EGR2//PTGER4
GO:0032606	type I interferon production	Biological process	9	33	1512	23972	4.32395	0.000149233	0.00105263	3.82614	IRF1//ZC3HAV1//GBP4//HSPD1//IFIH1//TLR2//POLR3F//MYD88//TLR8
GO:0001649	osteoblast differentiation	Biological process	21	138	1512	23972	2.41264	0.000152403	0.0010715	3.81701	NOTCH1//HEY1//CLEC5A//SATB2//DDX5//AREG//ID3//IGFBP5//TNF//TOB1//ACVR1//CEBPB//IFI204//SFRP2//EPHA2//IHH//JUNB//LEF1//SPP1//WWOX//SMO
GO:0070302	regulation of stress-activated protein kinase signaling cascade	Biological process	21	138	1512	23972	2.41264	0.000152403	0.0010715	3.81701	SYK//MAP2K4//FGD4//DUSP10//HMGCR//IL1A//IL1B//CARD9//EDN1//PAK1//MAP3K7//SFRP2//MAPK9//SH3RF1//ZMYND11//LMNB1//MYD88//PLCB1//TNF//VEGFA//XDH
GO:0006809	nitric oxide biosynthetic process	Biological process	11	48	1512	23972	3.63332	0.00015661	0.00109931	3.80518	IL10//ESR1//HSP90AA1//ICAM1//IFNG//IL1B//IL6//PTGS2//TNF//TLR2//MAPK9
GO:0009199	ribonucleoside triphosphate metabolic process	Biological process	69	700	1512	23972	1.5628	0.000158728	0.00111238	3.79935	PNP//DNM1//GEM//GNA13//KRAS//RASL2-9//TUBB4A//SRP54A//EIF2S3X//ATL2//RASL11B//ARL1//ATL3//GBP5//EHD2//ABCB7//ATP2A2//ATP7A//ATP10A//DDX4//DDX5//DDX19A//HSPA8//HSP90AA1//MSH3//RAD51//SMARCA4//TAP1//TOP2A//WRN//ABCD2//ATP11A//DHX40//RFC3//DDX28//ASCC3//DNA2//ATP8//TMED2//ARFGAP3//ARAP2//ARFGAP1//AGAP1//TBC1D1//TBC1D9//ALS2//TBC1D24//ECT2//JUN//RANGAP1//ARHGAP15//ABR//GPR65//EPHA2//PIP5K1A//DOCK7//N…
GO:0002822	regulation of adaptive immune response based on somatic recombination of immune receptors built from immunoglobulin superfamily domains	Biological process	17	100	1512	23972	2.69526	0.000162729	0.00113585	3.78854	C3//FCGR3//PTPRC//IL12A//PNP//TAP1//TNFAIP3//TNFRSF13C//MAP3K7//IL23R//CD24A//HSPD1//TNF//IRF1//PAXIP1//IFNG//PVR
GO:0043491	protein kinase B signaling cascade	Biological process	17	100	1512	23972	2.69526	0.000162729	0.00113585	3.78854	CHI3L1//F3//HBEGF//IGFBP5//IL6//MST1R//TCF7L2//TNF//NRG1//EPHA2//XDH//PLEKHA1//IL1B//PIK3CA//CCL2//CCL3//RPS6KB1
GO:0050708	regulation of protein secretion	Biological process	19	119	1512	23972	2.53139	0.000162861	0.00113585	3.78818	APOA2//IL10//TNF//ANXA1//CIDEA//IL6//PTGER4//CD14//IL1A//SYK//CLEC5A//TLR2//CLEC4E//IFNG//CCL3//TRIM16//NLRP1A//CSF1R//NR1H3
GO:0009141	nucleoside triphosphate metabolic process	Biological process	70	714	1512	23972	1.55436	0.000167484	0.00116503	3.77603	ADK//PNP//DNM1//GEM//GNA13//KRAS//RASL2-9//TUBB4A//SRP54A//EIF2S3X//ATL2//RASL11B//ARL1//ATL3//GBP5//EHD2//ABCB7//ATP2A2//ATP7A//ATP10A//DDX4//DDX5//DDX19A//HSPA8//HSP90AA1//MSH3//RAD51//SMARCA4//TAP1//TOP2A//WRN//ABCD2//ATP11A//DHX40//RFC3//DDX28//ASCC3//DNA2//ATP8//TMED2//ARFGAP3//ARAP2//ARFGAP1//AGAP1//TBC1D1//TBC1D9//ALS2//TBC1D24//ECT2//JUN//RANGAP1//ARHGAP15//ABR//GPR65//EPHA2//PIP5K1A//DOC…
GO:0045185	maintenance of protein location	Biological process	16	91	1512	23972	2.7876	0.000167582	0.00116503	3.77577	NFKBIA//KDELR2//ANKRD13C//FAF1//NFKBIB//NDC80//SGOL1//CENPE//CLASP2//NIN//LATS1//SEH1L//SUPT7L//CCNB1//ECT2//SPAG5
GO:0019941	modification-dependent protein catabolic process	Biological process	35	290	1512	23972	1.91347	0.00017752	0.00123215	3.75075	HERC6//HERC4//RNF146//USP15//USP34//SIAH2//USP9X//UBD//PSMA4//USP39//USP25//HERPUD1//UBE2D3//UBE2C//CYLD//USP47//DTL//UBE2D1//UBA6//USP37//HSP90B1//RNF103//DNAJB9//TRIM13//DNAJC10//TMEM67//FBXL5//N4BP1//DAB2//TRIB1//TRIB2//MAD2L1//PLK3//UBE2L6//ISG15
GO:0019080	viral genome expression	Biological process	8	27	1512	23972	4.69763	0.000185005	0.00128001	3.73282	USF1//JUN//REST//CCL3//CCL4//TARDBP//LEF1//SMARCA4
GO:0019083	viral transcription	Biological process	8	27	1512	23972	4.69763	0.000185005	0.00128001	3.73282	USF1//JUN//REST//CCL3//CCL4//TARDBP//LEF1//SMARCA4
GO:0043543	protein acylation	Biological process	22	150	1512	23972	2.32533	0.000185591	0.00128203	3.73144	IRF1//KAT2B//NUPR1//NAA50//NMT2//NCOA3//HAT1//ZDHHC21//ESCO2//ESCO1//PAXIP1//TAF7//LEF1//SMARCA4//MAP3K7//POLE3//SUPT7L//TRIM16//BRD1//EPC1//ING3//MSL2
GO:0048732	gland development	Biological process	32	257	1512	23972	1.9741	0.000186744	0.00128794	3.72875	HIF1A//MED1//VEGFA//XDH//TCF7L2//SMO//NR3C1//LY6E//CITED2//FKBP4//BCL2L11//LEF1//CEBPB//EPHA2//WNT10A//ZDHHC21//IGFBP5//CD44//TGFBR2//IL6//TGM2//ESR1//NOTCH1//AREG//TNF//NRP1//XBP1//PSAP//PLAUR//NCOA3//EAF2//IKZF1
GO:1901136	carbohydrate derivative catabolic process	Biological process	70	717	1512	23972	1.54786	0.000189434	0.00130442	3.72254	CHI3L1//CHI3L4//PNP//DNM1//GEM//GNA13//KRAS//RASL2-9//TUBB4A//SRP54A//EIF2S3X//ATL2//RASL11B//ARL1//ATL3//GBP5//EHD2//ABCB7//ATP2A2//ATP7A//ATP10A//DDX4//DDX5//DDX19A//HSPA8//HSP90AA1//MSH3//RAD51//SMARCA4//TAP1//TOP2A//WRN//ABCD2//ATP11A//DHX40//RFC3//DDX28//ASCC3//DNA2//TMED2//ARFGAP3//ARAP2//ARFGAP1//AGAP1//TBC1D1//TBC1D9//ALS2//TBC1D24//ECT2//JUN//RANGAP1//ARHGAP15//ABR//GPR65//EPHA2//PIP5K1A…
GO:0001893	maternal placenta development	Biological process	6	15	1512	23972	6.3418	0.000190146	0.00130725	3.72091	JUNB//LIF//CITED2//PTGS2//PRDM1//TMED2
GO:0034453	microtubule anchoring	Biological process	9	34	1512	23972	4.19678	0.000191674	0.0013136	3.71744	NDC80//SGOL1//CENPE//NIN//SEH1L//CCNB1//ECT2//SPAG5//CLASP2
GO:0070301	cellular response to hydrogen peroxide	Biological process	9	34	1512	23972	4.19678	0.000191674	0.0013136	3.71744	EPX//MPO//HP//ECT2//FABP1//IL6//LCN2//ANXA1//PLEKHA1
GO:0045807	positive regulation of endocytosis	Biological process	15	83	1512	23972	2.86527	0.000193588	0.00132463	3.71312	VEGFA//HNRNPK//PPT1//SGIP1//SYNJ1//C3//CALR//FCGR3//CLEC7A//ABR//SIRPB1A//ANXA1//CCL2//CD14//CBLL1
GO:0022610	biological adhesion	Biological process	77	809	1512	23972	1.50902	0.000205527	0.00140411	3.68713	MYCN//CD24A//VCAM1//AMIGO2//AMICA1//CASK//PIK3R1//APP//BMX//CD33//SCARB2//CD44//CDH17//BCAR1//DSG2//EPHA2//ICAM1//ITGAM//ITGAV//ITGB2L//LY9//NRP1//PLCB1//SELL//SPP1//TGFBI//TNFAIP6//TNFRSF12A//IGFBP7//CDON//PERP//ITGA1//SPON1//EMILIN2//MPZL3//SCARF1//PTPRC//CDK5R1//ROCK1//SYK//BCL2L11//COL3A1//COL5A3//PDE3B//CBLL1//RND1//ABI3BP//NOTCH1//PVR//CLEC7A//EFR3A//GM5483//LEF1//FAF1//IL18//CYTH1//CYTIP//…
GO:0007254	JNK cascade	Biological process	21	141	1512	23972	2.36131	0.000207173	0.00141313	3.68367	SYK//MAP2K4//FGD4//MAPK9//EDN1//IL1B//PAK1//MAP3K7//SFRP2//DUSP10//SH3RF1//ZMYND11//IL1A//LMNB1//MYD88//PLCB1//TNF//CARD9//PTGER4//TRIB1//IRAK4
GO:0045619	regulation of lymphocyte differentiation	Biological process	17	102	1512	23972	2.64242	0.000208401	0.00141928	3.6811	IL15RA//IRF1//IHH//NFKBID//CD24A//PTPRC//PRDM1//PNP//SYK//CD74//H2-AA//H2-DMA//HSP90AA1//CTLA4//IL6//TGFBR2//IKZF1
GO:0042102	positive regulation of T cell proliferation	Biological process	13	66	1512	23972	3.12286	0.000209821	0.00142672	3.67815	CD24A//IL18//CD80//PTPRC//SYK//ADK//IFNG//IL12A//IL1B//IL6//PNP//VCAM1//TNFRSF13C
GO:0043632	modification-dependent macromolecule catabolic process	Biological process	35	293	1512	23972	1.89388	0.000216737	0.00147144	3.66407	UBE2L6//ISG15//HERC6//HERC4//RNF146//USP15//USP34//SIAH2//USP9X//UBD//PSMA4//USP39//USP25//HERPUD1//UBE2D3//UBE2C//CYLD//USP47//DTL//UBE2D1//UBA6//USP37//HSP90B1//RNF103//DNAJB9//TRIM13//DNAJC10//TMEM67//FBXL5//N4BP1//DAB2//TRIB1//TRIB2//MAD2L1//PLK3
GO:0016567	protein ubiquitination	Biological process	40	351	1512	23972	1.80678	0.000219358	0.00148691	3.65885	PRPF19//UBE2D2A//UBE2D3//MARCH5//DTL//UBE4A//UBE2D1//G2E3//HERC6//HERC4//RNF146//UBE2T//UHRF1//RAG1//DTX3L//SIAH2//MAPK9//UBQLN1//HERPUD1//GBP4//TNFAIP3//N4BP1//ADRB2//HSPA5//PAXIP1//NDNL2//TRIB1//TRIB2//TRIM13//MAD2L1//UBE2H//UBE2K//UBE2C//CDC27//RNF103//UBD//UBE2L6//RNF130//UBA6//FBXL5
GO:0072593	reactive oxygen species metabolic process	Biological process	18	112	1512	23972	2.54804	0.000220229	0.00149049	3.65712	CYBB//NCF2//CDKN1A//TGFBR2//XDH//BIRC3//MYCN//MAP3K7//ATP7A//MPO//SYK//IL18//PRKCD//EDN1//EPX//IER3//HP//PMAIP1
GO:0002683	negative regulation of immune system process	Biological process	25	183	1512	23972	2.16591	0.000220573	0.0014905	3.65645	PTPRC//TNFAIP3//IL10//ATM//PRDM1//CTLA4//CD24A//IHH//NFKBID//H2-AA//TAP1//NR1H3//ABR//CD74//IRF1//CCR1//TNFRSF14//COL3A1//ELF1//PAG1//TIGIT//DUSP10//PTGER4//PLCB1//CCL2
GO:0006473	protein acetylation	Biological process	20	132	1512	23972	2.4022	0.000229821	0.00155058	3.63861	NAA50//NCOA3//KAT2B//HAT1//ESCO2//ESCO1//PAXIP1//TAF7//LEF1//SMARCA4//MAP3K7//POLE3//SUPT7L//TRIM16//BRD1//EPC1//ING3//MSL2//IRF1//NUPR1
GO:0009314	response to radiation	Biological process	31	249	1512	23972	1.97385	0.000233966	0.0015761	3.63085	APP//HIF1A//HMGCR//KRAS//CDKN1A//USF1//PMAIP1//DTL//ATM//RAD54L//PAXIP1//DCLRE1C//IL12A//WRN//POLH//MYC//PNP//PTPRC//PIK3R1//MAPK9//USP47//BHLHE40//CACNA1F//RGS9BP//ECT2//EGR1//SFRP2//NIPBL//PLK3//COL3A1//JUN
GO:0048634	regulation of muscle organ development	Biological process	17	103	1512	23972	2.61676	0.000235157	0.00158167	3.62864	SIK1//NOTCH1//CDON//PIK3R1//PLCB1//LEF1//HDAC9//ADRB2//RPS6KB1//IL6//TCF7L2//HMGCR//FOXP1//TGFBR2//CDK1//NRG1//CCNB1
GO:0032479	regulation of type I interferon production	Biological process	8	28	1512	23972	4.52986	0.000244769	0.00164377	3.61124	IRF1//ZC3HAV1//GBP4//HSPD1//IFIH1//TLR2//POLR3F//TLR8
GO:0007093	mitotic cell cycle checkpoint	Biological process	13	67	1512	23972	3.07625	0.000245489	0.00164606	3.60997	CDKN1A//ATM//MAD2L1//TPR//CENPE//CDK1//NBN//CLSPN//TOP2A//CSNK2A1//CCNB1//DYNC1LI1//PLK2
GO:0045089	positive regulation of innate immune response	Biological process	16	94	1512	23972	2.69864	0.00024706	0.00165405	3.6072	TLR2//CLEC7A//MAPKAPK3//RPS6KA3//HSPD1//MYD88//IL12A//PVR//IRF1//TNFAIP3//NFKBIA//NR1H3//CD74//POLR3F//TLR8//CARD9
GO:0010876	lipid localization	Biological process	27	206	1512	23972	2.07802	0.000251588	0.00168177	3.59931	APOA2//LDLR//GLTP//OSBP//OSBPL9//STARD4//ACSL5//NFKBIA//NR1H3//SOAT1//HILPDA//MSR1//ITGAV//PLIN2//FABP1//ATP10A//ATP11A//DGAT1//4932438A13RIK//NPC2//IL1B//TNF//MAPK9//ANXA1//HNRNPK//SYK//PRKCD
GO:0002285	lymphocyte activation involved in immune response	Biological process	15	85	1512	23972	2.79785	0.000254214	0.00169341	3.5948	LCP1//ICAM1//IFNG//TNFAIP3//ATP7A//PTGER4//LEF1//GADD45G//NBN//IRF1//IL6//PAXIP1//HSPD1//PTPRC//RORC
GO:0002685	regulation of leukocyte migration	Biological process	15	85	1512	23972	2.79785	0.000254214	0.00169341	3.5948	TLR2//CXCL10//ICAM1//CCL2//VEGFA//MPP1//EDN1//CD74//SELL//CCR1//PLA2G7//PTGER4//PLCB1//CCL3//CCL4
GO:0009895	negative regulation of catabolic process	Biological process	14	76	1512	23972	2.92057	0.000254498	0.00169341	3.59432	TNFAIP3//N4BP1//MDM4//MAD2L1//NRG1//IER3//APOA2//CIDEA//IL1B//PDE3B//TNF//NIACR1//IL10//HP
GO:0009207	purine ribonucleoside triphosphate catabolic process	Biological process	65	661	1512	23972	1.55907	0.000259639	0.00172497	3.58563	DNM1//GEM//GNA13//KRAS//RASL2-9//TUBB4A//SRP54A//EIF2S3X//ATL2//RASL11B//ARL1//ATL3//GBP5//EHD2//ABCB7//ATP2A2//ATP7A//ATP10A//DDX4//DDX5//DDX19A//HSPA8//HSP90AA1//MSH3//RAD51//SMARCA4//TAP1//TOP2A//WRN//ABCD2//ATP11A//DHX40//RFC3//DDX28//ASCC3//DNA2//TMED2//ARFGAP3//ARAP2//ARFGAP1//AGAP1//TBC1D1//TBC1D9//ALS2//TBC1D24//ECT2//JUN//RANGAP1//ARHGAP15//ABR//GPR65//EPHA2//PIP5K1A//DOCK7//NDEL1//ARHGE…
GO:0071902	positive regulation of protein serine/threonine kinase activity	Biological process	25	185	1512	23972	2.1425	0.000261485	0.00173459	3.58255	CD74//IL1B//PTPRC//SYK//TNF//MAP3K7//ITGA1//CHI3L1//MAP2K4//FGD4//PIM1//HSPA2//LMNB1//CD24A//EDN1//FLT1//KRAS//PRKCD//MST1R//VEGFA//PAK1//CDK5R1//CSF1R//HSP90AB1//ALS2
GO:0007399	nervous system development	Biological process	120	1390	1512	23972	1.36873	0.000264779	0.00175155	3.57712	STAT3//CDK5R1//CXCR4//HSP90AA1//NR4A2//NDE1//PEX13//NDEL1//SATB2//COQ7//CITED2//NUP50//MAP3K7//IPMK//LMO4//SFRP2//TGIF1//TMED2//HIF1A//NOTCH1//VEGFA//SMO//PHOX2A//SMARCA4//CD24A//APP//STMN1//CACNA1F//DOCK7//ALS2//PICALM//NR4A3//NRP1//ABLIM1//NRG1//FMR1//B3GNT5//ATM//PLCB1//MED1//PPT1//TGFBR2//NIPBL//ABR//OSM//SLC5A3//EGR2//FOXP1//VCAN//HTR7//LIF//INPP5E//SCARF1//IL15RA//IL1B//INPP5J//KCNJ10//TCF7…
GO:0002440	production of molecular mediator of immune response	Biological process	17	104	1512	23972	2.5916	0.000264849	0.00175155	3.577	HSPD1//VPREB1//PTPRC//TNFAIP3//FOXP1//MAP3K7//APOA2//IL10//TNF//MMP7//MSH3//NBN//PAXIP1//IFNG//IL6//CD74//TLR2
GO:0009203	ribonucleoside triphosphate catabolic process	Biological process	65	662	1512	23972	1.55671	0.000270662	0.00178727	3.56757	DNM1//GEM//GNA13//KRAS//RASL2-9//TUBB4A//SRP54A//EIF2S3X//ATL2//RASL11B//ARL1//ATL3//GBP5//EHD2//ABCB7//ATP2A2//ATP7A//ATP10A//DDX4//DDX5//DDX19A//HSPA8//HSP90AA1//MSH3//RAD51//SMARCA4//TAP1//TOP2A//WRN//ABCD2//ATP11A//DHX40//RFC3//DDX28//ASCC3//DNA2//TMED2//ARFGAP3//ARAP2//ARFGAP1//AGAP1//TBC1D1//TBC1D9//ALS2//TBC1D24//ECT2//JUN//RANGAP1//ARHGAP15//ABR//GPR65//EPHA2//PIP5K1A//DOCK7//NDEL1//ARHGE…
GO:0002274	myeloid leukocyte activation	Biological process	18	114	1512	23972	2.50334	0.000276042	0.00182003	3.55903	PILRB1//JUN//SYK//TYROBP//TLR2//IL10//JMJD6//PRKCD//CAMK4//TGFBR2//UBD//NR1H3//HSPD1//ADORA2B//CCL3//ANXA3//ABR//FCGR3
GO:2000377	regulation of reactive oxygen species metabolic process	Biological process	11	51	1512	23972	3.4196	0.000277322	0.0018257	3.55702	CDKN1A//TGFBR2//XDH//BIRC3//MYCN//MAP3K7//SYK//IL18//PRKCD//HP//IER3
GO:0071103	DNA conformation change	Biological process	21	144	1512	23972	2.31211	0.000278555	0.00183105	3.55509	CENPA//SMARCA4//H2AFY//SET//ASF1A//ASF1B//HIST1H1A//TOP2A//RAD51//CDCA5//NCAPH//PHF13//PARP10//CDK1//PRM1//WRN//NBN//ASCC3//DNA2//SYCP3//CCNB1
GO:0002449	lymphocyte mediated immunity	Biological process	23	165	1512	23972	2.21002	0.000287695	0.00187065	3.54107	FCGR3//C3//CTSC//PTPRC//IL12A//PNP//TAP1//HSPD1//ICAM1//MAP3K7//CD24A//PVR//TNF//C4B//C1RA//C1RL//H2-DMA//CD74//MYD88//PRKCD//NBN//PAXIP1//IFNG
GO:0002262	myeloid cell homeostasis	Biological process	7	22	1512	23972	5.04461	0.000287999	0.00187065	3.54061	PDE4B//IFNG//IL6//NIACR1//CD44//CCL2//BCL2L11
GO:0009620	response to fungus	Biological process	7	22	1512	23972	5.04461	0.000287999	0.00187065	3.54061	MPO//CLEC7A//MYD88//TLR2//CTSG//SYK//CARD9
GO:0019432	triglyceride biosynthetic process	Biological process	7	22	1512	23972	5.04461	0.000287999	0.00187065	3.54061	LDLR//NR1H3//ACSL5//SIK1//DGAT1//GPAT2//AGPAT9
GO:0048147	negative regulation of fibroblast proliferation	Biological process	7	22	1512	23972	5.04461	0.000287999	0.00187065	3.54061	DACH1//EMD//MYC//NUPR1//PMAIP1//IFI30//PARP10
GO:0006825	copper ion transport	Biological process	6	16	1512	23972	5.94544	0.000288024	0.00187065	3.54057	ATP7A//SLC31A1//SLC31A2//COX17//CP//FKBP4
GO:0010869	regulation of receptor biosynthetic process	Biological process	6	16	1512	23972	5.94544	0.000288024	0.00187065	3.54057	EDN1//HIF1A//NR1H3//ITGAV//HNRNPK//ANKRD13C
GO:0032862	activation of Rho GTPase activity	Biological process	6	16	1512	23972	5.94544	0.000288024	0.00187065	3.54057	ECT2//EPHA2//PIP5K1A//DOCK7//NDEL1//GPR65
GO:0022008	neurogenesis	Biological process	89	977	1512	23972	1.44427	0.000302627	0.00196256	3.51909	STAT3//CDK5R1//CXCR4//HSP90AA1//NR4A2//NDE1//PEX13//NDEL1//SATB2//HIF1A//NOTCH1//VEGFA//SMO//PHOX2A//SMARCA4//CD24A//APP//STMN1//CACNA1F//DOCK7//ALS2//PICALM//NR4A3//NRP1//ABLIM1//EGR2//FOXP1//VCAN//NRG1//HTR7//LIF//INPP5E//SCARF1//IL15RA//IL1B//INPP5J//KCNJ10//TCF7L2//ITGAM//AREG//SYNJ1//RND1//CHAT//PAK1//LMO4//ATP7A//LEF1//ARHGEF10//CEBPB//EPHA2//TTL//JUN//CD44//IL6//SEPT2//STX3//MAPK9//TBC1D24…
GO:0009146	purine nucleoside triphosphate catabolic process	Biological process	65	665	1512	23972	1.54969	0.000306322	0.00198061	3.51382	DNM1//GEM//GNA13//KRAS//RASL2-9//TUBB4A//SRP54A//EIF2S3X//ATL2//RASL11B//ARL1//ATL3//GBP5//EHD2//ABCB7//ATP2A2//ATP7A//ATP10A//DDX4//DDX5//DDX19A//HSPA8//HSP90AA1//MSH3//RAD51//SMARCA4//TAP1//TOP2A//WRN//ABCD2//ATP11A//DHX40//RFC3//DDX28//ASCC3//DNA2//TMED2//ARFGAP3//ARAP2//ARFGAP1//AGAP1//TBC1D1//TBC1D9//ALS2//TBC1D24//ECT2//JUN//RANGAP1//ARHGAP15//ABR//GPR65//EPHA2//PIP5K1A//DOCK7//NDEL1//ARHGE…
GO:0009154	purine ribonucleotide catabolic process	Biological process	65	665	1512	23972	1.54969	0.000306322	0.00198061	3.51382	DNM1//GEM//GNA13//KRAS//RASL2-9//TUBB4A//SRP54A//EIF2S3X//ATL2//RASL11B//ARL1//ATL3//GBP5//EHD2//ABCB7//ATP2A2//ATP7A//ATP10A//DDX4//DDX5//DDX19A//HSPA8//HSP90AA1//MSH3//RAD51//SMARCA4//TAP1//TOP2A//WRN//ABCD2//ATP11A//DHX40//RFC3//DDX28//ASCC3//DNA2//TMED2//ARFGAP3//ARAP2//ARFGAP1//AGAP1//TBC1D1//TBC1D9//ALS2//TBC1D24//ECT2//JUN//RANGAP1//ARHGAP15//ABR//GPR65//EPHA2//PIP5K1A//DOCK7//NDEL1//ARHGE…
GO:0070936	protein K48-linked ubiquitination	Biological process	9	36	1512	23972	3.96362	0.000306884	0.00198129	3.51303	TNFAIP3//UBE2H//UBE2K//UBE2D2A//UBE2D3//UBE2T//RNF146//UBE2C//UBE2D1
GO:0010741	negative regulation of intracellular protein kinase cascade	Biological process	18	115	1512	23972	2.48157	0.000308296	0.00198746	3.51103	DUSP2//DUSP8//DUSP1//DUSP10//DUSP5//FAF1//NFKBIA//NFKBIB//IRF1//ESR1//TNFAIP3//ZMYND11//NFKBID//PPEF2//EPHA2//XDH//PLEKHA1//LIF
GO:0032844	regulation of homeostatic process	Biological process	31	253	1512	23972	1.94265	0.000310347	0.00199771	3.50815	CD44//CD74//EDN1//ANPEP//UBE2C//CCL3//CCR1//IL1B//PTGS2//TNF//TCF7L2//IFNG//MYC//CAR2//NIACR1//CD24A//HIF1A//CSF1R//ITGAV//ETS1//VEGFA//SPP1//SYK//TFRC//PPARGC1B//PTPRC//SCN2B//HMGCR//PIM3//NR1H3//PASK
GO:0022604	regulation of cell morphogenesis	Biological process	33	276	1512	23972	1.89565	0.000317861	0.00203818	3.49776	IFNG//CSF1R//GNA13//ICAM1//IL6//CCL2//CCL3//VEGFA//SH3KBP1//ARHGAP15//FGD4//LEF1//NOTCH1//SNAI1//SFRP2//MAPK9//TTL//NRP1//TCF7L2//TNFRSF12A//NDEL1//CNTF//SCARF1//SSH1//SSH2//SKIL//CDK5R1//PDLIM5//LIF//TACSTD2//ARC//WTIP//CAMSAP1
GO:0060627	regulation of vesicle-mediated transport	Biological process	29	231	1512	23972	1.99039	0.000317973	0.00203818	3.49761	RSPO1//VEGFA//DOC2A//STON1//PICALM//ANXA1//PKDCC//ADORA2B//SYK//ABR//CD14//CBLL1//NOTCH1//REST//HNRNPK//PPT1//SGIP1//SYNJ1//NR1H3//ITGAV//PRTN3//C3//CALR//FCGR3//CLEC7A//SIRPB1A//SCFD1//PLCB1//CCL2
GO:0009261	ribonucleotide catabolic process	Biological process	65	666	1512	23972	1.54736	0.000319121	0.00203818	3.49604	DNM1//GEM//GNA13//KRAS//RASL2-9//TUBB4A//SRP54A//EIF2S3X//ATL2//RASL11B//ARL1//ATL3//GBP5//EHD2//ABCB7//ATP2A2//ATP7A//ATP10A//DDX4//DDX5//DDX19A//HSPA8//HSP90AA1//MSH3//RAD51//SMARCA4//TAP1//TOP2A//WRN//ABCD2//ATP11A//DHX40//RFC3//DDX28//ASCC3//DNA2//TMED2//ARFGAP3//ARAP2//ARFGAP1//AGAP1//TBC1D1//TBC1D9//ALS2//TBC1D24//ECT2//JUN//RANGAP1//ARHGAP15//ABR//GPR65//EPHA2//PIP5K1A//DOCK7//NDEL1//ARHGE…
GO:0030520	intracellular estrogen receptor signaling pathway	Biological process	8	29	1512	23972	4.37365	0.000319449	0.00203818	3.4956	DDX5//NCOA3//PAK1//MED1//ESR1//LEF1//TAF7//PPARGC1B
GO:0042345	regulation of NF-kappaB import into nucleus	Biological process	8	29	1512	23972	4.37365	0.000319449	0.00203818	3.4956	FAF1//NFKBIA//NFKBIB//IL1B//PTGS2//TNF//TLR2//CYLD
GO:0042348	NF-kappaB import into nucleus	Biological process	8	29	1512	23972	4.37365	0.000319449	0.00203818	3.4956	FAF1//NFKBIA//NFKBIB//IL1B//PTGS2//TNF//TLR2//CYLD
GO:0046209	nitric oxide metabolic process	Biological process	11	52	1512	23972	3.35384	0.000331902	0.00209849	3.47899	HSP90AA1//IL10//ESR1//ICAM1//IFNG//IL1B//IL6//PTGS2//TNF//TLR2//MAPK9
GO:2000242	negative regulation of reproductive process	Biological process	11	52	1512	23972	3.35384	0.000331902	0.00209849	3.47899	JUN//REST//CCL3//CCL4//TARDBP//SLPI//TNF//OAS1G//OASL1//OAS3//EAF2
GO:0042026	protein refolding	Biological process	5	11	1512	23972	7.20659	0.000332281	0.00209849	3.4785	ST13//PTGES3//DNAJB1//HSPD1//HSP90AA1
GO:0042033	chemokine biosynthetic process	Biological process	5	11	1512	23972	7.20659	0.000332281	0.00209849	3.4785	IL6//IFNG//IL1B//MYD88//TNF
GO:0045073	regulation of chemokine biosynthetic process	Biological process	5	11	1512	23972	7.20659	0.000332281	0.00209849	3.4785	IL6//IFNG//IL1B//MYD88//TNF
GO:0050755	chemokine metabolic process	Biological process	5	11	1512	23972	7.20659	0.000332281	0.00209849	3.4785	IL6//IFNG//IL1B//MYD88//TNF
GO:0051825	adhesion to other organism involved in symbiotic interaction	Biological process	5	11	1512	23972	7.20659	0.000332281	0.00209849	3.4785	ICAM1//GBP2//GBP3//GBP6//GBP7
GO:0002286	T cell activation involved in immune response	Biological process	10	44	1512	23972	3.60329	0.00033284	0.00209897	3.47776	ICAM1//IFNG//ATP7A//PTGER4//LEF1//GADD45G//IRF1//IL6//RORC//LCP1
GO:0009119	ribonucleoside metabolic process	Biological process	50	479	1512	23972	1.65496	0.000334111	0.00210393	3.47611	PNP//ADK//GMPS//DNM1//GEM//GNA13//KRAS//RASL2-9//TUBB4A//SRP54A//EIF2S3X//ATL2//RASL11B//ARL1//ATL3//GBP5//EHD2//MAT2A//PANK1//PANK3//TMED2//ARFGAP3//ARAP2//ARFGAP1//AGAP1//TBC1D1//TBC1D9//ALS2//TBC1D24//ECT2//JUN//RANGAP1//ARHGAP15//ABR//GPR65//EPHA2//PIP5K1A//DOCK7//NDEL1//ARHGEF10//IPCEF1//PLCB1//RGS2//RABEP1//RGS12//DEPDC1A//ARHGAP29//ARHGAP11A//STARD8//UPP1
GO:0045580	regulation of T cell differentiation	Biological process	14	78	1512	23972	2.84568	0.000336946	0.00211871	3.47244	IHH//NFKBID//CD74//H2-AA//H2-DMA//PTPRC//HSP90AA1//SYK//CTLA4//IRF1//IL6//PNP//TGFBR2//IKZF1
GO:0019882	antigen processing and presentation	Biological process	12	61	1512	23972	3.11892	0.000368513	0.00231052	3.43355	ICAM1//H2-Q2//CALR//H2-AA//H2-DMA//CD74//TAP1//IFI30//FCGR3//IFNG//PSMB9//PSMB8
GO:0030856	regulation of epithelial cell differentiation	Biological process	12	61	1512	23972	3.11892	0.000368513	0.00231052	3.43355	IFNG//SMO//XDH//NOTCH1//ROCK1//NCOA3//PRKCH//MED1//TRIM16//LIF//CD24A//PROM1
GO:0046128	purine ribonucleoside metabolic process	Biological process	49	469	1512	23972	1.65644	0.000373419	0.0023379	3.4278	PNP//ADK//GMPS//DNM1//GEM//GNA13//KRAS//RASL2-9//TUBB4A//SRP54A//EIF2S3X//ATL2//RASL11B//ARL1//ATL3//GBP5//EHD2//MAT2A//PANK1//PANK3//TMED2//ARFGAP3//ARAP2//ARFGAP1//AGAP1//TBC1D1//TBC1D9//ALS2//TBC1D24//ECT2//JUN//RANGAP1//ARHGAP15//ABR//GPR65//EPHA2//PIP5K1A//DOCK7//NDEL1//ARHGEF10//IPCEF1//PLCB1//RGS2//RABEP1//RGS12//DEPDC1A//ARHGAP29//ARHGAP11A//STARD8
GO:0009143	nucleoside triphosphate catabolic process	Biological process	65	670	1512	23972	1.53812	0.000375293	0.00234626	3.42563	DNM1//GEM//GNA13//KRAS//RASL2-9//TUBB4A//SRP54A//EIF2S3X//ATL2//RASL11B//ARL1//ATL3//GBP5//EHD2//ABCB7//ATP2A2//ATP7A//ATP10A//DDX4//DDX5//DDX19A//HSPA8//HSP90AA1//MSH3//RAD51//SMARCA4//TAP1//TOP2A//WRN//ABCD2//ATP11A//DHX40//RFC3//DDX28//ASCC3//DNA2//TMED2//ARFGAP3//ARAP2//ARFGAP1//AGAP1//TBC1D1//TBC1D9//ALS2//TBC1D24//ECT2//JUN//RANGAP1//ARHGAP15//ABR//GPR65//EPHA2//PIP5K1A//DOCK7//NDEL1//ARHGE…
GO:0009116	nucleoside metabolic process	Biological process	51	494	1512	23972	1.6368	0.000379792	0.00237097	3.42045	PNP//ADK//GMPS//DNM1//GEM//GNA13//KRAS//RASL2-9//TUBB4A//SRP54A//EIF2S3X//ATL2//RASL11B//ARL1//ATL3//GBP5//EHD2//MAT2A//PANK1//PANK3//TMED2//ARFGAP3//ARAP2//ARFGAP1//AGAP1//TBC1D1//TBC1D9//ALS2//TBC1D24//ECT2//JUN//RANGAP1//ARHGAP15//ABR//GPR65//EPHA2//PIP5K1A//DOCK7//NDEL1//ARHGEF10//IPCEF1//PLCB1//RGS2//RABEP1//RGS12//DEPDC1A//ARHGAP29//ARHGAP11A//STARD8//UPP1//UMPS
GO:0045682	regulation of epidermis development	Biological process	9	37	1512	23972	3.8565	0.000383031	0.00238776	3.41677	MAFF//ROCK1//NCOA3//NOTCH1//PRKCH//MED1//TRIM16//TNF//SMO
GO:0045604	regulation of epidermal cell differentiation	Biological process	7	23	1512	23972	4.82528	0.000391574	0.00243752	3.40719	ROCK1//NCOA3//NOTCH1//PRKCH//MED1//TRIM16//MAFF
GO:0000086	G2/M transition of mitotic cell cycle	Biological process	11	53	1512	23972	3.29056	0.000395238	0.0024533	3.40314	CLSPN//CDK1//NBN//USP47//HSPA2//LMNB1//TOP2A//BIRC5//CDKN1A//LATS1//PLCB1
GO:0032963	collagen metabolic process	Biological process	11	53	1512	23972	3.29056	0.000395238	0.0024533	3.40314	MMP7//MMP8//MMP9//PRTN3//COL3A1//ADORA2B//IL6//IHH//IL18//HIF1A//PRKCD
GO:0050671	positive regulation of lymphocyte proliferation	Biological process	16	98	1512	23972	2.58849	0.000402411	0.00249426	3.39533	CDKN1A//CD74//PTPRC//TNFRSF13C//IL18//ADK//IFNG//IL12A//IL1B//IL6//PNP//VCAM1//CD24A//CD80//SYK//MYD88
GO:0046850	regulation of bone remodeling	Biological process	8	30	1512	23972	4.22787	0.000411706	0.00254461	3.38541	CSF1R//ITGAV//VEGFA//CAR2//SPP1//SYK//TFRC//PPARGC1B
GO:0050873	brown fat cell differentiation	Biological process	8	30	1512	23972	4.22787	0.000411706	0.00254461	3.38541	PTGS2//ADRB2//CEBPB//PEX11A//RGS2//ERO1L//LRG1//PLAC8
GO:0070482	response to oxygen levels	Biological process	24	180	1512	23972	2.11393	0.000419754	0.00258639	3.37701	ARNT//ATM//HYOU1//CD24A//EDN1//FLT1//FOSL2//HIF1A//IL18//CITED2//NR4A2//PAK1//HSP90B1//USF1//VEGFA//UBQLN1//WTIP//EGLN1//ACOT2//P2RX3//ECE1//NOTCH1//FABP1//PLK3
GO:0031649	heat generation	Biological process	6	17	1512	23972	5.5957	0.000421442	0.00258639	3.37526	IL1A//IL1B//CCR1//PTGS2//TNF//ADRB2
GO:0035924	cellular response to vascular endothelial growth factor stimulus	Biological process	6	17	1512	23972	5.5957	0.000421442	0.00258639	3.37526	FLT1//NRP1//VEGFA//XDH//NR4A1//HSPB1
GO:0050995	negative regulation of lipid catabolic process	Biological process	6	17	1512	23972	5.5957	0.000421442	0.00258639	3.37526	APOA2//CIDEA//IL1B//PDE3B//TNF//NIACR1
GO:0071173	spindle assembly checkpoint	Biological process	6	17	1512	23972	5.5957	0.000421442	0.00258639	3.37526	ATM//MAD2L1//TPR//CENPE//DYNC1LI1//BUB1
GO:0050864	regulation of B cell activation	Biological process	15	89	1512	23972	2.67211	0.000425796	0.00260943	3.3708	ATM//PRDM1//CTLA4//CD24A//IL10//CDKN1A//CD74//PTPRC//TNFRSF13C//PNP//SYK//PAXIP1//IFNG//TNFAIP3//IL6
GO:0007050	cell cycle arrest	Biological process	28	224	1512	23972	1.98181	0.000428788	0.00262406	3.36776	CLSPN//ATM//NBN//TIPRL//CDKN1A//PLK2//MAD2L1//TPR//CENPE//CDK1//DTL//BIRC5//TOP2A//MDM4//BUB1//CSNK2A1//CCNB1//4632434I11RIK//CALR//IFNG//IL12A//IRF1//MYC//SKIL//TCF7L2//SESN3//ERN1
GO:0023052	signaling	Biological process	372	5066	1512	23972	1.16421	0.000435218	0.00265967	3.36129	PDK3//IL18//IL1B//MYC//CCL2//CCL3//TNF//MAP2K4//MAP3K7//MAPK13//MAPK9//NRG1//CD74//PTPRC//SYK//ITGA1//DUSP2//DUSP8//DUSP1//DUSP10//DUSP5//FCGR3//ATP7A//JUN//PMAIP1//TRAT1//ECE1//CD24A//IRAK2//ADORA2B//ADRB2//MED1//TLR2//CLEC7A//MAPKAPK3//RPS6KA3//HSPD1//MYD88//NOTCH1//SYNJ1//CCNE1//CD44//CSNK2A1//LEF1//USP34//SFRP2//TCF7L2//TLE4//WNT10A//WNT6//RNF146//CSNK1G3//CYLD//RTF1//WWOX//RSPO1//ARNT//BMX//…
GO:0009913	epidermal cell differentiation	Biological process	16	99	1512	23972	2.56234	0.000452347	0.00275596	3.34453	EPHA2//LATS1//ANXA1//NOTCH1//MED1//PTGS2//SMARCA4//TXNIP//GM5483//IL1A//PPHLN1//MAFF//ROCK1//NCOA3//PRKCH//TRIM16
GO:0032946	positive regulation of mononuclear cell proliferation	Biological process	16	99	1512	23972	2.56234	0.000452347	0.00275596	3.34453	CDKN1A//CD74//PTPRC//TNFRSF13C//IL18//ADK//IFNG//IL12A//IL1B//IL6//PNP//VCAM1//CD24A//CD80//SYK//MYD88
GO:0042278	purine nucleoside metabolic process	Biological process	49	473	1512	23972	1.64243	0.000452879	0.00275596	3.34402	PNP//ADK//GMPS//DNM1//GEM//GNA13//KRAS//RASL2-9//TUBB4A//SRP54A//EIF2S3X//ATL2//RASL11B//ARL1//ATL3//GBP5//EHD2//MAT2A//PANK1//PANK3//TMED2//ARFGAP3//ARAP2//ARFGAP1//AGAP1//TBC1D1//TBC1D9//ALS2//TBC1D24//ECT2//JUN//RANGAP1//ARHGAP15//ABR//GPR65//EPHA2//PIP5K1A//DOCK7//NDEL1//ARHGEF10//IPCEF1//PLCB1//RGS2//RABEP1//RGS12//DEPDC1A//ARHGAP29//ARHGAP11A//STARD8
GO:0007154	cell communication	Biological process	379	5174	1512	23972	1.16136	0.000454509	0.00276202	3.34246	PDK3//IL18//IL1B//MYC//CCL2//CCL3//TNF//MAP2K4//MAP3K7//MAPK13//MAPK9//NRG1//CD74//PTPRC//SYK//ITGA1//DUSP2//DUSP8//DUSP1//DUSP10//DUSP5//USF1//FCGR3//ATP7A//JUN//PMAIP1//CD24A//IRAK2//ADORA2B//ADRB2//MED1//TLR2//CLEC7A//MAPKAPK3//RPS6KA3//HSPD1//MYD88//NOTCH1//SYNJ1//CCNE1//CD44//CSNK2A1//LEF1//USP34//SFRP2//TCF7L2//TLE4//WNT10A//WNT6//RNF146//CSNK1G3//CYLD//RTF1//WWOX//RSPO1//ARNT//BMX//CAMK4//…
GO:0042493	response to drug	Biological process	24	181	1512	23972	2.10225	0.000455574	0.00276462	3.34144	IL1B//MT2//MYC//PDE4B//REST//TLR2//CYBB//FOS//JUN//LCN2//MMP7//MMP9//PNP//RAD54L//SFRP2//TGFBR2//XBP1//SRP54A//MAPK9//MGST1//SLC12A5//USP47//MAT2A//CARD9
GO:0002688	regulation of leukocyte chemotaxis	Biological process	11	54	1512	23972	3.22962	0.000468405	0.00283457	3.32938	CXCL10//CCL2//VEGFA//MPP1//EDN1//CD74//SELL//CCR1//PLA2G7//CCL3//CCL4
GO:0050764	regulation of phagocytosis	Biological process	11	54	1512	23972	3.22962	0.000468405	0.00283457	3.32938	PRTN3//C3//CALR//FCGR3//CLEC7A//ABR//SIRPB1A//ITGAV//ANXA1//CCL2//SYK
GO:0071901	negative regulation of protein serine/threonine kinase activity	Biological process	15	90	1512	23972	2.64242	0.00048164	0.0029106	3.31728	DUSP2//DUSP8//DUSP1//DUSP10//DUSP5//HMGCR//IL1B//PRKCD//RGS2//SFRP2//CDKN1A//LATS1//KAT2B//TNFAIP3//CHORDC1
GO:0002690	positive regulation of leukocyte chemotaxis	Biological process	10	46	1512	23972	3.44663	0.000487373	0.00294116	3.31214	CCL2//VEGFA//EDN1//CD74//SELL//CCR1//PLA2G7//CCL3//CCL4//CXCL10
GO:0051329	interphase of mitotic cell cycle	Biological process	25	193	1512	23972	2.05369	0.000499993	0.00301313	3.30104	CLSPN//ACVR1//CDKN1A//PLK3//PLK2//CDCA5//RPS6KB1//USP37//PHF8//MCMBP//APP//DNAJC2//BIRC5//LATS1//PLCB1//KLF11//DBF4//CDK1//NBN//USP47//PIM1//HSPA2//LMNB1//TOP2A//MYC
GO:0007051	spindle organization	Biological process	12	63	1512	23972	3.0199	0.000502355	0.00301899	3.29899	STMN1//PLK2//NDC80//CCNB1//TPX2//KIF23//PSRC1//KIF11//KIF3B//CLTC//ARHGEF10//SPAG5
GO:0050729	positive regulation of inflammatory response	Biological process	12	63	1512	23972	3.0199	0.000502355	0.00301899	3.29899	C3//FCGR3//IL6//CD24A//TNF//ADORA2B//IL1B//PTGS2//HSPD1//PTGER4//CCL3//TGM2
GO:0006323	DNA packaging	Biological process	16	100	1512	23972	2.53672	0.000507512	0.00304577	3.29455	CENPA//SMARCA4//H2AFY//SET//ASF1A//ASF1B//HIST1H1A//CDCA5//NCAPH//PHF13//PARP10//CDK1//PRM1//TOP2A//SYCP3//CCNB1
GO:0042742	defense response to bacterium	Biological process	22	161	1512	23972	2.16645	0.00050988	0.00305576	3.29253	MMP7//CAMP//CTSG//GBP2//LYZ2//MYD88//TNF//TLR2//GBP3//GBP6//GBP7//CARD9//GBP10//IIGP1//ANXA3//IFNG//IL10//PRG2//SYK//CEBPE//NLRP1A//PLAC8
GO:0010948	negative regulation of cell cycle process	Biological process	13	72	1512	23972	2.86262	0.000511741	0.00306269	3.29095	CLSPN//ATM//MAD2L1//TPR//CENPE//USP47//UBD//LIF//OSM//ESR1//MDM4//DYNC1LI1//MYC
GO:0003006	developmental process involved in reproduction	Biological process	41	378	1512	23972	1.71967	0.000514636	0.00307578	3.2885	VEGFA//ZFX//ESR1//PLEKHA1//PLCB1//CCNB1//ZPBP//ACVR1//PRDM1//CXCR4//RPS6KB1//HSPA2//PRM1//ING2//4632434I11RIK//SMO//BCL2L11//CITED2//SFRP2//NUPR1//WNT10A//TIPARP//SF1//TCF7L2//FKBP4//SYCP3//NIPBL//ITGAV//DACH1//JUNB//LIF//PTGS2//DLD//NCOA3//CD44//NOTCH1//PSAP//PLAUR//AREG//MED1//EAF2
GO:0043124	negative regulation of I-kappaB kinase/NF-kappaB cascade	Biological process	7	24	1512	23972	4.62423	0.0005229	0.00311145	3.28158	FAF1//NFKBIA//NFKBIB//ESR1//TNFAIP3//ZMYND11//NFKBID
GO:0046633	alpha-beta T cell proliferation	Biological process	7	24	1512	23972	4.62423	0.0005229	0.00311145	3.28158	CD24A//CD80//PTPRC//SYK//TNFRSF14//IL18//IRF1
GO:0071347	cellular response to interleukin-1	Biological process	7	24	1512	23972	4.62423	0.0005229	0.00311145	3.28158	EGR1//IL1R1//PLCB1//IRAK2//IL17A//IRF1//CCL2
GO:0046328	regulation of JNK cascade	Biological process	18	120	1512	23972	2.37817	0.000523468	0.00311145	3.28111	SYK//MAP2K4//FGD4//EDN1//IL1B//PAK1//MAP3K7//SFRP2//DUSP10//ZMYND11//IL1A//LMNB1//MYD88//PLCB1//TNF//CARD9//MAPK9//SH3RF1
GO:0006511	ubiquitin-dependent protein catabolic process	Biological process	33	284	1512	23972	1.84225	0.000531236	0.00315331	3.27471	HERC6//HERC4//RNF146//UBE2C//HSP90B1//RNF103//DNAJB9//TRIM13//DNAJC10//TMEM67//FBXL5//N4BP1//DAB2//TRIB1//TRIB2//UBE2D3//MAD2L1//PLK3//USP15//USP34//SIAH2//USP9X//UBD//PSMA4//USP39//USP25//HERPUD1//CYLD//USP47//DTL//UBE2D1//UBA6//USP37
GO:0001660	fever generation	Biological process	5	12	1512	23972	6.60604	0.000540061	0.00317103	3.26756	CCR1//IL1B//PTGS2//TNF//IL1A
GO:0002544	chronic inflammatory response	Biological process	5	12	1512	23972	6.60604	0.000540061	0.00317103	3.26756	TNF//AHCY//TNFAIP3//IL10//ADORA2B
GO:0033145	positive regulation of intracellular steroid hormone receptor signaling pathway	Biological process	5	12	1512	23972	6.60604	0.000540061	0.00317103	3.26756	DDX5//NCOA3//PAK1//MED1//NR3C1
GO:0033160	positive regulation of protein import into nucleus, translocation	Biological process	5	12	1512	23972	6.60604	0.000540061	0.00317103	3.26756	CDK1//HSP90AB1//HSP90AA1//IL6//MED1
GO:0034114	regulation of heterotypic cell-cell adhesion	Biological process	5	12	1512	23972	6.60604	0.000540061	0.00317103	3.26756	TNFAIP3//ALOX15//CD44//IL1B//TNF
GO:0043922	negative regulation by host of viral transcription	Biological process	5	12	1512	23972	6.60604	0.000540061	0.00317103	3.26756	JUN//REST//CCL3//CCL4//TARDBP
GO:0070587	regulation of cell-cell adhesion involved in gastrulation	Biological process	5	12	1512	23972	6.60604	0.000540061	0.00317103	3.26756	TNFAIP3//ALOX15//CD44//IL1B//TNF
GO:0072160	nephron tubule epithelial cell differentiation	Biological process	5	12	1512	23972	6.60604	0.000540061	0.00317103	3.26756	LIF//IFNG//CD24A//PROM1//MTSS1
GO:0000902	cell morphogenesis	Biological process	69	731	1512	23972	1.49653	0.000540908	0.00317172	3.26688	DAB2//HIF1A//HNRNPAB//LEF1//NOTCH1//SNAI1//PLOD3//HEY1//IFNG//IHH//ROCK1//APP//STMN1//CACNA1F//DOCK7//ALS2//PICALM//CDK5R1//NR4A3//NRP1//ABLIM1//CXCR4//EGR2//FOXP1//CSF1R//GNA13//ICAM1//IL6//CCL2//CCL3//VEGFA//SH3KBP1//ARHGAP15//FGD4//SFRP2//MAPK9//NR4A2//NDEL1//ARC//WTIP//CAMSAP1//TTL//SMO//JUN//SEPT2//RFX3//CEP290//RAB3IP//TMEM67//TNFRSF12A//CNTF//SCARF1//ATP7A//PAK1//ITGA1//SSH1//SSH2//SKIL//P…
GO:0002768	immune response-regulating cell surface receptor signaling pathway	Biological process	15	91	1512	23972	2.61338	0.000543625	0.00318336	3.2647	TLR2//CLEC7A//CACNB3//CD247//ITK//PTPRC//SKAP1//TRAT1//FCGR3//BCAR1//CTLA4//SYK//PLEKHA1//ELF1//PRKCH
GO:0060284	regulation of cell development	Biological process	53	527	1512	23972	1.59448	0.000550173	0.00321736	3.2595	HIF1A//NOTCH1//VEGFA//SMO//IFNG//CD24A//LEF1//SNAI1//SFRP2//MAPK9//SIK1//NDEL1//HTR7//LIF//INPP5E//SCARF1//IL15RA//IL1B//INPP5J//SYNJ1//TTL//NRP1//TCF7L2//PIK3R1//PLCB1//CDON//APP//CALR//IRX3//MED1//REST//NBN//PRPF19//BNIP2//ECT2//IL6//TGIF1//TGIF2//TNFRSF12A//CNTF//MYCN//CXCR4//HDAC9//SSH1//SSH2//SKIL//PRKCH//DUSP10//EDN1//CDK5R1//PDLIM5//TACSTD2//RFX3
GO:0044259	multicellular organismal macromolecule metabolic process	Biological process	11	55	1512	23972	3.1709	0.000552565	0.00322701	3.25762	MMP7//MMP8//MMP9//PRTN3//HIF1A//PRKCD//COL3A1//ADORA2B//IL6//IHH//IL18
GO:0046486	glycerolipid metabolic process	Biological process	28	228	1512	23972	1.94704	0.000570299	0.0033185	3.2439	MPPE1//PGAP2//INSIG1//CHKA//APOA2//CHPT1//LDLR//NR1H3//ACSL5//SIK1//DGAT1//GPAT2//AGPAT9//LIPE//ATM//PIK3C2A//PIK3CA//PIK3R1//CSF1R//PIP4K2A//PIP5K1A//INPP5E//SYNJ1//PIK3CD//BPNT1//IPMK//INPP5J//MTMR2
GO:0006417	regulation of translation	Biological process	23	173	1512	23972	2.10782	0.000570522	0.0033185	3.24373	NCBP2//PPP1R15B//GATC//IL6//SERP1//UPF3A//RPS6KB1//PAIP1//EIF4G3//CALR//FXR1//IGFBP5//FMR1//BOLL//TNF//APP//PPP1R15A//RGS2//EIF4E2//IREB2//EIF4E3//EIF2A//LSM14B
GO:0043434	response to peptide hormone stimulus	Biological process	23	173	1512	23972	2.10782	0.000570522	0.0033185	3.24373	BCAR1//PIK3R1//PLCB1//EGR1//EGR2//RPS6KB1//PAK1//KAT2B//USF1//HDAC9//SOCS3//IL1B//PRKCD//STAT3//CACYBP//IRF1//TRIM16//IL18//ATP2A2//SERPINA3G//GATM//SERPINA3F//SERPINA3I
GO:0002700	regulation of production of molecular mediator of immune response	Biological process	12	64	1512	23972	2.97272	0.000583298	0.00338375	3.23411	TNFAIP3//FOXP1//MAP3K7//APOA2//IL10//TNF//PAXIP1//IFNG//PTPRC//IL6//CD74//TLR2
GO:0006338	chromatin remodeling	Biological process	12	64	1512	23972	2.97272	0.000583298	0.00338375	3.23411	NR3C1//BAZ1B//SYCP3//SMARCA4//CHD1//KLF1//MYC//SATB1//SUV39H2//SATB2//BAZ1A//NPM2
GO:1901069	guanosine-containing compound catabolic process	Biological process	44	417	1512	23972	1.6729	0.000589397	0.00341457	3.22959	DNM1//GEM//GNA13//KRAS//RASL2-9//TUBB4A//SRP54A//EIF2S3X//ATL2//RASL11B//ARL1//ATL3//GBP5//EHD2//TMED2//ARFGAP3//ARAP2//ARFGAP1//AGAP1//TBC1D1//TBC1D9//ALS2//TBC1D24//ECT2//JUN//RANGAP1//ARHGAP15//ABR//GPR65//EPHA2//PIP5K1A//DOCK7//NDEL1//ARHGEF10//IPCEF1//PLCB1//RGS2//RABEP1//RGS12//DEPDC1A//ARHGAP29//ARHGAP11A//STARD8//PNP
GO:0032620	interleukin-17 production	Biological process	6	18	1512	23972	5.28483	0.000598569	0.00344931	3.22289	IFNG//IL12A//TLR2//IL18//MYD88//5830411N06RIK
GO:0045616	regulation of keratinocyte differentiation	Biological process	6	18	1512	23972	5.28483	0.000598569	0.00344931	3.22289	NCOA3//NOTCH1//PRKCH//MED1//TRIM16//ROCK1
GO:0045684	positive regulation of epidermis development	Biological process	6	18	1512	23972	5.28483	0.000598569	0.00344931	3.22289	NCOA3//NOTCH1//PRKCH//MED1//TRIM16//TNF
GO:0048525	negative regulation of viral reproduction	Biological process	6	18	1512	23972	5.28483	0.000598569	0.00344931	3.22289	SLPI//TNF//OAS1G//OASL1//OAS3//OAS1A
GO:0051130	positive regulation of cellular component organization	Biological process	51	504	1512	23972	1.60432	0.00060267	0.00346835	3.21992	PAXIP1//VEGFA//HSP90AA1//TMED9//LEF1//NOTCH1//SNAI1//MAPK9//CD24A//HTR7//LIF//INPP5E//SCARF1//NIPBL//PSRC1//FAF1//TNF//ANXA1//LCN2//PMAIP1//BCL2L11//CCNB1//TCF7L2//TNFRSF12A//NDEL1//CD14//CBLL1//EDN1//IL1A//IL1B//CENPE//HNRNPK//PPT1//SGIP1//SYNJ1//CNTF//C3//CALR//FCGR3//CLEC7A//ABR//SIRPB1A//SKIL//GPR65//PAK1//SDC4//ARHGEF10//RTF1//EPHA2//MARCH5//CCL2
GO:0043405	regulation of MAP kinase activity	Biological process	26	207	1512	23972	1.99139	0.000627334	0.00360551	3.2025	CD74//IL1B//PTPRC//SYK//TNF//MAP3K7//ITGA1//DUSP2//DUSP8//DUSP1//DUSP10//DUSP5//MAP2K4//FGD4//CD24A//EDN1//FLT1//KRAS//PRKCD//MST1R//VEGFA//HMGCR//RGS2//PAK1//SFRP2//TRIB1
GO:0016202	regulation of striated muscle tissue development	Biological process	16	102	1512	23972	2.48698	0.000635312	0.00364654	3.19701	SIK1//NOTCH1//PIK3R1//PLCB1//CDON//LEF1//HDAC9//ADRB2//RPS6KB1//TCF7L2//HMGCR//FOXP1//TGFBR2//CDK1//NRG1//CCNB1
GO:0045787	positive regulation of cell cycle	Biological process	17	112	1512	23972	2.40649	0.00064372	0.00368992	3.1913	PIM1//HSPA2//LMNB1//EDN1//IL1A//IL1B//TNF//CENPE//BIRC5//APP//CDK1//RPS6KB1//CCNB1//MED1//BCL2L11//CALR//NR4A3
GO:0034621	cellular macromolecular complex subunit organization	Biological process	50	493	1512	23972	1.60796	0.000644665	0.00369047	3.19067	PRPF19//SNRPC//PSIP1//CALR//CENPA//SMARCA4//H2AFY//SET//ASF1A//ASF1B//HIST1H1A//SYNJ1//BAZ1B//ETF1//HSP90AA1//HSPA4//FKBP4//SEH1L//STMN1//KIF2C//CLASP2//CKAP2//NRG1//SSH1//SSH2//DIAP2//MTSS1//UBE2C//PEX13//SHQ1//CLP1//LATS1//PRKCD//INPP5J//PSRC1//SDHAF1//SYCP3//EIF2A//CCNB1//POMP//PDE4D//AP2B1//CLINT1//FCHO2//PICALM//DACH1//KIF23//SEPT2//TUBB4A
GO:0009266	response to temperature stimulus	Biological process	14	83	1512	23972	2.67425	0.000648607	0.00370536	3.18802	DNAJA1//HSPA4//OSM//CCL2//PSIP1//HSPA1A//P2RX3//ADRB2//PLAC8//IL1A//TFEC//L7RN6//SLC12A5//LXN
GO:0032874	positive regulation of stress-activated MAPK cascade	Biological process	11	56	1512	23972	3.11428	0.000648971	0.00370536	3.18777	IL1A//IL1B//LMNB1//MYD88//PLCB1//TNF//MAP3K7//CARD9//VEGFA//XDH//HMGCR
GO:0042063	gliogenesis	Biological process	22	164	1512	23972	2.12682	0.000657736	0.00375048	3.18195	SMARCA4//VCAN//NOTCH1//NRG1//KCNJ10//TCF7L2//ITGAM//AREG//SYNJ1//EGR2//ARHGEF10//CCL2//CCL3//CNTF//LIF//STAT3//EXOC4//IL1B//PRPF19//MYCN//CXCR4//PRKCH
GO:0002292	T cell differentiation involved in immune response	Biological process	8	32	1512	23972	3.96362	0.000661002	0.00375432	3.1798	IFNG//ATP7A//PTGER4//LEF1//GADD45G//IRF1//IL6//RORC
GO:0002293	alpha-beta T cell differentiation involved in immune response	Biological process	8	32	1512	23972	3.96362	0.000661002	0.00375432	3.1798	IFNG//ATP7A//PTGER4//LEF1//GADD45G//IRF1//IL6//RORC
GO:0006879	cellular iron ion homeostasis	Biological process	8	32	1512	23972	3.96362	0.000661002	0.00375432	3.1798	LCN2//ABCB7//HIF1A//LTF//MYC//TFRC//IREB2//TTC7
GO:0051046	regulation of secretion	Biological process	45	432	1512	23972	1.65151	0.000674627	0.00381832	3.17094	APOA2//IL10//TNF//CD74//EDN1//ANPEP//IFNG//IL1B//PDE3B//RFX3//ADORA2B//NR3C1//HTR7//CNTF//DOC2A//TCF7L2//SERP1//MAPK9//HIF1A//SYK//ABR//NOTCH1//REST//IL6//LIF//OSM//ANXA1//CIDEA//PTGER4//CD14//IL1A//CLEC5A//TLR2//CLEC4E//CCL3//TRIM16//NLRP1A//NRG1//HMGCR//PIM3//PASK//NIACR1//NR1H3//CSF1R//PLCB1
GO:0002687	positive regulation of leukocyte migration	Biological process	12	65	1512	23972	2.92698	0.000674908	0.00381832	3.17076	CXCL10//ICAM1//CCL2//VEGFA//EDN1//CD74//SELL//CCR1//PLA2G7//CCL3//CCL4//TLR2
GO:0051701	interaction with host	Biological process	12	65	1512	23972	2.92698	0.000674908	0.00381832	3.17076	ALB//RIPK1//MST1R//VCAM1//ZBP1//ETF1//TAP1//MMP9//ICAM1//TLR2//BCL2L11//ITGAV
GO:0006152	purine nucleoside catabolic process	Biological process	44	420	1512	23972	1.66095	0.000683979	0.0038596	3.16496	PNP//DNM1//GEM//GNA13//KRAS//RASL2-9//TUBB4A//SRP54A//EIF2S3X//ATL2//RASL11B//ARL1//ATL3//GBP5//EHD2//TMED2//ARFGAP3//ARAP2//ARFGAP1//AGAP1//TBC1D1//TBC1D9//ALS2//TBC1D24//ECT2//JUN//RANGAP1//ARHGAP15//ABR//GPR65//EPHA2//PIP5K1A//DOCK7//NDEL1//ARHGEF10//IPCEF1//PLCB1//RGS2//RABEP1//RGS12//DEPDC1A//ARHGAP29//ARHGAP11A//STARD8
GO:0046130	purine ribonucleoside catabolic process	Biological process	44	420	1512	23972	1.66095	0.000683979	0.0038596	3.16496	PNP//DNM1//GEM//GNA13//KRAS//RASL2-9//TUBB4A//SRP54A//EIF2S3X//ATL2//RASL11B//ARL1//ATL3//GBP5//EHD2//TMED2//ARFGAP3//ARAP2//ARFGAP1//AGAP1//TBC1D1//TBC1D9//ALS2//TBC1D24//ECT2//JUN//RANGAP1//ARHGAP15//ABR//GPR65//EPHA2//PIP5K1A//DOCK7//NDEL1//ARHGEF10//IPCEF1//PLCB1//RGS2//RABEP1//RGS12//DEPDC1A//ARHGAP29//ARHGAP11A//STARD8
GO:0043516	regulation of DNA damage response, signal transduction by p53 class mediator	Biological process	7	25	1512	23972	4.43926	0.000686997	0.00386158	3.16304	ATM//DDX5//PMAIP1//CD44//CD74//SNAI1//SETD8
GO:0046460	neutral lipid biosynthetic process	Biological process	7	25	1512	23972	4.43926	0.000686997	0.00386158	3.16304	LDLR//NR1H3//ACSL5//SIK1//DGAT1//GPAT2//AGPAT9
GO:0046463	acylglycerol biosynthetic process	Biological process	7	25	1512	23972	4.43926	0.000686997	0.00386158	3.16304	LDLR//NR1H3//ACSL5//SIK1//DGAT1//GPAT2//AGPAT9
GO:0050810	regulation of steroid biosynthetic process	Biological process	10	48	1512	23972	3.30302	0.000697121	0.00391343	3.15669	ADORA2B//IL1A//INSIG1//SNAI1//NR3C1//REST//IFNG//TNF//SF1//IGFBP7
GO:0006281	DNA repair	Biological process	36	324	1512	23972	1.76161	0.000706567	0.00395802	3.15085	MSH3//RAD51//RAD54L//FAN1//WRN//POLH//USP47//CCNO//NEIL3//DNA2//BAZ1B//NBN//CDCA5//DCLRE1C//ASCC3//PPP4R2//DTL//PNP//ATM//CRY1//UHRF1//RAD51AP1//SSRP1//TREX1//ATRX//GTF2H2//PRPF19//PAXIP1//UBE2D3//ASF1A//NDNL2//UBE2T//SFPQ//POLQ//HSPA1A//CLSPN
GO:0051054	positive regulation of DNA metabolic process	Biological process	16	103	1512	23972	2.46283	0.000708904	0.00395802	3.14941	PNP//AREG//CACYBP//CALR//CDK1//IL6//JUN//MAP2K4//DNA2//NPM2//PAXIP1//IFNG//PTPRC//RAD51//MYC//ANXA3
GO:0070665	positive regulation of leukocyte proliferation	Biological process	16	103	1512	23972	2.46283	0.000708904	0.00395802	3.14941	CDKN1A//CD74//PTPRC//TNFRSF13C//IL18//ADK//IFNG//IL12A//IL1B//IL6//PNP//VCAM1//CD24A//CD80//SYK//MYD88
GO:0000060	protein import into nucleus, translocation	Biological process	9	40	1512	23972	3.56726	0.00070962	0.00395802	3.14897	CDKN1A//CDK1//HSP90AB1//HSP90AA1//IL6//MED1//IFNG//NFKBIA//TNF
GO:0000070	mitotic sister chromatid segregation	Biological process	9	40	1512	23972	3.56726	0.00070962	0.00395802	3.14897	CDCA5//NIPBL//NCAPH//PHF13//PSRC1//SEH1L//CCNB1//SPAG5//MAD2L1
GO:0007179	transforming growth factor beta receptor signaling pathway	Biological process	17	113	1512	23972	2.38519	0.000714014	0.00397742	3.14629	ING2//CAV2//NR3C1//HSPA5//SKIL//STRAP//SKOR1//ACVR1//COL3A1//FOS//JUN//CITED2//CCL2//TGFBR2//USP9X//MAP3K7//LTBP4
GO:0002429	immune response-activating cell surface receptor signaling pathway	Biological process	14	84	1512	23972	2.64242	0.000733904	0.00408299	3.13436	TLR2//CLEC7A//CACNB3//CD247//ITK//PTPRC//SKAP1//TRAT1//BCAR1//CTLA4//SYK//PLEKHA1//ELF1//PRKCH
GO:0070304	positive regulation of stress-activated protein kinase signaling cascade	Biological process	11	57	1512	23972	3.05964	0.00075897	0.00421704	3.11978	HMGCR//IL1A//IL1B//CARD9//LMNB1//MYD88//PLCB1//TNF//MAP3K7//VEGFA//XDH
GO:0007259	JAK-STAT cascade	Biological process	15	94	1512	23972	2.52997	0.000771958	0.00428373	3.11241	LIF//OSM//IFNG//IRF1//IL22RA2//CNTF//CSF1R//IL6//IL12A//NOTCH1//STAT3//SOCS3//IL15RA//IL23R
GO:1901068	guanosine-containing compound metabolic process	Biological process	45	436	1512	23972	1.63636	0.000817378	0.00451386	3.08758	GMPS//PNP//DNM1//GEM//GNA13//KRAS//RASL2-9//TUBB4A//SRP54A//EIF2S3X//ATL2//RASL11B//ARL1//ATL3//GBP5//EHD2//TMED2//ARFGAP3//ARAP2//ARFGAP1//AGAP1//TBC1D1//TBC1D9//ALS2//TBC1D24//ECT2//JUN//RANGAP1//ARHGAP15//ABR//GPR65//EPHA2//PIP5K1A//DOCK7//NDEL1//ARHGEF10//IPCEF1//PLCB1//RGS2//RABEP1//RGS12//DEPDC1A//ARHGAP29//ARHGAP11A//STARD8
GO:0006898	receptor-mediated endocytosis	Biological process	21	156	1512	23972	2.13426	0.000823624	0.00451386	3.08427	GTF2H2//RSPO1//VEGFA//DNM1//CLTC//CXCR1//PICALM//HNRNPK//PPT1//SGIP1//SYNJ1//FCHO2//ADRB2//DAB2//LDLR//MSR1//TGFBR2//TFRC//CXCL16//TMPRSS4//SCARF1
GO:0002287	alpha-beta T cell activation involved in immune response	Biological process	8	33	1512	23972	3.84351	0.000824768	0.00451386	3.08367	IFNG//ATP7A//PTGER4//LEF1//GADD45G//IRF1//IL6//RORC
GO:0002711	positive regulation of T cell mediated immunity	Biological process	8	33	1512	23972	3.84351	0.000824768	0.00451386	3.08367	IL12A//PNP//PTPRC//TAP1//MAP3K7//CD24A//HSPD1//PVR
GO:0048524	positive regulation of viral reproduction	Biological process	8	33	1512	23972	3.84351	0.000824768	0.00451386	3.08367	JUN//REST//CCL3//CCL4//TARDBP//LEF1//SMARCA4//TOP2A
GO:0097191	extrinsic apoptotic signaling pathway	Biological process	8	33	1512	23972	3.84351	0.000824768	0.00451386	3.08367	RIPK1//SIAH2//SH3RF1//ZMYND11//TNFRSF12A//CYLD//MCL1//TNF
GO:0045833	negative regulation of lipid metabolic process	Biological process	10	49	1512	23972	3.23561	0.000827013	0.00451386	3.08249	SIK1//INSIG1//SNAI1//REST//APOA2//CIDEA//IL1B//PDE3B//TNF//NIACR1
GO:0046889	positive regulation of lipid biosynthetic process	Biological process	10	49	1512	23972	3.23561	0.000827013	0.00451386	3.08249	LDLR//NR1H3//ACSL5//ADORA2B//IL1A//ANXA1//MAPK9//IFNG//TNF//PRKCD
GO:0051341	regulation of oxidoreductase activity	Biological process	10	49	1512	23972	3.23561	0.000827013	0.00451386	3.08249	ESR1//KRAS//ARG2//ATP7A//HP//TMLHE//IFNG//IL1B//TNF//EDN1
GO:0010742	macrophage derived foam cell differentiation	Biological process	6	19	1512	23972	5.00668	0.000828402	0.00451386	3.08176	PRKCH//MSR1//MAPK9//ITGAV//NFKBIA//SOAT1
GO:0033158	regulation of protein import into nucleus, translocation	Biological process	6	19	1512	23972	5.00668	0.000828402	0.00451386	3.08176	CDK1//HSP90AB1//HSP90AA1//IL6//MED1//CDKN1A
GO:0050996	positive regulation of lipid catabolic process	Biological process	6	19	1512	23972	5.00668	0.000828402	0.00451386	3.08176	FABP1//ABCD2//ACSL5//PRKCD//APOA2//IL1B
GO:0051303	establishment of chromosome localization	Biological process	6	19	1512	23972	5.00668	0.000828402	0.00451386	3.08176	PSRC1//CDCA5//SEH1L//CCNB1//BIRC5//NDE1
GO:0090077	foam cell differentiation	Biological process	6	19	1512	23972	5.00668	0.000828402	0.00451386	3.08176	SOAT1//PRKCH//MSR1//MAPK9//ITGAV//NFKBIA
GO:0046039	GTP metabolic process	Biological process	44	424	1512	23972	1.64528	0.000830936	0.00451386	3.08043	PNP//DNM1//GEM//GNA13//KRAS//RASL2-9//TUBB4A//SRP54A//EIF2S3X//ATL2//RASL11B//ARL1//ATL3//GBP5//EHD2//TMED2//ARFGAP3//ARAP2//ARFGAP1//AGAP1//TBC1D1//TBC1D9//ALS2//TBC1D24//ECT2//JUN//RANGAP1//ARHGAP15//ABR//GPR65//EPHA2//PIP5K1A//DOCK7//NDEL1//ARHGEF10//IPCEF1//PLCB1//RGS2//RABEP1//RGS12//DEPDC1A//ARHGAP29//ARHGAP11A//STARD8
GO:0070586	cell-cell adhesion involved in gastrulation	Biological process	5	13	1512	23972	6.09788	0.000832129	0.00451386	3.07981	TNFAIP3//ALOX15//CD44//IL1B//TNF
GO:0090307	spindle assembly involved in mitosis	Biological process	5	13	1512	23972	6.09788	0.000832129	0.00451386	3.07981	KIF23//KIF11//KIF3B//CLTC//ARHGEF10
GO:2001237	negative regulation of extrinsic apoptotic signaling pathway	Biological process	5	13	1512	23972	6.09788	0.000832129	0.00451386	3.07981	MCL1//RIPK1//SIAH2//SH3RF1//ZMYND11
GO:0071822	protein complex subunit organization	Biological process	70	756	1512	23972	1.46801	0.000834751	0.00452244	3.07844	CALR//SYNJ1//ETF1//CDK1//H2-DMA//CD74//MDM4//ZFP148//NUPR1//CCNB1//HSP90AA1//HSPA4//FKBP4//STMN1//KIF2C//CLASP2//CKAP2//NRG1//DIAP2//MTSS1//UBE2C//PEX13//LATS1//PRKCD//INPP5J//PSRC1//LMO4//FAF1//TNF//VEGFA//PMAIP1//BCL2L11//PTGER4//CD24A//SDHAF1//ECT2//RAD51//TGM2//ATL2//ST13//ALS2//ATL3//P2RX3//KCNRG//NPM2//KCTD10//POMP//PDE4D//AP2B1//CLINT1//FCHO2//PICALM//HMGCR//MTMR2//KIF23//SEPT2//TUBB4A//CA…
GO:0042454	ribonucleoside catabolic process	Biological process	44	425	1512	23972	1.64141	0.00087178	0.00471717	3.05959	PNP//DNM1//GEM//GNA13//KRAS//RASL2-9//TUBB4A//SRP54A//EIF2S3X//ATL2//RASL11B//ARL1//ATL3//GBP5//EHD2//TMED2//ARFGAP3//ARAP2//ARFGAP1//AGAP1//TBC1D1//TBC1D9//ALS2//TBC1D24//ECT2//JUN//RANGAP1//ARHGAP15//ABR//GPR65//EPHA2//PIP5K1A//DOCK7//NDEL1//ARHGEF10//IPCEF1//PLCB1//RGS2//RABEP1//RGS12//DEPDC1A//ARHGAP29//ARHGAP11A//STARD8
GO:0046488	phosphatidylinositol metabolic process	Biological process	16	105	1512	23972	2.41592	0.000878072	0.0047453	3.05647	MPPE1//PGAP2//ATM//PIK3C2A//PIK3CA//PIK3R1//PIK3CD//PIP4K2A//PIP5K1A//BPNT1//INPP5E//IPMK//SYNJ1//INPP5J//MTMR2//CSF1R
GO:0007517	muscle organ development	Biological process	35	316	1512	23972	1.75604	0.00087952	0.00474722	3.05575	HEY1//MED1//SKIL//FOXP1//CDON//PAK1//ALS2//CHAT//SIK1//NOTCH1//EMD//NUPR1//PIK3R1//PLCB1//LEF1//HDAC9//ADRB2//RPS6KB1//IL6//TCF7L2//HMGCR//CNTF//LIF//SERP1//CAV2//APP//EGLN1//LY6E//TGFBR2//CDK1//NRG1//CCNB1//DDX5//FXR1//MTSS1
GO:0001782	B cell homeostasis	Biological process	7	26	1512	23972	4.26852	0.000889345	0.00478243	3.05093	HIF1A//TNFAIP3//CD44//CD74//BCL2L11//PIK3CD//TNFRSF13C
GO:0010660	regulation of muscle cell apoptotic process	Biological process	7	26	1512	23972	4.26852	0.000889345	0.00478243	3.05093	HMGCR//SFRP2//NRG1//RBM10//EDN1//IFNG//IL12A
GO:0046782	regulation of viral transcription	Biological process	7	26	1512	23972	4.26852	0.000889345	0.00478243	3.05093	JUN//REST//CCL3//CCL4//TARDBP//LEF1//SMARCA4
GO:0048545	response to steroid hormone stimulus	Biological process	25	201	1512	23972	1.97195	0.000910902	0.0048923	3.04053	AREG//ESR1//FOSL2//STAT3//PRDM2//NR1H3//NR4A1//LEF1//NR4A3//NR4A2//RORC//NR2C2//NR3C1//CD24A//CITED2//IL10//IL6//PIK3R1//TNF//HTR7//MED1//ANXA1//REST//IDH1//SPP1
GO:0006184	GTP catabolic process	Biological process	43	414	1512	23972	1.64672	0.000929345	0.00498519	3.03182	TMED2//ARFGAP3//ARAP2//ARFGAP1//AGAP1//TBC1D1//TBC1D9//ALS2//TBC1D24//ECT2//JUN//RANGAP1//ARHGAP15//ABR//GPR65//EPHA2//PIP5K1A//DOCK7//NDEL1//ARHGEF10//IPCEF1//PLCB1//RGS2//RABEP1//RGS12//DEPDC1A//ARHGAP29//ARHGAP11A//STARD8//DNM1//GEM//GNA13//KRAS//RASL2-9//TUBB4A//SRP54A//EIF2S3X//ATL2//RASL11B//ARL1//ATL3//GBP5//EHD2
GO:0009164	nucleoside catabolic process	Biological process	44	427	1512	23972	1.63372	0.000958827	0.005137	3.01826	PNP//DNM1//GEM//GNA13//KRAS//RASL2-9//TUBB4A//SRP54A//EIF2S3X//ATL2//RASL11B//ARL1//ATL3//GBP5//EHD2//TMED2//ARFGAP3//ARAP2//ARFGAP1//AGAP1//TBC1D1//TBC1D9//ALS2//TBC1D24//ECT2//JUN//RANGAP1//ARHGAP15//ABR//GPR65//EPHA2//PIP5K1A//DOCK7//NDEL1//ARHGEF10//IPCEF1//PLCB1//RGS2//RABEP1//RGS12//DEPDC1A//ARHGAP29//ARHGAP11A//STARD8
GO:0031331	positive regulation of cellular catabolic process	Biological process	15	96	1512	23972	2.47727	0.000965615	0.00516699	3.0152	TRIM13//FABP1//ABCD2//ACSL5//DAB2//TRIB1//TRIB2//ARHGEF10//IPCEF1//IFNG//IL1B//TNF//ZFP36//PRKCD//PLK3
GO:0007507	heart development	Biological process	39	366	1512	23972	1.68941	0.000974074	0.00520319	3.01141	HIF1A//IHH//CITED2//TMED2//SMO//VEGFA//BAZ1B//PBRM1//NIPBL//ACVR1//ATF2//JUN//SFRP2//NRG1//NOTCH1//HEY1//MED1//LMO4//SOX18//CACYBP//SIK1//FOXP1//EGLN1//LY6E//TGFBR2//CDK1//CCNB1//SMARCA4//REST//VCAM1//ATM//COL3A1//VCAN//EDN1//ID3//NRP1//HDAC9//JMJD6//ECE1
GO:0002695	negative regulation of leukocyte activation	Biological process	16	106	1512	23972	2.39313	0.000974775	0.00520319	3.0111	IL10//ATM//PRDM1//CTLA4//CD24A//IHH//NFKBID//H2-AA//NR1H3//ABR//CD74//IRF1//TNFRSF14//PAG1//TIGIT//TNFAIP3
GO:0044255	cellular lipid metabolic process	Biological process	63	670	1512	23972	1.4908	0.00101596	0.00541046	2.99312	ABCD2//ACOT2//EDN1//CD74//PTGS2//PTGES3//PEX13//ACSL5//MPPE1//PGAP2//APOA2//LYPLA1//ACADSB//NR1H3//SCD3//PTPLB//ACLY//INSIG1//CHKA//CHPT1//PSAP//SAMD8//SGMS2//ACER3//CREM//ALOX15//HMGCR//MVD//HMGCS1//AOAH//PIP5K1A//GPAT2//AGPAT9//DLD//CYP4V3//LDLR//SIK1//SYK//RNPEP//DGAT1//LIPE//B4GALT6//B3GNT5//ANXA1//MAPK9//FABP1//SOAT1//PLA2G7//ATM//PIK3C2A//PIK3CA//PIK3R1//CSF1R//PIP4K2A//INPP5E//SYNJ1//PPAPD…
GO:0032989	cellular component morphogenesis	Biological process	72	788	1512	23972	1.44863	0.0010161	0.00541046	2.99307	ECT2//MED1//SMARCA4//VPREB1//VPREB2//NRG1//SSH1//DAB2//ZPBP//HIF1A//HNRNPAB//LEF1//NOTCH1//SNAI1//PLOD3//HEY1//IFNG//IHH//ROCK1//APP//STMN1//CACNA1F//DOCK7//ALS2//PICALM//CDK5R1//NR4A3//NRP1//ABLIM1//CXCR4//EGR2//FOXP1//CSF1R//GNA13//ICAM1//IL6//CCL2//CCL3//VEGFA//SH3KBP1//ARHGAP15//FGD4//SFRP2//MAPK9//NR4A2//NDEL1//ARC//WTIP//CAMSAP1//TTL//SMO//JUN//SEPT2//RFX3//CEP290//RAB3IP//TMEM67//TNFRSF12A…
GO:0097006	regulation of plasma lipoprotein particle levels	Biological process	9	42	1512	23972	3.39739	0.00103277	0.00549103	2.986	APOA2//LRPAP1//HNRNPK//MPO//PLA2G7//DGAT1//SOAT1//MSR1//LDLR
GO:0030811	regulation of nucleotide catabolic process	Biological process	34	307	1512	23972	1.75587	0.00103502	0.00549103	2.98505	TMED2//ARFGAP3//ARAP2//ARFGAP1//AGAP1//TBC1D1//TBC1D9//ALS2//TBC1D24//ECT2//JUN//MYL4//DNAJB6//DNAJC10//ZC3HAV1//AHSA2//RANGAP1//ARHGAP15//ABR//GPR65//EPHA2//PIP5K1A//DOCK7//NDEL1//ARHGEF10//IPCEF1//PLCB1//RGS2//RABEP1//RGS12//DEPDC1A//ARHGAP29//ARHGAP11A//STARD8
GO:0033121	regulation of purine nucleotide catabolic process	Biological process	34	307	1512	23972	1.75587	0.00103502	0.00549103	2.98505	TMED2//ARFGAP3//ARAP2//ARFGAP1//AGAP1//TBC1D1//TBC1D9//ALS2//TBC1D24//ECT2//JUN//MYL4//DNAJB6//DNAJC10//ZC3HAV1//AHSA2//RANGAP1//ARHGAP15//ABR//GPR65//EPHA2//PIP5K1A//DOCK7//NDEL1//ARHGEF10//IPCEF1//PLCB1//RGS2//RABEP1//RGS12//DEPDC1A//ARHGAP29//ARHGAP11A//STARD8
GO:0007155	cell adhesion	Biological process	73	802	1512	23972	1.44312	0.00104311	0.00552721	2.98167	MYCN//CD24A//VCAM1//AMIGO2//AMICA1//CASK//PIK3R1//TNFRSF12A//PTPRC//CDH17//DSG2//CDK5R1//ICAM1//ITGAM//ROCK1//SYK//BCL2L11//COL3A1//ITGAV//ITGB2L//COL5A3//PDE3B//CBLL1//RND1//SPP1//ABI3BP//NOTCH1//PVR//CLEC7A//CDON//EFR3A//GM5483//LEF1//FAF1//IL18//CYTH1//CYTIP//EPHA2//TNFAIP3//ALOX15//CD44//IL1B//TNF//IFNG//IL12A//TGM2//VEGFA//NRG1//PIP5K1A//SDC4//DNAJB6//BLOC1S4//IHH//PRKCD//TACSTD2//APP//BMX//…
GO:0016064	immunoglobulin mediated immune response	Biological process	15	97	1512	23972	2.45173	0.00107689	0.00569234	2.96783	FCGR3//C3//PTPRC//TNF//C4B//C1RA//C1RL//NBN//PAXIP1//HSPD1//IFNG//H2-DMA//CD74//MYD88//PRKCD
GO:0045834	positive regulation of lipid metabolic process	Biological process	15	97	1512	23972	2.45173	0.00107689	0.00569234	2.96783	LDLR//NR1H3//ACSL5//APOA2//ADORA2B//IL1A//ANXA1//MAPK9//FABP1//ABCD2//FLT1//IL1B//IFNG//TNF//PRKCD
GO:0034105	positive regulation of tissue remodeling	Biological process	6	20	1512	23972	4.75635	0.00112071	0.00590239	2.95051	CAR2//SPP1//SYK//TFRC//PPARGC1B//IL18
GO:0042554	superoxide anion generation	Biological process	6	20	1512	23972	4.75635	0.00112071	0.00590239	2.95051	SYK//IL18//PRKCD//CYBB//EDN1//NCF2
GO:0050000	chromosome localization	Biological process	6	20	1512	23972	4.75635	0.00112071	0.00590239	2.95051	PSRC1//CDCA5//SEH1L//CCNB1//BIRC5//NDE1
GO:0019725	cellular homeostasis	Biological process	66	712	1512	23972	1.46966	0.00112581	0.00592208	2.94854	PDIA4//DLD//PDIA3//IL6//P4HB//TXNL1//TXN2//DNAJC10//MAGT1//PDIA6//PDIA5//GLRX//TXNDC11//ATP2A2//CCR1//ITGAV//CCL2//CCL3//NUCB2//CACNA1F//HERPUD1//STIM2//MT1//APP//ATP7A//ABCB7//HIF1A//LTF//MYC//TFRC//IREB2//TTC7//MT2//PPT1//CD24A//EDN1//GNA13//CXCL1//IL1B//CXCL2//PMAIP1//LCN2//P2RX3//KCNJ10//ARHGEF10//SLC4A11//TCF7L2//IFNG//CAR2//EGR2//MAL//ZFP191//CXCR4//SLC9A3R2//PTPRC//SLC12A5//TGM2//JUN//CNTF…
GO:0071844	cellular component assembly at cellular level	Biological process	81	911	1512	23972	1.40968	0.00112771	0.00592489	2.9478	PRPF19//SNRPC//PSIP1//ZPBP//CALR//CENPA//SMARCA4//H2AFY//SET//ASF1A//ASF1B//HIST1H1A//LCP1//HSP90AA1//HSPA4//FKBP4//SYCP3//NRG1//DIAP2//MTSS1//EPHA2//SSH1//SSH2//PARP10//UBE2C//SYNJ1//PEX13//SHQ1//FGD4//CLP1//IHH//LATS1//PRKCD//STMN1//INPP5J//PSRC1//HSP90B1//ROCK1//SDHAF1//EIF2A//SEPT2//RFX3//CEP290//RAB3IP//TMEM67//POMP//PDE4D//FOXP1//ARHGAP26//ITGAV//PIP5K1A//ATP7A//AP2B1//CLINT1//FCHO2//PICALM…
GO:0009896	positive regulation of catabolic process	Biological process	18	128	1512	23972	2.22954	0.00113449	0.00595334	2.9452	TRIM13//FABP1//ABCD2//ACSL5//DAB2//TRIB1//TRIB2//ARHGEF10//IPCEF1//IER3//TNFAIP3//APOA2//IL1B//IFNG//TNF//ZFP36//PRKCD//PLK3
GO:0030858	positive regulation of epithelial cell differentiation	Biological process	7	27	1512	23972	4.11043	0.00113586	0.00595335	2.94467	NOTCH1//NCOA3//PRKCH//MED1//TRIM16//CD24A//PROM1
GO:0031109	microtubule polymerization or depolymerization	Biological process	10	51	1512	23972	3.10872	0.00114658	0.00600229	2.94059	STMN1//KIF2C//CLASP2//CKAP2//SKA1//SKA3//FKBP4//INPP5J//PSRC1//CCNB1
GO:0006869	lipid transport	Biological process	23	182	1512	23972	2.00359	0.00115355	0.00603151	2.93796	ACSL5//NFKBIA//NR1H3//PLIN2//FABP1//ATP10A//LDLR//ATP11A//APOA2//MSR1//NPC2//IL1B//MAPK9//ITGAV//SOAT1//GLTP//ANXA1//HNRNPK//SYK//PRKCD//OSBP//OSBPL9//STARD4
GO:0006413	translational initiation	Biological process	14	88	1512	23972	2.52231	0.00117607	0.00613448	2.92957	NCBP2//PPP1R15B//FMR1//RPS6KB1//BOLL//TNF//EIF2S3X//EIF4E2//EIF3C//EIF4E3//EIF4B//EIF2A//EIF4G3//GM2016
GO:0035335	peptidyl-tyrosine dephosphorylation	Biological process	14	88	1512	23972	2.52231	0.00117607	0.00613448	2.92957	DUSP2//DUSP8//PTP4A1//DUSP1//PTPN4//PTPRC//PTPN9//DUSP10//DUSP11//MTMR2//MTMR4//SSH1//SSH2//DUSP5
GO:2000027	regulation of organ morphogenesis	Biological process	19	139	1512	23972	2.16716	0.00118564	0.00617697	2.92605	NOTCH1//IFNG//EDN1//WNT10A//SFRP2//CNTF//FOXP1//ESR1//TNF//WNT6//LIF//MYC//VEGFA//SMO//TACSTD2//DAB2//MLLT3//MED1//TNFAIP3
GO:0042692	muscle cell differentiation	Biological process	32	286	1512	23972	1.77393	0.00120878	0.00629	2.91765	CDON//PAK1//ALS2//CHAT//SIK1//NOTCH1//SMARCA4//EMD//NUPR1//SMO//FOXP1//PIK3R1//PLCB1//TCF7L2//SDC1//VEGFA//CAV2//HDAC9//LEF1//APP//ACVR1//BNIP2//IGFBP5//KRAS//PTBP1//EPC1//NRG1//CACYBP//EDN1//PBRM1//HEY1//DDX5
GO:0006901	vesicle coating	Biological process	5	14	1512	23972	5.66232	0.00122747	0.00634168	2.91099	TMED9//AP2B1//CLINT1//FCHO2//PICALM
GO:0007094	mitotic cell cycle spindle assembly checkpoint	Biological process	5	14	1512	23972	5.66232	0.00122747	0.00634168	2.91099	MAD2L1//DYNC1LI1//ATM//TPR//CENPE
GO:0030889	negative regulation of B cell proliferation	Biological process	5	14	1512	23972	5.66232	0.00122747	0.00634168	2.91099	ATM//PRDM1//CTLA4//CD24A//IL10
GO:0032897	negative regulation of viral transcription	Biological process	5	14	1512	23972	5.66232	0.00122747	0.00634168	2.91099	JUN//REST//CCL3//CCL4//TARDBP
GO:0045780	positive regulation of bone resorption	Biological process	5	14	1512	23972	5.66232	0.00122747	0.00634168	2.91099	CAR2//SPP1//SYK//TFRC//PPARGC1B
GO:0046852	positive regulation of bone remodeling	Biological process	5	14	1512	23972	5.66232	0.00122747	0.00634168	2.91099	CAR2//SPP1//SYK//TFRC//PPARGC1B
GO:0006644	phospholipid metabolic process	Biological process	27	228	1512	23972	1.87751	0.00122935	0.00634384	2.91033	MPPE1//PGAP2//CHKA//APOA2//CHPT1//SAMD8//SGMS2//PIP5K1A//GPAT2//AGPAT9//ACSL5//LDLR//MVD//ATM//PIK3C2A//PIK3CA//PIK3R1//CSF1R//PIP4K2A//INPP5E//SYNJ1//PIK3CD//BPNT1//IPMK//INPP5J//MTMR2//PRKCD
GO:0031110	regulation of microtubule polymerization or depolymerization	Biological process	9	43	1512	23972	3.31838	0.00123403	0.00636045	2.90867	CLASP2//CKAP2//FKBP4//STMN1//INPP5J//PSRC1//CCNB1//SKA1//SKA3
GO:0032611	interleukin-1 beta production	Biological process	8	35	1512	23972	3.62389	0.00124946	0.00643233	2.90328	TNFAIP3//MEFV//HSPB1//IFNG//CCL3//TRIM16//NLRP1A//IL1B
GO:0006461	protein complex assembly	Biological process	66	716	1512	23972	1.46145	0.00129619	0.006665	2.88733	CALR//HSP90AA1//HSPA4//FKBP4//NRG1//DIAP2//MTSS1//UBE2C//SYNJ1//PEX13//LATS1//PRKCD//STMN1//INPP5J//PSRC1//LMO4//FAF1//TNF//VEGFA//PMAIP1//BCL2L11//PTGER4//CD24A//SDHAF1//ECT2//RAD51//TGM2//ATL2//ST13//ALS2//ATL3//P2RX3//KCNRG//NPM2//KCTD10//POMP//PDE4D//AP2B1//CLINT1//FCHO2//PICALM//HMGCR//MTMR2//KIF23//SEPT2//TUBB4A//CAV2//RRM2//OAS1G//KCNJ10//BIRC3//CNTF//RIPK1//CENPA//PAXIP1//LCN2//SKIL//MGST…
GO:0051052	regulation of DNA metabolic process	Biological process	24	195	1512	23972	1.95132	0.00132008	0.00677523	2.8794	ID3//ESCO2//ESCO1//PDS5A//PPP4R2//MYC//PIK3CA//PNP//AREG//CACYBP//CALR//CDK1//IL6//JUN//MAP2K4//DNA2//NPM2//PAXIP1//MSH3//IFNG//PTPRC//ANXA3//RAD51//CDKN1A
GO:0045017	glycerolipid biosynthetic process	Biological process	16	109	1512	23972	2.32727	0.00132074	0.00677523	2.87918	MPPE1//PGAP2//CHKA//APOA2//CHPT1//LDLR//NR1H3//ACSL5//SIK1//DGAT1//GPAT2//AGPAT9//ATM//PIK3C2A//PIK3CA//PIK3R1
GO:0019724	B cell mediated immunity	Biological process	15	99	1512	23972	2.4022	0.00133208	0.00681448	2.87547	FCGR3//C3//HSPD1//PTPRC//TNF//C4B//C1RA//C1RL//H2-DMA//CD74//MYD88//PRKCD//NBN//PAXIP1//IFNG
GO:0050728	negative regulation of inflammatory response	Biological process	12	70	1512	23972	2.71791	0.0013331	0.00681448	2.87514	ANXA1//TNFAIP3//IL10//DUSP10//ADRB2//IER3//PTGER4//NR1H3//ZFP36//AOAH//MEFV//ABR
GO:0072331	signal transduction by p53 class mediator	Biological process	12	70	1512	23972	2.71791	0.0013331	0.00681448	2.87514	CDKN1A//PAXIP1//IFI204//NUPR1//SETD8//ATM//DDX5//PMAIP1//CD44//CD74//SNAI1//SIK1
GO:0045926	negative regulation of growth	Biological process	23	184	1512	23972	1.98181	0.00133712	0.00682699	2.87383	CDKN1A//DAB2//PPT1//SFRP2//SMARCA4//DNAJC2//SERTAD1//RRAD//PSRC1//EAF2//NRP1//CAMP//CTSG//IFNG//IL10//MPO//MYD88//TNF//TLR2//ADRB2//PLAC8//TCF7L2//HIF1A
GO:0002260	lymphocyte homeostasis	Biological process	10	52	1512	23972	3.04894	0.00134055	0.0068285	2.87272	BCL2L11//PIK3CD//TNFRSF13C//HIF1A//TNFAIP3//CD44//CD74//CD24A//PMAIP1//SKIL
GO:0002831	regulation of response to biotic stimulus	Biological process	10	52	1512	23972	3.04894	0.00134055	0.0068285	2.87272	IL23R//CD24A//HSPD1//IL12A//PVR//PRDM1//TRIB1//GBP4//ZC3HAV1//TNFAIP3
GO:0070271	protein complex biogenesis	Biological process	66	717	1512	23972	1.45941	0.0013422	0.00682886	2.87218	CALR//CDK1//H2-DMA//CD74//MDM4//ZFP148//NUPR1//CCNB1//HSP90AA1//HSPA4//FKBP4//NRG1//DIAP2//MTSS1//UBE2C//SYNJ1//PEX13//LATS1//PRKCD//STMN1//INPP5J//PSRC1//LMO4//FAF1//TNF//VEGFA//PMAIP1//BCL2L11//PTGER4//CD24A//SDHAF1//ECT2//RAD51//TGM2//ATL2//ST13//ALS2//ATL3//P2RX3//KCNRG//NPM2//KCTD10//POMP//PDE4D//AP2B1//CLINT1//FCHO2//PICALM//HMGCR//MTMR2//KIF23//SEPT2//TUBB4A//CAV2//RRM2//OAS1G//KCNJ10//BIR…
GO:0042221	response to chemical stimulus	Biological process	246	3266	1512	23972	1.19418	0.00136575	0.00694055	2.86463	PLK3//USF1//CD24A//IRAK2//PTPRC//CD74//NR4A2//MED1//HSPD1//CD14//IL10//CXCL2//TNFAIP3//MYD88//TLR2//CLEC7A//FLT1//CCL2//CCL3//VEGFA//CXCL10//HSPH1//HSPB1//HSP90AA1//HERPUD1//UPF3A//UBXN4//CHAC1//ERN1//CREB3L2//GSTO2//CCR8//FPR2//PIK3CD//PTAFR//S100A8//S100A9//CCL4//CXCL16//ECSCR//CMTM7//CXCR1//HSPA5//CDK5R1//NR4A3//NRP1//ABLIM1//GATM//AHCY//CXCR4//EGR2//FOXP1//SCN2B//BCAR1//PIK3R1//PLCB1//MUP20//…
GO:0030183	B cell differentiation	Biological process	13	80	1512	23972	2.57636	0.00142488	0.00723258	2.84622	TNFAIP3//CD24A//FOXP1//ATM//RAG1//PTPRC//PRDM1//PNP//SYK//PIK3R1//IKZF1//HDAC9//DCLRE1C
GO:0030261	chromosome condensation	Biological process	7	28	1512	23972	3.96362	0.00143289	0.00723945	2.84379	CDCA5//NCAPH//PHF13//TOP2A//CCNB1//CDK1//PRM1
GO:0032855	positive regulation of Rac GTPase activity	Biological process	7	28	1512	23972	3.96362	0.00143289	0.00723945	2.84379	ECT2//EPHA2//PIP5K1A//DOCK7//ALS2//ARHGAP15//ABR
GO:0051353	positive regulation of oxidoreductase activity	Biological process	7	28	1512	23972	3.96362	0.00143289	0.00723945	2.84379	ESR1//KRAS//IFNG//IL1B//TNF//EDN1//ATP7A
GO:2001236	regulation of extrinsic apoptotic signaling pathway	Biological process	7	28	1512	23972	3.96362	0.00143289	0.00723945	2.84379	RIPK1//SIAH2//SH3RF1//ZMYND11//TNFRSF12A//CYLD//MCL1
GO:0051235	maintenance of location	Biological process	22	174	1512	23972	2.00459	0.00144993	0.00731076	2.83865	NFKBIA//KDELR2//ANKRD13C//FAF1//NFKBIB//NDC80//SGOL1//CENPE//CCL3//IL1B//TNF//CLASP2//NIN//ITGAV//PTPRC//LATS1//SEH1L//SUPT7L//ALB//CCNB1//ECT2//SPAG5
GO:0050730	regulation of peptidyl-tyrosine phosphorylation	Biological process	21	163	1512	23972	2.0426	0.00145037	0.00731076	2.83852	IFNG//LIF//IRF1//IL22RA2//CNTF//CSF1R//IL6//IL12A//CD24A//CD44//CD80//CD74//NRP1//OSM//SYK//VEGFA//TNFRSF14//PRKCD//PTPRC//SFRP2//NRG1
GO:0046456	icosanoid biosynthetic process	Biological process	9	44	1512	23972	3.24297	0.00146577	0.00737978	2.83394	EDN1//CD74//PTGS2//PTGES3//ALOX15//SYK//RNPEP//ANXA1//MAPK9
GO:0006767	water-soluble vitamin metabolic process	Biological process	6	21	1512	23972	4.52986	0.00148594	0.00746407	2.828	4932438A13RIK//MMAB//PDXK//GSTO2//AKR1A1//FOLR1
GO:0043277	apoptotic cell clearance	Biological process	6	21	1512	23972	4.52986	0.00148594	0.00746407	2.828	JMJD6//ITGAV//ANXA1//CCL2//TGM2//NR1H3
GO:0007088	regulation of mitosis	Biological process	12	71	1512	23972	2.67963	0.0015138	0.00757772	2.81993	ATM//MAD2L1//TPR//CENPE//UBD//ESR1//EDN1//IL1A//IL1B//TNF//CDC6//DYNC1LI1
GO:0050851	antigen receptor-mediated signaling pathway	Biological process	12	71	1512	23972	2.67963	0.0015138	0.00757772	2.81993	CACNB3//CD247//ITK//PTPRC//SKAP1//TRAT1//CTLA4//BCAR1//SYK//PLEKHA1//ELF1//PRKCH
GO:0051783	regulation of nuclear division	Biological process	12	71	1512	23972	2.67963	0.0015138	0.00757772	2.81993	CENPE//ATM//MAD2L1//TPR//UBD//ESR1//EDN1//IL1A//IL1B//TNF//CDC6//DYNC1LI1
GO:0002456	T cell mediated immunity	Biological process	10	53	1512	23972	2.99141	0.0015604	0.00780198	2.80677	CTSC//PTPRC//IL12A//PNP//TAP1//ICAM1//MAP3K7//CD24A//HSPD1//PVR
GO:0045665	negative regulation of neuron differentiation	Biological process	11	62	1512	23972	2.81289	0.00156655	0.00782376	2.80506	CNTF//NOTCH1//APP//CALR//CD24A//IL1B//IRX3//MED1//REST//NBN//PRPF19
GO:0018108	peptidyl-tyrosine phosphorylation	Biological process	25	209	1512	23972	1.89647	0.00158769	0.00791115	2.79923	LIF//OSM//IFNG//IRF1//IL22RA2//CNTF//CSF1R//IL6//IL12A//CD24A//CD44//CD80//CD74//NRP1//SYK//VEGFA//TNFRSF14//PRKCD//PTPRC//SFRP2//NRG1//CLK1//FLT1//IL12RB2//EFEMP1
GO:0018212	peptidyl-tyrosine modification	Biological process	25	209	1512	23972	1.89647	0.00158769	0.00791115	2.79923	CLK1//CSF1R//FLT1//IL12RB2//SYK//EFEMP1//LIF//OSM//IFNG//IRF1//IL22RA2//CNTF//IL6//IL12A//CD24A//CD44//CD80//CD74//NRP1//VEGFA//TNFRSF14//PRKCD//PTPRC//SFRP2//NRG1
GO:0000302	response to reactive oxygen species	Biological process	14	91	1512	23972	2.43915	0.00163824	0.00814436	2.78562	ATP7A//MPO//FOS//PPARGC1B//HP//PPP1R15B//EPX//ECT2//FABP1//IL6//LCN2//ANXA1//PLEKHA1//PLK3
GO:0031348	negative regulation of defense response	Biological process	14	91	1512	23972	2.43915	0.00163824	0.00814436	2.78562	ANXA1//TNFAIP3//IL10//TAP1//CCR1//ADRB2//IER3//PTGER4//NR1H3//ZFP36//AOAH//MEFV//ABR//DUSP10
GO:0010608	posttranscriptional regulation of gene expression	Biological process	36	340	1512	23972	1.67871	0.00166655	0.00827562	2.77818	APP//PPP1R15A//RGS2//EIF4E2//IREB2//EIF4E3//NCBP2//RPS6KB1//BOLL//PPP1R15B//PAIP1//EIF2A//EIF4G3//LSM14B//GATC//IL6//SERP1//UPF3A//CALR//HSPD1//IFI30//AHSP//SMO//FXR1//IGFBP5//CLP1//APOA2//AURKA//WTIP//ZFP36//FMR1//TNF//VEGFA//MYD88//TARDBP//RBM10
GO:0001773	myeloid dendritic cell activation	Biological process	5	15	1512	23972	5.28483	0.00174613	0.00862151	2.75792	IL10//CAMK4//TGFBR2//UBD//PILRB1
GO:0032770	positive regulation of monooxygenase activity	Biological process	5	15	1512	23972	5.28483	0.00174613	0.00862151	2.75792	ESR1//KRAS//IFNG//IL1B//TNF
GO:0042119	neutrophil activation	Biological process	5	15	1512	23972	5.28483	0.00174613	0.00862151	2.75792	SYK//TYROBP//ANXA3//ABR//PRKCD
GO:0046641	positive regulation of alpha-beta T cell proliferation	Biological process	5	15	1512	23972	5.28483	0.00174613	0.00862151	2.75792	IL18//CD24A//CD80//PTPRC//SYK
GO:0060416	response to growth hormone stimulus	Biological process	5	15	1512	23972	5.28483	0.00174613	0.00862151	2.75792	PIK3R1//STAT3//CACYBP//IRF1//TRIM16
GO:0050866	negative regulation of cell activation	Biological process	16	112	1512	23972	2.26493	0.00176486	0.00869588	2.75329	IL10//ATM//PRDM1//CTLA4//CD24A//IHH//NFKBID//H2-AA//NR1H3//ABR//CD74//IRF1//TNFRSF14//PAG1//TIGIT//TNFAIP3
GO:0070371	ERK1 and ERK2 cascade	Biological process	18	133	1512	23972	2.14572	0.00176519	0.00869588	2.75321	EPHA2//SYK//LIF//C3//CD44//CHI3L1//CCR1//CSF1R//ESR1//HMGCR//CD74//IL1A//IL1B//IL6//CCL3//ITGAV//MED1//PTGER4
GO:0006921	cellular component disassembly involved in apoptotic process	Biological process	7	29	1512	23972	3.82695	0.00178717	0.00877656	2.74783	DNASE1L3//MYC//PPT1//CD24A//MOAP1//TOP2A//PMAIP1
GO:0032651	regulation of interleukin-1 beta production	Biological process	7	29	1512	23972	3.82695	0.00178717	0.00877656	2.74783	TNFAIP3//MEFV//HSPB1//IFNG//CCL3//TRIM16//NLRP1A
GO:0002705	positive regulation of leukocyte mediated immunity	Biological process	11	63	1512	23972	2.76825	0.00179167	0.00877656	2.74674	C3//FCGR3//IL12A//PNP//PTPRC//TAP1//MAP3K7//CD24A//HSPD1//PVR//TNF
GO:0002708	positive regulation of lymphocyte mediated immunity	Biological process	11	63	1512	23972	2.76825	0.00179167	0.00877656	2.74674	C3//FCGR3//IL12A//PNP//PTPRC//TAP1//MAP3K7//CD24A//HSPD1//PVR//TNF
GO:0009636	response to toxin	Biological process	11	63	1512	23972	2.76825	0.00179167	0.00877656	2.74674	NR4A2//SCN2B//LCN2//ATP7A//MT1//MT2//ARNT//CCL3//CCL4//NUPR1//SLC6A14
GO:0051250	negative regulation of lymphocyte activation	Biological process	14	92	1512	23972	2.41264	0.00182239	0.00890333	2.73936	ATM//PRDM1//CTLA4//CD24A//IL10//IHH//NFKBID//H2-AA//CD74//IRF1//TNFRSF14//PAG1//TIGIT//TNFAIP3
GO:0006650	glycerophospholipid metabolic process	Biological process	20	155	1512	23972	2.04574	0.0018237	0.00890333	2.73905	MPPE1//PGAP2//CHKA//APOA2//CHPT1//LDLR//ATM//PIK3C2A//PIK3CA//PIK3R1//CSF1R//PIP4K2A//PIP5K1A//INPP5E//SYNJ1//PIK3CD//BPNT1//IPMK//INPP5J//MTMR2
GO:0048871	multicellular organismal homeostasis	Biological process	20	155	1512	23972	2.04574	0.0018237	0.00890333	2.73905	STAT3//IL1A//IL1B//LDB2//CCR1//PTGS2//TNF//ADRB2//VEGFA//CSF1R//ITGAV//IHH//XDH//CAR2//SPP1//SYK//TFRC//PPARGC1B//OMA1//PASK
GO:0002053	positive regulation of mesenchymal cell proliferation	Biological process	8	37	1512	23972	3.428	0.00183207	0.00890417	2.73706	MYC//IFNG//IHH//MYCN//TGFBR2//VEGFA//FOXP1//SMO
GO:0048002	antigen processing and presentation of peptide antigen	Biological process	8	37	1512	23972	3.428	0.00183207	0.00890417	2.73706	H2-Q2//CALR//TAP1//H2-AA//H2-DMA//CD74//IFI30//FCGR3
GO:0050709	negative regulation of protein secretion	Biological process	8	37	1512	23972	3.428	0.00183207	0.00890417	2.73706	APOA2//IL10//TNF//CIDEA//IL6//PTGER4//NR1H3//ANXA1
GO:0070555	response to interleukin-1	Biological process	8	37	1512	23972	3.428	0.00183207	0.00890417	2.73706	EGR1//IL1R1//PLCB1//IRAK2//IL17A//IRF1//CCL2//MYD88
GO:0001516	prostaglandin biosynthetic process	Biological process	6	22	1512	23972	4.32395	0.00193517	0.00935297	2.71328	PTGS2//ANXA1//MAPK9//EDN1//CD74//PTGES3
GO:0032481	positive regulation of type I interferon production	Biological process	6	22	1512	23972	4.32395	0.00193517	0.00935297	2.71328	HSPD1//IFIH1//IRF1//TLR2//POLR3F//ZC3HAV1
GO:0032856	activation of Ras GTPase activity	Biological process	6	22	1512	23972	4.32395	0.00193517	0.00935297	2.71328	ECT2//GPR65//EPHA2//PIP5K1A//DOCK7//NDEL1
GO:0046457	prostanoid biosynthetic process	Biological process	6	22	1512	23972	4.32395	0.00193517	0.00935297	2.71328	EDN1//CD74//PTGS2//PTGES3//ANXA1//MAPK9
GO:0050710	negative regulation of cytokine secretion	Biological process	6	22	1512	23972	4.32395	0.00193517	0.00935297	2.71328	APOA2//IL10//TNF//CIDEA//IL6//PTGER4
GO:0031396	regulation of protein ubiquitination	Biological process	15	103	1512	23972	2.30891	0.00199622	0.00962956	2.69979	GBP4//TNFAIP3//N4BP1//ADRB2//HSPA5//PAXIP1//NDNL2//UBE2D1//TRIB1//TRIB2//MAD2L1//SIAH2//MAPK9//UBQLN1//HERPUD1
GO:0051090	regulation of sequence-specific DNA binding transcription factor activity	Biological process	32	295	1512	23972	1.71981	0.00199683	0.00962956	2.69966	SMO//NFKBIA//TNFAIP3//CYLD//IRAK2//NFKBID//NLRC5//SIK1//VEGFA//ESR1//ID3//PIM1//BHLHE40//TCF7L2//EGLN1//TRIB1//TRIB2//ANXA3//IL10//IL1B//IL6//NCOA3//SMARCA4//TNF//MTPN//ICAM1//KRAS//MYD88//PRKCH//RIPK1//TLR2//FOXP1
GO:0000377	RNA splicing, via transesterification reactions with bulged adenosine as nucleophile	Biological process	13	83	1512	23972	2.48323	0.00200796	0.00965108	2.69725	PRPF19//HNRNPA1//SFPQ//DDX5//PTBP1//TRA2B//RBM15B//SNRPC//PSIP1//AQR//SRRM1//DHX38//JMJD6
GO:0000398	nuclear mRNA splicing, via spliceosome	Biological process	13	83	1512	23972	2.48323	0.00200796	0.00965108	2.69725	PRPF19//HNRNPA1//SFPQ//DDX5//PTBP1//TRA2B//RBM15B//SNRPC//PSIP1//JMJD6//AQR//SRRM1//DHX38
GO:0006959	humoral immune response	Biological process	13	83	1512	23972	2.48323	0.00200796	0.00965108	2.69725	FCNB//C3//MMP7//PTPRC//TNF//C4B//CFB//C1RA//CFP//C1RL//IFNG//IGJ//NOTCH1
GO:0006636	unsaturated fatty acid biosynthetic process	Biological process	9	46	1512	23972	3.10197	0.00203376	0.00974276	2.6917	EDN1//CD74//PTGS2//PTGES3//ALOX15//SYK//RNPEP//ANXA1//MAPK9
GO:0050684	regulation of mRNA processing	Biological process	9	46	1512	23972	3.10197	0.00203376	0.00974276	2.6917	DDX5//PTBP1//TRA2B//RBM15B//AHCYL1//CCNB1//JMJD6//PRPF19//ZFP36
GO:0051384	response to glucocorticoid stimulus	Biological process	9	46	1512	23972	3.10197	0.00203376	0.00974276	2.6917	NR3C1//HTR7//ANXA1//REST//AREG//IL10//IL6//PIK3R1//TNF
GO:0015833	peptide transport	Biological process	22	179	1512	23972	1.9486	0.00208681	0.0099791	2.68052	MMP7//CD74//CDH17//SLC15A3//IFNG//IL1B//PDE3B//RFX3//TNF//EDN1//DGAT1//ANXA1//TCF7L2//SERP1//TAP1//HIF1A//REST//LIF//HMGCR//PIM3//IL6//PASK
GO:0009408	response to heat	Biological process	10	55	1512	23972	2.88264	0.00208769	0.0099791	2.68033	IL1A//TFEC//L7RN6//DNAJA1//HSPA4//OSM//CCL2//PSIP1//HSPA1A//P2RX3
GO:0051047	positive regulation of secretion	Biological process	27	237	1512	23972	1.80621	0.00216315	0.0103284	2.66491	EDN1//ADORA2B//NR3C1//CNTF//TCF7L2//SERP1//IL1B//MAPK9//HIF1A//SYK//CD14//IL10//IL1A//PTGER4//TNF//CLEC5A//TLR2//CLEC4E//IFNG//CCL3//TRIM16//NLRP1A//IL6//LIF//NIACR1//CSF1R//PLCB1
GO:0045995	regulation of embryonic development	Biological process	12	74	1512	23972	2.571	0.00218057	0.0104002	2.66143	NOTCH1//TNFAIP3//ALOX15//CD44//IL1B//TNF//HSPA5//PLCB1//NR2C2//SFRP2//SNAI1//NIPBL
GO:0006732	coenzyme metabolic process	Biological process	23	191	1512	23972	1.90918	0.00219011	0.0104176	2.65953	ACLY//DLD//IDH1//MAT2A//ACOT10//ACADSB//ACOT2//GPD1L//NCF2//HMGCR//COQ7//NAMPT//PDXK//PANK1//PANK3//MVD//LDHA//NADK//PNP//DGAT1//CBR3//PGAM1//FOLR1
GO:0006953	acute-phase response	Biological process	8	38	1512	23972	3.33779	0.00219419	0.0104176	2.65872	IL1A//IL1B//CCR1//PTGS2//TNF//IL6//SAA3//STAT3
GO:0032637	interleukin-8 production	Biological process	8	38	1512	23972	3.33779	0.00219419	0.0104176	2.65872	IL18//IL1B//RIPK1//TLR2//APOA2//TNF//TLR8//CHI3L1
GO:0048008	platelet-derived growth factor receptor signaling pathway	Biological process	8	38	1512	23972	3.33779	0.00219419	0.0104176	2.65872	F3//VEGFA//BCAR1//NRP1//TXNIP//TIPARP//PLEKHA1//CSRNP1
GO:0090068	positive regulation of cell cycle process	Biological process	15	104	1512	23972	2.28671	0.00219958	0.0104176	2.65766	CDKN1A//BIRC5//UBE2C//NPM2//EDN1//IL1A//IL1B//TNF//CENPE//PLCB1//MED1//ECT2//CDC6//KIF23//LEF1
GO:0002294	CD4-positive, alpha-beta T cell differentiation involved in immune response	Biological process	7	30	1512	23972	3.69938	0.00220579	0.0104176	2.65644	ATP7A//PTGER4//LEF1//GADD45G//IRF1//IL6//RORC
GO:0007091	mitotic metaphase/anaphase transition	Biological process	7	30	1512	23972	3.69938	0.00220579	0.0104176	2.65644	ATM//MAD2L1//TPR//CENPE//BUB1B//CDC27
GO:0042093	T-helper cell differentiation	Biological process	7	30	1512	23972	3.69938	0.00220579	0.0104176	2.65644	LEF1//GADD45G//IRF1//IL6//RORC//ATP7A//PTGER4
GO:0045069	regulation of viral genome replication	Biological process	7	30	1512	23972	3.69938	0.00220579	0.0104176	2.65644	TOP2A//SLPI//TNF//OAS1G//OASL1//OAS3//DDX5
GO:0000375	RNA splicing, via transesterification reactions	Biological process	13	84	1512	23972	2.45367	0.00224123	0.0105735	2.64951	PRPF19//HNRNPA1//SFPQ//DDX5//PTBP1//TRA2B//RBM15B//SNRPC//PSIP1//AQR//SRRM1//DHX38//JMJD6
GO:0006006	glucose metabolic process	Biological process	21	169	1512	23972	1.97009	0.00227537	0.0107228	2.64295	ATF3//LDHA//HK3//HIF1A//PGAM1//NR3C1//IGFBP4//IGFBP5//PMAIP1//PASK//IL6//SIK1//IER3//MYC//PIK3CA//PIK3R1//TNF//USF1//SERP1//OMA1//PDK3
GO:0030330	DNA damage response, signal transduction by p53 class mediator	Biological process	11	65	1512	23972	2.68307	0.00232104	0.0109262	2.63432	CDKN1A//IFI204//NUPR1//SETD8//ATM//DDX5//PMAIP1//CD44//CD74//SNAI1//PAXIP1
GO:0044271	cellular nitrogen compound biosynthetic process	Biological process	39	384	1512	23972	1.61022	0.00233707	0.0109898	2.63133	ARG2//OAS1G//GMPS//OAS1A//ADK//ADCY4//PNP//UMPS//CMPK2//UCK2//UPRT//MAT2A//AZIN1//CHKA//ATP2A2//ATP7A//ATP8//IREB2//HSP90AA1//ADRB2//MMAB//RRM2//NAMPT//EDN1//ADORA2B//GPR65//NR4A2//IL10//TMLHE//ESR1//ICAM1//IFNG//IL1B//IL6//PTGS2//TNF//TLR2//MAPK9//ACER3
GO:0051146	striated muscle cell differentiation	Biological process	25	215	1512	23972	1.84355	0.00234471	0.0110138	2.62991	CDON//PAK1//ALS2//CHAT//SIK1//NOTCH1//EMD//NUPR1//FOXP1//PIK3R1//PLCB1//VEGFA//CAV2//HDAC9//LEF1//APP//EPC1//NRG1//CACYBP//EDN1//ACVR1//DDX5//BNIP2//IGFBP5//KRAS
GO:0002562	somatic diversification of immune receptors via germline recombination within a single locus	Biological process	9	47	1512	23972	3.03597	0.002377	0.0111414	2.62397	MSH3//RAG1//FOXP1//LEF1//NBN//PAXIP1//HSPD1//IFNG//PTPRC
GO:0016444	somatic cell DNA recombination	Biological process	9	47	1512	23972	3.03597	0.002377	0.0111414	2.62397	MSH3//RAG1//FOXP1//LEF1//NBN//PAXIP1//HSPD1//IFNG//PTPRC
GO:0002902	regulation of B cell apoptotic process	Biological process	5	16	1512	23972	4.95453	0.0024089	0.0111943	2.61818	CD24A//IL10//MYC//CD44//CD74
GO:0032781	positive regulation of ATPase activity	Biological process	5	16	1512	23972	4.95453	0.0024089	0.0111943	2.61818	MYL4//DNAJB6//DNAJC10//ZC3HAV1//AHSA2
GO:0042533	tumor necrosis factor biosynthetic process	Biological process	5	16	1512	23972	4.95453	0.0024089	0.0111943	2.61818	CARD9//FCGR3//HSPB1//TLR2//IL10
GO:0042534	regulation of tumor necrosis factor biosynthetic process	Biological process	5	16	1512	23972	4.95453	0.0024089	0.0111943	2.61818	FCGR3//HSPB1//TLR2//IL10//CARD9
GO:0051767	nitric-oxide synthase biosynthetic process	Biological process	5	16	1512	23972	4.95453	0.0024089	0.0111943	2.61818	CCL2//TLR2//MAPK9//NAMPT//EDN1
GO:0051769	regulation of nitric-oxide synthase biosynthetic process	Biological process	5	16	1512	23972	4.95453	0.0024089	0.0111943	2.61818	CCL2//TLR2//MAPK9//NAMPT//EDN1
GO:0060713	labyrinthine layer morphogenesis	Biological process	5	16	1512	23972	4.95453	0.0024089	0.0111943	2.61818	SOCS3//IL10//LEF1//VCAM1//DNAJB6
GO:2000108	positive regulation of leukocyte apoptotic process	Biological process	5	16	1512	23972	4.95453	0.0024089	0.0111943	2.61818	CD24A//IL10//MYC//NFKBID//NR4A3
GO:0038084	vascular endothelial growth factor signaling pathway	Biological process	4	10	1512	23972	6.3418	0.00243322	0.0112233	2.61382	VEGFA//XDH//FLT1//NRP1
GO:0048268	clathrin coat assembly	Biological process	4	10	1512	23972	6.3418	0.00243322	0.0112233	2.61382	AP2B1//CLINT1//FCHO2//PICALM
GO:0048385	regulation of retinoic acid receptor signaling pathway	Biological process	4	10	1512	23972	6.3418	0.00243322	0.0112233	2.61382	ESR1//TRIM16//CALR//TGIF1
GO:0048643	positive regulation of skeletal muscle tissue development	Biological process	4	10	1512	23972	6.3418	0.00243322	0.0112233	2.61382	ADRB2//RPS6KB1//HMGCR//CDON
GO:0048711	positive regulation of astrocyte differentiation	Biological process	4	10	1512	23972	6.3418	0.00243322	0.0112233	2.61382	IL1B//LIF//NOTCH1//PRPF19
GO:0070935	3'-UTR-mediated mRNA stabilization	Biological process	4	10	1512	23972	6.3418	0.00243322	0.0112233	2.61382	MYD88//ZFP36//TARDBP//RBM10
GO:0072182	regulation of nephron tubule epithelial cell differentiation	Biological process	4	10	1512	23972	6.3418	0.00243322	0.0112233	2.61382	LIF//IFNG//CD24A//PROM1
GO:0032609	interferon-gamma production	Biological process	12	75	1512	23972	2.53672	0.00244991	0.0112883	2.61085	IL10//HSPD1//IL12A//IL12RB2//IL18//IL1B//TNF//IL23R//GADD45G//TNFRSF13C//TLR8//ITK
GO:0005975	carbohydrate metabolic process	Biological process	53	564	1512	23972	1.48987	0.00247746	0.0113934	2.60599	GYG//PTGES3//FUCA2//IGFBP5//MYC//PIK3CA//PIK3R1//TNF//USF1//SERP1//OMA1//PDK3//SLC5A3//ITPKA//CHI3L1//CHI3L4//ATF3//LDHA//HK3//IDH1//HIF1A//PGAM1//NR3C1//TIPARP//STT3A//ST3GAL4//STT3B//B3GNT5//MGAT2//ALG6//GALNT10//AOAH//IGFBP4//PMAIP1//GXYLT1//GALM//IL1B//CD44//AKR1A1//ACLY//PASK//IL6//SIK1//IER3//INPP5E//MTMR2//SYNJ1//COG6//PARP10//B4GALT4//B4GALT6//MLEC//GPD1L
GO:0002526	acute inflammatory response	Biological process	14	95	1512	23972	2.33645	0.00248059	0.0113934	2.60544	IL1A//IL1B//FCGR3//C3//F3//ANXA1//IL6//SAA3//STAT3//CCR1//PTGS2//TNF//CXCL1//NUPR1
GO:0045766	positive regulation of angiogenesis	Biological process	14	95	1512	23972	2.33645	0.00248059	0.0113934	2.60544	PTGS2//VEGFA//HDAC9//ANXA3//C3//CHI3L1//CAMP//F3//FLT1//IL1A//IL1B//MMP9//SFRP2//ETS1
GO:0051186	cofactor metabolic process	Biological process	26	228	1512	23972	1.80797	0.00254887	0.0116947	2.59365	ACLY//DLD//IDH1//MAT2A//ACOT10//ACADSB//ACOT2//GPD1L//NCF2//HMGCR//COQ7//IREB2//NAMPT//PDXK//PANK1//PANK3//MVD//LDHA//NADK//PNP//DGAT1//HEBP1//CBR3//PGAM1//FOLR1//PPT1
GO:0019218	regulation of steroid metabolic process	Biological process	11	66	1512	23972	2.64242	0.0026296	0.0120523	2.58011	SF1//IGFBP7//APOA2//ADORA2B//IL1A//INSIG1//SNAI1//NR3C1//REST//IFNG//TNF
GO:0010657	muscle cell apoptotic process	Biological process	7	31	1512	23972	3.58005	0.00269618	0.0123445	2.56925	HMGCR//SFRP2//NRG1//RBM10//EDN1//IFNG//IL12A
GO:0032368	regulation of lipid transport	Biological process	10	57	1512	23972	2.78149	0.0027497	0.0125631	2.56071	ACSL5//NFKBIA//NR1H3//APOA2//IL1B//MAPK9//ITGAV//HNRNPK//SYK//PRKCD
GO:0042542	response to hydrogen peroxide	Biological process	10	57	1512	23972	2.78149	0.0027497	0.0125631	2.56071	EPX//MPO//ECT2//FABP1//IL6//LCN2//ANXA1//PLEKHA1//HP//PPP1R15B
GO:0046777	protein autophosphorylation	Biological process	22	183	1512	23972	1.90601	0.00275426	0.0125706	2.56	JUN//PTPRC//VEGFA//NBN//ATM//BMX//CLK1//CSF1R//CSNK2A1//FLT1//SIK1//PAK1//PIM1//PRKCD//RIPK1//SLK//SYK//CSNK1G3//ERN1//STK17B//PIM3//PASK
GO:0002224	toll-like receptor signaling pathway	Biological process	9	48	1512	23972	2.97272	0.00276467	0.012571	2.55836	HSPD1//MYD88//TLR2//IRF1//TNFAIP3//NFKBIA//NR1H3//MAPKAPK3//RPS6KA3
GO:0031960	response to corticosteroid stimulus	Biological process	9	48	1512	23972	2.97272	0.00276467	0.012571	2.55836	NR3C1//AREG//IL10//IL6//PIK3R1//TNF//HTR7//ANXA1//REST
GO:2001233	regulation of apoptotic signaling pathway	Biological process	9	48	1512	23972	2.97272	0.00276467	0.012571	2.55836	PMAIP1//RIPK1//SIAH2//SH3RF1//ZMYND11//TNFRSF12A//CYLD//MCL1//BCL2L11
GO:0048699	generation of neurons	Biological process	79	914	1512	23972	1.37036	0.00276592	0.012571	2.55816	STAT3//CDK5R1//CXCR4//HSP90AA1//NR4A2//NDE1//PEX13//NDEL1//SATB2//HIF1A//NOTCH1//VEGFA//SMO//PHOX2A//CD24A//APP//STMN1//CACNA1F//DOCK7//ALS2//PICALM//NR4A3//NRP1//ABLIM1//EGR2//FOXP1//HTR7//LIF//INPP5E//SCARF1//IL15RA//IL1B//INPP5J//SYNJ1//RND1//CHAT//PAK1//LMO4//ATP7A//LEF1//CEBPB//EPHA2//TTL//JUN//AREG//CD44//IL6//SEPT2//STX3//MAPK9//TBC1D24//CUX1//VSX1//CDON//CALR//IRX3//MED1//REST//NBN//PRPF1…
GO:0006403	RNA localization	Biological process	13	86	1512	23972	2.39661	0.00277468	0.0125977	2.55679	XPOT//STAU1//DDX19A//FMR1//HNRNPA1//NUP50//SLBP//ALYREF2//XPO7//NCBP2//NUPL1//SEH1L//HNRNPA3
GO:0007169	transmembrane receptor protein tyrosine kinase signaling pathway	Biological process	36	351	1512	23972	1.6261	0.00285682	0.012945	2.54412	NRG1//AREG//ARF4//BCAR1//HBEGF//EFEMP1//NRG2//APP//PIK3R1//PLCB1//F3//FLT1//HIF1A//VEGFA//GFRA4//NRP1//TCF7L2//IGFBP4//IGFBP5//ESR1//SOCS3//IL1B//PRKCD//RPS6KB1//TXNIP//TIPARP//PLEKHA1//CSRNP1//CCL2//CDK5R1//EFNA2//EPHA2//STAT3//XDH//CSF1R//MST1R
GO:0048598	embryonic morphogenesis	Biological process	48	503	1512	23972	1.51295	0.00285714	0.012945	2.54407	ACVR1//DUSP2//DUSP1//DUSP5//NR4A3//SNAI1//RTF1//COQ7//CITED2//NUP50//MAP3K7//IPMK//LMO4//SFRP2//TGIF1//TMED2//HIF1A//IHH//SMO//DLD//TGFBR2//CDON//EPHA2//LEF1//NOTCH1//TCF7L2//TNFAIP3//ALOX15//CD44//IL1B//TNF//LNP//MED1//SMARCA4//NIPBL//ABR//INSIG1//EDN1//MYC//MYCN//ECE1//SATB2//VCAM1//SOCS3//IL10//DNAJB6//WNT6//FLT1
GO:0043433	negative regulation of sequence-specific DNA binding transcription factor activity	Biological process	15	107	1512	23972	2.22259	0.00291525	0.0131946	2.53532	NFKBIA//TNFAIP3//CYLD//IRAK2//NFKBID//NLRC5//SIK1//ESR1//ID3//PIM1//BHLHE40//TCF7L2//EGLN1//TRIB1//TRIB2
GO:0060537	muscle tissue development	Biological process	34	327	1512	23972	1.64848	0.00295713	0.0133702	2.52913	HEY1//MED1//SKIL//FOXP1//CDON//PAK1//ALS2//CHAT//SIK1//NOTCH1//EMD//NUPR1//PIK3R1//PLCB1//LEF1//HDAC9//ADRB2//RPS6KB1//TCF7L2//HMGCR//VEGFA//CAV2//IHH//TIPARP//APP//CACYBP//NRG1//EGLN1//LY6E//TGFBR2//CDK1//CCNB1//ACVR1//DDX5
GO:0002703	regulation of leukocyte mediated immunity	Biological process	16	118	1512	23972	2.14976	0.0030325	0.0136967	2.5182	C3//FCGR3//PTPRC//IL12A//PNP//TAP1//MAP3K7//CD24A//HSPD1//PVR//TNF//ADORA2B//SYK//ABR//PAXIP1//IFNG
GO:0006611	protein export from nucleus	Biological process	8	40	1512	23972	3.1709	0.00308534	0.0138777	2.5107	RANGAP1//CAMK4//EMD//TCF7L2//CALR//EGR2//XPO7//AHCYL1
GO:0006801	superoxide metabolic process	Biological process	8	40	1512	23972	3.1709	0.00308534	0.0138777	2.5107	ATP7A//MPO//SYK//IL18//PRKCD//CYBB//EDN1//NCF2
GO:0032612	interleukin-1 production	Biological process	8	40	1512	23972	3.1709	0.00308534	0.0138777	2.5107	IL1B//TNFAIP3//MEFV//HSPB1//IFNG//CCL3//TRIM16//NLRP1A
GO:0048146	positive regulation of fibroblast proliferation	Biological process	8	40	1512	23972	3.1709	0.00308534	0.0138777	2.5107	CCNA2//CDKN1A//ESR1//FOSL2//CD74//JUN//MYC//TGIF1
GO:0000075	cell cycle checkpoint	Biological process	17	129	1512	23972	2.08935	0.00309967	0.0139277	2.50868	CLSPN//ATM//NBN//TIPRL//CDKN1A//PLK2//MAD2L1//TPR//CENPE//CDK1//DTL//BIRC5//TOP2A//BUB1//CSNK2A1//CCNB1//DYNC1LI1
GO:0001783	B cell apoptotic process	Biological process	6	24	1512	23972	3.96362	0.00313233	0.0140309	2.50413	CD24A//IL10//MYC//CD44//CD74//BCL2L11
GO:0045839	negative regulation of mitosis	Biological process	6	24	1512	23972	3.96362	0.00313233	0.0140309	2.50413	ATM//MAD2L1//TPR//CENPE//DYNC1LI1//ESR1
GO:0051784	negative regulation of nuclear division	Biological process	6	24	1512	23972	3.96362	0.00313233	0.0140309	2.50413	ATM//MAD2L1//TPR//CENPE//ESR1//DYNC1LI1
GO:0090183	regulation of kidney development	Biological process	9	49	1512	23972	2.91205	0.00320064	0.0143221	2.49476	IFNG//LIF//EGR1//MYC//VEGFA//SMO//TACSTD2//CD24A//PROM1
GO:0030224	monocyte differentiation	Biological process	5	17	1512	23972	4.66309	0.00323701	0.0143812	2.48986	MYC//JUN//IFI204//MED1//VEGFA
GO:0032660	regulation of interleukin-17 production	Biological process	5	17	1512	23972	4.66309	0.00323701	0.0143812	2.48986	IFNG//IL12A//TLR2//IL18//MYD88
GO:0032731	positive regulation of interleukin-1 beta production	Biological process	5	17	1512	23972	4.66309	0.00323701	0.0143812	2.48986	IFNG//CCL3//TRIM16//NLRP1A//HSPB1
GO:0045071	negative regulation of viral genome replication	Biological process	5	17	1512	23972	4.66309	0.00323701	0.0143812	2.48986	SLPI//TNF//OAS1G//OASL1//OAS3
GO:0045841	negative regulation of mitotic metaphase/anaphase transition	Biological process	5	17	1512	23972	4.66309	0.00323701	0.0143812	2.48986	ATM//MAD2L1//TPR//CENPE//DYNC1LI1
GO:0045932	negative regulation of muscle contraction	Biological process	5	17	1512	23972	4.66309	0.00323701	0.0143812	2.48986	ADRB2//PTGS2//ARG2//ADORA2B//RGS2
GO:0046688	response to copper ion	Biological process	5	17	1512	23972	4.66309	0.00323701	0.0143812	2.48986	ATP7A//MT1//MT2//CP//IL1A
GO:0001655	urogenital system development	Biological process	25	221	1512	23972	1.7935	0.00338922	0.015042	2.4699	ANXA4//BCL2L11//IRX3//VEGFA//TIPARP//JMJD6//TET2//IFNG//FKBP4//CD44//ESR1//NOTCH1//PSAP//PLAUR//EAF2//MTSS1//WNT6//LIF//EGR1//CD24A//PROM1//SMO//MYC//TACSTD2//ACVR1
GO:0044087	regulation of cellular component biogenesis	Biological process	34	330	1512	23972	1.63349	0.00341891	0.0151583	2.46611	EPHA2//SSH1//SSH2//HSP90AA1//PARP10//LATS1//PRKCD//FKBP4//STMN1//INPP5J//PSRC1//LMO4//FAF1//TNF//VEGFA//PMAIP1//BCL2L11//PTGER4//CD24A//LDB2//GPR65//PAK1//SDC4//ARHGEF10//TACSTD2//PDLIM5//PAXIP1//EDN1//SACS//SHQ1//REST//PRKCH//SNAI1//MTPN
GO:0019318	hexose metabolic process	Biological process	23	198	1512	23972	1.84168	0.00346661	0.0153541	2.4601	FUCA2//IGFBP5//MYC//PIK3CA//PIK3R1//TNF//USF1//SERP1//OMA1//PDK3//ATF3//LDHA//HK3//HIF1A//PGAM1//NR3C1//IGFBP4//PMAIP1//PASK//IL6//SIK1//IER3//GALM
GO:0000209	protein polyubiquitination	Biological process	15	109	1512	23972	2.18181	0.00349135	0.015448	2.45701	UBE2T//TNFAIP3//UBE2H//UBE2K//UBE2D2A//UBE2D3//RNF146//UBE2C//UBE2D1//CDC27//PRPF19//MARCH5//DTL//UBE4A//G2E3
GO:0002221	pattern recognition receptor signaling pathway	Biological process	10	59	1512	23972	2.6872	0.00356958	0.015746	2.44738	TLR2//MAPKAPK3//RPS6KA3//CLEC7A//HSPD1//MYD88//IRF1//TNFAIP3//NFKBIA//NR1H3
GO:0048641	regulation of skeletal muscle tissue development	Biological process	10	59	1512	23972	2.6872	0.00356958	0.015746	2.44738	SIK1//NOTCH1//PIK3R1//PLCB1//CDON//ADRB2//RPS6KB1//HMGCR//HDAC9//TCF7L2
GO:0050871	positive regulation of B cell activation	Biological process	10	59	1512	23972	2.6872	0.00356958	0.015746	2.44738	CDKN1A//CD74//PTPRC//TNFRSF13C//PRDM1//PNP//SYK//PAXIP1//IFNG//IL6
GO:0002040	sprouting angiogenesis	Biological process	8	41	1512	23972	3.09356	0.00362508	0.015884	2.44068	NR4A1//VEGFA//PTGS2//HDAC9//FLT1//LEF1//NOTCH1//JMJD6
GO:0050766	positive regulation of phagocytosis	Biological process	8	41	1512	23972	3.09356	0.00362508	0.015884	2.44068	ANXA1//CCL2//C3//CALR//FCGR3//CLEC7A//ABR//SIRPB1A
GO:0050673	epithelial cell proliferation	Biological process	26	234	1512	23972	1.76161	0.00363061	0.015884	2.44002	THAP1//CAV2//XDH//F3//NR4A1//JUN//CCL2//VEGFA//CEBPB//EPHA2//MED1//NOTCH1//IHH//IL6//MYC//TCF7L2//FOXP1//SMO//SFRP2//MTSS1//MCC//TNF//AREG//ESR1//EAF2//TNFAIP3
GO:0031650	regulation of heat generation	Biological process	4	11	1512	23972	5.76527	0.00363376	0.015884	2.43964	CCR1//IL1B//PTGS2//TNF
GO:0032069	regulation of nuclease activity	Biological process	4	11	1512	23972	5.76527	0.00363376	0.015884	2.43964	HSPA5//ERN1//OAS1G//OAS3
GO:0032695	negative regulation of interleukin-12 production	Biological process	4	11	1512	23972	5.76527	0.00363376	0.015884	2.43964	IL10//TLR2//MEFV//TIGIT
GO:0045986	negative regulation of smooth muscle contraction	Biological process	4	11	1512	23972	5.76527	0.00363376	0.015884	2.43964	ADORA2B//RGS2//ADRB2//PTGS2
GO:0046697	decidualization	Biological process	4	11	1512	23972	5.76527	0.00363376	0.015884	2.43964	JUNB//LIF//CITED2//PTGS2
GO:0070230	positive regulation of lymphocyte apoptotic process	Biological process	4	11	1512	23972	5.76527	0.00363376	0.015884	2.43964	CD24A//IL10//MYC//NFKBID
GO:0043393	regulation of protein binding	Biological process	14	99	1512	23972	2.24205	0.00365105	0.0159435	2.43758	ADRB2//DAB2//LRPAP1//MYC//SLPI//TDG//HSP90AB1//HSPA4//TCF7L2//HERPUD1//CDON//NRG1//LEF1//APP
GO:0002200	somatic diversification of immune receptors	Biological process	9	50	1512	23972	2.85381	0.00368894	0.0160928	2.4331	MSH3//RAG1//FOXP1//LEF1//NBN//PAXIP1//HSPD1//IFNG//PTPRC
GO:0051028	mRNA transport	Biological process	11	69	1512	23972	2.52753	0.00375844	0.0163795	2.42499	DDX19A//FMR1//HNRNPA1//NUP50//SLBP//ALYREF2//XPO7//NCBP2//NUPL1//SEH1L//HNRNPA3
GO:0010212	response to ionizing radiation	Biological process	13	89	1512	23972	2.31583	0.00376529	0.016393	2.4242	PMAIP1//MYC//PNP//PTPRC//CDKN1A//ECT2//ATM//EGR1//SFRP2//NIPBL//RAD54L//PAXIP1//DCLRE1C
GO:0001570	vasculogenesis	Biological process	12	79	1512	23972	2.40828	0.00381109	0.0165419	2.41895	PBRM1//XDH//EPHA2//HEY1//JUNB//CITED2//SMARCA4//SOX18//TGFBR2//PAXIP1//TIPARP//SMO
GO:0002064	epithelial cell development	Biological process	12	79	1512	23972	2.40828	0.00381109	0.0165419	2.41895	PLOD3//XBP1//IFNG//IHH//ROCK1//HIF1A//SOX18//PDE4D//LIF//SMO//CXCR4//ESR1
GO:0048638	regulation of developmental growth	Biological process	15	110	1512	23972	2.16198	0.00381257	0.0165419	2.41878	TTL//NRP1//TNFRSF12A//NDEL1//ADRB2//RPS6KB1//C3//PLCB1//FOXP1//TGFBR2//CDK1//NRG1//CCNB1//SFRP2//NIPBL
GO:0007178	transmembrane receptor protein serine/threonine kinase signaling pathway	Biological process	25	223	1512	23972	1.77741	0.00381473	0.0165419	2.41854	ACVR1//COL3A1//FOS//JUN//CITED2//CCL2//SKIL//TGFBR2//USP9X//MAP3K7//LTBP4//TOB1//EGR1//LEF1//ZCCHC12//ING2//CAV2//NR3C1//HSPA5//STRAP//SKOR1//NOTCH1//SFRP2//TCF7L2//MYD88
GO:0009110	vitamin biosynthetic process	Biological process	6	25	1512	23972	3.80508	0.00390453	0.0168612	2.40843	MMAB//PDXK//SNAI1//AKR1A1//IFNG//TNF
GO:0050850	positive regulation of calcium-mediated signaling	Biological process	6	25	1512	23972	3.80508	0.00390453	0.0168612	2.40843	CD24A//CCL3//CCL4//EXOC4//SYK//TRAT1
GO:0050869	negative regulation of B cell activation	Biological process	6	25	1512	23972	3.80508	0.00390453	0.0168612	2.40843	ATM//PRDM1//CTLA4//CD24A//IL10//TNFAIP3
GO:0001659	temperature homeostasis	Biological process	7	33	1512	23972	3.36308	0.00392329	0.0168612	2.40635	IL1A//IL1B//CCR1//PTGS2//TNF//ADRB2//STAT3
GO:0019079	viral genome replication	Biological process	7	33	1512	23972	3.36308	0.00392329	0.0168612	2.40635	DDX5//TOP2A//SLPI//TNF//OAS1G//OASL1//OAS3
GO:0032652	regulation of interleukin-1 production	Biological process	7	33	1512	23972	3.36308	0.00392329	0.0168612	2.40635	TNFAIP3//MEFV//HSPB1//IFNG//CCL3//TRIM16//NLRP1A
GO:0042088	T-helper 1 type immune response	Biological process	7	33	1512	23972	3.36308	0.00392329	0.0168612	2.40635	IL23R//LEF1//GADD45G//IRF1//IL18BP//IL18//VEGFA
GO:0046638	positive regulation of alpha-beta T cell differentiation	Biological process	7	33	1512	23972	3.36308	0.00392329	0.0168612	2.40635	IRF1//IL6//TGFBR2//IKZF1//IHH//PNP//SYK
GO:0072009	nephron epithelium development	Biological process	7	33	1512	23972	3.36308	0.00392329	0.0168612	2.40635	IFNG//WNT6//LIF//MTSS1//SMO//CD24A//PROM1
GO:0060562	epithelial tube morphogenesis	Biological process	26	236	1512	23972	1.74668	0.00406787	0.0174653	2.39063	CD44//MYC//WNT6//COQ7//CITED2//NUP50//MAP3K7//IPMK//LMO4//SFRP2//TGIF1//TMED2//HIF1A//IHH//SMO//ACVR1//EPHA2//AREG//NR3C1//NCOA3//MED1//ESR1//TNF//MTSS1//VEGFA//TACSTD2
GO:0051100	negative regulation of binding	Biological process	11	70	1512	23972	2.49142	0.00421062	0.0180348	2.37565	ADRB2//DAB2//LRPAP1//MYC//SLPI//TDG//HSPA4//JUN//LEF1//SMO//HEY1
GO:0048015	phosphatidylinositol-mediated signaling	Biological process	12	80	1512	23972	2.37817	0.00423219	0.0180348	2.37344	EDN1//PIK3R1//PLEKHA1//SLC9A3R2//CNTF//FLT1//CSF1R//PIK3C2A//PIK3CA//PIK3CD//PTAFR//SYNJ1
GO:0051896	regulation of protein kinase B signaling cascade	Biological process	12	80	1512	23972	2.37817	0.00423219	0.0180348	2.37344	CHI3L1//F3//HBEGF//IGFBP5//IL6//MST1R//TCF7L2//TNF//NRG1//EPHA2//XDH//PLEKHA1
GO:0045740	positive regulation of DNA replication	Biological process	9	51	1512	23972	2.79785	0.00423374	0.0180348	2.37328	AREG//CACYBP//CALR//CDK1//IL6//JUN//MAP2K4//DNA2//NPM2
GO:0002709	regulation of T cell mediated immunity	Biological process	8	42	1512	23972	3.0199	0.00423504	0.0180348	2.37314	PTPRC//IL12A//PNP//TAP1//MAP3K7//CD24A//HSPD1//PVR
GO:0010464	regulation of mesenchymal cell proliferation	Biological process	8	42	1512	23972	3.0199	0.00423504	0.0180348	2.37314	IFNG//IHH//MYC//MYCN//TGFBR2//VEGFA//FOXP1//SMO
GO:0045727	positive regulation of translation	Biological process	8	42	1512	23972	3.0199	0.00423504	0.0180348	2.37314	RPS6KB1//BOLL//TNF//IL6//SERP1//UPF3A//PAIP1//EIF4G3
GO:0045785	positive regulation of cell adhesion	Biological process	16	122	1512	23972	2.07928	0.00423787	0.0180348	2.37285	SPP1//ABI3BP//CD24A//LEF1//SYK//ALOX15//CD44//IL1B//TNF//SDC4//VEGFA//IFNG//IL12A//ITGAV//TGM2//NRG1
GO:0050731	positive regulation of peptidyl-tyrosine phosphorylation	Biological process	16	122	1512	23972	2.07928	0.00423787	0.0180348	2.37285	IFNG//LIF//CNTF//CSF1R//IL6//IL12A//CD24A//NRG1//VEGFA//CD44//CD80//CD74//NRP1//OSM//SYK//TNFRSF14
GO:0010743	regulation of macrophage derived foam cell differentiation	Biological process	5	18	1512	23972	4.40403	0.0042518	0.0180411	2.37143	PRKCH//MSR1//MAPK9//ITGAV//NFKBIA
GO:0045730	respiratory burst	Biological process	5	18	1512	23972	4.40403	0.0042518	0.0180411	2.37143	MPO//DUSP10//CD24A//CYBB//PGAM1
GO:2001234	negative regulation of apoptotic signaling pathway	Biological process	5	18	1512	23972	4.40403	0.0042518	0.0180411	2.37143	RIPK1//SIAH2//SH3RF1//ZMYND11//MCL1
GO:0005996	monosaccharide metabolic process	Biological process	24	214	1512	23972	1.77807	0.00450229	0.0190736	2.34657	FUCA2//IGFBP5//MYC//PIK3CA//PIK3R1//TNF//USF1//SERP1//OMA1//PDK3//ATF3//LDHA//HK3//HIF1A//PGAM1//NR3C1//IGFBP4//PMAIP1//GALM//AKR1A1//PASK//IL6//SIK1//IER3
GO:0014706	striated muscle tissue development	Biological process	32	311	1512	23972	1.63133	0.00450392	0.0190736	2.34641	HEY1//MED1//SKIL//FOXP1//CDON//PAK1//ALS2//CHAT//SIK1//NOTCH1//EMD//NUPR1//PIK3R1//PLCB1//LEF1//HDAC9//ADRB2//RPS6KB1//TCF7L2//HMGCR//VEGFA//CAV2//APP//CACYBP//NRG1//EGLN1//LY6E//TGFBR2//CDK1//CCNB1//ACVR1//DDX5
GO:0032321	positive regulation of Rho GTPase activity	Biological process	10	61	1512	23972	2.5991	0.00457216	0.019325	2.33988	ALS2//ARHGAP15//ABR//ECT2//GPR65//EPHA2//PIP5K1A//DOCK7//NDEL1//JUN
GO:0043407	negative regulation of MAP kinase activity	Biological process	10	61	1512	23972	2.5991	0.00457216	0.019325	2.33988	DUSP2//DUSP8//DUSP1//DUSP10//DUSP5//SFRP2//HMGCR//IL1B//PRKCD//RGS2
GO:0034762	regulation of transmembrane transport	Biological process	37	374	1512	23972	1.56849	0.00458574	0.0193635	2.33859	NFKBIA//FAF1//NFKBIB//ACSL5//STIM2//AHCYL1//PLCB1//CDKN1A//CDK1//HSP90AB1//HSP90AA1//IL6//MED1//CLCN5//CYBB//KCNAB1//KCNJ10//REST//CACNA1F//SCN2B//SFRP2//EMD//ECT2//SMO//GBP4//IL1B//PTGS2//TNF//TLR2//CYLD//CACNB3//SESTD1//ADRB2//ITGAV//APOA2//RIPK1//CASK
GO:0008654	phospholipid biosynthetic process	Biological process	16	123	1512	23972	2.06237	0.00459363	0.019378	2.33784	MPPE1//PGAP2//CHKA//APOA2//CHPT1//SAMD8//SGMS2//MVD//ATM//PIK3C2A//PIK3CA//PIK3R1//PIP5K1A//GPAT2//AGPAT9//ACSL5
GO:0048662	negative regulation of smooth muscle cell proliferation	Biological process	7	34	1512	23972	3.26416	0.0046761	0.0196689	2.33012	IFNG//IGFBP5//IL12A//PIK3R1//TNFAIP3//SF1//TRIB1
GO:0070228	regulation of lymphocyte apoptotic process	Biological process	7	34	1512	23972	3.26416	0.0046761	0.0196689	2.33012	CD24A//IL10//MYC//CD44//CD74//RAG1//NFKBID
GO:0048017	inositol lipid-mediated signaling	Biological process	12	81	1512	23972	2.34881	0.00468976	0.0196689	2.32885	EDN1//PIK3R1//PLEKHA1//SLC9A3R2//CNTF//FLT1//CSF1R//PIK3C2A//PIK3CA//PIK3CD//PTAFR//SYNJ1
GO:0050657	nucleic acid transport	Biological process	12	81	1512	23972	2.34881	0.00468976	0.0196689	2.32885	XPOT//DDX19A//FMR1//HNRNPA1//NUP50//SLBP//ALYREF2//XPO7//NCBP2//NUPL1//SEH1L//HNRNPA3
GO:0050658	RNA transport	Biological process	12	81	1512	23972	2.34881	0.00468976	0.0196689	2.32885	XPOT//DDX19A//FMR1//HNRNPA1//NUP50//SLBP//ALYREF2//XPO7//NCBP2//NUPL1//SEH1L//HNRNPA3
GO:0051236	establishment of RNA localization	Biological process	12	81	1512	23972	2.34881	0.00468976	0.0196689	2.32885	XPOT//DDX19A//FMR1//HNRNPA1//NUP50//SLBP//ALYREF2//XPO7//NCBP2//NUPL1//SEH1L//HNRNPA3
GO:0030182	neuron differentiation	Biological process	71	824	1512	23972	1.3661	0.00473589	0.0198432	2.3246	STAT3//PHOX2A//APP//STMN1//NOTCH1//CACNA1F//DOCK7//ALS2//PICALM//CDK5R1//NR4A3//NRP1//ABLIM1//CXCR4//EGR2//FOXP1//NDEL1//CD24A//HTR7//LIF//INPP5E//SCARF1//IL15RA//IL1B//INPP5J//RND1//CHAT//PAK1//LMO4//ATP7A//LEF1//NR4A2//SMO//TTL//JUN//AREG//CD44//IL6//SEPT2//STX3//MAPK9//TBC1D24//VEGFA//CUX1//VSX1//CDON//CALR//IRX3//MED1//REST//NBN//PRPF19//BNIP2//ECT2//IFNG//TGIF1//TGIF2//TNFRSF12A//CNTF//NRG1/…
GO:0010952	positive regulation of peptidase activity	Biological process	14	102	1512	23972	2.17611	0.00479606	0.0200533	2.31912	BCL2L11//F3//HSPD1//MYC//TNF//XDH//MAPK9//PMAIP1//MOAP1//NLRP1A//SFRP2//CASP12//REST//APP
GO:0015931	nucleobase-containing compound transport	Biological process	14	102	1512	23972	2.17611	0.00479606	0.0200533	2.31912	XPOT//SLC35A5//SLC29A3//DDX19A//FMR1//HNRNPA1//NUP50//SLBP//ALYREF2//XPO7//NCBP2//NUPL1//SEH1L//HNRNPA3
GO:0010770	positive regulation of cell morphogenesis involved in differentiation	Biological process	6	26	1512	23972	3.65873	0.00480909	0.0200533	2.31794	LEF1//NOTCH1//SNAI1//TCF7L2//LIF//MAPK9
GO:0030262	apoptotic nuclear change	Biological process	6	26	1512	23972	3.65873	0.00480909	0.0200533	2.31794	DNASE1L3//MYC//PPT1//TOP2A//CD24A//MOAP1
GO:0072080	nephron tubule development	Biological process	6	26	1512	23972	3.65873	0.00480909	0.0200533	2.31794	WNT6//MTSS1//LIF//IFNG//CD24A//PROM1
GO:0007260	tyrosine phosphorylation of STAT protein	Biological process	9	52	1512	23972	2.74405	0.00483929	0.0201405	2.31522	LIF//OSM//IFNG//IRF1//IL22RA2//CNTF//CSF1R//IL6//IL12A
GO:0019048	virus-host interaction	Biological process	9	52	1512	23972	2.74405	0.00483929	0.0201405	2.31522	TAP1//MMP9//ICAM1//BCL2L11//RIPK1//MST1R//VCAM1//ZBP1//ETF1
GO:0010171	body morphogenesis	Biological process	8	43	1512	23972	2.94967	0.00492099	0.0204144	2.30795	CDON//IHH//LEF1//TCF7L2//NIPBL//TIPARP//PLEKHA1//CSRNP1
GO:0043367	CD4-positive, alpha-beta T cell differentiation	Biological process	8	43	1512	23972	2.94967	0.00492099	0.0204144	2.30795	ATP7A//PTGER4//LEF1//GADD45G//IRF1//IL6//RORC//SATB1
GO:0048730	epidermis morphogenesis	Biological process	8	43	1512	23972	2.94967	0.00492099	0.0204144	2.30795	ATP7A//IGFBP5//NOTCH1//SNAI1//WNT10A//SMO//SMARCA4//PLOD3
GO:0016573	histone acetylation	Biological process	15	113	1512	23972	2.10458	0.00492389	0.0204144	2.30769	PAXIP1//TAF7//LEF1//KAT2B//SMARCA4//MAP3K7//POLE3//SUPT7L//TRIM16//BRD1//EPC1//ING3//MSL2//NCOA3//HAT1
GO:0006694	steroid biosynthetic process	Biological process	16	124	1512	23972	2.04574	0.00497338	0.0206	2.30335	HMGCR//MVD//HMGCS1//INSIG1//MED1//SF1//IGFBP7//ADORA2B//IL1A//SNAI1//NR3C1//REST//IFNG//TNF//HSD3B2//HSD17B11
GO:0048589	developmental growth	Biological process	28	264	1512	23972	1.68154	0.0050126	0.0207426	2.29994	ESR1//HBEGF//SMARCA4//NBN//PRPF19//NDEL1//TTL//NRP1//NOTCH1//PTGS2//TNFRSF12A//ADRB2//RPS6KB1//NIPBL//C3//PLCB1//APP//SMO//SFRP2//FOXP1//TGFBR2//CDK1//NRG1//CCNB1//PSAP//AREG//MED1//NCOA3
GO:0006275	regulation of DNA replication	Biological process	13	92	1512	23972	2.24031	0.00502438	0.0207716	2.29892	PDS5A//AREG//CACYBP//CALR//CDK1//IL6//JUN//MAP2K4//DNA2//NPM2//ID3//ESCO2//ESCO1
GO:0002758	innate immune response-activating signal transduction	Biological process	10	62	1512	23972	2.55718	0.00515017	0.0212356	2.28818	TLR2//CLEC7A//MAPKAPK3//RPS6KA3//HSPD1//MYD88//IRF1//TNFAIP3//NFKBIA//NR1H3
GO:0002329	pre-B cell differentiation	Biological process	4	12	1512	23972	5.28483	0.0051806	0.0212356	2.28562	ATM//RAG1//CD24A//FOXP1
GO:0006925	inflammatory cell apoptotic process	Biological process	4	12	1512	23972	5.28483	0.0051806	0.0212356	2.28562	IFNG//IL6//NIACR1//CD44
GO:0007080	mitotic metaphase plate congression	Biological process	4	12	1512	23972	5.28483	0.0051806	0.0212356	2.28562	PSRC1//CDCA5//SEH1L//CCNB1
GO:0042347	negative regulation of NF-kappaB import into nucleus	Biological process	4	12	1512	23972	5.28483	0.0051806	0.0212356	2.28562	FAF1//NFKBIA//NFKBIB//CYLD
GO:0051770	positive regulation of nitric-oxide synthase biosynthetic process	Biological process	4	12	1512	23972	5.28483	0.0051806	0.0212356	2.28562	CCL2//TLR2//MAPK9//NAMPT
GO:0071542	dopaminergic neuron differentiation	Biological process	4	12	1512	23972	5.28483	0.0051806	0.0212356	2.28562	HIF1A//HTR7//NR4A2//VEGFA
GO:2000378	negative regulation of reactive oxygen species metabolic process	Biological process	4	12	1512	23972	5.28483	0.0051806	0.0212356	2.28562	HP//BIRC3//MYCN//MAP3K7
GO:2000696	regulation of epithelial cell differentiation involved in kidney development	Biological process	4	12	1512	23972	5.28483	0.0051806	0.0212356	2.28562	LIF//IFNG//CD24A//PROM1
GO:0090101	negative regulation of transmembrane receptor protein serine/threonine kinase signaling pathway	Biological process	11	72	1512	23972	2.42221	0.00524436	0.0214767	2.28031	CAV2//NR3C1//HSPA5//SKIL//STRAP//SKOR1//NOTCH1//SFRP2//TCF7L2//TOB1//ACVR1
GO:0016049	cell growth	Biological process	33	327	1512	23972	1.6	0.00531692	0.0217533	2.27434	CD44//IGFBP4//IGFBP5//IGFBP7//4932438A13RIK//CNTF//MTPN//HBEGF//LEF1//NCOA3//SFRP2//CXCL16//USP47//NRG1//CDKN1A//DAB2//PPT1//SMARCA4//DNAJC2//SERTAD1//RRAD//PSRC1//EAF2//TTL//NRP1//TNFRSF12A//NDEL1//APP//SMO//EDN1//ESR1//IL6//NUPR1
GO:0007369	gastrulation	Biological process	17	136	1512	23972	1.98181	0.0053447	0.0218464	2.27208	ACVR1//DUSP2//DUSP1//DUSP5//NR4A3//SNAI1//RTF1//TNFAIP3//ALOX15//CD44//IL1B//TNF//SFRP2//EPHA2//LEF1//DLD//TGFBR2
GO:0048568	embryonic organ development	Biological process	34	340	1512	23972	1.58545	0.00542709	0.0221623	2.26543	ARNT//PRDM1//CEBPB//HIF1A//CITED2//MED1//TMED2//EPHA2//TCF7L2//SMO//KLF1//TGFBR2//NIPBL//NR4A3//ABR//INSIG1//EDN1//MYC//IHH//SMARCA4//PKDCC//MYCN//SATB2//VEGFA//VCAM1//SOCS3//IL10//ITGAV//LIF//SNAI1//LEF1//DNAJB6//EGLN1//JUNB
GO:0001832	blastocyst growth	Biological process	5	19	1512	23972	4.17224	0.00547444	0.0222303	2.26166	PRPF19//NDEL1//HBEGF//SMARCA4//NBN
GO:0002347	response to tumor cell	Biological process	5	19	1512	23972	4.17224	0.00547444	0.0222303	2.26166	CD24A//HSPD1//IL12A//PVR//TXNIP
GO:0032732	positive regulation of interleukin-1 production	Biological process	5	19	1512	23972	4.17224	0.00547444	0.0222303	2.26166	HSPB1//IFNG//CCL3//TRIM16//NLRP1A
GO:0032735	positive regulation of interleukin-12 production	Biological process	5	19	1512	23972	4.17224	0.00547444	0.0222303	2.26166	HSPD1//IFNG//PLCB1//TLR2//IL23R
GO:0033198	response to ATP	Biological process	5	19	1512	23972	4.17224	0.00547444	0.0222303	2.26166	HSP90B1//SSH1//IL1B//SELL//P2RX3
GO:0060669	embryonic placenta morphogenesis	Biological process	5	19	1512	23972	4.17224	0.00547444	0.0222303	2.26166	SOCS3//IL10//LEF1//VCAM1//DNAJB6
GO:0006612	protein targeting to membrane	Biological process	9	53	1512	23972	2.69227	0.00550997	0.0222798	2.25885	SSR3//SRP54A//FOLR1//HSP90AA1//HSPA4//PIP5K1A//TMED2//CDK5R1//EXOC4
GO:0030888	regulation of B cell proliferation	Biological process	9	53	1512	23972	2.69227	0.00550997	0.0222798	2.25885	ATM//PRDM1//CTLA4//CD24A//IL10//CDKN1A//CD74//PTPRC//TNFRSF13C
GO:0042303	molting cycle	Biological process	13	93	1512	23972	2.21622	0.00551204	0.0222798	2.25869	LDB2//SOX18//WNT10A//ZDHHC21//ATP7A//IGFBP5//NOTCH1//SNAI1//SMO//MPZL3//NIPBL//PTGS2//TNF
GO:0042633	hair cycle	Biological process	13	93	1512	23972	2.21622	0.00551204	0.0222798	2.25869	LDB2//SOX18//WNT10A//ZDHHC21//ATP7A//IGFBP5//NOTCH1//SNAI1//SMO//NIPBL//PTGS2//TNF//MPZL3
GO:0007098	centrosome cycle	Biological process	7	35	1512	23972	3.1709	0.00553276	0.0222798	2.25706	KIF11//CHORDC1//TMEM67//PLK2//DYNC1LI1//NDE1//ARHGEF10
GO:0032091	negative regulation of protein binding	Biological process	7	35	1512	23972	3.1709	0.00553276	0.0222798	2.25706	ADRB2//LEF1//DAB2//LRPAP1//MYC//SLPI//TDG
GO:0032729	positive regulation of interferon-gamma production	Biological process	7	35	1512	23972	3.1709	0.00553276	0.0222798	2.25706	HSPD1//IL12A//IL12RB2//IL18//IL1B//TNF//IL23R
GO:0032890	regulation of organic acid transport	Biological process	7	35	1512	23972	3.1709	0.00553276	0.0222798	2.25706	SEPT2//TNF//ACSL5//ARG2//IL1B//MAPK9//SYK
GO:0060323	head morphogenesis	Biological process	7	35	1512	23972	3.1709	0.00553276	0.0222798	2.25706	LEF1//TCF7L2//NIPBL//TIPARP//PLEKHA1//CSRNP1//IHH
GO:0032870	cellular response to hormone stimulus	Biological process	28	266	1512	23972	1.66889	0.00555345	0.0223423	2.25544	MED1//BCAR1//PIK3R1//PLCB1//LATS1//PAK1//KAT2B//USF1//HDAC9//ESR1//NR4A1//LEF1//NR4A3//NR4A2//RORC//NR2C2//NR1H3//NR3C1//SOCS3//IL1B//PRKCD//RPS6KB1//STAT3//IL18//IRF1//ANXA1//REST//NCF2
GO:0071156	regulation of cell cycle arrest	Biological process	18	148	1512	23972	1.92825	0.00564636	0.0226951	2.24823	CLSPN//ATM//NBN//TIPRL//CDKN1A//PLK2//MAD2L1//TPR//CENPE//CDK1//DTL//BIRC5//TOP2A//MDM4//BUB1//CSNK2A1//CCNB1//DYNC1LI1
GO:0034101	erythrocyte homeostasis	Biological process	14	104	1512	23972	2.13426	0.00570889	0.0228619	2.24345	KLF1//PKNOX1//PLCB1//TRIM10//AHSP//CD24A//HIF1A//ETS1//CITED2//MED1//JMJD6//SMARCA4//VEGFA//IREB2
GO:0043123	positive regulation of I-kappaB kinase/NF-kappaB cascade	Biological process	14	104	1512	23972	2.13426	0.00570889	0.0228619	2.24345	ECT2//IL1A//IL1B//MYD88//PLK2//TGM2//TNF//UBD//MAP3K7//TRIM13//MIER1//ZC3HAV1//SECTM1A//TICAM2
GO:0043524	negative regulation of neuron apoptotic process	Biological process	14	104	1512	23972	2.13426	0.00570889	0.0228619	2.24345	BIRC5//ATP7A//CNTF//HIF1A//HSPH1//HSP90AB1//JUN//KRAS//MT1//NR4A3//NR4A2//PPT1//ROCK1//SET
GO:1901215	negative regulation of neuron death	Biological process	14	104	1512	23972	2.13426	0.00570889	0.0228619	2.24345	BIRC5//ATP7A//CNTF//HIF1A//HSPH1//HSP90AB1//JUN//KRAS//MT1//NR4A3//NR4A2//PPT1//ROCK1//SET
GO:0018393	internal peptidyl-lysine acetylation	Biological process	15	115	1512	23972	2.06798	0.00580091	0.0231876	2.2365	NCOA3//KAT2B//HAT1//PAXIP1//TAF7//LEF1//SMARCA4//MAP3K7//POLE3//SUPT7L//TRIM16//BRD1//EPC1//ING3//MSL2
GO:0070372	regulation of ERK1 and ERK2 cascade	Biological process	15	115	1512	23972	2.06798	0.00580091	0.0231876	2.2365	LIF//C3//CD44//CHI3L1//CCR1//CSF1R//ESR1//HMGCR//CD74//IL1A//IL1B//IL6//CCL3//EPHA2//SYK
GO:0002377	immunoglobulin production	Biological process	11	73	1512	23972	2.38903	0.00583135	0.0232879	2.23423	PTPRC//TNFAIP3//FOXP1//MSH3//NBN//PAXIP1//HSPD1//IFNG//TNF//IL6//VPREB1
GO:0000380	alternative nuclear mRNA splicing, via spliceosome	Biological process	6	27	1512	23972	3.52322	0.00585859	0.0232896	2.23221	DDX5//PTBP1//TRA2B//RBM15B//HNRNPA1//SFPQ
GO:0006730	one-carbon metabolic process	Biological process	6	27	1512	23972	3.52322	0.00585859	0.0232896	2.23221	CAR1//CAR2//CAR13//AHCYL2//AHCYL1//MAT2A
GO:0007622	rhythmic behavior	Biological process	6	27	1512	23972	3.52322	0.00585859	0.0232896	2.23221	HTR7//AHCY//IL6//ALB//CHAT//EGR2
GO:0010470	regulation of gastrulation	Biological process	6	27	1512	23972	3.52322	0.00585859	0.0232896	2.23221	TNFAIP3//ALOX15//CD44//IL1B//TNF//SFRP2
GO:0031111	negative regulation of microtubule polymerization or depolymerization	Biological process	6	27	1512	23972	3.52322	0.00585859	0.0232896	2.23221	CLASP2//CKAP2//FKBP4//STMN1//INPP5J//CCNB1
GO:0007276	gamete generation	Biological process	39	406	1512	23972	1.52297	0.00600978	0.0238688	2.22114	PLCB1//CCNB1//ZPBP//ACVR1//PRDM1//CXCR4//ZFX//RPS6KB1//BCL2L11//CREM//DDX4//DNAJA1//NOTCH1//ODF2//PRM1//SYCP3//NR2C2//TLK2//HERC4//SPATA6//ING2//BOLL//HIST1H1A//PLEKHA1//PSME4//UTP14B//4932438A13RIK//EIF4G3//SMO//HSPA2//4632434I11RIK//ATM//IHH//PTGS2//DLD//DIAP2//IL18//SPIN1//ZFP148
GO:0010035	response to inorganic substance	Biological process	30	293	1512	23972	1.62333	0.00623006	0.0247211	2.20551	PLK3//XDH//ATP7A//MT1//MT2//NR3C1//MPO//MAPK9//GATM//FOS//PPARGC1B//HP//PPP1R15B//EPX//CP//IL1A//ECT2//FABP1//IL6//LCN2//ANXA1//PLEKHA1//GSTO2//FOSB//JUN//JUNB//ITGAV//EGLN1//NR4A1//NR4A2
GO:0043401	steroid hormone mediated signaling pathway	Biological process	9	54	1512	23972	2.64242	0.00625025	0.0247728	2.2041	NR3C1//ESR1//NR4A1//LEF1//NR4A3//NR4A2//RORC//NR2C2//NR1H3
GO:0006140	regulation of nucleotide metabolic process	Biological process	39	407	1512	23972	1.51923	0.00625448	0.0247728	2.20381	ADRB2//ADCY4//TMED2//EDN1//ADORA2B//GPR65//ARFGAP3//ARAP2//ARFGAP1//AGAP1//TBC1D1//TBC1D9//ALS2//TBC1D24//ECT2//JUN//MYL4//DNAJB6//DNAJC10//ZC3HAV1//AHSA2//RANGAP1//ARHGAP15//ABR//EPHA2//PIP5K1A//DOCK7//NDEL1//ARHGEF10//IPCEF1//PGAM1//PLCB1//RGS2//RABEP1//RGS12//DEPDC1A//ARHGAP29//ARHGAP11A//STARD8
GO:0032102	negative regulation of response to external stimulus	Biological process	16	127	1512	23972	1.99742	0.0062684	0.0248053	2.20284	ANXA1//TNFAIP3//IL10//NRP1//ADRB2//IER3//PTGER4//NR1H3//ZFP36//AOAH//MEFV//ABR//DUSP10//CASK//HMGCR//CCL2
GO:0043547	positive regulation of GTPase activity	Biological process	26	244	1512	23972	1.68941	0.00628413	0.0248233	2.20175	ECT2//JUN//TBC1D1//TBC1D9//ALS2//TBC1D24//RANGAP1//ARHGAP15//ABR//GPR65//EPHA2//PIP5K1A//DOCK7//NDEL1//PLCB1//RGS2//RABEP1//ARFGAP3//RGS12//DEPDC1A//ARAP2//ARHGAP29//ARHGAP11A//ARFGAP1//STARD8//AGAP1
GO:0030879	mammary gland development	Biological process	15	116	1512	23972	2.05015	0.00628437	0.0248233	2.20174	HIF1A//MED1//VEGFA//XDH//CEBPB//EPHA2//IGFBP5//TGFBR2//AREG//NR3C1//SMO//NCOA3//ESR1//BCL2L11//LEF1
GO:0007162	negative regulation of cell adhesion	Biological process	12	84	1512	23972	2.26493	0.00630345	0.024876	2.20042	CASK//PIK3R1//PTPRC//NOTCH1//LEF1//TNFAIP3//CD24A//PRKCD//TACSTD2//PDE3B//CBLL1//RND1
GO:0010720	positive regulation of cell development	Biological process	20	173	1512	23972	1.83289	0.00646323	0.0254591	2.18955	HIF1A//NOTCH1//VEGFA//SMO//LEF1//SNAI1//MAPK9//SYNJ1//TCF7L2//TNFRSF12A//NDEL1//CNTF//SCARF1//IL1B//LIF//PRPF19//CXCR4//SKIL//PRKCH//RFX3
GO:0051153	regulation of striated muscle cell differentiation	Biological process	11	74	1512	23972	2.35675	0.00646878	0.0254591	2.18918	SIK1//NOTCH1//PIK3R1//PLCB1//CDON//HDAC9//EPC1//NRG1//EDN1//FOXP1//DDX5
GO:0051656	establishment of organelle localization	Biological process	11	74	1512	23972	2.35675	0.00646878	0.0254591	2.18918	CENPA//NDC80//NDE1//PSRC1//CDCA5//SEH1L//CCNB1//NUDC//KIF1B//TMED9//BIRC5
GO:0032677	regulation of interleukin-8 production	Biological process	7	36	1512	23972	3.08282	0.00650166	0.0255654	2.18698	IL18//IL1B//RIPK1//TLR2//APOA2//TNF//TLR8
GO:0035710	CD4-positive, alpha-beta T cell activation	Biological process	8	45	1512	23972	2.81858	0.00654451	0.0256874	2.18412	ATP7A//PTGER4//SATB1//LEF1//GADD45G//IRF1//IL6//RORC
GO:0043966	histone H3 acetylation	Biological process	8	45	1512	23972	2.81858	0.00654451	0.0256874	2.18412	LEF1//KAT2B//SMARCA4//MAP3K7//POLE3//SUPT7L//TRIM16//BRD1
GO:0060041	retina development in camera-type eye	Biological process	14	106	1512	23972	2.09399	0.00675617	0.0264942	2.1703	IHH//MED1//PROM1//VSX1//CDON//SLC4A7//HIF1A//LIF//TGIF1//IKZF1//CACNA1F//JMJD6//CEP290//TGIF2
GO:0034622	cellular macromolecular complex assembly	Biological process	40	422	1512	23972	1.5028	0.00679031	0.0266041	2.16811	PRPF19//SNRPC//PSIP1//CALR//CENPA//SMARCA4//H2AFY//SET//ASF1A//ASF1B//HIST1H1A//HSP90AA1//HSPA4//FKBP4//NRG1//DIAP2//MTSS1//UBE2C//SYNJ1//PEX13//SHQ1//CLP1//LATS1//PRKCD//STMN1//INPP5J//PSRC1//SDHAF1//EIF2A//POMP//PDE4D//AP2B1//CLINT1//FCHO2//PICALM//DACH1//KIF23//SEPT2//TUBB4A
GO:0050767	regulation of neurogenesis	Biological process	41	435	1512	23972	1.49433	0.00680087	0.0266214	2.16744	HIF1A//NOTCH1//VEGFA//SMO//CD24A//NDEL1//HTR7//LIF//INPP5E//SCARF1//IL15RA//IL1B//INPP5J//SYNJ1//TTL//NRP1//CDON//APP//CALR//IRX3//MED1//REST//NBN//PRPF19//BNIP2//ECT2//IFNG//IL6//TGIF1//TGIF2//TNFRSF12A//CNTF//MYCN//TCF7L2//CXCR4//SSH1//SSH2//SKIL//PRKCH//CDK5R1//PDLIM5
GO:0016337	cell-cell adhesion	Biological process	30	295	1512	23972	1.61232	0.00684586	0.0267493	2.16457	MYCN//CD24A//VCAM1//AMIGO2//AMICA1//CDH17//DSG2//CDK5R1//ICAM1//ITGAM//PTPRC//ROCK1//SYK//LEF1//PIK3R1//TNFAIP3//ALOX15//CD44//IL1B//TNF//DNAJB6//BLOC1S4//IHH//PRKCD//PVR//CLEC7A//CDON//EFR3A//CBLL1//GM5483
GO:0051129	negative regulation of cellular component organization	Biological process	30	295	1512	23972	1.61232	0.00684586	0.0267493	2.16457	IFNG//CLASP2//CKAP2//ATM//MAD2L1//TPR//CENPE//OMA1//SFRP2//TMEM67//APOA2//IL15RA//IL1B//INPP5J//NRP1//PRKCD//FKBP4//STMN1//LMO4//PTGER4//TAF7//CCNB1//ESR1//PICALM//NR1H3//PRTN3//TACSTD2//SACS//DYNC1LI1//MTPN
GO:0010769	regulation of cell morphogenesis involved in differentiation	Biological process	20	174	1512	23972	1.82236	0.00688215	0.026867	2.16228	IFNG//LEF1//NOTCH1//SNAI1//SFRP2//MAPK9//TTL//NRP1//TCF7L2//TNFRSF12A//NDEL1//CNTF//SCARF1//SSH1//SSH2//SKIL//CDK5R1//PDLIM5//LIF//TACSTD2
GO:0002474	antigen processing and presentation of peptide antigen via MHC class I	Biological process	5	20	1512	23972	3.96362	0.00692569	0.02693	2.15954	CALR//TAP1//FCGR3//IFI30//H2-Q2
GO:0006900	membrane budding	Biological process	5	20	1512	23972	3.96362	0.00692569	0.02693	2.15954	TMED9//AP2B1//CLINT1//FCHO2//PICALM
GO:0035850	epithelial cell differentiation involved in kidney development	Biological process	5	20	1512	23972	3.96362	0.00692569	0.02693	2.15954	CD24A//PROM1//MTSS1//LIF//IFNG
GO:0006333	chromatin assembly or disassembly	Biological process	12	85	1512	23972	2.23828	0.00692928	0.02693	2.15931	TLK2//CENPA//SMARCA4//H2AFY//SET//ASF1A//ASF1B//HIST1H1A//BAZ1B//PARP10//CHD1//SUV39H2
GO:0070374	positive regulation of ERK1 and ERK2 cascade	Biological process	12	85	1512	23972	2.23828	0.00692928	0.02693	2.15931	C3//CD44//CHI3L1//CCR1//CSF1R//ESR1//HMGCR//CD74//IL1A//IL1B//IL6//CCL3
GO:0010639	negative regulation of organelle organization	Biological process	18	151	1512	23972	1.88994	0.00694138	0.0269529	2.15855	CLASP2//CKAP2//ATM//MAD2L1//TPR//CENPE//OMA1//TMEM67//PRKCD//FKBP4//STMN1//INPP5J//TAF7//CCNB1//ESR1//TACSTD2//DYNC1LI1//MTPN
GO:0033124	regulation of GTP catabolic process	Biological process	29	283	1512	23972	1.62467	0.00698974	0.0271165	2.15554	TMED2//ARFGAP3//ARAP2//ARFGAP1//AGAP1//TBC1D1//TBC1D9//ALS2//TBC1D24//ECT2//JUN//RANGAP1//ARHGAP15//ABR//GPR65//EPHA2//PIP5K1A//DOCK7//NDEL1//ARHGEF10//IPCEF1//PLCB1//RGS2//RABEP1//RGS12//DEPDC1A//ARHGAP29//ARHGAP11A//STARD8
GO:0046888	negative regulation of hormone secretion	Biological process	9	55	1512	23972	2.59437	0.00706466	0.0272309	2.15091	PDE3B//REST//HMGCR//PIM3//IL1B//EDN1//IL6//LIF//OSM
GO:0002675	positive regulation of acute inflammatory response	Biological process	6	28	1512	23972	3.39739	0.00706559	0.0272309	2.15085	C3//FCGR3//IL1B//PTGS2//TNF//IL6
GO:0006692	prostanoid metabolic process	Biological process	6	28	1512	23972	3.39739	0.00706559	0.0272309	2.15085	EDN1//CD74//PTGS2//PTGES3//ANXA1//MAPK9
GO:0006693	prostaglandin metabolic process	Biological process	6	28	1512	23972	3.39739	0.00706559	0.0272309	2.15085	EDN1//CD74//PTGS2//PTGES3//ANXA1//MAPK9
GO:0030433	ER-associated protein catabolic process	Biological process	6	28	1512	23972	3.39739	0.00706559	0.0272309	2.15085	HSP90B1//RNF103//DNAJB9//TRIM13//DNAJC10//TMEM67
GO:0042503	tyrosine phosphorylation of Stat3 protein	Biological process	6	28	1512	23972	3.39739	0.00706559	0.0272309	2.15085	IL22RA2//CNTF//CSF1R//IL6//LIF//OSM
GO:0061326	renal tubule development	Biological process	6	28	1512	23972	3.39739	0.00706559	0.0272309	2.15085	MTSS1//WNT6//LIF//IFNG//CD24A//PROM1
GO:0001820	serotonin secretion	Biological process	4	13	1512	23972	4.87831	0.00711326	0.0272309	2.14793	SYK//HTR7//XBP1//FCGR3
GO:0002327	immature B cell differentiation	Biological process	4	13	1512	23972	4.87831	0.00711326	0.0272309	2.14793	CD24A//FOXP1//ATM//RAG1
GO:0010866	regulation of triglyceride biosynthetic process	Biological process	4	13	1512	23972	4.87831	0.00711326	0.0272309	2.14793	LDLR//NR1H3//ACSL5//SIK1
GO:0010939	regulation of necrotic cell death	Biological process	4	13	1512	23972	4.87831	0.00711326	0.0272309	2.14793	RIPK1//BIRC3//MAP3K7//TNF
GO:0032607	interferon-alpha production	Biological process	4	13	1512	23972	4.87831	0.00711326	0.0272309	2.14793	GBP4//HSPD1//IFIH1//TLR8
GO:0032647	regulation of interferon-alpha production	Biological process	4	13	1512	23972	4.87831	0.00711326	0.0272309	2.14793	GBP4//HSPD1//IFIH1//TLR8
GO:0042508	tyrosine phosphorylation of Stat1 protein	Biological process	4	13	1512	23972	4.87831	0.00711326	0.0272309	2.14793	IFNG//LIF//IRF1//OSM
GO:0050685	positive regulation of mRNA processing	Biological process	4	13	1512	23972	4.87831	0.00711326	0.0272309	2.14793	CCNB1//TRA2B//PRPF19//ZFP36
GO:0001906	cell killing	Biological process	11	75	1512	23972	2.32533	0.00715953	0.0273296	2.14512	FCGR3//CTSC//PTPRC//IL12A//PNP//TAP1//PVR//ALB//IFNG//CAMP//CTSG
GO:2001020	regulation of response to DNA damage stimulus	Biological process	11	75	1512	23972	2.32533	0.00715953	0.0273296	2.14512	PPP4R2//SETD8//ATM//DDX5//PMAIP1//CD44//CD74//SNAI1//PNP//MYC//PRKCD
GO:0002790	peptide secretion	Biological process	19	163	1512	23972	1.84807	0.0071642	0.0273296	2.14483	MMP7//CD74//IFNG//IL1B//PDE3B//RFX3//TNF//EDN1//DGAT1//ANXA1//TCF7L2//SERP1//HIF1A//REST//LIF//HMGCR//PIM3//IL6//PASK
GO:0006310	DNA recombination	Biological process	19	163	1512	23972	1.84807	0.0071642	0.0273296	2.14483	TOP2A//RAD51//RAD54L//FAN1//MSH3//PPP4R2//RAG1//FOXP1//LEF1//NBN//PAXIP1//HSPD1//IFNG//PTPRC//RAD51AP1//WRN//NDNL2//MND1//DCLRE1C
GO:0002706	regulation of lymphocyte mediated immunity	Biological process	13	96	1512	23972	2.14696	0.00720538	0.0274386	2.14234	C3//FCGR3//PTPRC//IL12A//PNP//TAP1//MAP3K7//CD24A//HSPD1//PVR//TNF//PAXIP1//IFNG
GO:0010950	positive regulation of endopeptidase activity	Biological process	13	96	1512	23972	2.14696	0.00720538	0.0274386	2.14234	BCL2L11//F3//HSPD1//MYC//TNF//XDH//MAPK9//PMAIP1//MOAP1//NLRP1A//CASP12//REST//SFRP2
GO:0002218	activation of innate immune response	Biological process	10	65	1512	23972	2.43915	0.00723226	0.0275168	2.14073	TLR2//CLEC7A//MAPKAPK3//RPS6KA3//HSPD1//MYD88//IRF1//TNFAIP3//NFKBIA//NR1H3
GO:0018394	peptidyl-lysine acetylation	Biological process	15	118	1512	23972	2.0154	0.0073483	0.0279338	2.13381	NCOA3//KAT2B//HAT1//PAXIP1//TAF7//LEF1//SMARCA4//MAP3K7//POLE3//SUPT7L//TRIM16//BRD1//EPC1//ING3//MSL2
GO:0008202	steroid metabolic process	Biological process	25	235	1512	23972	1.68665	0.00741744	0.028172	2.12975	HSD3B2//HSD17B11//MVD//HMGCS1//HMGCR//INSIG1//MED1//SF1//IGFBP7//APOA2//APP//LDLR//LIPE//SOAT1//CYP27A1//ESR1//TIPARP//PLEKHA1//NR3C1//ADORA2B//IL1A//SNAI1//REST//IFNG//TNF
GO:2000106	regulation of leukocyte apoptotic process	Biological process	8	46	1512	23972	2.7573	0.00749414	0.0284385	2.12528	CD24A//IL10//MYC//CD44//CD74//RAG1//NFKBID//NR4A3
GO:0002637	regulation of immunoglobulin production	Biological process	7	37	1512	23972	2.9995	0.00759123	0.0287567	2.11969	FOXP1//PAXIP1//IFNG//PTPRC//TNF//IL6//TNFAIP3
GO:0050848	regulation of calcium-mediated signaling	Biological process	7	37	1512	23972	2.9995	0.00759123	0.0287567	2.11969	CD24A//CCL3//CCL4//EXOC4//SYK//TRAT1//NFAT5
GO:0042770	signal transduction in response to DNA damage	Biological process	12	86	1512	23972	2.21226	0.007603	0.0287762	2.11902	CDKN1A//ATM//PAXIP1//IFI204//NUPR1//SETD8//DDX5//PMAIP1//CD44//CD74//SNAI1//PGAP2
GO:0060249	anatomical structure homeostasis	Biological process	19	164	1512	23972	1.8368	0.00763783	0.0288828	2.11703	WRN//NBN//HSPA1A//DCLRE1C//LDB2//MYC//VEGFA//CSF1R//ITGAV//ADRB2//IHH//XDH//CAR2//SPP1//SYK//TFRC//PPARGC1B//HIF1A//IL6
GO:0050795	regulation of behavior	Biological process	17	141	1512	23972	1.91154	0.00764725	0.0288933	2.11649	CXCL10//CCL2//HTR7//IL6//ALB//NR2C2//NRP1//CXCR4//VEGFA//MPP1//EDN1//CD74//SELL//CCR1//PLA2G7//CCL3//CCL4
GO:0050920	regulation of chemotaxis	Biological process	13	97	1512	23972	2.12483	0.00785318	0.0296456	2.10495	CXCL10//CCL2//NRP1//VEGFA//MPP1//EDN1//CD74//SELL//CCR1//PLA2G7//CCL3//CCL4//CXCR4
GO:0090090	negative regulation of canonical Wnt receptor signaling pathway	Biological process	11	76	1512	23972	2.29473	0.00790648	0.0298209	2.10202	DAB2//EGR1//LATS1//LEF1//NOTCH1//SFRP2//SIAH2//TCF7L2//MLLT3//CYLD//MCC
GO:0051091	positive regulation of sequence-specific DNA binding transcription factor activity	Biological process	18	153	1512	23972	1.86523	0.00793119	0.0298642	2.10066	SMO//VEGFA//MTPN//ICAM1//IL1B//KRAS//MYD88//PRKCH//RIPK1//TNF//TLR2//IRAK2//ANXA3//ESR1//IL10//IL6//NCOA3//SMARCA4
GO:0006475	internal protein amino acid acetylation	Biological process	15	119	1512	23972	1.99847	0.0079317	0.0298642	2.10063	NCOA3//KAT2B//HAT1//PAXIP1//TAF7//LEF1//SMARCA4//MAP3K7//POLE3//SUPT7L//TRIM16//BRD1//EPC1//ING3//MSL2
GO:0042991	transcription factor import into nucleus	Biological process	9	56	1512	23972	2.54804	0.00795781	0.0299365	2.09921	NFKBIA//FAF1//NFKBIB//IL1B//PTGS2//TNF//TLR2//CYLD//PIK3R1
GO:0046824	positive regulation of nucleocytoplasmic transport	Biological process	10	66	1512	23972	2.4022	0.00805417	0.0302728	2.09398	SFRP2//ECT2//SMO//IL1B//PTGS2//TNF//TLR2//CAMK4//EMD//TCF7L2
GO:0048878	chemical homeostasis	Biological process	69	817	1512	23972	1.339	0.00829814	0.0311629	2.08102	EDN1//ANPEP//ATP2A2//CCR1//ITGAV//CCL2//CCL3//NUCB2//CACNA1F//HERPUD1//STIM2//MT1//APP//ATP7A//ABCB7//HIF1A//LTF//MYC//TFRC//IREB2//TTC7//MT2//SLC9A7//PPT1//CD24A//GNA13//CXCL1//IL1B//CXCL2//PMAIP1//LCN2//TAP1//P2RX3//KCNJ10//ARHGEF10//SLC4A11//TCF7L2//IFNG//EGLN1//CAR2//DLD//EGR2//MAL//ZFP191//IGFBP5//PDE3B//STAT3//PLSCR3//APOA2//LDLR//NR1H3//NPC2//VEGFA//CXCR4//SLC9A3R2//PTPRC//SLC12A5//TGM2//J…
GO:0048520	positive regulation of behavior	Biological process	12	87	1512	23972	2.18683	0.00832701	0.0312443	2.07951	CXCL10//CCL2//ALB//VEGFA//EDN1//CD74//SELL//CCR1//PLA2G7//CCL3//CCL4//NR2C2
GO:0051640	organelle localization	Biological process	16	131	1512	23972	1.93643	0.00840458	0.0314605	2.07548	CENPA//NDC80//NDE1//PSRC1//CDCA5//SEH1L//CCNB1//NUDC//TCF7L2//NDEL1//KIF1B//TMED9//BIRC5//4932438A13RIK//ALB//PEX13
GO:0019953	sexual reproduction	Biological process	43	467	1512	23972	1.45984	0.00844149	0.0314605	2.07358	PLCB1//CCNB1//ZPBP//SPIN1//ZFP148//ACVR1//PRDM1//CXCR4//ZFX//RPS6KB1//BCL2L11//CREM//DDX4//DNAJA1//NOTCH1//ODF2//PRM1//SYCP3//NR2C2//TLK2//HERC4//SPATA6//ING2//BOLL//HIST1H1A//PLEKHA1//PSME4//UTP14B//4932438A13RIK//EIF4G3//SMO//HSPA2//4632434I11RIK//ATM//SPAG1//NPM2//ITGAV//IHH//PTGS2//DLD//DIAP2//IL18//STAT3
GO:0001913	T cell mediated cytotoxicity	Biological process	6	29	1512	23972	3.28024	0.00844257	0.0314605	2.07353	PTPRC//IL12A//PNP//TAP1//PVR//CTSC
GO:0031069	hair follicle morphogenesis	Biological process	6	29	1512	23972	3.28024	0.00844257	0.0314605	2.07353	ATP7A//IGFBP5//NOTCH1//SNAI1//WNT10A//SMO
GO:0032768	regulation of monooxygenase activity	Biological process	6	29	1512	23972	3.28024	0.00844257	0.0314605	2.07353	ESR1//KRAS//ARG2//IFNG//IL1B//TNF
GO:0044246	regulation of multicellular organismal metabolic process	Biological process	6	29	1512	23972	3.28024	0.00844257	0.0314605	2.07353	ADRB2//OMA1//ADORA2B//IL6//IHH//IL18
GO:0045923	positive regulation of fatty acid metabolic process	Biological process	6	29	1512	23972	3.28024	0.00844257	0.0314605	2.07353	ANXA1//MAPK9//FABP1//ABCD2//ACSL5//NR1H3
GO:0050853	B cell receptor signaling pathway	Biological process	6	29	1512	23972	3.28024	0.00844257	0.0314605	2.07353	PTPRC//PRKCH//CTLA4//BCAR1//SYK//PLEKHA1
GO:0042509	regulation of tyrosine phosphorylation of STAT protein	Biological process	8	47	1512	23972	2.69864	0.00854381	0.0318105	2.06835	IFNG//LIF//IRF1//IL22RA2//CNTF//CSF1R//IL6//IL12A
GO:0048469	cell maturation	Biological process	15	120	1512	23972	1.98181	0.0085514	0.0318115	2.06796	PLCB1//CCNB1//XBP1//APP//RND1//SCARF1//NR4A2//VSX1//KLF1//DLD//HIF1A//RFX3//IHH//SOX18//VEGFA
GO:0030003	cellular cation homeostasis	Biological process	33	338	1512	23972	1.54792	0.00861545	0.0319236	2.06472	ATP2A2//CCR1//ITGAV//CCL2//CCL3//NUCB2//CACNA1F//HERPUD1//STIM2//MT1//APP//ATP7A//ABCB7//HIF1A//LTF//MYC//TFRC//IREB2//TTC7//MT2//PPT1//CD24A//EDN1//GNA13//CXCL1//IL1B//CXCL2//LCN2//CAR2//PTPRC//SLC12A5//TGM2//SLC4A11
GO:0000188	inactivation of MAPK activity	Biological process	5	21	1512	23972	3.77488	0.00862561	0.0319236	2.06421	DUSP2//DUSP8//DUSP1//DUSP10//DUSP5
GO:0001916	positive regulation of T cell mediated cytotoxicity	Biological process	5	21	1512	23972	3.77488	0.00862561	0.0319236	2.06421	PVR//IL12A//PNP//PTPRC//TAP1
GO:0002478	antigen processing and presentation of exogenous peptide antigen	Biological process	5	21	1512	23972	3.77488	0.00862561	0.0319236	2.06421	H2-AA//H2-DMA//CD74//IFI30//FCGR3
GO:0016572	histone phosphorylation	Biological process	5	21	1512	23972	3.77488	0.00862561	0.0319236	2.06421	CCNB1//ATM//CDK1//BAZ1B//PIM3
GO:0030225	macrophage differentiation	Biological process	5	21	1512	23972	3.77488	0.00862561	0.0319236	2.06421	C1QC//LIF//PLCB1//VEGFA//CEBPE
GO:0009719	response to endogenous stimulus	Biological process	57	655	1512	23972	1.3797	0.00873522	0.0323017	2.05873	NR4A2//MED1//BCAR1//PIK3R1//PLCB1//MAT2A//LATS1//CDK1//MGST1//HMGCS1//CEBPB//COL3A1//TNF//AREG//ESR1//FOSL2//STAT3//PRDM2//NR1H3//EGR1//EGR2//RPS6KB1//PAK1//KAT2B//USF1//HDAC9//NCF2//TCF7L2//NR4A1//LEF1//NR4A3//RORC//NR2C2//NR3C1//ATP2A2//SERPINA3G//GATM//SERPINA3F//SERPINA3I//CD24A//CITED2//CD44//SOCS3//IL1B//PRKCD//IDH1//SPP1//IL10//IL6//HTR7//CACYBP//IRF1//TRIM16//IL18//ANXA1//REST//WWOX
GO:0048259	regulation of receptor-mediated endocytosis	Biological process	7	38	1512	23972	2.92057	0.00880992	0.0325226	2.05503	RSPO1//VEGFA//HNRNPK//PPT1//SGIP1//SYNJ1//PICALM
GO:0060711	labyrinthine layer development	Biological process	7	38	1512	23972	2.92057	0.00880992	0.0325226	2.05503	SOCS3//IL10//LEF1//VCAM1//DNAJB6//JUNB//EGLN1
GO:1900542	regulation of purine nucleotide metabolic process	Biological process	38	403	1512	23972	1.49497	0.00885693	0.0326684	2.05272	ADRB2//ADCY4//TMED2//EDN1//ADORA2B//GPR65//ARFGAP3//ARAP2//ARFGAP1//AGAP1//TBC1D1//TBC1D9//ALS2//TBC1D24//ECT2//JUN//MYL4//DNAJB6//DNAJC10//ZC3HAV1//AHSA2//RANGAP1//ARHGAP15//ABR//EPHA2//PIP5K1A//DOCK7//NDEL1//ARHGEF10//IPCEF1//PLCB1//RGS2//RABEP1//RGS12//DEPDC1A//ARHGAP29//ARHGAP11A//STARD8
GO:0007610	behavior	Biological process	49	548	1512	23972	1.41765	0.00888953	0.0327608	2.05112	ALS2//APP//DACH1//PEX13//CXCL10//EGR1//JUN//PTGS2//SLC12A5//SYNJ1//CHAT//HTR7//IL1B//PLCB1//PLK2//CAMK4//EGR2//PPT1//ATP7A//NRG1//KCNJ10//NR4A3//NR4A2//MUP20//HIF1A//HMGCR//KRAS//CCL2//IL18//AHCY//STAT3//IL6//ALB//OSM//P2RX3//NR2C2//NRP1//CXCR4//VEGFA//MPP1//EDN1//CD74//SELL//CCR1//PLA2G7//CCL3//CCL4//ZFX//PLCL1
GO:0055072	iron ion homeostasis	Biological process	9	57	1512	23972	2.50334	0.00893433	0.0328855	2.04894	ABCB7//HIF1A//LTF//MYC//TFRC//IREB2//TTC7//LCN2//FBXL5
GO:0001824	blastocyst development	Biological process	10	67	1512	23972	2.36634	0.00894605	0.0328855	2.04837	SKIL//JUNB//CITED2//HBEGF//SMARCA4//NBN//PRPF19//NDEL1//G2E3//N4BP2L2
GO:0050868	negative regulation of T cell activation	Biological process	10	67	1512	23972	2.36634	0.00894605	0.0328855	2.04837	IHH//NFKBID//CTLA4//H2-AA//CD74//IRF1//CD24A//TNFRSF14//PAG1//TIGIT
GO:0050679	positive regulation of epithelial cell proliferation	Biological process	15	121	1512	23972	1.96543	0.00920891	0.0338231	2.03579	CAV2//F3//NR4A1//JUN//CCL2//VEGFA//MED1//FOXP1//TNFAIP3//IHH//IL6//MYC//NOTCH1//TCF7L2//SMO
GO:0032147	activation of protein kinase activity	Biological process	20	179	1512	23972	1.77145	0.00932127	0.0342069	2.03052	TNF//FLT1//GADD45B//GADD45G//MAP3K2//MAP3K7//CD74//IL1B//PTPRC//SYK//ITGA1//NRG1//CHI3L1//MAP2K4//FGD4//ECT2//TGFBR2//VEGFA//TPX2//CLSPN
GO:0043406	positive regulation of MAP kinase activity	Biological process	17	144	1512	23972	1.87171	0.00937353	0.0343696	2.0281	CD74//IL1B//PTPRC//SYK//TNF//MAP3K7//ITGA1//MAP2K4//FGD4//EDN1//PAK1//CD24A//FLT1//KRAS//PRKCD//MST1R//VEGFA
GO:0002836	positive regulation of response to tumor cell	Biological process	4	14	1512	23972	4.52986	0.00946758	0.034424	2.02376	CD24A//HSPD1//IL12A//PVR
GO:0002839	positive regulation of immune response to tumor cell	Biological process	4	14	1512	23972	4.52986	0.00946758	0.034424	2.02376	CD24A//HSPD1//IL12A//PVR
GO:0010591	regulation of lamellipodium assembly	Biological process	4	14	1512	23972	4.52986	0.00946758	0.034424	2.02376	HSP90AA1//EPHA2//SSH1//SSH2
GO:0019886	antigen processing and presentation of exogenous peptide antigen via MHC class II	Biological process	4	14	1512	23972	4.52986	0.00946758	0.034424	2.02376	H2-AA//H2-DMA//CD74//IFI30
GO:0031100	organ regeneration	Biological process	4	14	1512	23972	4.52986	0.00946758	0.034424	2.02376	APOA2//CDK1//LIF//MED1
GO:0031640	killing of cells of other organism	Biological process	4	14	1512	23972	4.52986	0.00946758	0.034424	2.02376	ALB//IFNG//CAMP//CTSG
GO:0044364	disruption of cells of other organism	Biological process	4	14	1512	23972	4.52986	0.00946758	0.034424	2.02376	ALB//IFNG//CAMP//CTSG
GO:0050716	positive regulation of interleukin-1 secretion	Biological process	4	14	1512	23972	4.52986	0.00946758	0.034424	2.02376	IFNG//CCL3//TRIM16//NLRP1A
GO:0050718	positive regulation of interleukin-1 beta secretion	Biological process	4	14	1512	23972	4.52986	0.00946758	0.034424	2.02376	IFNG//CCL3//TRIM16//NLRP1A
GO:0070498	interleukin-1-mediated signaling pathway	Biological process	4	14	1512	23972	4.52986	0.00946758	0.034424	2.02376	EGR1//IL1R1//PLCB1//IRAK2
GO:0046883	regulation of hormone secretion	Biological process	18	156	1512	23972	1.82937	0.00962607	0.034971	2.01655	IFNG//IL1B//PDE3B//RFX3//TNF//CNTF//EDN1//TCF7L2//SERP1//HIF1A//REST//IL6//LIF//OSM//HMGCR//PIM3//PASK//NIACR1
GO:0046330	positive regulation of JNK cascade	Biological process	8	48	1512	23972	2.64242	0.00969964	0.0352088	2.01324	IL1A//IL1B//LMNB1//MYD88//PLCB1//TNF//MAP3K7//CARD9
GO:0006919	activation of cysteine-type endopeptidase activity involved in apoptotic process	Biological process	10	68	1512	23972	2.33154	0.0099116	0.0358883	2.00386	BCL2L11//F3//HSPD1//MYC//TNF//XDH//MAPK9//PMAIP1//MOAP1//NLRP1A
GO:0032649	regulation of interferon-gamma production	Biological process	10	68	1512	23972	2.33154	0.0099116	0.0358883	2.00386	IL10//HSPD1//IL12A//IL12RB2//IL18//IL1B//TNF//IL23R//TNFRSF13C//TLR8
GO:0097202	activation of cysteine-type endopeptidase activity	Biological process	10	68	1512	23972	2.33154	0.0099116	0.0358883	2.00386	BCL2L11//F3//HSPD1//MYC//TNF//XDH//MAPK9//PMAIP1//MOAP1//NLRP1A
GO:0051897	positive regulation of protein kinase B signaling cascade	Biological process	9	58	1512	23972	2.46018	0.00999889	0.0361244	2.00005	CHI3L1//F3//HBEGF//IGFBP5//IL6//MST1R//TCF7L2//TNF//NRG1
GO:0060325	face morphogenesis	Biological process	6	30	1512	23972	3.1709	0.0100018	0.0361244	1.99992	LEF1//TCF7L2//NIPBL//TIPARP//PLEKHA1//CSRNP1
GO:0071479	cellular response to ionizing radiation	Biological process	6	30	1512	23972	3.1709	0.0100018	0.0361244	1.99992	ATM//EGR1//SFRP2//NIPBL//CDKN1A//ECT2
GO:0001818	negative regulation of cytokine production	Biological process	13	100	1512	23972	2.06108	0.0100751	0.036359	1.99675	GBP4//IL10//TNFAIP3//MEFV//IL23R//TLR2//TIGIT//LEF1//IFNG//IL12A//TNF//CIDEA//CD24A
GO:0030521	androgen receptor signaling pathway	Biological process	7	39	1512	23972	2.84568	0.0101661	0.0366571	1.99285	DDX5//SMARCA4//FKBP4//DNAJA1//MED1//MED14//THRAP3
GO:0060070	canonical Wnt receptor signaling pathway	Biological process	20	181	1512	23972	1.75188	0.0104735	0.037734	1.97991	TCF7L2//EMD//DAB2//EGR1//LATS1//LEF1//NOTCH1//SFRP2//SIAH2//MLLT3//CYLD//MCC//USP34//RNF146//RSPO1//MYC//SDC1//WNT10A//WNT6//SMO
GO:0030282	bone mineralization	Biological process	11	79	1512	23972	2.20759	0.0105141	0.0378491	1.97823	BMP2K//TXLNG//ACVR1//ADRB2//PKDCC//CCR1//HIF1A//CCL3//ALOX15//PTGS2//TCF7L2
GO:0002548	monocyte chemotaxis	Biological process	5	22	1512	23972	3.60329	0.0105934	0.0380085	1.97497	CCR1//PLA2G7//FLT1//CCL2//CCL3
GO:0008209	androgen metabolic process	Biological process	5	22	1512	23972	3.60329	0.0105934	0.0380085	1.97497	MED1//HSD17B11//ESR1//TIPARP//PLEKHA1
GO:0045577	regulation of B cell differentiation	Biological process	5	22	1512	23972	3.60329	0.0105934	0.0380085	1.97497	PRDM1//PNP//SYK//CD24A//PTPRC
GO:0045581	negative regulation of T cell differentiation	Biological process	5	22	1512	23972	3.60329	0.0105934	0.0380085	1.97497	IHH//NFKBID//CTLA4//IRF1//CD74
GO:0060828	regulation of canonical Wnt receptor signaling pathway	Biological process	15	123	1512	23972	1.93348	0.0106436	0.0381571	1.97291	DAB2//EGR1//LATS1//LEF1//NOTCH1//SFRP2//SIAH2//TCF7L2//MLLT3//CYLD//MCC//USP34//RNF146//RSPO1//EMD
GO:0032504	multicellular organism reproduction	Biological process	47	527	1512	23972	1.41397	0.0106956	0.0382805	1.97079	VEGFA//ZFX//ESR1//PLEKHA1//PLCB1//CCNB1//ZPBP//SPIN1//ZFP148//ACVR1//PRDM1//CXCR4//RPS6KB1//BCL2L11//CREM//DDX4//DNAJA1//NOTCH1//ODF2//PRM1//SYCP3//NR2C2//TLK2//HERC4//SPATA6//ING2//BOLL//HIST1H1A//PSME4//UTP14B//4932438A13RIK//EIF4G3//SMO//HSPA2//4632434I11RIK//ATM//HIF1A//MED1//XDH//IHH//PTGS2//DLD//DIAP2//LIF//JUNB//CITED2//IL18
GO:0048609	multicellular organismal reproductive process	Biological process	47	527	1512	23972	1.41397	0.0106956	0.0382805	1.97079	VEGFA//ZFX//ESR1//PLEKHA1//PLCB1//CCNB1//ZPBP//SPIN1//ZFP148//ACVR1//PRDM1//CXCR4//RPS6KB1//BCL2L11//CREM//DDX4//DNAJA1//NOTCH1//ODF2//PRM1//SYCP3//NR2C2//TLK2//HERC4//SPATA6//ING2//BOLL//HIST1H1A//PSME4//UTP14B//4932438A13RIK//EIF4G3//SMO//HSPA2//4632434I11RIK//ATM//HIF1A//MED1//XDH//IHH//PTGS2//DLD//DIAP2//LIF//JUNB//CITED2//IL18
GO:0022612	gland morphogenesis	Biological process	14	112	1512	23972	1.98181	0.0108403	0.0387663	1.96496	IGFBP5//CD44//TGFBR2//EPHA2//IL6//TGM2//ESR1//AREG//NR3C1//TNF//NRP1//NOTCH1//NCOA3//MED1
GO:0007519	skeletal muscle tissue development	Biological process	20	182	1512	23972	1.74225	0.0110909	0.0396298	1.95503	CDON//PAK1//ALS2//CHAT//SIK1//NOTCH1//EMD//NUPR1//PIK3R1//PLCB1//ADRB2//RPS6KB1//TCF7L2//HMGCR//CAV2//HDAC9//APP//DDX5//SKIL//FOXP1
GO:0031023	microtubule organizing center organization	Biological process	9	59	1512	23972	2.41848	0.0111562	0.0397976	1.95249	KIF11//SGOL1//CHORDC1//TMEM67//PLK2//DYNC1LI1//NDE1//ARHGEF10//CLASP2
GO:0043484	regulation of RNA splicing	Biological process	9	59	1512	23972	2.41848	0.0111562	0.0397976	1.95249	DDX5//PTBP1//TRA2B//RBM15B//JMJD6//PRPF19//CLK1//FASTK//HNRNPF
GO:0055080	cation homeostasis	Biological process	37	397	1512	23972	1.47762	0.0115369	0.041122	1.93791	EDN1//ANPEP//ATP2A2//CCR1//ITGAV//CCL2//CCL3//NUCB2//CACNA1F//HERPUD1//STIM2//MT1//APP//ATP7A//ABCB7//HIF1A//LTF//MYC//TFRC//IREB2//TTC7//MT2//SLC9A7//PPT1//CD24A//GNA13//CXCL1//IL1B//CXCL2//LCN2//SLC4A11//CAR2//PTPRC//SLC12A5//TGM2//FBXL5//KCNJ10
GO:0045927	positive regulation of growth	Biological process	18	159	1512	23972	1.79485	0.0115987	0.0413083	1.93559	CNTF//MTPN//HBEGF//LEF1//NCOA3//SFRP2//CXCL16//USP47//NRG1//IKZF1//NIPBL//TNFRSF12A//NDEL1//SERP1//ADRB2//RPS6KB1//C3//PLCB1
GO:0001558	regulation of cell growth	Biological process	27	269	1512	23972	1.59134	0.0116656	0.0414876	1.93309	CNTF//MTPN//HBEGF//LEF1//NCOA3//SFRP2//CXCL16//USP47//NRG1//CDKN1A//DAB2//PPT1//SMARCA4//DNAJC2//SERTAD1//RRAD//PSRC1//EAF2//TTL//NRP1//TNFRSF12A//NDEL1//CD44//IGFBP4//IGFBP5//IGFBP7//4932438A13RIK
GO:0016447	somatic recombination of immunoglobulin gene segments	Biological process	7	40	1512	23972	2.77454	0.0116681	0.0414876	1.933	FOXP1//NBN//PAXIP1//HSPD1//IFNG//PTPRC//MSH3
GO:0044283	small molecule biosynthetic process	Biological process	30	307	1512	23972	1.5493	0.0116916	0.0415374	1.93212	EDN1//CD74//PTGS2//PTGES3//MPO//MAT2A//PSAT1//GATM//NR1H3//SCD3//PTPLB//ACLY//CHKA//MMAB//PDXK//SNAI1//ALOX15//SYK//RNPEP//AKR1A1//ANXA1//MAPK9//PNP//NR4A2//ATP7A//TMLHE//INSIG1//ACER3//IFNG//TNF
GO:0002762	negative regulation of myeloid leukocyte differentiation	Biological process	6	31	1512	23972	3.06861	0.0117551	0.0416267	1.92977	C1QC//MYC//PIK3R1//CCL3//TOB2//PILRB1
GO:0007062	sister chromatid cohesion	Biological process	6	31	1512	23972	3.06861	0.0117551	0.0416267	1.92977	BUB1//CDCA5//NIPBL//SYCP3//SGOL2//MCMBP
GO:0022409	positive regulation of cell-cell adhesion	Biological process	6	31	1512	23972	3.06861	0.0117551	0.0416267	1.92977	CD24A//ALOX15//CD44//IL1B//TNF//LEF1
GO:0031124	mRNA 3'-end processing	Biological process	6	31	1512	23972	3.06861	0.0117551	0.0416267	1.92977	ZFP36//APP//FIP1L1//AHCYL1//SLBP//CCNB1
GO:0043280	positive regulation of cysteine-type endopeptidase activity involved in apoptotic process	Biological process	12	91	1512	23972	2.0907	0.0117753	0.0416304	1.92903	BCL2L11//F3//HSPD1//MYC//TNF//XDH//MAPK9//PMAIP1//MOAP1//NLRP1A//CASP12//REST
GO:2001056	positive regulation of cysteine-type endopeptidase activity	Biological process	12	91	1512	23972	2.0907	0.0117753	0.0416304	1.92903	BCL2L11//F3//HSPD1//MYC//TNF//XDH//MAPK9//PMAIP1//MOAP1//NLRP1A//CASP12//REST
GO:0000041	transition metal ion transport	Biological process	10	70	1512	23972	2.26493	0.0120785	0.0426675	1.91799	ATP7A//COX17//CP//FKBP4//SLC31A1//SLC31A2//LTF//SLC30A7//LCN2//CLTC
GO:0002446	neutrophil mediated immunity	Biological process	4	15	1512	23972	4.22787	0.0122754	0.0431176	1.91097	ANXA3//SYK//ABR//CTSG
GO:0034390	smooth muscle cell apoptotic process	Biological process	4	15	1512	23972	4.22787	0.0122754	0.0431176	1.91097	RBM10//EDN1//IFNG//IL12A
GO:0034391	regulation of smooth muscle cell apoptotic process	Biological process	4	15	1512	23972	4.22787	0.0122754	0.0431176	1.91097	EDN1//IFNG//IL12A//RBM10
GO:0042095	interferon-gamma biosynthetic process	Biological process	4	15	1512	23972	4.22787	0.0122754	0.0431176	1.91097	TNFRSF13C//TLR8//IL18//GADD45G
GO:0045844	positive regulation of striated muscle tissue development	Biological process	4	15	1512	23972	4.22787	0.0122754	0.0431176	1.91097	ADRB2//RPS6KB1//HMGCR//CDON
GO:0048636	positive regulation of muscle organ development	Biological process	4	15	1512	23972	4.22787	0.0122754	0.0431176	1.91097	ADRB2//RPS6KB1//HMGCR//CDON
GO:0050706	regulation of interleukin-1 beta secretion	Biological process	4	15	1512	23972	4.22787	0.0122754	0.0431176	1.91097	IFNG//CCL3//TRIM16//NLRP1A
GO:0010463	mesenchymal cell proliferation	Biological process	8	50	1512	23972	2.53672	0.0123542	0.0433244	1.90819	IFNG//IHH//MYC//MYCN//TGFBR2//VEGFA//FOXP1//SMO
GO:0070227	lymphocyte apoptotic process	Biological process	8	50	1512	23972	2.53672	0.0123542	0.0433244	1.90819	BCL2L11//MYC//CD24A//IL10//CD44//CD74//RAG1//NFKBID
GO:0070167	regulation of biomineral tissue development	Biological process	9	60	1512	23972	2.37817	0.0124108	0.0434879	1.9062	BMP2K//TXLNG//ACVR1//ADRB2//PKDCC//CCR1//HIF1A//CCL3//WNT6
GO:0009755	hormone-mediated signaling pathway	Biological process	11	81	1512	23972	2.15308	0.0125882	0.044074	1.90004	MED1//ESR1//NR4A1//LEF1//NR4A3//NR4A2//RORC//NR2C2//NR1H3//NR3C1//LATS1
GO:0010001	glial cell differentiation	Biological process	16	137	1512	23972	1.85162	0.0126568	0.0442786	1.89767	SMARCA4//KCNJ10//TCF7L2//ITGAM//EGR2//ARHGEF10//NOTCH1//CNTF//LIF//STAT3//EXOC4//IL1B//PRPF19//MYCN//CXCR4//NRG1
GO:0010559	regulation of glycoprotein biosynthetic process	Biological process	5	23	1512	23972	3.44663	0.0128471	0.044908	1.89119	TCF7L2//BACE2//SOAT1//HBEGF//PLCB1
GO:0009887	organ morphogenesis	Biological process	63	751	1512	23972	1.33	0.0128895	0.0450202	1.88976	MYCN//STAT3//HIF1A//IHH//CITED2//TMED2//SMO//VEGFA//BAZ1B//PBRM1//NIPBL//ACVR1//ATF2//JUN//SFRP2//HEY1//NOTCH1//MED1//IFNG//PROM1//EPHA2//TCF7L2//ATP7A//IGFBP5//SNAI1//WNT10A//APOA2//CDK1//LIF//ITGAV//NR4A3//ABR//INSIG1//EDN1//MYC//BCL2L11//LEF1//WNT6//SLC4A7//CNTF//SMARCA4//SERP1//TGFBR2//SATB2//WWOX//TIPARP//PLEKHA1//CSRNP1//PLOD3//EGLN1//LY6E//VSX1//CDON//PPARGC1B//CD44//FOXP1//ESR1//TNF//TACS…
GO:0002437	inflammatory response to antigenic stimulus	Biological process	7	41	1512	23972	2.70687	0.013324	0.0463513	1.87537	FCGR3//C3//TNF//AHCY//CD24A//IL10//NOTCH1
GO:0006956	complement activation	Biological process	7	41	1512	23972	2.70687	0.013324	0.0463513	1.87537	FCNB//C3//CFB//CFP//C4B//C1RA//C1RL
GO:0014015	positive regulation of gliogenesis	Biological process	7	41	1512	23972	2.70687	0.013324	0.0463513	1.87537	NOTCH1//IL1B//LIF//PRPF19//CXCR4//PRKCH//SYNJ1
GO:0046637	regulation of alpha-beta T cell differentiation	Biological process	7	41	1512	23972	2.70687	0.013324	0.0463513	1.87537	IRF1//IL6//IHH//PNP//SYK//TGFBR2//IKZF1
GO:0072073	kidney epithelium development	Biological process	7	41	1512	23972	2.70687	0.013324	0.0463513	1.87537	IFNG//WNT6//LIF//CD24A//PROM1//MTSS1//SMO
GO:0009914	hormone transport	Biological process	22	210	1512	23972	1.66095	0.0135677	0.0471612	1.86749	IFNG//IL1B//PDE3B//RFX3//TNF//CNTF//EDN1//DGAT1//ANXA1//TCF7L2//SERP1//HIF1A//REST//LTBP4//IL6//LIF//OSM//LY6E//HMGCR//PIM3//PASK//NIACR1
GO:0003382	epithelial cell morphogenesis	Biological process	6	32	1512	23972	2.97272	0.0137141	0.0475464	1.86283	PLOD3//IFNG//ROCK1//LIF//SMO//IHH
GO:0051930	regulation of sensory perception of pain	Biological process	6	32	1512	23972	2.97272	0.0137141	0.0475464	1.86283	ADRB2//EDN1//IL10//IL1A//KCNJ10//CCL3
GO:0051931	regulation of sensory perception	Biological process	6	32	1512	23972	2.97272	0.0137141	0.0475464	1.86283	ADRB2//EDN1//IL10//IL1A//KCNJ10//CCL3
GO:0071702	organic substance transport	Biological process	45	508	1512	23972	1.40443	0.0137222	0.0475464	1.86258	FCGR3//SYK//EDN1//SEPT2//TNF//PRKCD//SLC6A14//SLC38A2//APOA2//LDLR//GLTP//OSBP//OSBPL9//STARD4//SLC35A5//SLC2A6//SLC4A11//ADORA2B//ACSL5//IL1B//NFKBIA//NR1H3//ARG2//HTR7//SLC16A7//SLC17A5//NRG1//SLC5A3//SLC29A3//PLIN2//FABP1//ATP10A//ATP11A//MSR1//NPC2//MAPK9//ITGAV//SOAT1//NFKBIE//RPS6KB1//LY6E//ANXA1//KCNJ10//XBP1//HNRNPK
GO:0031214	biomineral tissue development	Biological process	13	104	1512	23972	1.98181	0.0137659	0.0475894	1.8612	ALOX15//PTGS2//TCF7L2//BMP2K//TXLNG//ACVR1//ADRB2//PKDCC//CCR1//HIF1A//CCL3//WNT6//SPP1
GO:0043506	regulation of JUN kinase activity	Biological process	9	61	1512	23972	2.33919	0.0137675	0.0475894	1.86114	SYK//MAP2K4//FGD4//EDN1//IL1B//PAK1//MAP3K7//SFRP2//DUSP10
GO:0071478	cellular response to radiation	Biological process	9	61	1512	23972	2.33919	0.0137675	0.0475894	1.86114	PIK3R1//MAPK9//USP47//CDKN1A//ECT2//ATM//EGR1//SFRP2//NIPBL
GO:0002444	myeloid leukocyte mediated immunity	Biological process	8	51	1512	23972	2.48698	0.013865	0.0478501	1.85808	FCGR3//C3//ADORA2B//SYK//CCL3//ANXA3//ABR//CTSG
GO:0090317	negative regulation of intracellular protein transport	Biological process	8	51	1512	23972	2.48698	0.013865	0.0478501	1.85808	NFKBIA//FAF1//NFKBIB//EMD//GBP4//CYLD//PKDCC//RANGAP1
GO:0006766	vitamin metabolic process	Biological process	10	72	1512	23972	2.20201	0.0145845	0.0501739	1.83611	4932438A13RIK//MMAB//PDXK//SNAI1//GSTO2//AKR1A1//CBR3//FOLR1//IFNG//TNF
GO:0010906	regulation of glucose metabolic process	Biological process	10	72	1512	23972	2.20201	0.0145845	0.0501739	1.83611	HIF1A//PGAM1//NR3C1//PMAIP1//PASK//IL6//SIK1//IER3//IGFBP4//IGFBP5
GO:0022407	regulation of cell-cell adhesion	Biological process	10	72	1512	23972	2.20201	0.0145845	0.0501739	1.83611	LEF1//PIK3R1//CD24A//TNFAIP3//ALOX15//CD44//IL1B//TNF//SYK//PRKCD
GO:0060021	palate development	Biological process	10	72	1512	23972	2.20201	0.0145845	0.0501739	1.83611	MMP25//LEF1//SNAI1//TGFBR2//TIPARP//PLEKHA1//PKDCC//SATB2//CSRNP1//INSIG1
GO:0032984	macromolecular complex disassembly	Biological process	12	94	1512	23972	2.02398	0.0150116	0.0516023	1.82357	SYNJ1//SMARCA4//BAZ1B//ETF1//STMN1//KIF2C//CLASP2//CKAP2//CCNB1//TNF//NRG1
GO:0002367	cytokine production involved in immune response	Biological process	7	42	1512	23972	2.64242	0.0151418	0.0519267	1.81982	HSPD1//MAP3K7//APOA2//IL10//TNF//CD74//TLR2
GO:0007585	respiratory gaseous exchange	Biological process	7	42	1512	23972	2.64242	0.0151418	0.0519267	1.81982	ADRB2//PHOX2A//NR4A2//SLC5A3//PASK//DACH1//EDN1
GO:0045768	positive regulation of anti-apoptosis	Biological process	7	42	1512	23972	2.64242	0.0151418	0.0519267	1.81982	CDKN1A//HSPD1//IL6//PIK3R1//DUSP1//SFRP2//PDXK
GO:0006690	icosanoid metabolic process	Biological process	9	62	1512	23972	2.30146	0.0152308	0.0520815	1.81728	EDN1//CD74//PTGS2//PTGES3//ALOX15//SYK//RNPEP//ANXA1//MAPK9
GO:0031099	regeneration	Biological process	9	62	1512	23972	2.30146	0.0152308	0.0520815	1.81728	APOA2//CDK1//LIF//MED1//SMO//JUN//CNTF//NDEL1//SCARF1
GO:0071887	leukocyte apoptotic process	Biological process	9	62	1512	23972	2.30146	0.0152308	0.0520815	1.81728	BCL2L11//MYC//CD24A//IL10//CD44//CD74//RAG1//NFKBID//NR4A3
GO:0043623	cellular protein complex assembly	Biological process	27	275	1512	23972	1.55662	0.0152349	0.0520815	1.81716	CALR//HSP90AA1//HSPA4//FKBP4//NRG1//DIAP2//MTSS1//UBE2C//SYNJ1//PEX13//LATS1//PRKCD//STMN1//INPP5J//PSRC1//SDHAF1//POMP//AP2B1//CLINT1//FCHO2//PICALM//KIF23//SEPT2//TUBB4A//CENPA//PDE4D
GO:0001914	regulation of T cell mediated cytotoxicity	Biological process	5	24	1512	23972	3.30302	0.0154036	0.0523699	1.81238	PTPRC//IL12A//PNP//TAP1//PVR
GO:0032648	regulation of interferon-beta production	Biological process	5	24	1512	23972	3.30302	0.0154036	0.0523699	1.81238	IRF1//TLR2//POLR3F//IFIH1//TLR8
[truncated: 399 more rows]

## Sheet: CC
#Column "GO.ID" stands for the ID of gene ontology term
[truncated: 149 more rows]

[truncated: 1 more sheets: MF]
