# Supplementary material for: Effects of Mycobacterium vaccae vaccine in a mouse model of tuberculosis: protective action and differentially expressed genes
Source: Mil Med Res. 2020 Jun 3;7:25. doi: 10.1186/s40779-020-00258-4 (PMC7268289; doi:10.1186/s40779-020-00258-4)
Supplement: Supplementary file 5 — Additional file 5: Table S4. GO analysis for downregulated DE genes in control and M. vaccae groups in terms of biological process (BP sheet), cellular component (CC sheet), and molecular function (MF sheet). [file 40779_2020_258_MOESM5_ESM.xlsx]

## Sheet: BP
#Column "GO.ID" stands for the ID of gene ontology term
#Column "Term" stands for the name of gene ontology term
#Column "Ontology" stands for the ontology of GOID belongs to
#Column "Count" stands for the number of DE genes associated with the listed GOID
#Column "Pop.Hits" stands for the number of background population genes associated with the listed GOID
#Column "List.Total" stands for the total number of DE genes
#Column "Pop.Total" stands for the total number of background population genes
#Column "Fold.Enrichment" stands for the Fold Enrichment value of the GOID, it equals (Count/Pop.Hits)/(List.Total/Pop.Total)
#Column "Pvalue" stands for the significance testing value of the GOID
#Column "FDR" stands for the false discovery rate of the GOID, using Benjamini & Hochberg (1995) method
#Column "Enrichment.Score" stands for the Enrichment Score value of the GOID, it equals (-log10(Pvalue))
#Column "GENES" stands for the DE genes associated with the GOID
GO.ID	Term	Ontology	Count	Pop.Hits	List.Total	Pop.Total	Fold.Enrichment	Pvalue	FDR	Enrichment.Score	GENES
GO:0051179	localization	Biological process	373	3988	1543	23972	1.45309	2.87314e-15	1.24838e-11	14.5416	SLC11A2//GOLGA1//MAPK3//CUX1//SPA17//CATSPER4//LAMA5//RET//OVOL2//APBB2//CCR4//PTK2//GAD1//GAS6//DYX1C1//TUBB2B//MDGA1//NAV1//SNCA//GRK4//ARRB1//ARRB2//SLIT2//ACR//ANGPT1//FUT7//PDGFB//TNFSF11//P2RX1//ITGA2B//ITGB3//PECAM1//SELP//AQP1//SLC7A11//TWF1//AP1S1//AP2M1//AP3S2//SNAP23//VAMP1//RAB11A//ERGIC1//STX11//STXBP5//SYT13//SEC16B//STON2//GSN//RAB6B//PRICKLE1//PTTG1IP//CD81//ULK1//WNK4//DDX42//DHC…
GO:0016043	cellular component organization	Biological process	324	3448	1543	23972	1.45988	2.09431e-13	4.5499e-10	12.679	AKT3//CTSD//ULK1//ZWINT//PTK2//FERT2//TUBA8//PARD3//CDC42BPA//TACC1//HOOK3//NEFH//MFF//SLU7//ATP2B2//GP1BA//HMGB1//MED1//CAP2//STRADB//DDR1//ILK//FAM107A//GAS2L1//NAV1//TLK1//ESRRB//BCL2L1//BMP2//LOXL3//GSK3B//COL18A1//CLIC4//ANGPT1//ARRB2//EFNA1//HP1BP3//RSF1//HIST1H2AK//HIST1H2BA//HIST1H2BM//CALD1//PAWR//TWF1//CAPZB//CSRP1//FHL3//NF1//NRAP//PDGFA//PDGFB//ROCK2//PARVA//PDLIM7//INF2//OPHN1//DAAM1…
GO:0008152	metabolic process	Biological process	743	9445	1543	23972	1.22215	3.45536e-13	5.00451e-10	12.4615	QSOX1//APLF//SLC27A2//CYP4F18//CTSD//ULK1//NFIC//MED1//LIN9//PAPD5//POLN//CDKN2B//CDK5RAP1//MTHFD2L//BARX2//BMP2//CD36//CUX1//DNMT3A//LEFTY1//EFNA1//FGFR1//GATA1//GATA2//GLRP1//HBB-Y//HMGB1//HOXB3//NCOR1//NR1H4//S100A1//TAL1//VLDLR//PCGF2//ZFPM1//FOXL2//KCNIP3//DAB2IP//HEXIM2//SLA2//HDAC9//WWTR1//GM4924//ZFP128//DCPS//CTIF//TAB1//ADAM9//EGF//MAP3K5//MAP3K13//KISS1R//CD81//PTPN11//THBS1//PDE6H//AR…
GO:0042060	wound healing	Biological process	45	221	1543	23972	3.16343	4.19326e-12	4.55492e-09	11.3774	APOH//F2RL2//F5//F9//GAS6//GP1BA//GP1BB//PTPRJ//SERPINE2//THBD//VWF//GP9//F13A1//GP6//APOE//GP5//PDGFA//PDGFB//SELP//CAPN3//IGF1//ITGB3//P2RX1//CD36//HPSE//SERPINE1//THBS1//CYP4F18//NINJ1//MUSTN1//DDR1//PARD3//GATA1//ITGA2B//SLC7A11//FERMT3//MYLK//PRKCA//AQP1//CNN2//NF1//PECAM1//SERPINB2//TREML1
GO:0071840	cellular component organization or biogenesis	Biological process	326	3579	1543	23972	1.41512	9.18614e-12	7.43266e-09	11.0369	AKT3//CTSD//ULK1//ZWINT//PTK2//FERT2//TUBA8//PARD3//CDC42BPA//TACC1//HOOK3//NEFH//MFF//SLU7//ATP2B2//GP1BA//HMGB1//MED1//CAP2//STRADB//DDR1//ILK//FAM107A//GAS2L1//NAV1//TLK1//ESRRB//BCL2L1//BMP2//LOXL3//GSK3B//COL18A1//CLIC4//ANGPT1//ARRB2//EFNA1//HP1BP3//RSF1//HIST1H2AK//HIST1H2BA//HIST1H2BM//CALD1//PAWR//TWF1//CAPZB//CSRP1//FHL3//NF1//NRAP//PDGFA//PDGFB//ROCK2//PARVA//PDLIM7//INF2//OPHN1//DAAM1…
GO:0022607	cellular component assembly	Biological process	148	1313	1543	23972	1.7512	1.13311e-11	7.43266e-09	10.9457	CTSD//ULK1//SLU7//HP1BP3//RSF1//HIST1H2AK//HIST1H2BA//HIST1H2BM//CALD1//PAWR//TWF1//MBNL1//CAPN3//MAX//MITF//OTX2//SNAP23//MAPK3//TFAP4//LAMC1//SHANK1//GCHFR//MKKS//BBS12//CRYAA//ITGB3//TNS1//ANGPT1//PRLR//PTK2//FKBP1A//NEURL1A//NRXN2//CADM1//GSN//FERT2//AQP1//SLIT2//UNC13B//HMGB1//PDGFA//PDGFB//CAPZB//NCK2//NCKAP1//STX2//MYH6//ARPC1A//PTK2B//CDC42EP5//MYBPC3//SNCA//EIF4EBP1//GSK3B//TAL1//COL17A1…
GO:0032879	regulation of localization	Biological process	155	1397	1543	23972	1.72375	1.19744e-11	7.43266e-09	10.9217	SNCA//ANGPT1//ARRB2//ITGA2B//ITGB3//PECAM1//SELP//SLIT2//GNAQ//PTK2B//AKAP5//CPT1A//AQP1//IL4//HK1//KDR//PRKCA//THBS1//APOH//CD63//P2RY1//PTGS1//PTPRJ//FERT2//AKT3//SERPINE2//APOE//MEST//PLA2G10//CD36//LPL//TACR2//ACE//PDGFA//PTK2//HMGB1//IGF1//PDGFB//PDGFRB//ILK//SERPINE1//ITLN1//SORBS1//CREB1//PTPN11//KISS1R//MYO5A//SNAP23//RAB27B//NF1//SLC30A1//SYNJ2BP//BIN1//OPHN1//EHD4//STON2//LAMA5//LMNA//E…
GO:0007596	blood coagulation	Biological process	31	120	1543	23972	4.01346	1.58895e-11	8.62997e-09	10.7989	APOH//APOE//GP5//PDGFA//PDGFB//SERPINE2//PTPRJ//SELP//ITGB3//P2RX1//VWF//CD36//HPSE//SERPINE1//THBS1//CYP4F18//GP1BA//GATA1//ITGA2B//SLC7A11//FERMT3//PRKCA//F2RL2//F5//F9//GAS6//GP1BB//THBD//GP9//F13A1//GP6
GO:0007599	hemostasis	Biological process	31	121	1543	23972	3.98029	2.00597e-11	9.68439e-09	10.6977	APOH//F2RL2//F5//F9//GAS6//GP1BA//GP1BB//PTPRJ//SERPINE2//THBD//VWF//GP9//F13A1//GP6//APOE//GP5//PDGFA//PDGFB//SELP//ITGB3//P2RX1//CD36//HPSE//SERPINE1//THBS1//CYP4F18//GATA1//ITGA2B//SLC7A11//FERMT3//PRKCA
GO:0044238	primary metabolic process	Biological process	626	7866	1543	23972	1.2364	2.39745e-11	1.04169e-08	10.6203	QSOX1//APLF//SLC27A2//CYP4F18//NFIC//MED1//LIN9//PAPD5//POLN//CDKN2B//CDK5RAP1//MTHFD2L//BARX2//BMP2//CD36//CUX1//DNMT3A//LEFTY1//EFNA1//FGFR1//GATA1//GATA2//GLRP1//HBB-Y//HMGB1//HOXB3//NCOR1//NR1H4//S100A1//TAL1//VLDLR//PCGF2//ZFPM1//FOXL2//KCNIP3//DAB2IP//HEXIM2//SLA2//HDAC9//WWTR1//GM4924//ZFP128//DCPS//CTIF//TAB1//ADAM9//EGF//MAP3K5//MAP3K13//KISS1R//CD81//PTPN11//THBS1//PDE6H//ARRB1//MUC20//…
GO:0065009	regulation of molecular function	Biological process	193	1880	1543	23972	1.59492	3.13394e-11	1.2379e-08	10.5039	CDKN2B//CDK5RAP1//TAB1//ADAM9//EGF//MAP3K5//MAP3K13//KISS1R//CD81//EFNA1//PTPN11//THBS1//PDE6H//ARRB1//MUC20//PRKCA//DUSP14//DUSP3//ARRB2//GNAQ//ILK//NF1//WWTR1//SLC11A2//P2RX1//SNCA//ACER2//VAPB//ANGPT1//PRLR//ACR//ADCY6//ADCY9//GNAL//ANG//ARHGAP6//STK36//TNIK//TNFSF11//DAB2IP//HK1//CST7//ECM1//MUG2//SERPINB2//SERPINE2//RECK//CST10//SERPINA1F//EPPIN//ITIH5//SPINK10//P2RY1//SERPINE1//FGFR1//PDGFR…
GO:0009653	anatomical structure morphogenesis	Biological process	188	1821	1543	23972	1.60393	3.64187e-11	1.31866e-08	10.4387	ATP2B2//GP1BA//HMGB1//MED1//CAP2//STRADB//BARX2//ANGPT1//ANG//COL18A1//ECM1//EFNA1//EGF//EPAS1//PTK2//FGFR1//LEPR//SMAD5//MEIS1//PDGFA//PRKCA//PTK2B//TAL1//CLIC4//MMP19//OVOL2//TSPAN12//SEMA5A//KDR//PTPRJ//YAP1//BMP2//ILK//LAMA5//PBX1//ACVR2B//PPAP2B//EOMES//BMP7//BMPR1A//DLG3//NCKAP1//SPRY1//ERMN//TJP1//ESRRB//LOXL3//GSK3B//RET//COQ7//STK3//ROCK2//IFT122//PRICKLE1//RUNX2//CSGALNACT1//RIPK4//THBS…
GO:0050817	coagulation	Biological process	31	124	1543	23972	3.88399	3.96941e-11	1.3267e-08	10.4013	APOH//F2RL2//F5//F9//GAS6//GP1BA//GP1BB//PTPRJ//SERPINE2//THBD//VWF//GP9//F13A1//GP6//APOE//GP5//PDGFA//PDGFB//SELP//ITGB3//P2RX1//CD36//HPSE//SERPINE1//THBS1//CYP4F18//GATA1//ITGA2B//SLC7A11//FERMT3//PRKCA
GO:0050790	regulation of catalytic activity	Biological process	159	1473	1543	23972	1.677	5.31698e-11	1.65016e-08	10.2743	CDKN2B//CDK5RAP1//TAB1//ADAM9//EGF//MAP3K5//MAP3K13//KISS1R//CD81//EFNA1//PTPN11//THBS1//PDE6H//ARRB1//MUC20//PRKCA//DUSP14//DUSP3//GNAQ//ILK//NF1//WWTR1//SLC11A2//P2RX1//SNCA//ACER2//VAPB//ANGPT1//PRLR//ACR//ADCY6//ADCY9//GNAL//ANG//ARHGAP6//TNIK//TNFSF11//DAB2IP//CST7//ECM1//MUG2//SERPINB2//SERPINE2//RECK//CST10//SERPINA1F//EPPIN//ITIH5//SPINK10//FGFR1//PDGFRB//BMP2//DLG2//DLG3//CAMSAP3//FARP1/…
GO:0040011	locomotion	Biological process	116	969	1543	23972	1.85983	5.85552e-11	1.69615e-08	10.2324	SPA17//CATSPER4//LAMA5//RET//OVOL2//APBB2//CCR4//PTK2//GAD1//GAS6//DYX1C1//TUBB2B//MDGA1//NAV1//SLIT2//FUT7//PDGFB//TNFSF11//ITGA2B//ITGB3//PECAM1//SELP//CCR10//FERT2//HMGB1//PDGFRB//ENPP2//PIK3C2G//CKLF//CXCL3//BMP7//EFNA5//OTX2//SEMA5A//SEMA6C//PLA2G10//KLF7//PLXNA4//NRCAM//KIF5C//NCKAP1//ANGPT1//KDR//PRKCA//THBS1//APOH//NANOS1//CD63//AQP1//PTPRJ//TNS1//ZFAND5//CXCR3//DDR1//ACE//PDGFA//IGF1//IL…
GO:0050878	regulation of body fluid levels	Biological process	41	205	1543	23972	3.10719	6.73464e-11	1.82887e-08	10.1717	AQP1//GAS6//PDGFB//APOH//F2RL2//F5//F9//GP1BA//GP1BB//PTPRJ//SERPINE2//THBD//VWF//GP9//F13A1//GP6//ATP2B2//DDR1//CREB1//NEURL1A//MED1//PRLR//APOE//GP5//PDGFA//SELP//ITGB3//P2RX1//CD36//HPSE//SERPINE1//THBS1//CYP4F18//TRPC1//AQP4//GATA1//ITGA2B//SLC7A11//FERMT3//WNK4//PRKCA
GO:0031589	cell-substrate adhesion	Biological process	39	190	1543	23972	3.18896	8.65879e-11	2.21309e-08	10.0625	DDR1//NF1//MINK1//THBS1//ACER2//CD36//ILK//PTK2B//PTPRJ//GSK3B//ADAM9//GP5//HPSE//ITGA2B//ITGA6//ITGB3//ITGB5//NID1//TNXB//LIMS1//ITGB4//TMEM8B//SMOC2//SPOCK1//EFNA1//FERT2//LAMA5//LAMB1//LAMC1//ARHGAP6//SORBS1//EFNA5//GPM6B//KDR//APOD//SERPINE1//ANGPT1//GAS6//VWF
GO:0006928	cellular component movement	Biological process	116	978	1543	23972	1.84271	1.0403e-10	2.51116e-08	9.98284	SPA17//CATSPER4//LAMA5//RET//OVOL2//APBB2//CCR4//PTK2//GAD1//GAS6//DYX1C1//TUBB2B//MDGA1//NAV1//SLIT2//FUT7//PDGFB//TNFSF11//ITGA2B//ITGB3//PECAM1//SELP//RSPH9//PARD3//KIF2A//KIF5A//KIF5C//KIFC3//TUBB2A//TUBA8//BICD2//KIF19A//NCKAP1//MYH6//MYO5A//ANGPT1//KDR//PRKCA//THBS1//APOH//NANOS1//CD63//AQP1//PTPRJ//TNS1//ZFAND5//FERT2//CXCR3//DDR1//ACE//PDGFA//HMGB1//IGF1//PDGFRB//ILK//SERPINE1//ANG//CD151…
GO:0009966	regulation of signal transduction	Biological process	165	1561	1543	23972	1.64217	1.13116e-10	2.58678e-08	9.94648	CD81//EFNA1//PTPN11//THBS1//MAP3K5//PDE6H//ARRB1//MUC20//PRKCA//DUSP14//DUSP3//ECM1//GAS6//GRK4//GRK5//CAMK2B//ARRB2//BMP2//EGF//PTK2//TNFSF11//DAB2IP//ITGB3//USP20//PDE4D//RPGRIP1L//INTU//SORBS1//STAP1//SLA2//RGS6//RGS3//GSK3B//RGS10//TREML1//P2RY1//SERPINE1//APOD//PTPRJ//SNCA//PDE4A//AKAP5//BMP7//BMPR1A//RBPMS//NCOR1//SERPINE2//ANGPT1//CAT//IGF1//KDR//PDGFA//PDGFB//PDGFRB//SELP//PPAP2B//NLK//RN…
GO:0048870	cell motility	Biological process	101	815	1543	23972	1.92532	1.5821e-10	3.27345e-08	9.80077	SPA17//CATSPER4//LAMA5//RET//OVOL2//APBB2//CCR4//PTK2//GAD1//GAS6//DYX1C1//TUBB2B//MDGA1//NAV1//SLIT2//FUT7//PDGFB//TNFSF11//ITGA2B//ITGB3//PECAM1//SELP//NCKAP1//ANGPT1//KDR//PRKCA//THBS1//APOH//NANOS1//CD63//AQP1//PTPRJ//TNS1//ZFAND5//FERT2//CXCR3//DDR1//ACE//PDGFA//HMGB1//IGF1//PDGFRB//ILK//SERPINE1//ANG//CD151//EFNA1//RHBDF1//ITGA7//LAMB1//MDK//NCK2//GSK3B//RASGEF1A//LAMC1//CDC42BPA//ABI2//MYO…
GO:0051674	localization of cell	Biological process	101	815	1543	23972	1.92532	1.5821e-10	3.27345e-08	9.80077	SPA17//CATSPER4//LAMA5//RET//OVOL2//APBB2//CCR4//PTK2//GAD1//GAS6//DYX1C1//TUBB2B//MDGA1//NAV1//SLIT2//FUT7//PDGFB//TNFSF11//ITGA2B//ITGB3//PECAM1//SELP//NCKAP1//ANGPT1//KDR//PRKCA//THBS1//APOH//NANOS1//CD63//AQP1//PTPRJ//TNS1//ZFAND5//FERT2//CXCR3//DDR1//ACE//PDGFA//HMGB1//IGF1//PDGFRB//ILK//SERPINE1//ANG//CD151//EFNA1//RHBDF1//ITGA7//LAMB1//MDK//NCK2//GSK3B//RASGEF1A//LAMC1//CDC42BPA//ABI2//MYO…
GO:0016477	cell migration	Biological process	95	755	1543	23972	1.95486	2.50078e-10	4.93904e-08	9.60192	LAMA5//RET//OVOL2//APBB2//CCR4//PTK2//GAD1//GAS6//DYX1C1//TUBB2B//MDGA1//NAV1//SLIT2//FUT7//PDGFB//TNFSF11//ITGA2B//ITGB3//PECAM1//SELP//NCKAP1//ANGPT1//KDR//PRKCA//THBS1//APOH//NANOS1//CD63//AQP1//PTPRJ//TNS1//ZFAND5//FERT2//CXCR3//DDR1//ACE//PDGFA//HMGB1//IGF1//PDGFRB//ILK//SERPINE1//CX3CR1//LHX6//FGFR1//ULK1//LMNA//ENPP2//MINK1//BMP2//COL18A1//CSF1R//IGF1R//LAMB1//PTK2B//MYLK//CNN2//NF1//CLIC4…
GO:0065008	regulation of biological quality	Biological process	208	2128	1543	23972	1.51855	3.90268e-10	7.37267e-08	9.40864	GAD1//TH//GNAQ//CXCL5//SLC37A4//PDGFRB//SNCA//ADRA1B//REN1//MYH6//PRKCA//EPAS1//MC3R//MYBPC3//KLK1B26//ALDH1A1//P2RX1//TPM1//ACE//AQP1//GAS6//PDGFB//SNTA1//TWF1//NEB//APOH//F2RL2//F5//F9//GP1BA//GP1BB//PTPRJ//SERPINE2//THBD//VWF//GP9//F13A1//GP6//GSR//SEPW1//SH3BGRL3//QSOX1//TXNRD3//MED1//TG//APOE//ATP2B2//ITGB3//PYGM//RYR3//SLC30A1//VAPB//SLC24A3//ATP2C1//SLC39A4//TESC//IL2RA//CLIC4//CXCR3//CCR1…
GO:0007160	cell-matrix adhesion	Biological process	29	121	1543	23972	3.7235	4.95829e-10	8.97656e-08	9.30467	DDR1//NF1//MINK1//THBS1//ACER2//CD36//ILK//PTK2B//PTPRJ//GSK3B//ARHGAP6//SORBS1//EFNA5//GPM6B//KDR//APOD//SERPINE1//ADAM9//GP5//HPSE//ITGA2B//ITGA6//ITGB3//ITGB5//NID1//TNXB//LIMS1//ITGB4//TMEM8B
GO:0009611	response to wounding	Biological process	79	597	1543	23972	2.05585	8.2841e-10	1.43978e-07	9.08175	UNC13D//IL2RA//IL5RA//TNFSF4//P2RX1//IL4//APOH//F2RL2//F5//F9//GAS6//GP1BA//GP1BB//PTPRJ//SERPINE2//THBD//VWF//GP9//F13A1//GP6//CCR4//CSF1R//DARC//ECM1//HMGB1//CXCL5//SELP//THBS1//TOLLIP//HDAC9//OLR1//HRH4//HIST1H2BA//CXCL3//APOE//GP5//PDGFA//PDGFB//CAPN3//IGF1//ITGB3//CD36//HPSE//SERPINE1//CYP4F18//AQP1//CNN2//NF1//PECAM1//SERPINB2//MUSTN1//TREML1//NINJ1//DDR1//PARD3//MASP1//CD46//MATN4//GPX4//I…
GO:0048583	regulation of response to stimulus	Biological process	197	2009	1543	23972	1.52344	9.43315e-10	1.57642e-07	9.02534	CD81//EFNA1//PTPN11//THBS1//MAP3K5//PDE6H//ARRB1//MUC20//PRKCA//DUSP14//DUSP3//MASP1//ECM1//GAS6//GRK4//GRK5//CAMK2B//ARRB2//IL4//SLIT2//TNFSF4//SH2D1B1//IL1RL1//RAET1B//CRTAM//BMP2//EGF//PTK2//TNFSF11//DAB2IP//ITGB3//USP20//PDE4D//RPGRIP1L//INTU//ACVR2B//ILK//SPRY1//PPP1R2//SORBS1//STAP1//SLA2//RGS6//RGS3//GSK3B//RGS10//TREML1//P2RY1//SERPINE1//APOE//GP5//PDGFA//PDGFB//SERPINE2//PTPRJ//SELP//APO…
GO:0035556	intracellular signal transduction	Biological process	162	1571	1543	23972	1.60205	1.05761e-09	1.70196e-07	8.97568	PTK2//NF1//NLK//PTK2B//RET//MAP3K5//MAPK3//MAPK12//TFAP4//STK36//CACNA1D//CXCR3//TREML1//KISS1R//PDGFRB//MINK1//STK3//PINK1//DAPK1//TNIK//CDC42EP5//MAP3K13//STRADB//TNFSF11//DAB2IP//PRLR//EGF//APOE//CD36//GUCY1B3//GUCY1A3//RHOC//ITSN1//MRAS//KLK1B4//RAB10//RAB22A//RASGRP2//RIT1//RAB11A//RAB37//DIRAS2//RAB13//RHOBTB1//RASL12//RASD2//RAB36//RAB27B//RAB6B//NRAS//RSU1//ULK1//SDCBP//DHCR24//RASGRP3//M…
GO:0023051	regulation of signaling	Biological process	181	1813	1543	23972	1.55103	1.2752e-09	1.97884e-07	8.89442	CD81//EFNA1//PTPN11//THBS1//MAP3K5//PDE6H//ARRB1//MUC20//PRKCA//DUSP14//DUSP3//CHMP5//SNCA//ECM1//GAS6//GRK4//GRK5//CAMK2B//ARRB2//BMP2//EGF//PTK2//TNFSF11//DAB2IP//CPT1A//ITGB3//USP20//PDE4D//RPGRIP1L//INTU//ACVR2B//ILK//SPRY1//PPP1R2//SORBS1//STAP1//SLA2//RGS6//RGS3//GSK3B//RGS10//TREML1//P2RY1//SERPINE1//APOD//PTPRJ//PDE4A//AKAP5//BMP7//BMPR1A//RBPMS//TACR2//NCOR1//SERPINE2//ANGPT1//CAT//IGF1/…
GO:0006810	transport	Biological process	288	3222	1543	23972	1.38869	1.59965e-09	2.30888e-07	8.79598	SLC11A2//GOLGA1//MAPK3//CUX1//SNCA//GRK4//ARRB1//ARRB2//ACR//ANGPT1//P2RX1//AQP1//SLC7A11//AP1S1//AP2M1//AP3S2//SNAP23//VAMP1//RAB11A//ERGIC1//STX11//STXBP5//SYT13//SEC16B//STON2//GSN//RAB6B//PRICKLE1//PTTG1IP//GNAQ//PTK2B//AKAP5//NXF2//SYNJ2BP//GIPC1//IPO11//GSK3B//STRADB//PARD3//MFF//ATP2B2//ATP6V0A1//CACNA1D//CLCN3//SFXN1//GABRE//ITPR2//KCNC1//KCND1//KCNJ5//RYR3//SLC12A2//SLC20A2//TRPC1//TRPC6…
GO:0044237	cellular metabolic process	Biological process	602	7689	1543	23972	1.21637	1.60565e-09	2.30888e-07	8.79435	QSOX1//APLF//SLC27A2//CYP4F18//CTSD//ULK1//NFIC//MED1//LIN9//PAPD5//POLN//CDKN2B//CDK5RAP1//MTHFD2L//BARX2//BMP2//CD36//CUX1//DNMT3A//LEFTY1//EFNA1//FGFR1//GATA1//GATA2//GLRP1//HBB-Y//HMGB1//HOXB3//NCOR1//NR1H4//S100A1//TAL1//VLDLR//PCGF2//ZFPM1//FOXL2//KCNIP3//DAB2IP//HEXIM2//SLA2//HDAC9//WWTR1//GM4924//ZFP128//DCPS//CTIF//TAB1//ADAM9//EGF//MAP3K5//MAP3K13//KISS1R//CD81//PTPN11//THBS1//PDE6H//AR…
GO:0051234	establishment of localization	Biological process	292	3277	1543	23972	1.38435	1.6473e-09	2.30888e-07	8.78323	SLC11A2//GOLGA1//MAPK3//CUX1//SNCA//GRK4//ARRB1//ARRB2//ACR//ANGPT1//P2RX1//AQP1//SLC7A11//AP1S1//AP2M1//AP3S2//SNAP23//VAMP1//RAB11A//ERGIC1//STX11//STXBP5//SYT13//SEC16B//STON2//GSN//RAB6B//PRICKLE1//PTTG1IP//GNAQ//PTK2B//AKAP5//NXF2//SYNJ2BP//GIPC1//IPO11//GSK3B//STRADB//PARD3//MFF//AFP//APOC3//APOD//APOE//AQP4//ATP2B2//ATP6V0A1//CACNA1D//CD36//CLCN3//CPT1A//CPT2//DMBT1//SFXN1//GABRE//GC//GPM6…
GO:0044085	cellular component biogenesis	Biological process	151	1452	1543	23972	1.61566	2.3257e-09	3.15787e-07	8.63345	CTSD//ULK1//SLU7//HP1BP3//RSF1//HIST1H2AK//HIST1H2BA//HIST1H2BM//CALD1//PAWR//TWF1//RNASEL//ISG20//MBNL1//CAPN3//MAX//MITF//OTX2//SNAP23//MAPK3//TFAP4//LAMC1//SHANK1//GCHFR//MKKS//BBS12//CRYAA//ITGB3//TNS1//ANGPT1//PRLR//PTK2//FKBP1A//NEURL1A//NRXN2//CADM1//GSN//FERT2//AQP1//SLIT2//UNC13B//HMGB1//PDGFA//PDGFB//CAPZB//NCK2//NCKAP1//STX2//MYH6//ARPC1A//PTK2B//CDC42EP5//MYBPC3//SNCA//EIF4EBP1//GSK3B…
GO:0048856	anatomical structure development	Biological process	308	3516	1543	23972	1.36094	3.19003e-09	4.20021e-07	8.49621	ATP2B2//GP1BA//HMGB1//MED1//CAP2//STRADB//ACVR2B//RUNX2//GNAQ//TRAPPC2//ZBTB16//BARX2//ANGPT1//ANG//COL18A1//ECM1//EFNA1//EGF//EPAS1//PTK2//FGFR1//LEPR//SMAD5//MEIS1//PDGFA//PRKCA//PTK2B//TAL1//CLIC4//MMP19//OVOL2//TSPAN12//BCL2L1//KDR//LFNG//FOXL2//PCYT1B//AFP//PLA2G4A//PDE3A//TNFSF4//PPAP2B//SEMA5A//PTPRJ//YAP1//BMP7//GATA2//PBX1//NF1//SLIT2//SPRY1//RET//BMP2//ILK//LAMA5//BMPR1A//COQ7//GAD1//GA…
GO:0051049	regulation of transport	Biological process	118	1060	1543	23972	1.72948	3.31958e-09	4.24222e-07	8.47892	SNCA//ANGPT1//ARRB2//GNAQ//PTK2B//AKAP5//CPT1A//AQP1//IL4//HK1//P2RY1//PTGS1//THBS1//AKT3//SERPINE2//APOE//TACR2//IGF1//ITLN1//SORBS1//CREB1//PTPN11//KISS1R//MYO5A//SNAP23//RAB27B//NF1//SLC30A1//SYNJ2BP//BIN1//OPHN1//EHD4//STON2//PLA2G4A//TRPC6//HOMER1//CYP4F18//PLA2G10//ITGB3//CRYAA//TESC//GAS6//MED1//PINK1//CACNA1D//CLCN3//KCNC1//KCND1//KCNJ5//CLIC4//KCNIP3//KCNQ4//KCNC4//TMEM37//TPCN1//CATSPER…
GO:0006468	protein phosphorylation	Biological process	127	1168	1543	23972	1.68927	3.4514e-09	4.28466e-07	8.462	CDKN2B//CDK5RAP1//TAB1//ADAM9//EGF//MAP3K5//MAP3K13//KISS1R//CD81//EFNA1//PTPN11//THBS1//PDE6H//ARRB1//MUC20//PRKCA//DUSP14//DUSP3//FERT2//IGF1//PRKAR2B//ARRB2//FKBP1A//IL2//SLIT2//SNCA//PPAP2B//WWTR1//BMP2//CRYAA//CSF1R//PTK2//GAS6//HMGB1//ITLN1//LRRN3//P2RY1//NPTN//AKAP5//CAMK2B//GNAQ//ILK//NF1//CHEK2//VAPB//ANGPT1//PRLR//TNIK//TNFSF11//DAB2IP//BMP7//GSK3B//BMPR1A//RBPMS//HK1//UHMK1//PDGFB//AKT…
GO:0051239	regulation of multicellular organismal process	Biological process	178	1807	1543	23972	1.53038	4.86607e-09	5.87308e-07	8.31282	FGFR1//SPRY1//LITAF//NDRG2//SNCA//ADRA1B//APOE//MYH6//PRKCA//EPAS1//MC3R//MYBPC3//GLS//TNFSF4//P2RX1//TPM1//GAS6//PDGFB//SNTA1//BMP2//TNNT1//CALD1//NF1//TH//THBD//PTK2//KDR//PTGS1//AQP1//GP5//PDGFA//SERPINE2//PTPRJ//SELP//HPSE//IGF1//CD63//TGFB1I1//WWTR1//EFNA1//HPN//DAB2IP//GATA1//ZFPM1//APOC3//NRCAM//CAMK2B//CNTN1//HMGB1//PTK2B//RET//NPTN//CAMK1//PMP22//SPOCK1//TACR2//CAPN3//APOH//CD36//CX3CR1/…
GO:0044281	small molecule metabolic process	Biological process	187	1937	1543	23972	1.49986	8.83651e-09	1.03769e-06	8.05372	SLC27A2//CYP4F18//MTHFD2L//PTGDS//PTGIS//PTGS1//TBXAS1//PTGES//CD36//CPT1A//ALDH1A1//EIF5A2//SORD//SLC37A4//FBP1//GPD1//GCLM//GSR//GSTT1//GSTZ1//TXNRD3//GPX4//MACROD2//NT5E//ADCY6//ADCY9//GNAL//ADCY5//AQP1//GUCY1B3//GUCY1A3//NPR2//GNAQ//GNAZ//MRAS//RIT1//TUBB2A//TUBA8//RAB11A//EHD3//DIRAS2//GTPBP3//RASL12//TUBB2B//RASD2//RAB27B//EHD4//TUBG2//PDE4A//PDE3A//PDE4D//PDE11A//ATP2B2//ATP9A//DDX6//MYH6/…
GO:0009987	cellular process	Biological process	962	13299	1543	23972	1.12381	9.53499e-09	1.09025e-06	8.02068	AKT3//QSOX1//APLF//SLC27A2//CYP4F18//GOLGA1//CTSD//ULK1//NFIC//MED1//LIN9//PAPD5//POLN//INCENP//ZWINT//CRYAA//PTPN11//CHEK2//CDKN2B//CDK5RAP1//CAMK2B//EIF4EBP1//NES//MTHFD2L//BARX2//BMP2//CD36//CUX1//DNMT3A//LEFTY1//EFNA1//FGFR1//GATA1//GATA2//GLRP1//HBB-Y//HMGB1//HOXB3//NCOR1//NR1H4//S100A1//TAL1//VLDLR//PCGF2//ZFPM1//FOXL2//KCNIP3//DAB2IP//HEXIM2//SLA2//HDAC9//WWTR1//GM4924//ZFP128//PDK1//PTK2/…
GO:0007155	cell adhesion	Biological process	94	802	1543	23972	1.82092	1.18339e-08	1.31842e-06	7.92687	BARX2//SELP//CADM1//DDR1//NF1//MINK1//THBS1//ACER2//CD36//ILK//PTK2B//PTPRJ//GSK3B//RET//NPTN//ESAM//OLR1//FERMT3//ADAM9//GP5//HPSE//ITGA2B//ITGA6//ITGB3//ITGB5//NID1//TNXB//LIMS1//ITGB4//TMEM8B//ANGPT1//LAMB1//ATP2C1//SMOC2//SPOCK1//MPZL2//SLIT2//PPAP2B//PARD3//NRCAM//EFNA5//PTK2//LAMA5//PRLR//GSN//GAS6//VWF//EFNA1//PTPN11//TESC//SERPINE1//TNFSF11//BMP7//FERT2//LAMC1//CD63//PRKCA//ARHGAP6//SORBS…
GO:0071844	cellular component assembly at cellular level	Biological process	103	911	1543	23972	1.75654	1.55372e-08	1.68773e-06	7.80863	CTSD//ULK1//SLU7//HP1BP3//RSF1//HIST1H2AK//HIST1H2BA//HIST1H2BM//CALD1//PAWR//TWF1//MBNL1//MKKS//BBS12//CRYAA//ITGB3//TNS1//ANGPT1//PRLR//PTK2//FKBP1A//NEURL1A//NRXN2//CADM1//GSN//FERT2//AQP1//SLIT2//UNC13B//HMGB1//PDGFA//PDGFB//CAPZB//NCK2//NCKAP1//STX2//CAPN3//MYH6//ARPC1A//PTK2B//CDC42EP5//MYBPC3//SNCA//COL17A1//ITGB4//LAMC1//PRDX6//MYLK//SHANK1//GPC1//ILK//PMP22//MPP5//DDX6//CIRBP//RSPH9//KIF…
GO:0022610	biological adhesion	Biological process	94	809	1543	23972	1.80517	1.81127e-08	1.91951e-06	7.74202	BARX2//SELP//CADM1//DDR1//NF1//MINK1//THBS1//ACER2//CD36//ILK//PTK2B//PTPRJ//GSK3B//ADAM9//CD84//CNTN1//COL18A1//F5//FERT2//GP1BA//GP1BB//GPR56//HPSE//ITGA2B//ITGA6//ITGA7//ITGB3//ITGB5//F11R//KLRA4//KLRA7//KLRA8//LAMA5//LAMB1//NID1//NINJ1//PECAM1//PRKCA//RET//NPTN//VWF//CTNNAL1//GP9//PARVA//PPAP2B//CDHR4//ESAM//SSX2IP//OLR1//FERMT3//LYVE1//PARVB//CD99L2//STAB2//ITGB4//LAMC1//9430020K01RIK//TMEM8…
GO:0030030	cell projection organization	Biological process	90	769	1543	23972	1.81825	2.61016e-08	2.70027e-06	7.58333	NEURL1A//CREB1//IGF1R//PTPN11//SLIT2//ULK1//GSK3B//AFG3L2//STXBP5//KLF7//KALRN//APBB2//BMP7//EFNA5//OTX2//SEMA5A//SEMA6C//PLA2G10//PLXNA4//NRCAM//KIF5C//MKKS//FERT2//AQP1//CAMK2B//CNTN1//FGFR1//HMGB1//PTK2B//RET//NPTN//SERPINE2//CAMK1//PMP22//SPOCK1//ABI2//PTK2//PRKCA//PDGFA//PDGFB//CAPZB//NCK2//NCKAP1//STX2//UHMK1//LAMB1//RAB11A//LAMC1//CDC42EP5//ERMN//CSF1R//PRDX6//MYLK//RSPH9//LAMA5//DZIP1//TM…
GO:0051336	regulation of hydrolase activity	Biological process	91	781	1543	23972	1.81021	2.69178e-08	2.71995e-06	7.56996	SLC11A2//P2RX1//SNCA//MAP3K5//ACER2//VAPB//ANG//ARHGAP6//GNAQ//CST7//ECM1//MUG2//SERPINB2//SERPINE2//RECK//CST10//SERPINA1F//EPPIN//ITIH5//SPINK10//FGFR1//PDGFRB//BMP2//DLG2//DLG3//CAMSAP3//FARP1//CNST//SERPINE1//SPOCK1//TIMP3//SERPINB6C//ARRB1//ARRB2//ARAP3//ASAP2//AGFG2//RABGAP1L//GRTP1//TBC1D4//TBC1D22A//EFNA5//NF1//RAP1GAP//RASA3//DAB2IP//ARHGAP10//OPHN1//FKBP1A//TPM1//RASGRP3//GSK3B//RALGAPA…
GO:0006793	phosphorus metabolic process	Biological process	168	1726	1543	23972	1.51219	3.16475e-08	3.05575e-06	7.49966	CDKN2B//CDK5RAP1//TAB1//ADAM9//EGF//MAP3K5//MAP3K13//KISS1R//CD81//EFNA1//PTPN11//THBS1//PDE6H//ARRB1//MUC20//PRKCA//DUSP14//DUSP3//FERT2//IGF1//PRKAR2B//ARRB2//FKBP1A//IL2//SLIT2//SNCA//PPAP2B//WWTR1//BMP2//CRYAA//CSF1R//PTK2//GAS6//HMGB1//ITLN1//LRRN3//P2RY1//NPTN//AKAP5//CAMK2B//FBP1//PFKFB1//PFKFB3//PFKFB4//GPD1//ACVR2B//BMPR1A//DDR1//CREB1//FGFR1//GRK4//GRK5//HK1//IGF1R//ILK//UHMK1//SMAD5//M…
GO:0006796	phosphate-containing compound metabolic process	Biological process	168	1726	1543	23972	1.51219	3.16475e-08	3.05575e-06	7.49966	CDKN2B//CDK5RAP1//TAB1//ADAM9//EGF//MAP3K5//MAP3K13//KISS1R//CD81//EFNA1//PTPN11//THBS1//PDE6H//ARRB1//MUC20//PRKCA//DUSP14//DUSP3//FERT2//IGF1//PRKAR2B//ARRB2//FKBP1A//IL2//SLIT2//SNCA//PPAP2B//WWTR1//BMP2//CRYAA//CSF1R//PTK2//GAS6//HMGB1//ITLN1//LRRN3//P2RY1//NPTN//AKAP5//CAMK2B//FBP1//PFKFB1//PFKFB3//PFKFB4//GPD1//ACVR2B//BMPR1A//DDR1//CREB1//FGFR1//GRK4//GRK5//HK1//IGF1R//ILK//UHMK1//SMAD5//M…
GO:0042325	regulation of phosphorylation	Biological process	90	776	1543	23972	1.80185	3.9881e-08	3.63141e-06	7.39923	CDKN2B//CDK5RAP1//TAB1//ADAM9//EGF//MAP3K5//MAP3K13//KISS1R//CD81//EFNA1//PTPN11//THBS1//PDE6H//ARRB1//MUC20//PRKCA//DUSP14//DUSP3//FERT2//IGF1//PRKAR2B//ARRB2//FKBP1A//IL2//SLIT2//SNCA//PPAP2B//WWTR1//BMP2//CRYAA//CSF1R//PTK2//GAS6//HMGB1//ITLN1//LRRN3//P2RY1//NPTN//AKAP5//GNAQ//ILK//NF1//VAPB//ANGPT1//PRLR//TNIK//TNFSF11//DAB2IP//BMP7//GSK3B//BMPR1A//RBPMS//PDGFA//PDGFB//ACVR2B//ITGB3//STRADB//…
GO:0042327	positive regulation of phosphorylation	Biological process	64	486	1543	23972	2.04589	4.02392e-08	3.63141e-06	7.39535	TAB1//ADAM9//EGF//MAP3K5//MAP3K13//KISS1R//CD81//EFNA1//PTPN11//THBS1//PDE6H//ARRB1//MUC20//BMP2//CRYAA//CSF1R//PTK2//GAS6//HMGB1//IL2//ITLN1//LRRN3//P2RY1//PRKCA//NPTN//ARRB2//AKAP5//VAPB//ANGPT1//PRLR//TNIK//TNFSF11//DAB2IP//BMP7//GSK3B//BMPR1A//RBPMS//PDGFA//PDGFB//ACVR2B//ITGB3//STRADB//ANG//MAPK3//SNCA//IGF1//IL4//PECAM1//PTK2B//FGFR1//ILK//PDGFRB//VLDLR//TOM1L1//CD36//EFNA5//GATA1//SH2D1B1/…
GO:0032989	cellular component morphogenesis	Biological process	91	788	1543	23972	1.79413	4.09644e-08	3.63141e-06	7.38759	ATP2B2//GP1BA//HMGB1//MED1//CAP2//STRADB//ESRRB//BMP2//LOXL3//GSK3B//COL18A1//CLIC4//EFNA1//PARD3//NEURL1A//CREB1//IGF1R//PTPN11//SLIT2//ULK1//AFG3L2//STXBP5//KLF7//KALRN//APBB2//BMP7//EFNA5//OTX2//SEMA5A//SEMA6C//PLA2G10//PLXNA4//NRCAM//KIF5C//CSF1R//PTK2//GAS2//HPN//KDR//PTK2B//CDC42EP5//ERMN//ARAP3//EPB4.1//CADM1//TGFB1I1//WWTR1//DAB2IP//PRKCA//CAPZB//ZMYM4//CAPN3//MYH6//GPC1//ILK//PMP22//MPP5…
GO:0006464	cellular protein modification process	Biological process	206	2227	1543	23972	1.43709	4.22853e-08	3.63141e-06	7.37381	QSOX1//CDKN2B//CDK5RAP1//TAB1//ADAM9//EGF//MAP3K5//MAP3K13//KISS1R//CD81//EFNA1//PTPN11//THBS1//PDE6H//ARRB1//MUC20//PRKCA//DUSP14//DUSP3//BIRC2//MARCH8//NHLRC1//UBOX5//LRSAM1//TRIP12//RNF11//HERC3//HECTD2//FKBP1A//FKBP8//NKTR//PPIH//PPIL3//PPIF//FKBP14//FERT2//IGF1//PRKAR2B//ARRB2//IL2//SLIT2//SNCA//PPAP2B//WWTR1//BMP2//CRYAA//CSF1R//PTK2//GAS6//HMGB1//ITLN1//LRRN3//P2RY1//NPTN//AKAP5//CAMK2B//E…
GO:0036211	protein modification process	Biological process	206	2227	1543	23972	1.43709	4.22853e-08	3.63141e-06	7.37381	QSOX1//CDKN2B//CDK5RAP1//TAB1//ADAM9//EGF//MAP3K5//MAP3K13//KISS1R//CD81//EFNA1//PTPN11//THBS1//PDE6H//ARRB1//MUC20//PRKCA//DUSP14//DUSP3//BIRC2//MARCH8//NHLRC1//UBOX5//LRSAM1//TRIP12//RNF11//HERC3//HECTD2//FKBP1A//FKBP8//NKTR//PPIH//PPIL3//PPIF//FKBP14//FERT2//IGF1//PRKAR2B//ARRB2//IL2//SLIT2//SNCA//PPAP2B//WWTR1//BMP2//CRYAA//CSF1R//PTK2//GAS6//HMGB1//ITLN1//LRRN3//P2RY1//NPTN//AKAP5//CAMK2B//E…
GO:0071842	cellular component organization at cellular level	Biological process	244	2733	1543	23972	1.38704	4.26242e-08	3.63141e-06	7.37034	AKT3//CTSD//ULK1//ZWINT//PTK2//FERT2//TUBA8//PARD3//CDC42BPA//TACC1//HOOK3//NEFH//MFF//SLU7//GAS2L1//NAV1//TLK1//BCL2L1//HP1BP3//RSF1//HIST1H2AK//HIST1H2BA//HIST1H2BM//CALD1//PAWR//TWF1//CAPZB//CSRP1//FHL3//NF1//NRAP//PDGFA//PDGFB//ROCK2//PARVA//PDLIM7//INF2//OPHN1//DAAM1//EPB4.1//NEB//PSTPIP2//PACSIN1//GSK3B//CAP2//ZMYM4//ARHGAP10//STRADB//ABLIM3//TNIK//FOXL2//GPX4//BRDT//DNMT3A//MBNL1//MKKS//BB…
GO:0032270	positive regulation of cellular protein metabolic process	Biological process	77	630	1543	23972	1.89884	4.47196e-08	3.73667e-06	7.3495	TAB1//ADAM9//EGF//MAP3K5//MAP3K13//KISS1R//CD81//EFNA1//PTPN11//THBS1//PDE6H//ARRB1//MUC20//BMP2//CRYAA//CSF1R//PTK2//GAS6//HMGB1//IL2//ITLN1//LRRN3//P2RY1//PRKCA//NPTN//ARRB2//AKAP5//VAPB//ANGPT1//PRLR//TNIK//TNFSF11//DAB2IP//BMP7//GSK3B//BMPR1A//RBPMS//CIRBP//PTK2B//MAPK3//LIN28A//NCOR1//FKBP1A//NHLRC1//PRICKLE1//PDGFA//PDGFB//ACVR2B//ITGB3//STRADB//ANG//RNF180//APOE//SNCA//TOLLIP//RASD2//IGF1/…
GO:0016310	phosphorylation	Biological process	145	1445	1543	23972	1.55897	4.82263e-08	3.95365e-06	7.31672	CDKN2B//CDK5RAP1//TAB1//ADAM9//EGF//MAP3K5//MAP3K13//KISS1R//CD81//EFNA1//PTPN11//THBS1//PDE6H//ARRB1//MUC20//PRKCA//DUSP14//DUSP3//FERT2//IGF1//PRKAR2B//ARRB2//FKBP1A//IL2//SLIT2//SNCA//PPAP2B//WWTR1//BMP2//CRYAA//CSF1R//PTK2//GAS6//HMGB1//ITLN1//LRRN3//P2RY1//NPTN//AKAP5//CAMK2B//ACVR2B//BMPR1A//DDR1//CREB1//FGFR1//GRK4//GRK5//HK1//IGF1R//ILK//UHMK1//SMAD5//MAST2//NLK//PDGFB//PDGFRB//PTK2B//RET…
GO:0043412	macromolecule modification	Biological process	212	2311	1543	23972	1.42519	4.98674e-08	4.01248e-06	7.30218	QSOX1//CDKN2B//CDK5RAP1//TAB1//ADAM9//EGF//MAP3K5//MAP3K13//KISS1R//CD81//EFNA1//PTPN11//THBS1//PDE6H//ARRB1//MUC20//PRKCA//DUSP14//DUSP3//BIRC2//MARCH8//NHLRC1//UBOX5//LRSAM1//TRIP12//RNF11//HERC3//HECTD2//FKBP1A//FKBP8//NKTR//PPIH//PPIL3//PPIF//FKBP14//MRM1//FERT2//IGF1//PRKAR2B//ARRB2//IL2//SLIT2//SNCA//PPAP2B//WWTR1//BMP2//CRYAA//CSF1R//PTK2//GAS6//HMGB1//ITLN1//LRRN3//P2RY1//NPTN//AKAP5//CAM…
GO:0001934	positive regulation of protein phosphorylation	Biological process	62	470	1543	23972	2.04943	6.13928e-08	4.85003e-06	7.21188	TAB1//ADAM9//EGF//MAP3K5//MAP3K13//KISS1R//CD81//EFNA1//PTPN11//THBS1//PDE6H//ARRB1//MUC20//VAPB//ANGPT1//PRLR//TNIK//TNFSF11//DAB2IP//BMP7//GSK3B//BMP2//BMPR1A//RBPMS//PDGFA//PDGFB//ACVR2B//ITGB3//STRADB//ANG//GAS6//MAPK3//SNCA//CSF1R//IGF1//IL2//IL4//PECAM1//PTK2B//FGFR1//ILK//PDGFRB//PTK2//HMGB1//VLDLR//TOM1L1//CD36//EFNA5//GATA1//SH2D1B1//PPAP2B//EHD4//ARRB2//CAMK1//STK3//CRYAA//ITLN1//LRRN3/…
GO:0019222	regulation of metabolic process	Biological process	378	4603	1543	23972	1.27582	6.5763e-08	5.10251e-06	7.18202	CDKN2B//CDK5RAP1//BARX2//BMP2//CD36//CUX1//DNMT3A//LEFTY1//EFNA1//FGFR1//GATA1//GATA2//GLRP1//HBB-Y//HMGB1//HOXB3//NFIC//MED1//NCOR1//NR1H4//S100A1//TAL1//VLDLR//PCGF2//ZFPM1//FOXL2//KCNIP3//DAB2IP//HEXIM2//SLA2//HDAC9//WWTR1//GM4924//ZFP128//TAB1//ADAM9//EGF//MAP3K5//MAP3K13//KISS1R//CD81//PTPN11//THBS1//PDE6H//ARRB1//MUC20//PRKCA//DUSP14//DUSP3//MBNL1//CELF6//NCOA1//CHMP5//SNCA//FERT2//IGF1//PR…
GO:0010562	positive regulation of phosphorus metabolic process	Biological process	64	493	1543	23972	2.01684	6.88449e-08	5.15743e-06	7.16213	TAB1//ADAM9//EGF//MAP3K5//MAP3K13//KISS1R//CD81//EFNA1//PTPN11//THBS1//PDE6H//ARRB1//MUC20//BMP2//CRYAA//CSF1R//PTK2//GAS6//HMGB1//IL2//ITLN1//LRRN3//P2RY1//PRKCA//NPTN//ARRB2//AKAP5//VAPB//ANGPT1//PRLR//TNIK//TNFSF11//DAB2IP//BMP7//GSK3B//BMPR1A//RBPMS//PDGFA//PDGFB//ACVR2B//ITGB3//STRADB//ANG//MAPK3//SNCA//ILK//ITGA6//SDCBP//IGF1//IL4//PECAM1//PTK2B//FGFR1//PDGFRB//VLDLR//TOM1L1//CD36//EFNA5//G…
GO:0045937	positive regulation of phosphate metabolic process	Biological process	64	493	1543	23972	2.01684	6.88449e-08	5.15743e-06	7.16213	TAB1//ADAM9//EGF//MAP3K5//MAP3K13//KISS1R//CD81//EFNA1//PTPN11//THBS1//PDE6H//ARRB1//MUC20//BMP2//CRYAA//CSF1R//PTK2//GAS6//HMGB1//IL2//ITLN1//LRRN3//P2RY1//PRKCA//NPTN//ARRB2//AKAP5//VAPB//ANGPT1//PRLR//TNIK//TNFSF11//DAB2IP//BMP7//GSK3B//BMPR1A//RBPMS//PDGFA//PDGFB//ACVR2B//ITGB3//STRADB//ANG//MAPK3//SNCA//ILK//ITGA6//SDCBP//IGF1//IL4//PECAM1//PTK2B//FGFR1//PDGFRB//VLDLR//TOM1L1//CD36//EFNA5//G…
GO:0019220	regulation of phosphate metabolic process	Biological process	96	860	1543	23972	1.73425	8.92135e-08	6.46054e-06	7.04957	CDKN2B//CDK5RAP1//TAB1//ADAM9//EGF//MAP3K5//MAP3K13//KISS1R//CD81//EFNA1//PTPN11//THBS1//PDE6H//ARRB1//MUC20//PRKCA//DUSP14//DUSP3//FERT2//IGF1//PRKAR2B//ARRB2//FKBP1A//IL2//SLIT2//SNCA//PPAP2B//WWTR1//BMP2//CRYAA//CSF1R//PTK2//GAS6//HMGB1//ITLN1//LRRN3//P2RY1//NPTN//AKAP5//GNAQ//ILK//NF1//VAPB//ANGPT1//PRLR//TNIK//TNFSF11//DAB2IP//BMP7//GSK3B//BMPR1A//RBPMS//DLG2//DLG3//CAMSAP3//FARP1//CNST//PDG…
GO:0051174	regulation of phosphorus metabolic process	Biological process	96	860	1543	23972	1.73425	8.92135e-08	6.46054e-06	7.04957	CDKN2B//CDK5RAP1//TAB1//ADAM9//EGF//MAP3K5//MAP3K13//KISS1R//CD81//EFNA1//PTPN11//THBS1//PDE6H//ARRB1//MUC20//PRKCA//DUSP14//DUSP3//FERT2//IGF1//PRKAR2B//ARRB2//FKBP1A//IL2//SLIT2//SNCA//PPAP2B//WWTR1//BMP2//CRYAA//CSF1R//PTK2//GAS6//HMGB1//ITLN1//LRRN3//P2RY1//NPTN//AKAP5//GNAQ//ILK//NF1//VAPB//ANGPT1//PRLR//TNIK//TNFSF11//DAB2IP//BMP7//GSK3B//BMPR1A//RBPMS//DLG2//DLG3//CAMSAP3//FARP1//CNST//PDG…
GO:0048731	system development	Biological process	262	3002	1543	23972	1.3559	9.16145e-08	6.52566e-06	7.03804	ACVR2B//RUNX2//GNAQ//TRAPPC2//ZBTB16//BARX2//ANGPT1//ANG//COL18A1//ECM1//EFNA1//EGF//EPAS1//PTK2//FGFR1//LEPR//SMAD5//MEIS1//PDGFA//PRKCA//MED1//PTK2B//TAL1//CLIC4//MMP19//OVOL2//TSPAN12//BCL2L1//KDR//LFNG//FOXL2//PCYT1B//AFP//PLA2G4A//TNFSF4//PPAP2B//SEMA5A//PTPRJ//YAP1//BMP7//HMGB1//GATA2//PBX1//NF1//SLIT2//SPRY1//LAMA5//RET//APBB2//CCR4//GAD1//GAS6//DYX1C1//TUBB2B//MDGA1//NAV1//ACE//ODC1//PDGF…
GO:0030155	regulation of cell adhesion	Biological process	40	251	1543	23972	2.47585	9.9909e-08	7.00169e-06	7.0004	DDR1//NF1//MINK1//THBS1//ACER2//CD36//ILK//PTK2B//PTPRJ//GSK3B//ANGPT1//LAMB1//ITGA6//NID1//SMOC2//SPOCK1//EFNA5//PTK2//EFNA1//PTPN11//TESC//SERPINE1//ADAM9//ITGB3//RET//FERMT3//TNFSF11//BMP7//PPAP2B//CD63//PRKCA//SELP//GPM6B//KDR//APOD//ARHGAP6//SERPINE2//LAMA5//PRLR//GSN
GO:0030029	actin filament-based process	Biological process	55	403	1543	23972	2.12029	1.09733e-07	7.56809e-06	6.95966	PARD3//CALD1//PAWR//TWF1//GSN//CAPZB//CSRP1//FHL3//NF1//NRAP//PDGFA//PDGFB//ROCK2//PARVA//PDLIM7//INF2//OPHN1//DAAM1//EPB4.1//NEB//ARHGAP6//CRYAA//NCK2//PTK2B//ERMN//APBB2//MYH6//MYO5A//FNBP1L//CAPN3//ARPC1A//SLIT2//FERT2//CDC42EP5//AQP1//NCKAP1//CNN2//CDC42BPA//MYO18A//MYBPC3//HMGB1//MINK1//ATP2C1//TNIK//SHANK1//EFNA5//GPM6B//ILK//PDGFRB//SORBS1//ARRB1//TPM1//KISS1R//TMOD3//CSF1R
GO:0019538	protein metabolic process	Biological process	303	3574	1543	23972	1.31712	1.16158e-07	7.88607e-06	6.93495	QSOX1//CDKN2B//CDK5RAP1//TAB1//ADAM9//EGF//MAP3K5//MAP3K13//KISS1R//CD81//EFNA1//PTPN11//THBS1//PDE6H//ARRB1//MUC20//PRKCA//DUSP14//DUSP3//BIRC2//MARCH8//NHLRC1//UBOX5//LRSAM1//TRIP12//RNF11//HERC3//HECTD2//FKBP1A//FKBP8//NKTR//PPIH//PPIL3//PPIF//FKBP14//BMP2//B4GALT7//MASP1//FERT2//IGF1//PRKAR2B//ARRB2//IL2//SLIT2//SNCA//PPAP2B//WWTR1//CRYAA//CSF1R//PTK2//GAS6//HMGB1//ITLN1//LRRN3//P2RY1//NPTN//…
GO:0001932	regulation of protein phosphorylation	Biological process	83	717	1543	23972	1.79845	1.46619e-07	9.80091e-06	6.83381	CDKN2B//CDK5RAP1//TAB1//ADAM9//EGF//MAP3K5//MAP3K13//KISS1R//CD81//EFNA1//PTPN11//THBS1//PDE6H//ARRB1//MUC20//PRKCA//DUSP14//DUSP3//FKBP1A//IL2//SLIT2//SNCA//PPAP2B//WWTR1//BMP2//CRYAA//CSF1R//PTK2//GAS6//HMGB1//ITLN1//LRRN3//P2RY1//NPTN//ARRB2//AKAP5//GNAQ//ILK//NF1//VAPB//ANGPT1//PRLR//TNIK//TNFSF11//DAB2IP//BMP7//GSK3B//BMPR1A//RBPMS//PDGFA//PDGFB//ACVR2B//ITGB3//STRADB//ANG//MAPK3//IGF1//IL4/…
GO:0007167	enzyme linked receptor protein signaling pathway	Biological process	70	570	1543	23972	1.90793	1.52289e-07	1.00257e-05	6.81733	BMP2//ANGPT1//DDR1//CSF1R//IGF1R//PDGFRB//RET//STAP1//TOM1L1//ACVR2B//EGF//NPR2//PRLR//PTK2B//ADAM9//CREB1//SMAD5//NLK//PDGFB//TAB1//LTBP4//ARRB2//LTBP1//FKBP1A//EIF4EBP1//SORBS1//FGFR1//APOD//PTPRJ//SNCA//BMP7//BMPR1A//RBPMS//MYH6//ZFP128//FKBP8//CDKN2B//TGFB1I1//THBS1//GIPC1//CHST11//PEG10//ILK//FERT2//NBL1//PDGFA//KDR//RUNX2//GPC1//SPRY1//RHBDF1//DAB2IP//IGF1//ATXN1//PDE6H//NPTN//FGFBP3//PRKCA…
GO:0071822	protein complex subunit organization	Biological process	86	756	1543	23972	1.76732	1.87573e-07	1.21643e-05	6.72683	TWF1//CAPN3//MAX//MITF//OTX2//SNAP23//MAPK3//TFAP4//LAMC1//SHANK1//GCHFR//MKKS//BBS12//CRYAA//MID1IP1//GAS2L1//ANGPT1//PRLR//PTK2//FKBP1A//GSN//UNC13B//HMGB1//ARPC1A//SLIT2//FERT2//NCK2//PTK2B//CDC42EP5//NES//MYBPC3//SNCA//EIF4EBP1//GSK3B//TAL1//FERMT3//SELP//KIF13A//TRIM9//AQP4//CPT1A//STOM//SLC6A4//KCNC1//KCND1//P2RX1//TNFSF11//VWF//EHD3//ANGPTL4//DPYS//AQP11//MFF//EHD4//KCNC4//KCTD9//KCTD1//MU…
GO:0032502	developmental process	Biological process	331	3985	1543	23972	1.29044	1.96974e-07	1.25162e-05	6.70559	ATP2B2//GP1BA//HMGB1//MED1//CAP2//STRADB//COQ7//ACVR2B//RUNX2//GNAQ//TRAPPC2//ZBTB16//BARX2//ANGPT1//ANG//COL18A1//ECM1//EFNA1//EGF//EPAS1//PTK2//FGFR1//LEPR//SMAD5//MEIS1//PDGFA//PRKCA//PTK2B//TAL1//CLIC4//MMP19//OVOL2//TSPAN12//BCL2L1//KDR//LFNG//FOXL2//PCYT1B//AFP//PLA2G4A//PDE3A//TNFSF4//PPAP2B//SEMA5A//PTPRJ//YAP1//BMP2//NF1//WWTR1//BMP7//GATA2//PBX1//SLIT2//SPRY1//RET//ILK//LAMA5//BMPR1A//G…
GO:0032268	regulation of cellular protein metabolic process	Biological process	113	1080	1543	23972	1.62552	1.98815e-07	1.25162e-05	6.70155	CDKN2B//CDK5RAP1//TAB1//ADAM9//EGF//MAP3K5//MAP3K13//KISS1R//CD81//EFNA1//PTPN11//THBS1//PDE6H//ARRB1//MUC20//PRKCA//DUSP14//DUSP3//FERT2//IGF1//PRKAR2B//ARRB2//FKBP1A//IL2//SLIT2//SNCA//PPAP2B//WWTR1//BMP2//CRYAA//CSF1R//PTK2//GAS6//HMGB1//ITLN1//LRRN3//P2RY1//NPTN//AKAP5//EIF4EBP1//NCK2//CTIF//IGF2BP2//NANOS1//MTIF3//GNAQ//ILK//NF1//VAPB//ANGPT1//PRLR//TNIK//TNFSF11//DAB2IP//RHBDF1//DYX1C1//BMP…
GO:0031401	positive regulation of protein modification process	Biological process	69	563	1543	23972	1.90405	2.01642e-07	1.25162e-05	6.69542	TAB1//ADAM9//EGF//MAP3K5//MAP3K13//KISS1R//CD81//EFNA1//PTPN11//THBS1//PDE6H//ARRB1//MUC20//BMP2//CRYAA//CSF1R//PTK2//GAS6//HMGB1//IL2//ITLN1//LRRN3//P2RY1//PRKCA//NPTN//ARRB2//AKAP5//VAPB//ANGPT1//PRLR//TNIK//TNFSF11//DAB2IP//BMP7//GSK3B//BMPR1A//RBPMS//NCOR1//FKBP1A//NHLRC1//PRICKLE1//PDGFA//PDGFB//ACVR2B//ITGB3//STRADB//ANG//MAPK3//SNCA//TOLLIP//RASD2//IGF1//IL4//PECAM1//PTK2B//FGFR1//ILK//PDG…
GO:0001952	regulation of cell-matrix adhesion	Biological process	16	55	1543	23972	4.51955	2.17075e-07	1.32844e-05	6.66339	NF1//THBS1//ACER2//CD36//ILK//PTK2B//PTPRJ//GSK3B//EFNA5//GPM6B//KDR//APOD//ARHGAP6//SERPINE1//DDR1//MINK1
GO:0061041	regulation of wound healing	Biological process	18	69	1543	23972	4.05286	2.39625e-07	1.44607e-05	6.62047	APOE//GP5//PDGFA//PDGFB//SERPINE2//PTPRJ//SELP//CAPN3//APOH//CD36//HPSE//SERPINE1//THBS1//CYP4F18//GP1BA//PPAP2B//MYLK//PRKCA
GO:0009056	catabolic process	Biological process	173	1845	1543	23972	1.45676	2.44747e-07	1.45675e-05	6.61128	CTSD//ULK1//DCPS//CTIF//TRIP12//RNF11//HERC3//HECTD2//PINK1//ISG20//SLC27A2//ACR//PYGM//AGL//PYGB//LYVE1//SORD//ENO3//HK1//GNAL//GNAQ//GNAZ//MRAS//RIT1//TUBB2A//TUBA8//RAB11A//EHD3//DIRAS2//GTPBP3//RASL12//TUBB2B//RASD2//RAB27B//EHD4//TUBG2//NT5E//PDE4A//PDE3A//PDE4D//PDE11A//ATP2B2//ATP9A//DDX6//MYH6//ABCB4//VPS4B//CETN2//ATP5L//ATP2A3//ATP6V1F//DDX42//ABCA5//ATP2C1//ATP8B5//DPYS//ALDH6A1//ENTPD…
GO:0030036	actin cytoskeleton organization	Biological process	51	371	1543	23972	2.13567	2.51307e-07	1.47558e-05	6.5998	CALD1//PAWR//TWF1//NEB//ARHGAP6//CRYAA//NCK2//PTK2B//ERMN//GSN//CAPN3//MYH6//ARPC1A//SLIT2//FERT2//CDC42EP5//EPB4.1//AQP1//NCKAP1//CNN2//CDC42BPA//MYO18A//MYBPC3//HMGB1//MINK1//ATP2C1//TNIK//SHANK1//EFNA5//GPM6B//ILK//PDGFRB//SORBS1//ARRB1//TPM1//KISS1R//CAPZB//TMOD3//CSF1R//CSRP1//FHL3//NF1//NRAP//PDGFA//PDGFB//ROCK2//PARVA//PDLIM7//INF2//OPHN1//DAAM1
GO:0006461	protein complex assembly	Biological process	82	716	1543	23972	1.77926	2.73513e-07	1.56574e-05	6.56302	TWF1//MKKS//BBS12//CRYAA//ANGPT1//PRLR//PTK2//FKBP1A//GSN//UNC13B//HMGB1//ARPC1A//SLIT2//FERT2//NCK2//PTK2B//CDC42EP5//MYBPC3//SNCA//EIF4EBP1//GSK3B//TAL1//FERMT3//SELP//KIF13A//TRIM9//AQP4//CPT1A//STOM//SLC6A4//KCNC1//KCND1//P2RX1//TNFSF11//VWF//EHD3//ANGPTL4//DPYS//AQP11//MFF//EHD4//KCNC4//KCTD9//KCTD1//MUC20//PINK1//1110017D15RIK//PDE4DIP//PDE4D//CREB1//CAT//IGF1R//TUBB2A//TUBA8//MID1IP1//TUBB…
GO:0048518	positive regulation of biological process	Biological process	280	3288	1543	23972	1.32301	2.7387e-07	1.56574e-05	6.56246	TAB1//ADAM9//EGF//MAP3K5//MAP3K13//KISS1R//CD81//EFNA1//PTPN11//THBS1//PDE6H//ARRB1//MUC20//NCOA1//NR1H4//FGFR1//SPRY1//MASP1//SNCA//BMP2//CRYAA//CSF1R//PTK2//GAS6//HMGB1//IL2//ITLN1//LRRN3//P2RY1//PRKCA//NPTN//ARRB2//AKAP5//ANG//ECM1//ITGB3//KDR//NF1//PDGFB//CD36//ILK//PTK2B//PTPRJ//GSK3B//ADRA1B//BMPR1A//PDGFA//ANGPT1//ITGA2B//PECAM1//SELP//TNFSF4//RAET1B//CRTAM//TPM1//APOE//BNIP3L//FOXL2//PHLD…
GO:0070271	protein complex biogenesis	Biological process	82	717	1543	23972	1.77678	2.89899e-07	1.63586e-05	6.53775	TWF1//CAPN3//MAX//MITF//OTX2//SNAP23//MAPK3//TFAP4//LAMC1//SHANK1//GCHFR//MKKS//BBS12//CRYAA//ANGPT1//PRLR//PTK2//FKBP1A//GSN//UNC13B//HMGB1//ARPC1A//SLIT2//FERT2//NCK2//PTK2B//CDC42EP5//MYBPC3//SNCA//EIF4EBP1//GSK3B//TAL1//FERMT3//SELP//KIF13A//TRIM9//AQP4//CPT1A//STOM//SLC6A4//KCNC1//KCND1//P2RX1//TNFSF11//VWF//EHD3//ANGPTL4//DPYS//AQP11//MFF//EHD4//KCNC4//KCTD9//KCTD1//MUC20//PINK1//1110017D15…
GO:0007010	cytoskeleton organization	Biological process	81	706	1543	23972	1.78246	3.00293e-07	1.67278e-05	6.52246	PTK2//FERT2//TUBA8//PARD3//CDC42BPA//TACC1//HOOK3//NEFH//GAS2L1//NAV1//CALD1//PAWR//TWF1//CAPZB//CSRP1//FHL3//NF1//NRAP//PDGFA//PDGFB//ROCK2//PARVA//PDLIM7//INF2//OPHN1//DAAM1//EPB4.1//NEB//ARHGAP6//CRYAA//NCK2//PTK2B//ERMN//MID1IP1//KIF2A//CETN2//NEURL1A//GSN//CAPN3//MYH6//ARPC1A//SLIT2//CDC42EP5//NES//AQP1//NCKAP1//LMNA//CNN2//MYO18A//MYBPC3//SNCA//HMGB1//MINK1//ATP2C1//TNIK//SHANK1//EFNA5//GPM…
GO:0031399	regulation of protein modification process	Biological process	94	860	1543	23972	1.69812	3.18996e-07	1.75273e-05	6.49621	CDKN2B//CDK5RAP1//TAB1//ADAM9//EGF//MAP3K5//MAP3K13//KISS1R//CD81//EFNA1//PTPN11//THBS1//PDE6H//ARRB1//MUC20//PRKCA//DUSP14//DUSP3//FERT2//IGF1//PRKAR2B//ARRB2//FKBP1A//IL2//SLIT2//SNCA//PPAP2B//WWTR1//BMP2//CRYAA//CSF1R//PTK2//GAS6//HMGB1//ITLN1//LRRN3//P2RY1//NPTN//AKAP5//GNAQ//ILK//NF1//VAPB//ANGPT1//PRLR//TNIK//TNFSF11//DAB2IP//BMP7//GSK3B//BMPR1A//RBPMS//NCOR1//PINK1//FBXO2//RASD2//NHLRC1//P…
GO:0051246	regulation of protein metabolic process	Biological process	127	1264	1543	23972	1.56097	3.22712e-07	1.75273e-05	6.49119	CDKN2B//CDK5RAP1//TAB1//ADAM9//EGF//MAP3K5//MAP3K13//KISS1R//CD81//EFNA1//PTPN11//THBS1//PDE6H//ARRB1//MUC20//PRKCA//DUSP14//DUSP3//FERT2//IGF1//PRKAR2B//ARRB2//FKBP1A//IL2//SLIT2//SNCA//PPAP2B//WWTR1//BMP2//CRYAA//CSF1R//PTK2//GAS6//HMGB1//ITLN1//LRRN3//P2RY1//NPTN//AKAP5//REN1//EIF4EBP1//NCK2//CTIF//IGF2BP2//NANOS1//MTIF3//GNAQ//ILK//NF1//VAPB//ANGPT1//PRLR//TNIK//TNFSF11//DAB2IP//RHBDF1//DYX1C…
GO:0065007	biological regulation	Biological process	684	9184	1543	23972	1.15708	3.48389e-07	1.86883e-05	6.45794	PTPN11//CHEK2//CDKN2B//CDK5RAP1//BARX2//BMP2//CD36//CUX1//DNMT3A//LEFTY1//EFNA1//FGFR1//GATA1//GATA2//GLRP1//HBB-Y//HMGB1//HOXB3//NFIC//MED1//NCOR1//NR1H4//S100A1//TAL1//VLDLR//PCGF2//ZFPM1//FOXL2//KCNIP3//DAB2IP//HEXIM2//SLA2//HDAC9//WWTR1//GM4924//ZFP128//PDK1//PTK2//NF1//NLK//PTK2B//RET//MAP3K5//MAPK3//MAPK12//TAB1//ADAM9//EGF//MAP3K13//KISS1R//CD81//THBS1//PDE6H//ARRB1//MUC20//PRKCA//DUSP14//…
GO:0050818	regulation of coagulation	Biological process	16	57	1543	23972	4.36097	3.73731e-07	1.98032e-05	6.42744	THBD//APOE//GP5//PDGFA//PDGFB//SERPINE2//PTPRJ//SELP//APOH//CD36//HPSE//SERPINE1//THBS1//CYP4F18//GP1BA//PRKCA
GO:0030334	regulation of cell migration	Biological process	52	387	1543	23972	2.08752	3.95573e-07	2.0708e-05	6.40277	ITGA2B//ITGB3//PECAM1//SELP//SLIT2//ANGPT1//KDR//PRKCA//THBS1//APOH//CD63//AQP1//PTPRJ//FERT2//ACE//PDGFA//PTK2//HMGB1//IGF1//PDGFB//PDGFRB//ILK//SERPINE1//BMP2//COL18A1//CSF1R//IGF1R//LAMB1//PTK2B//RET//MYLK//CNN2//CX3CR1//NF1//CLIC4//ABHD2//ARAP3//KISS1R//EFNA1//APOE//PPAP2B//ADAM9//NBL1//HDAC9//ECM1//APOD//TNFSF4//GAS6//LAMA5//LMNA//ENPP2//MINK1
GO:0007264	small GTPase mediated signal transduction	Biological process	63	507	1543	23972	1.93051	4.19204e-07	2.16838e-05	6.37757	NF1//NRAS//RSU1//ULK1//SDCBP//DHCR24//RASGRP3//MCF2L//PECAM1//ROCK2//SYNJ2BP//CTNNAL1//CDC42EP5//PSD3//RALGAPA2//APOC3//APOE//ARAP3//ITSN1//ARHGEF12//PLEKHG5//KALRN//ADRA1B//ARRB1//IGF1//FBP1//RASA3//SPRY1//DAB2IP//DGKZ//RASGRP2//GARNL3//CDC42BPA//SLIT2//RHOC//MRAS//KLK1B4//RAB10//RAB22A//RIT1//RAB11A//RAB37//DIRAS2//RAB13//RHOBTB1//RASL12//RASD2//RAB36//RAB27B//RAB6B
GO:0044093	positive regulation of molecular function	Biological process	105	999	1543	23972	1.63291	4.38792e-07	2.20952e-05	6.35774	TAB1//ADAM9//EGF//MAP3K5//MAP3K13//KISS1R//CD81//EFNA1//PTPN11//THBS1//PDE6H//ARRB1//MUC20//SLC11A2//P2RX1//SNCA//ACER2//VAPB//ANGPT1//PRLR//ACR//ADCY6//ADCY9//GNAL//ANG//ARHGAP6//GNAQ//STK36//TNIK//TNFSF11//DAB2IP//FGFR1//PDGFRB//BMP2//FKBP1A//LFNG//GSK3B//CALD1//EPB4.1//ACVR2B//ITGB3//PDGFB//STRADB//GAS6//TRPC6//HOMER1//NF1//RASA3//ARHGAP10//OPHN1//ARAP3//TESC//TPM1//CRTC1//RABGAP1L//GRTP1//TBC…
GO:0030193	regulation of blood coagulation	Biological process	15	51	1543	23972	4.5694	4.42412e-07	2.20952e-05	6.35417	APOE//GP5//PDGFA//PDGFB//SERPINE2//PTPRJ//SELP//CD36//HPSE//SERPINE1//THBS1//APOH//CYP4F18//GP1BA//PRKCA
GO:1900046	regulation of hemostasis	Biological process	15	51	1543	23972	4.5694	4.42412e-07	2.20952e-05	6.35417	APOE//GP5//PDGFA//PDGFB//SERPINE2//PTPRJ//SELP//APOH//CD36//HPSE//SERPINE1//THBS1//CYP4F18//GP1BA//PRKCA
GO:0040012	regulation of locomotion	Biological process	56	432	1543	23972	2.01392	4.70371e-07	2.31983e-05	6.32756	ITGA2B//ITGB3//PECAM1//SELP//SLIT2//ANGPT1//KDR//PRKCA//THBS1//APOH//CD63//AQP1//PTPRJ//FERT2//ACE//PDGFA//PTK2//HMGB1//IGF1//PDGFB//PDGFRB//ILK//SERPINE1//LAMA5//LMNA//ENPP2//MINK1//BMP2//COL18A1//CSF1R//IGF1R//LAMB1//PTK2B//RET//MYLK//CNN2//CX3CR1//NF1//CLIC4//ABHD2//ARAP3//KISS1R//EFNA1//APOE//PPAP2B//PLXNA4//CCR4//ADAM9//MKKS//NBL1//HDAC9//ECM1//APOD//TNFSF4//GAS6//SNCA
GO:0048869	cellular developmental process	Biological process	232	2651	1543	23972	1.35962	4.75178e-07	2.31983e-05	6.32314	ATP2B2//GP1BA//HMGB1//MED1//CAP2//STRADB//PTK2B//PDE3A//ANGPT1//PTK2//KDR//PTPRJ//YAP1//BMP2//RUNX2//NF1//WWTR1//FKBP8//OTX2//GATA2//EOMES//LAMA5//RET//OVOL2//FGFR1//SPRY1//APBB2//CCR4//GAD1//GAS6//DYX1C1//TUBB2B//MDGA1//NAV1//ESRRB//LOXL3//GSK3B//COL18A1//CLIC4//SMAD5//PRKCA//CST10//CHST11//IL4//GPR183//SLC37A4//IL7//FUT7//NCOR1//EFNA1//PARD3//BCL2L1//LIN28A//YBX2//MKKS//NEURL1A//CREB1//IGF1R//P…
GO:2000145	regulation of cell motility	Biological process	53	401	1543	23972	2.05338	5.17233e-07	2.49708e-05	6.28631	ITGA2B//ITGB3//PECAM1//SELP//SLIT2//ANGPT1//KDR//PRKCA//THBS1//APOH//CD63//AQP1//PTPRJ//FERT2//ACE//PDGFA//PTK2//HMGB1//IGF1//PDGFB//PDGFRB//ILK//SERPINE1//LAMA5//LMNA//ENPP2//MINK1//BMP2//COL18A1//CSF1R//IGF1R//LAMB1//PTK2B//RET//MYLK//CNN2//CX3CR1//NF1//CLIC4//ABHD2//ARAP3//KISS1R//EFNA1//APOE//PPAP2B//ADAM9//MKKS//NBL1//HDAC9//ECM1//APOD//TNFSF4//GAS6
GO:0051247	positive regulation of protein metabolic process	Biological process	80	704	1543	23972	1.76545	5.2416e-07	2.50272e-05	6.28054	TAB1//ADAM9//EGF//MAP3K5//MAP3K13//KISS1R//CD81//EFNA1//PTPN11//THBS1//PDE6H//ARRB1//MUC20//BMP2//CRYAA//CSF1R//PTK2//GAS6//HMGB1//IL2//ITLN1//LRRN3//P2RY1//PRKCA//NPTN//ARRB2//AKAP5//VAPB//ANGPT1//PRLR//TNIK//TNFSF11//DAB2IP//HPN//BMP7//GSK3B//BMPR1A//RBPMS//CIRBP//PTK2B//MAPK3//LIN28A//NCOR1//FKBP1A//NHLRC1//PRICKLE1//PDGFA//PDGFB//ACVR2B//ITGB3//STRADB//ANG//PLA2G10//RNF180//APOE//SNCA//TOLLIP…
GO:0051270	regulation of cellular component movement	Biological process	55	424	1543	23972	2.01528	5.81235e-07	2.70368e-05	6.23565	ITGA2B//ITGB3//PECAM1//SELP//SLIT2//ANGPT1//KDR//PRKCA//THBS1//APOH//CD63//AQP1//PTPRJ//FERT2//ACE//PDGFA//PTK2//HMGB1//IGF1//PDGFB//PDGFRB//ILK//SERPINE1//LAMA5//LMNA//ENPP2//MINK1//BMP2//COL18A1//CSF1R//IGF1R//LAMB1//PTK2B//RET//MYLK//CNN2//CX3CR1//NF1//CLIC4//ABHD2//ARAP3//KISS1R//EFNA1//APOE//PPAP2B//PLXNA4//TMOD3//ADAM9//MKKS//NBL1//HDAC9//ECM1//APOD//TNFSF4//GAS6
GO:0043085	positive regulation of catalytic activity	Biological process	88	800	1543	23972	1.70896	5.81574e-07	2.70368e-05	6.2354	TAB1//ADAM9//EGF//MAP3K5//MAP3K13//KISS1R//CD81//EFNA1//PTPN11//THBS1//PDE6H//ARRB1//MUC20//SLC11A2//P2RX1//SNCA//ACER2//VAPB//ANGPT1//PRLR//ACR//ADCY6//ADCY9//GNAL//ANG//ARHGAP6//GNAQ//TNIK//TNFSF11//DAB2IP//FGFR1//PDGFRB//BMP2//ACVR2B//ITGB3//PDGFB//STRADB//GAS6//NF1//RASA3//ARHGAP10//OPHN1//ARAP3//TPM1//RABGAP1L//GRTP1//TBC1D4//TBC1D22A//RASGRP3//GSK3B//RALGAPA2//PTK2B//PFKFB1//GCLM//HMGB1//TN…
GO:0030168	platelet activation	Biological process	15	52	1543	23972	4.48153	5.84915e-07	2.70368e-05	6.23291	APOE//GP5//PDGFA//PDGFB//SERPINE2//PTPRJ//SELP//GATA1//ITGA2B//ITGB3//SLC7A11//FERMT3//PRKCA//P2RX1//VWF
GO:0043933	macromolecular complex subunit organization	Biological process	100	945	1543	23972	1.64402	6.09048e-07	2.78559e-05	6.21535	SLU7//HP1BP3//RSF1//HIST1H2AK//HIST1H2BA//HIST1H2BM//TWF1//MBNL1//CAPN3//MAX//MITF//OTX2//SNAP23//MAPK3//TFAP4//LAMC1//SHANK1//GCHFR//MKKS//BBS12//CRYAA//MID1IP1//GAS2L1//ANGPT1//PRLR//PTK2//FKBP1A//GSN//APOC3//UNC13B//HMGB1//ARPC1A//SLIT2//FERT2//NCK2//PTK2B//CDC42EP5//NES//MYBPC3//SNCA//EIF4EBP1//GSK3B//TAL1//MTIF3//FERMT3//SELP//DDX6//CIRBP//APOE//LPL//ABCA5//KIF13A//TRIM9//AQP4//CPT1A//STOM//…
GO:0071841	cellular component organization or biogenesis at cellular level	Biological process	246	2853	1543	23972	1.33959	6.55885e-07	2.96856e-05	6.18317	AKT3//CTSD//ULK1//ZWINT//PTK2//FERT2//TUBA8//PARD3//CDC42BPA//TACC1//HOOK3//NEFH//MFF//SLU7//GAS2L1//NAV1//TLK1//BCL2L1//HP1BP3//RSF1//HIST1H2AK//HIST1H2BA//HIST1H2BM//CALD1//PAWR//TWF1//CAPZB//CSRP1//FHL3//NF1//NRAP//PDGFA//PDGFB//ROCK2//PARVA//PDLIM7//INF2//OPHN1//DAAM1//EPB4.1//NEB//PSTPIP2//PACSIN1//GSK3B//CAP2//ZMYM4//ARHGAP10//STRADB//ABLIM3//TNIK//FOXL2//GPX4//BRDT//DNMT3A//RNASEL//ISG20//…
GO:0010646	regulation of cell communication	Biological process	137	1408	1543	23972	1.51167	6.67524e-07	2.99009e-05	6.17553	PRKCA//DUSP14//DUSP3//SNCA//ECM1//GAS6//GRK4//GRK5//CAMK2B//ARRB1//ARRB2//BMP2//EGF//CPT1A//PTPN11//SORBS1//STAP1//DAB2IP//SLA2//RGS6//RGS3//GSK3B//RGS10//TREML1//APOD//PTPRJ//AKAP5//TNFSF11//THBS1//BMP7//BMPR1A//RBPMS//TACR2//NCOR1//SERPINE2//ANGPT1//CAT//PTK2//IGF1//KDR//PDGFA//PDGFB//PDGFRB//SELP//ULK1//RPGRIP1L//CREB1//P2RY1//KISS1R//NF1//SLC30A1//NLK//RNF43//APCDD1//CDKN2B//TGFB1I1//GIPC1//C…
GO:0043086	negative regulation of catalytic activity	Biological process	63	518	1543	23972	1.88951	8.83739e-07	3.91821e-05	6.05368	PRKCA//DUSP14//DUSP3//GNAQ//ILK//NF1//WWTR1//CST7//ECM1//MUG2//SERPINB2//SERPINE2//RECK//CST10//SERPINA1F//EPPIN//ITIH5//SPINK10//DLG2//DLG3//CAMSAP3//FARP1//CNST//SERPINE1//SPOCK1//TIMP3//SERPINB6C//ARRB1//ARRB2//PDZD3//FKBP1A//SNCA//SPRY1//DAB2IP//GCHFR//AQP1//BCL2L1//CFLAR//CRYAA//GAS6//IGF1//THBS1//DHCR24//TNFAIP8//APOE//BMP7//PTPRJ//GSK3B//CDK5RAP1//HEXIM2//TFAP4//APOC3//SORT1//ANGPTL4//ATPI…
GO:0051050	positive regulation of transport	Biological process	62	507	1543	23972	1.89986	8.94887e-07	3.92756e-05	6.04823	SNCA//ANGPT1//ARRB2//AQP1//AKAP5//AKT3//APOE//TACR2//IGF1//ITLN1//SORBS1//CREB1//P2RY1//PTPN11//KISS1R//PLA2G4A//TRPC6//HOMER1//CYP4F18//PLA2G10//TESC//MED1//PINK1//EGF//ARRB1//CNST//P2RX1//CD63//BIN1//PRKCA//SYTL4//UNC13D//STXBP5//RAB27B//GAS6//CAMK1//GSK3B//SERPINE1//SYNE1//ADAM9//ANG//CRTAM//CADM1//CLEC9A//PTK2//GATA2//IL2//TNFSF4//CAPN3//TRPC1//PEX5L//TNFSF11//ATP2B2//MYLK//CD36//BMPR1A//RBPM…
GO:0065003	macromolecular complex assembly	Biological process	92	861	1543	23972	1.66006	1.14184e-06	4.96128e-05	5.9424	SLU7//HP1BP3//RSF1//HIST1H2AK//HIST1H2BA//HIST1H2BM//TWF1//MBNL1//CAPN3//MAX//MITF//OTX2//SNAP23//MAPK3//TFAP4//LAMC1//SHANK1//GCHFR//MKKS//BBS12//CRYAA//ANGPT1//PRLR//PTK2//FKBP1A//GSN//UNC13B//HMGB1//ARPC1A//SLIT2//FERT2//NCK2//PTK2B//CDC42EP5//MYBPC3//SNCA//EIF4EBP1//GSK3B//TAL1//FERMT3//SELP//DDX6//CIRBP//APOE//KIF13A//TRIM9//AQP4//CPT1A//STOM//SLC6A4//KCNC1//KCND1//P2RX1//TNFSF11//VWF//EHD3/…
GO:0044092	negative regulation of molecular function	Biological process	77	683	1543	23972	1.75149	1.16224e-06	4.99995e-05	5.9347	PRKCA//DUSP14//DUSP3//ARRB2//GNAQ//ILK//NF1//WWTR1//CST7//ECM1//MUG2//SERPINB2//SERPINE2//RECK//CST10//SERPINA1F//EPPIN//ITIH5//SPINK10//DLG2//DLG3//CAMSAP3//FARP1//CNST//SERPINE1//SPOCK1//TIMP3//SERPINB6C//ARRB1//PDZD3//CAT//PTGIS//DAB2IP//ZCCHC11//IFIT2//NES//ZFPM1//GSK3B//SNCA//FKBP1A//SPRY1//IL7//CD46//NQO1//OAZ2//GCHFR//AQP1//BCL2L1//CFLAR//CRYAA//GAS6//IGF1//THBS1//DHCR24//TNFAIP8//TFAP4//R…
GO:0080090	regulation of primary metabolic process	Biological process	318	3877	1543	23972	1.27429	1.20206e-06	5.12055e-05	5.92007	CDKN2B//CDK5RAP1//BARX2//BMP2//CD36//CUX1//DNMT3A//LEFTY1//EFNA1//FGFR1//GATA1//GATA2//GLRP1//HBB-Y//HMGB1//HOXB3//NFIC//MED1//NCOR1//NR1H4//S100A1//TAL1//VLDLR//PCGF2//ZFPM1//FOXL2//KCNIP3//DAB2IP//HEXIM2//SLA2//HDAC9//WWTR1//GM4924//ZFP128//TAB1//ADAM9//EGF//MAP3K5//MAP3K13//KISS1R//CD81//PTPN11//THBS1//PDE6H//ARRB1//MUC20//PRKCA//DUSP14//DUSP3//MBNL1//CELF6//NCOA1//FERT2//IGF1//PRKAR2B//ARRB2/…
GO:0048522	positive regulation of cellular process	Biological process	253	2973	1543	23972	1.3221	1.25408e-06	5.29027e-05	5.90167	TAB1//ADAM9//EGF//MAP3K5//MAP3K13//KISS1R//CD81//EFNA1//PTPN11//THBS1//PDE6H//ARRB1//MUC20//NCOA1//NR1H4//SNCA//BMP2//CRYAA//CSF1R//PTK2//GAS6//HMGB1//IL2//ITLN1//LRRN3//P2RY1//PRKCA//NPTN//ARRB2//AKAP5//ANG//ECM1//ITGB3//KDR//NF1//PDGFB//CD36//ILK//PTK2B//PTPRJ//GSK3B//BMPR1A//FGFR1//PDGFA//ANGPT1//ITGA2B//PECAM1//SELP//CRTAM//APOE//BNIP3L//FOXL2//PHLDA3//IKBIP//DAPK1//PAWR//VAPB//PRLR//ACR//ADC…
GO:0044248	cellular catabolic process	Biological process	149	1584	1543	23972	1.4614	1.50471e-06	6.2865e-05	5.82255	CTSD//ULK1//DCPS//CTIF//TRIP12//RNF11//HERC3//HECTD2//PINK1//ISG20//SLC27A2//ACR//GNAL//GNAQ//GNAZ//MRAS//RIT1//TUBB2A//TUBA8//RAB11A//EHD3//DIRAS2//GTPBP3//RASL12//TUBB2B//RASD2//RAB27B//EHD4//TUBG2//NT5E//PDE4A//PDE3A//PDE4D//PDE11A//ATP2B2//ATP9A//DDX6//MYH6//ABCB4//VPS4B//CETN2//ATP5L//ATP2A3//ATP6V1F//DDX42//ABCA5//ATP2C1//ATP8B5//DPYS//ALDH6A1//ENTPD4//DNASE1L1//FOXL2//FBXL2//USP20//USP54//…
GO:0033036	macromolecule localization	Biological process	146	1547	1543	23972	1.46623	1.60953e-06	6.66037e-05	5.7933	GOLGA1//MAPK3//TWF1//PRICKLE1//PTTG1IP//CD81//ULK1//WNK4//DDX42//DHCR24//NRCAM//NXF2//SYNJ2BP//GIPC1//AKAP5//IPO11//GSK3B//STRADB//PARD3//MFF//APOC3//APOE//VLDLR//GULP1//OSBPL5//STARD4//STARD6//ATP8B5//AP1S1//AP2M1//AP3S2//KIF13A//RAB10//SYTL4//KCNIP3//RAB13//TOM1L1//STX11//STON2//SLU7//TOM1L2//TLK1//EGF//THBS1//MEST//PLA2G10//CD36//LPL//ITGB3//DMBT1//GDI1//GPM6B//RAB22A//VPS4B//SNAP23//RAB11A//R…
GO:0048519	negative regulation of biological process	Biological process	252	2972	1543	23972	1.31732	1.75398e-06	7.18967e-05	5.75597	PTPN11//CHEK2//BARX2//BMP2//CD36//CUX1//DNMT3A//LEFTY1//EFNA1//FGFR1//GATA1//GATA2//GLRP1//HBB-Y//HMGB1//HOXB3//NFIC//MED1//NCOR1//NR1H4//S100A1//TAL1//VLDLR//PCGF2//ZFPM1//FOXL2//KCNIP3//DAB2IP//HEXIM2//SLA2//HDAC9//WWTR1//GM4924//ZFP128//PRKCA//DUSP14//DUSP3//NDRG2//FKBP1A//IL2//SLIT2//SNCA//PPAP2B//ARRB1//APOE//APOH//ATPIF1//NF1//THBS1//ACER2//ECM1//GRK4//GRK5//CAMK2B//ARRB2//IL4//IL1RL1//TWF1…
GO:0050819	negative regulation of coagulation	Biological process	11	31	1543	23972	5.51276	1.93221e-06	7.84623e-05	5.71394	APOE//GP5//PDGFA//PDGFB//SERPINE2//APOH//CYP4F18//GP1BA//SERPINE1//THBS1//THBD
GO:0009893	positive regulation of metabolic process	Biological process	167	1828	1543	23972	1.41931	2.01164e-06	8.09311e-05	5.69645	TAB1//ADAM9//EGF//MAP3K5//MAP3K13//KISS1R//CD81//EFNA1//PTPN11//THBS1//PDE6H//ARRB1//MUC20//NCOA1//NR1H4//SNCA//BMP2//CRYAA//CSF1R//PTK2//GAS6//HMGB1//IL2//ITLN1//LRRN3//P2RY1//PRKCA//NPTN//ARRB2//AKAP5//ANGPT1//VAPB//PRLR//ACR//ADCY6//ADCY9//GNAL//TNIK//TNFSF11//DAB2IP//ULK1//PRKAA2//CNN2//CNTN1//HPN//SLC6A4//PLP1//MED1//PSG23//TESC//FUBP3//LRRC32//CD36//PDGFB//PDGFRB//PTK2B//BMP7//GSK3B//BMPR1A…
GO:0019637	organophosphate metabolic process	Biological process	117	1183	1543	23972	1.53652	2.07756e-06	8.28165e-05	5.68245	FBP1//PFKFB1//PFKFB3//PFKFB4//GPD1//NT5E//MTHFD2L//ADCY6//ADCY9//GNAL//ADCY5//AQP1//GUCY1B3//GUCY1A3//NPR2//GNAQ//GNAZ//MRAS//RIT1//TUBB2A//TUBA8//RAB11A//EHD3//DIRAS2//GTPBP3//RASL12//TUBB2B//RASD2//RAB27B//EHD4//TUBG2//PDE4A//PDE3A//PDE4D//PDE11A//ATP2B2//ATP9A//DDX6//MYH6//ABCB4//VPS4B//CETN2//ATP5L//ATP2A3//ATP6V1F//DDX42//ABCA5//ATP2C1//ATP8B5//ENTPD4//PIGN//PIGP//SNCA//PLA2G10//PLA2G12A//PP…
GO:0006897	endocytosis	Biological process	50	387	1543	23972	2.00723	2.09882e-06	8.29035e-05	5.67802	GRK4//ARRB1//ARRB2//ANGPT1//APOE//DMBT1//CTTN//HPN//LOXL3//ENPP2//VLDLR//OLR1//STAB2//CLEC9A//EHD4//GAS6//GATA2//ICAM5//PECAM1//UNC13D//GULP1//CD36//SYNJ2BP//BIN1//OPHN1//STON2//SNCA//ULK1//THBS1//PEAR1//PACSIN1//PACSIN2//LRSAM1//CD63//PRKCA//SERPINE1//SYNE1//APOC3//CNN2//PTK2//FNBP1L//MAPK3//HMGB1//AP1S1//ITSN1//RAB22A//SORT1//USP20//SCAMP1//MARCH2
GO:0031323	regulation of cellular metabolic process	Biological process	319	3916	1543	23972	1.26557	2.13923e-06	8.37382e-05	5.66974	CDKN2B//CDK5RAP1//BARX2//BMP2//CD36//CUX1//DNMT3A//LEFTY1//EFNA1//FGFR1//GATA1//GATA2//GLRP1//HBB-Y//HMGB1//HOXB3//NFIC//MED1//NCOR1//NR1H4//S100A1//TAL1//VLDLR//PCGF2//ZFPM1//FOXL2//KCNIP3//DAB2IP//HEXIM2//SLA2//HDAC9//WWTR1//GM4924//ZFP128//TAB1//ADAM9//EGF//MAP3K5//MAP3K13//KISS1R//CD81//PTPN11//THBS1//PDE6H//ARRB1//MUC20//PRKCA//DUSP14//DUSP3//MBNL1//CELF6//NCOA1//CHMP5//SNCA//FERT2//IGF1//PR…
GO:1901135	carbohydrate derivative metabolic process	Biological process	110	1100	1543	23972	1.5536	2.54742e-06	9.88263e-05	5.5939	BMP2//B4GALT7//FBP1//PFKFB1//PFKFB3//PFKFB4//PDGFRB//XYLT2//LYVE1//CHST7//GNPDA2//MACROD2//GNAL//GNAQ//GNAZ//MRAS//RIT1//TUBB2A//TUBA8//RAB11A//EHD3//DIRAS2//GTPBP3//RASL12//TUBB2B//RASD2//RAB27B//EHD4//TUBG2//NT5E//ATP2B2//ATP9A//DDX6//MYH6//ABCB4//VPS4B//CETN2//ATP5L//ATP2A3//ATP6V1F//DDX42//ABCA5//ATP2C1//ATP8B5//ENTPD4//ART4//ART3//FUT7//ST3GAL1//ST3GAL5//GALNT2//FBXO2//MAN1A2//GATA1//GNPTG//…
GO:0051897	positive regulation of protein kinase B signaling cascade	Biological process	15	58	1543	23972	4.01792	2.69251e-06	0.000103531	5.56984	ANGPT1//PTK2//GAS6//HPSE//IGF1//IGF1R//ILK//ITSN1//PDGFA//PTPRJ//THBS1//TNFSF11//STK3//RASD2//ARRB2
GO:0009605	response to external stimulus	Biological process	93	892	1543	23972	1.61978	2.8335e-06	0.000107996	5.54768	CTSD//ULK1//NCOA1//NR1H4//PDGFB//TNFSF11//IL4//SLIT2//CCR4//CCR10//FERT2//HMGB1//PDGFRB//ENPP2//PIK3C2G//CKLF//CXCL3//CD36//P2RY1//APBB2//BMP7//EFNA5//OTX2//SEMA5A//SEMA6C//PLA2G10//KLF7//PLXNA4//NRCAM//AGL//ARRB1//CDS2//CNGB1//KIF5C//GAS6//ANGPTL4//GAS2L1//APOE//GP5//PDGFA//SERPINE2//PTPRJ//SELP//CXCR3//CAPN3//AQP1//CNN2//APOH//HPSE//SERPINE1//THBS1//CYP4F18//SLC37A4//PRKCA//PDE4D//CDKN2B//ITGA6…
GO:0006184	GTP catabolic process	Biological process	52	414	1543	23972	1.95138	3.0634e-06	0.000115743	5.5138	ARRB1//ARRB2//ARAP3//ASAP2//AGFG2//RABGAP1L//GRTP1//TBC1D4//TBC1D22A//EFNA5//NF1//RAP1GAP//RASA3//DAB2IP//ARHGAP6//ARHGAP10//OPHN1//RASGRP3//GSK3B//RALGAPA2//PTK2B//SPRY1//GDI1//GNAQ//BIN1//RGS6//RGS3//RGS11//ARHGAP23//RGS10//GIPC1//ARHGEF12//ARHGAP18//GARNL3//SRGAP3//ARHGAP28//GNAL//GNAZ//MRAS//RIT1//TUBB2A//TUBA8//RAB11A//EHD3//DIRAS2//GTPBP3//RASL12//TUBB2B//RASD2//RAB27B//EHD4//TUBG2
GO:0048513	organ development	Biological process	195	2220	1543	23972	1.36465	3.54859e-06	0.000132388	5.44994	BARX2//ANGPT1//BCL2L1//KDR//LFNG//FOXL2//PCYT1B//AFP//PLA2G4A//BMP7//HMGB1//NF1//SLIT2//SPRY1//LAMA5//RET//OVOL2//FGFR1//ACE//ACVR2B//ODC1//PDGFRB//REN1//AQP11//RPGRIP1L//ZBTB16//BMP2//LOXL3//GSK3B//MED1//VWF//CADM1//BIRC2//PEG10//EPAS1//GATA2//PDGFB//ESRRB//PDGFA//APCDD1//RUNX2//CSGALNACT1//PRKCA//CST10//CHST11//ALDH1A1//CRYAA//MEIS1//IL4//EOMES//GPR183//SLC37A4//IL7//FUT7//NCOR1//BMPR1A//LEFTY1…
GO:0010810	regulation of cell-substrate adhesion	Biological process	20	98	1543	23972	3.17061	3.56487e-06	0.000132388	5.44796	DDR1//NF1//MINK1//THBS1//ACER2//CD36//ILK//PTK2B//PTPRJ//GSK3B//ITGA6//NID1//SMOC2//SPOCK1//EFNA5//GPM6B//KDR//APOD//ARHGAP6//SERPINE1
GO:0030195	negative regulation of blood coagulation	Biological process	10	27	1543	23972	5.75406	3.63348e-06	0.000132668	5.43968	APOE//GP5//PDGFA//PDGFB//SERPINE2//GP1BA//APOH//SERPINE1//THBS1//CYP4F18
GO:1900047	negative regulation of hemostasis	Biological process	10	27	1543	23972	5.75406	3.63348e-06	0.000132668	5.43968	APOE//GP5//PDGFA//PDGFB//SERPINE2//APOH//CYP4F18//GP1BA//SERPINE1//THBS1
GO:0014909	smooth muscle cell migration	Biological process	12	39	1543	23972	4.7803	3.70983e-06	0.000133216	5.43065	ACE//PDGFA//PTK2//HMGB1//IGF1//ITGB3//PDGFB//PDGFRB//ILK//SERPINE1//SLIT2//DDR1
GO:0033627	cell adhesion mediated by integrin	Biological process	12	39	1543	23972	4.7803	3.70983e-06	0.000133216	5.43065	EFNA1//PTK2//PTPN11//TESC//SERPINE1//ACER2//ADAM9//ITGB3//RET//FERMT3//FERT2//ITGA6
GO:1901069	guanosine-containing compound catabolic process	Biological process	52	417	1543	23972	1.93734	3.78402e-06	0.000134767	5.42205	GNAL//GNAQ//GNAZ//MRAS//RIT1//TUBB2A//TUBA8//RAB11A//EHD3//DIRAS2//GTPBP3//RASL12//TUBB2B//RASD2//RAB27B//EHD4//TUBG2//ARRB1//ARRB2//ARAP3//ASAP2//AGFG2//RABGAP1L//GRTP1//TBC1D4//TBC1D22A//EFNA5//NF1//RAP1GAP//RASA3//DAB2IP//ARHGAP6//ARHGAP10//OPHN1//RASGRP3//GSK3B//RALGAPA2//PTK2B//SPRY1//GDI1//BIN1//RGS6//RGS3//RGS11//ARHGAP23//RGS10//GIPC1//ARHGEF12//ARHGAP18//GARNL3//SRGAP3//ARHGAP28
GO:0045859	regulation of protein kinase activity	Biological process	59	497	1543	23972	1.84431	4.20542e-06	0.000148557	5.37619	CDKN2B//CDK5RAP1//TAB1//ADAM9//EGF//MAP3K5//MAP3K13//KISS1R//CD81//EFNA1//PTPN11//THBS1//PDE6H//ARRB1//MUC20//PRKCA//DUSP14//DUSP3//GNAQ//ILK//NF1//WWTR1//VAPB//ANGPT1//PRLR//TNIK//TNFSF11//DAB2IP//ACVR2B//ITGB3//PDGFB//STRADB//ANG//GAS6//PTK2B//FGFR1//PDGFA//PDGFRB//APOE//BMP7//PTPRJ//SPRY1//GSK3B//TNXB//HEXIM2//TFAP4//PTK2//HMGB1//VLDLR//TOM1L1//IGF1R//CSF1R//IGF1//SNCA//CAMK1//STK3//PRKAR2B//S…
GO:0000902	cell morphogenesis	Biological process	79	731	1543	23972	1.67899	4.27843e-06	0.000148758	5.36872	ESRRB//BMP2//LOXL3//GSK3B//COL18A1//CLIC4//EFNA1//PARD3//CREB1//IGF1R//PTPN11//SLIT2//ULK1//AFG3L2//STXBP5//KLF7//KALRN//APBB2//BMP7//EFNA5//OTX2//SEMA5A//SEMA6C//PLA2G10//PLXNA4//NRCAM//KIF5C//CSF1R//PTK2//GAS2//HPN//KDR//PTK2B//CDC42EP5//ERMN//ARAP3//EPB4.1//CADM1//TGFB1I1//WWTR1//DAB2IP//PRKCA//CAPZB//ZMYM4//FERT2//ILK//LAMA5//LAMB1//LAMC1//MKKS//RSPH9//DZIP1//TMEM231//RPGRIP1L//STK36//INTU//N…
GO:0030219	megakaryocyte differentiation	Biological process	9	22	1543	23972	6.35562	4.27957e-06	0.000148758	5.3686	MED1//TAL1//ZFPM1//RABGAP1L//ZFP385A//HIST4H4//GATA2//TESC//GATA1
GO:0043549	regulation of kinase activity	Biological process	62	532	1543	23972	1.81058	4.40744e-06	0.000151987	5.35581	CDKN2B//CDK5RAP1//TAB1//ADAM9//EGF//MAP3K5//MAP3K13//KISS1R//CD81//EFNA1//PTPN11//THBS1//PDE6H//ARRB1//MUC20//PRKCA//DUSP14//DUSP3//GNAQ//ILK//NF1//WWTR1//VAPB//ANGPT1//PRLR//TNIK//TNFSF11//DAB2IP//ACVR2B//ITGB3//PDGFB//STRADB//ANG//GAS6//PFKFB1//PTK2B//FGFR1//PDGFA//PDGFRB//APOE//BMP7//PTPRJ//SPRY1//GSK3B//TNXB//DAPP1//KLK1B4//HEXIM2//TFAP4//HMGB1//PRKAR2B//SPA17//ELP4//PTK2//VLDLR//TOM1L1//IGF1…
GO:0006152	purine nucleoside catabolic process	Biological process	52	420	1543	23972	1.9235	4.65994e-06	0.000158183	5.33162	GNAL//GNAQ//GNAZ//MRAS//RIT1//TUBB2A//TUBA8//RAB11A//EHD3//DIRAS2//GTPBP3//RASL12//TUBB2B//RASD2//RAB27B//EHD4//TUBG2//ARRB1//ARRB2//ARAP3//ASAP2//AGFG2//RABGAP1L//GRTP1//TBC1D4//TBC1D22A//EFNA5//NF1//RAP1GAP//RASA3//DAB2IP//ARHGAP6//ARHGAP10//OPHN1//RASGRP3//GSK3B//RALGAPA2//PTK2B//SPRY1//GDI1//BIN1//RGS6//RGS3//RGS11//ARHGAP23//RGS10//GIPC1//ARHGEF12//ARHGAP18//GARNL3//SRGAP3//ARHGAP28
GO:0046130	purine ribonucleoside catabolic process	Biological process	52	420	1543	23972	1.9235	4.65994e-06	0.000158183	5.33162	GNAL//GNAQ//GNAZ//MRAS//RIT1//TUBB2A//TUBA8//RAB11A//EHD3//DIRAS2//GTPBP3//RASL12//TUBB2B//RASD2//RAB27B//EHD4//TUBG2//ARRB1//ARRB2//ARAP3//ASAP2//AGFG2//RABGAP1L//GRTP1//TBC1D4//TBC1D22A//EFNA5//NF1//RAP1GAP//RASA3//DAB2IP//ARHGAP6//ARHGAP10//OPHN1//RASGRP3//GSK3B//RALGAPA2//PTK2B//SPRY1//GDI1//BIN1//RGS6//RGS3//RGS11//ARHGAP23//RGS10//GIPC1//ARHGEF12//ARHGAP18//GARNL3//SRGAP3//ARHGAP28
GO:0071704	organic substance metabolic process	Biological process	112	1141	1543	23972	1.525	4.87916e-06	0.000164341	5.31166	BMP2//B4GALT7//FBP1//PFKFB1//PFKFB3//PFKFB4//PDGFRB//XYLT2//LYVE1//CHST7//GNPDA2//MACROD2//GNAL//GNAQ//GNAZ//MRAS//RIT1//TUBB2A//TUBA8//RAB11A//EHD3//DIRAS2//GTPBP3//RASL12//TUBB2B//RASD2//RAB27B//EHD4//TUBG2//NT5E//ATP2B2//ATP9A//DDX6//MYH6//ABCB4//VPS4B//CETN2//ATP5L//ATP2A3//ATP6V1F//DDX42//ABCA5//ATP2C1//ATP8B5//ENTPD4//ART4//ART3//FUT7//ST3GAL1//ST3GAL5//GALNT2//FBXO2//MAN1A2//GATA1//GNPTG//…
GO:0002376	immune system process	Biological process	124	1295	1543	23972	1.48761	5.1076e-06	0.000170712	5.29178	SNCA//CXCL5//SLC37A4//MASP1//IL4//CX3CR1//EOMES//GPR183//IL7//FUT7//NCOR1//GALNT2//UNC13D//IL2RA//IL5RA//ACE//CD8A//MARCH8//CCR4//PDGFB//TNFSF11//THBS1//ITGA2B//ITGB3//PECAM1//SELP//SLIT2//TNFSF4//SH2D1B1//IL1RL1//ECM1//RAET1B//CRTAM//BMPR1A//IGF1R//IL2//ENPP2//TNFSF10//CXCL3//CXCR5//GATA1//ZFPM1//PTPRJ//CXCR3//GAS6//ANGPT1//CNN2//CSF1R//EPAS1//KDR//SH2B3//MEIS1//TAL1//ZBTB16//STAP1//KLRB1C//HDAC…
GO:0031325	positive regulation of cellular metabolic process	Biological process	156	1713	1543	23972	1.41483	5.36365e-06	0.000177901	5.27054	TAB1//ADAM9//EGF//MAP3K5//MAP3K13//KISS1R//CD81//EFNA1//PTPN11//THBS1//PDE6H//ARRB1//MUC20//NCOA1//NR1H4//SNCA//BMP2//CRYAA//CSF1R//PTK2//GAS6//HMGB1//IL2//ITLN1//LRRN3//P2RY1//PRKCA//NPTN//ARRB2//AKAP5//ANGPT1//VAPB//PRLR//ACR//ADCY6//ADCY9//GNAL//TNIK//TNFSF11//DAB2IP//ULK1//PRKAA2//CD36//PDGFB//PDGFRB//PTK2B//BMP7//GSK3B//BMPR1A//RBPMS//APOE//CIRBP//MAPK3//LIN28A//CAPN3//RUNX2//CREB1//E2F3//IG…
GO:0007275	multicellular organismal development	Biological process	289	3534	1543	23972	1.27049	5.45597e-06	0.000179354	5.26313	ACVR2B//RUNX2//GNAQ//TRAPPC2//ZBTB16//BARX2//ANGPT1//ANG//COL18A1//ECM1//EFNA1//EGF//EPAS1//PTK2//FGFR1//LEPR//SMAD5//MEIS1//PDGFA//PRKCA//MED1//PTK2B//TAL1//CLIC4//MMP19//OVOL2//TSPAN12//BCL2L1//KDR//LFNG//FOXL2//PCYT1B//AFP//PLA2G4A//TNFSF4//PPAP2B//SEMA5A//PTPRJ//YAP1//BMP7//HMGB1//GATA2//PBX1//NF1//SLIT2//SPRY1//RET//BMP2//ILK//LAMA5//BMPR1A//COQ7//GAD1//GATA1//MAFG//MYH6//PDGFRB//TPM1//PCGF2…
GO:0031639	plasminogen activation	Biological process	7	13	1543	23972	8.36552	5.49e-06	0.000179354	5.26043	HPN//SERPINE1//SERPINE2//THBS1//APOH//DHCR24//HIST1H2BA
GO:0048523	negative regulation of cellular process	Biological process	227	2672	1543	23972	1.31986	5.53744e-06	0.000179554	5.25669	PTPN11//CHEK2//BARX2//BMP2//CD36//CUX1//DNMT3A//LEFTY1//EFNA1//FGFR1//GATA1//GATA2//GLRP1//HBB-Y//HMGB1//HOXB3//NFIC//MED1//NCOR1//NR1H4//S100A1//TAL1//VLDLR//PCGF2//ZFPM1//FOXL2//KCNIP3//DAB2IP//HEXIM2//SLA2//HDAC9//WWTR1//GM4924//ZFP128//PRKCA//DUSP14//DUSP3//FKBP1A//IL2//SLIT2//SNCA//PPAP2B//ARRB1//APOE//APOH//ATPIF1//NF1//THBS1//ACER2//ECM1//GRK4//GRK5//CAMK2B//ARRB2//TWF1//GNAQ//ILK//ANGPT1/…
GO:0006629	lipid metabolic process	Biological process	96	945	1543	23972	1.57826	5.86225e-06	0.000188678	5.23194	SLC27A2//CYP4F18//PTGDS//PTGIS//PTGS1//TBXAS1//PTGES//RDH1//CD36//CPT1A//ALDH1A1//PIGN//PIGP//CPT2//PRKAR2B//SNCA//ECHDC2//LPIN2//PNPLA8//TNXB//CYB5//AASDH//ACSF3//LPL//PTPLA//FADS2//PTPLAD2//OXSM//ELOVL7//PRKAA2//PRKAB2//PECR//ELOVL6//APOC3//APOE//APOH//CAT//SLC37A4//PTPN11//INSIG2//PLA2G10//PLA2G12A//PPAP2B//ANG//PCYT1B//CD81//ORMDL3//CERK//ACER2//HSD3B1//PBX1//DHCR24//STARD6//MED1//HSD17B14//C…
GO:0006082	organic acid metabolic process	Biological process	76	702	1543	23972	1.68196	6.08796e-06	0.000194175	5.21553	SLC27A2//CYP4F18//MTHFD2L//PTGDS//PTGIS//PTGS1//TBXAS1//PTGES//CD36//CPT1A//ALDH1A1//EIF5A2//SLC37A4//GCLM//GSR//GSTT1//GSTZ1//TXNRD3//GPX4//PARS2//DDC//SRR//OTUB2//GLS//SARDH//AFMID//ALDH6A1//TH//MED1//TG//CPT2//PRKAR2B//SNCA//ECHDC2//LPIN2//PNPLA8//TNXB//CYB5//AASDH//ACSF3//LPL//PTPLA//FADS2//PTPLAD2//OXSM//ELOVL7//PRKAA2//PRKAB2//PECR//ELOVL6//NR1H4//ACOT7//IL4I1//ABAT//GAD1//PADI1//PADI2//AS3…
GO:0046039	GTP metabolic process	Biological process	52	424	1543	23972	1.90535	6.12243e-06	0.000194175	5.21308	GNAL//GNAQ//GNAZ//MRAS//RIT1//TUBB2A//TUBA8//RAB11A//EHD3//DIRAS2//GTPBP3//RASL12//TUBB2B//RASD2//RAB27B//EHD4//TUBG2//ARRB1//ARRB2//ARAP3//ASAP2//AGFG2//RABGAP1L//GRTP1//TBC1D4//TBC1D22A//EFNA5//NF1//RAP1GAP//RASA3//DAB2IP//ARHGAP6//ARHGAP10//OPHN1//RASGRP3//GSK3B//RALGAPA2//PTK2B//SPRY1//GDI1//BIN1//RGS6//RGS3//RGS11//ARHGAP23//RGS10//GIPC1//ARHGEF12//ARHGAP18//GARNL3//SRGAP3//ARHGAP28
GO:0006950	response to stress	Biological process	180	2038	1543	23972	1.37217	6.33956e-06	0.000199604	5.19794	APLF//CTSD//ULK1//PTPN11//CHEK2//PRDX6//APOD//CAT//PRKCA//SLX1B//COQ7//MDK//ANG//BIRC2//BMP2//CRYAA//EPAS1//ITPR2//KDR//NF1//PYGM//TH//EGLN3//ABAT//MASP1//TNFSF4//IL4//UNC13D//IL2RA//IL5RA//P2RX1//CRTAM//CREB3L1//DERL1//DEFA-RS2//RAET1B//STAB2//HMGB1//APOH//F2RL2//F5//F9//GAS6//GP1BA//GP1BB//PTPRJ//SERPINE2//THBD//VWF//GP9//F13A1//GP6//EYA2//EYA3//MGMT//CETN2//MUTYH//SMUG1//CUL4A//MDC1//POLN//CCR…
GO:0042454	ribonucleoside catabolic process	Biological process	52	425	1543	23972	1.90087	6.54942e-06	0.000204728	5.1838	GNAL//GNAQ//GNAZ//MRAS//RIT1//TUBB2A//TUBA8//RAB11A//EHD3//DIRAS2//GTPBP3//RASL12//TUBB2B//RASD2//RAB27B//EHD4//TUBG2//ARRB1//ARRB2//ARAP3//ASAP2//AGFG2//RABGAP1L//GRTP1//TBC1D4//TBC1D22A//EFNA5//NF1//RAP1GAP//RASA3//DAB2IP//ARHGAP6//ARHGAP10//OPHN1//RASGRP3//GSK3B//RALGAPA2//PTK2B//SPRY1//GDI1//BIN1//RGS6//RGS3//RGS11//ARHGAP23//RGS10//GIPC1//ARHGEF12//ARHGAP18//GARNL3//SRGAP3//ARHGAP28
GO:0048646	anatomical structure formation involved in morphogenesis	Biological process	82	776	1543	23972	1.64169	6.63996e-06	0.000206076	5.17783	ANGPT1//ANG//COL18A1//ECM1//EFNA1//EGF//EPAS1//PTK2//FGFR1//LEPR//SMAD5//MEIS1//PDGFA//PRKCA//MED1//PTK2B//TAL1//CLIC4//MMP19//OVOL2//TSPAN12//SEMA5A//EOMES//BMP7//BMPR1A//NCKAP1//SPRY1//TJP1//ESRRB//RET//COQ7//STK3//ROCK2//IFT122//PRICKLE1//THBS1//SLIT2//ALDH1A1//ZFPM1//NEURL1A//NEO1//GSK3B//APOH//CD36//CX3CR1//NF1//BAI2//ATP2B2//ULK1//GATA1//CAPN3//MYH6//GPC1//ILK//PMP22//MPP5//OTX2//ADAM9//DCS…
GO:0042180	cellular ketone metabolic process	Biological process	77	717	1543	23972	1.66844	7.09411e-06	0.000218285	5.1491	SLC27A2//CYP4F18//MTHFD2L//PTGDS//PTGIS//PTGS1//TBXAS1//PTGES//CD36//CPT1A//ALDH1A1//EIF5A2//SLC37A4//FBP1//GCLM//GSR//GSTT1//GSTZ1//TXNRD3//GPX4//PARS2//DDC//SRR//OTUB2//GLS//SARDH//AFMID//ALDH6A1//TH//MED1//TG//CPT2//PRKAR2B//SNCA//ECHDC2//LPIN2//PNPLA8//TNXB//CYB5//AASDH//ACSF3//LPL//PTPLA//FADS2//PTPLAD2//OXSM//ELOVL7//PRKAA2//PRKAB2//PECR//ELOVL6//COQ7//NR1H4//ACOT7//IL4I1//ABAT//GAD1//PADI1…
GO:0007044	cell-substrate junction assembly	Biological process	13	48	1543	23972	4.20766	7.13383e-06	0.000218285	5.14668	COL17A1//ITGB4//LAMC1//ARHGAP6//PTK2B//SORBS1//EFNA5//GPM6B//KDR//PTPRJ//APOD//ITGB3//TNS1
GO:0009164	nucleoside catabolic process	Biological process	52	427	1543	23972	1.89197	7.48753e-06	0.000227506	5.12566	GNAL//GNAQ//GNAZ//MRAS//RIT1//TUBB2A//TUBA8//RAB11A//EHD3//DIRAS2//GTPBP3//RASL12//TUBB2B//RASD2//RAB27B//EHD4//TUBG2//ARRB1//ARRB2//ARAP3//ASAP2//AGFG2//RABGAP1L//GRTP1//TBC1D4//TBC1D22A//EFNA5//NF1//RAP1GAP//RASA3//DAB2IP//ARHGAP6//ARHGAP10//OPHN1//RASGRP3//GSK3B//RALGAPA2//PTK2B//SPRY1//GDI1//BIN1//RGS6//RGS3//RGS11//ARHGAP23//RGS10//GIPC1//ARHGEF12//ARHGAP18//GARNL3//SRGAP3//ARHGAP28
GO:0051128	regulation of cellular component organization	Biological process	114	1178	1543	23972	1.50348	7.69738e-06	0.000232258	5.11366	DDR1//ILK//FAM107A//TLK1//ANGPT1//ARRB2//TWF1//NEB//MID1IP1//GAS2L1//MAD2L1BP//CSF1R//PTK2//GAS2//HPN//KDR//PTK2B//CDC42EP5//ERMN//ARAP3//EPB4.1//FERT2//AQP1//SLIT2//BMP2//TGFB1I1//WWTR1//EFNA1//DAB2IP//MFF//ROCK2//APOC3//NRCAM//CAMK2B//CNTN1//FGFR1//HMGB1//RET//NPTN//SERPINE2//CAMK1//PMP22//SPOCK1//CAPZB//ZMYM4//SYNJ2BP//BIN1//OPHN1//EHD4//STON2//CRYAA//IGF1//APBB2//FBP1//IL7//PTPRJ//DCSTAMP//CD…
GO:0016192	vesicle-mediated transport	Biological process	85	816	1543	23972	1.61833	7.83446e-06	0.000234764	5.10599	GOLGA1//CUX1//GRK4//ARRB1//ARRB2//ACR//ANGPT1//P2RX1//MYO5A//SNAP23//UNC13B//SYTL4//UNC13D//STXBP5//SCAMP1//SLC17A9//ERGIC1//SORT1//AP1S1//ITSN1//RAB22A//VLDLR//PACSIN1//PACSIN2//BIN1//USP20//OPHN1//STON2//STAB2//FNBP1L//MARCH2//APOE//DMBT1//CTTN//HPN//LOXL3//ENPP2//OLR1//CLEC9A//EHD4//GAS6//GATA2//ICAM5//PECAM1//GULP1//CD36//PCSK4//KIF13A//CHMP5//HOOK3//DDC//TH//SLC18A2//TRIM9//VPS4B//RAB27B//TG…
GO:0042278	purine nucleoside metabolic process	Biological process	56	473	1543	23972	1.83935	7.92799e-06	0.000235939	5.10084	GNAL//GNAQ//GNAZ//MRAS//RIT1//TUBB2A//TUBA8//RAB11A//EHD3//DIRAS2//GTPBP3//RASL12//TUBB2B//RASD2//RAB27B//EHD4//TUBG2//ARRB1//ARRB2//ARAP3//ASAP2//AGFG2//RABGAP1L//GRTP1//TBC1D4//TBC1D22A//EFNA5//NF1//RAP1GAP//RASA3//DAB2IP//ARHGAP6//ARHGAP10//OPHN1//RASGRP3//GSK3B//RALGAPA2//PTK2B//SPRY1//GDI1//BIN1//RGS6//RGS3//RGS11//ARHGAP23//RGS10//GIPC1//ARHGEF12//ARHGAP18//GARNL3//SRGAP3//ARHGAP28//NT5E//D…
GO:0044267	cellular protein metabolic process	Biological process	243	2908	1543	23972	1.29823	8.10288e-06	0.000239504	5.09136	QSOX1//CDKN2B//CDK5RAP1//TAB1//ADAM9//EGF//MAP3K5//MAP3K13//KISS1R//CD81//EFNA1//PTPN11//THBS1//PDE6H//ARRB1//MUC20//PRKCA//DUSP14//DUSP3//BIRC2//MARCH8//NHLRC1//UBOX5//LRSAM1//TRIP12//RNF11//HERC3//HECTD2//FKBP1A//FKBP8//NKTR//PPIH//PPIL3//PPIF//FKBP14//FERT2//IGF1//PRKAR2B//ARRB2//IL2//SLIT2//SNCA//PPAP2B//WWTR1//BMP2//CRYAA//CSF1R//PTK2//GAS6//HMGB1//ITLN1//LRRN3//P2RY1//NPTN//AKAP5//CAMK2B//A…
GO:0031329	regulation of cellular catabolic process	Biological process	57	485	1543	23972	1.82588	8.23417e-06	0.00024174	5.08438	RHBDF1//DYX1C1//ULK1//PRKAA2//APOC3//ARRB1//ARRB2//CPT1A//ARAP3//ASAP2//AGFG2//RABGAP1L//GRTP1//TBC1D4//TBC1D22A//EFNA5//NF1//RAP1GAP//RASA3//DAB2IP//ARHGAP6//ARHGAP10//OPHN1//GIPC1//RNF180//PRICKLE1//TPM1//APOE//RASGRP3//GSK3B//RALGAPA2//PTK2B//SPRY1//MYH6//TPM2//GDI1//GNAQ//BIN1//RGS6//RGS3//RGS11//ARHGAP23//RGS10//ARHGEF12//ARHGAP18//GARNL3//SRGAP3//ARHGAP28//ADRA1B//HMGB1//FBP1//IGF1//ADAM9//…
GO:0051338	regulation of transferase activity	Biological process	63	555	1543	23972	1.76354	8.64363e-06	0.000252057	5.0633	CDKN2B//CDK5RAP1//TAB1//ADAM9//EGF//MAP3K5//MAP3K13//KISS1R//CD81//EFNA1//PTPN11//THBS1//PDE6H//ARRB1//MUC20//PRKCA//DUSP14//DUSP3//GNAQ//ILK//NF1//WWTR1//VAPB//ANGPT1//PRLR//TNIK//TNFSF11//DAB2IP//ACVR2B//ITGB3//PDGFB//STRADB//ANG//GAS6//PFKFB1//PTK2B//FGFR1//PDGFA//PDGFRB//APOE//BMP7//PTPRJ//SPRY1//GSK3B//TNXB//DAPP1//KLK1B4//HEXIM2//TFAP4//HMGB1//PRKAR2B//SPA17//ELP4//PTK2//VLDLR//TOM1L1//IGF1…
GO:0050789	regulation of biological process	Biological process	647	8814	1543	23972	1.14043	8.98597e-06	0.000260294	5.04643	PTPN11//CHEK2//CDKN2B//CDK5RAP1//BARX2//BMP2//CD36//CUX1//DNMT3A//LEFTY1//EFNA1//FGFR1//GATA1//GATA2//GLRP1//HBB-Y//HMGB1//HOXB3//NFIC//MED1//NCOR1//NR1H4//S100A1//TAL1//VLDLR//PCGF2//ZFPM1//FOXL2//KCNIP3//DAB2IP//HEXIM2//SLA2//HDAC9//WWTR1//GM4924//ZFP128//PDK1//PTK2//NF1//NLK//PTK2B//RET//MAP3K5//MAPK3//MAPK12//TAB1//ADAM9//EGF//MAP3K13//KISS1R//CD81//THBS1//PDE6H//ARRB1//MUC20//PRKCA//DUSP14//…
GO:0019752	carboxylic acid metabolic process	Biological process	74	688	1543	23972	1.67102	1.01009e-05	0.000288733	4.99564	SLC27A2//CYP4F18//MTHFD2L//PTGDS//PTGIS//PTGS1//TBXAS1//PTGES//CD36//CPT1A//ALDH1A1//EIF5A2//SLC37A4//GCLM//GSR//GSTT1//GSTZ1//TXNRD3//GPX4//PARS2//DDC//SRR//OTUB2//GLS//SARDH//AFMID//ALDH6A1//TH//MED1//TG//CPT2//PRKAR2B//SNCA//ECHDC2//LPIN2//PNPLA8//TNXB//CYB5//AASDH//ACSF3//LPL//PTPLA//FADS2//PTPLAD2//OXSM//ELOVL7//PRKAA2//PRKAB2//PECR//ELOVL6//NR1H4//ACOT7//IL4I1//ABAT//GAD1//PADI1//PADI2//AS3…
GO:0043436	oxoacid metabolic process	Biological process	74	688	1543	23972	1.67102	1.01009e-05	0.000288733	4.99564	SLC27A2//CYP4F18//MTHFD2L//PTGDS//PTGIS//PTGS1//TBXAS1//PTGES//CD36//CPT1A//ALDH1A1//EIF5A2//SLC37A4//GCLM//GSR//GSTT1//GSTZ1//TXNRD3//GPX4//PARS2//DDC//SRR//OTUB2//GLS//SARDH//AFMID//ALDH6A1//TH//MED1//TG//CPT2//PRKAR2B//SNCA//ECHDC2//LPIN2//PNPLA8//TNXB//CYB5//AASDH//ACSF3//LPL//PTPLA//FADS2//PTPLAD2//OXSM//ELOVL7//PRKAA2//PRKAB2//PECR//ELOVL6//NR1H4//ACOT7//IL4I1//ABAT//GAD1//PADI1//PADI2//AS3…
GO:0014910	regulation of smooth muscle cell migration	Biological process	11	36	1543	23972	4.7471	1.01671e-05	0.000288733	4.9928	PTK2//HMGB1//IGF1//ITGB3//PDGFB//PDGFRB//ILK//SERPINE1//SLIT2//ACE//PDGFA
GO:0010941	regulation of cell death	Biological process	113	1173	1543	23972	1.49664	1.03538e-05	0.000292124	4.9849	CRTAM//IL2//ANGPT1//APOE//BCL2L1//CFLAR//CRYAA//GNAQ//IGF1//IL7//SNCA//GSK3B//PROKR1//DAPK1//DHCR24//ATF5//STRADB//BNIP3L//THBS1//FOXL2//PHLDA3//IKBIP//PAWR//SORT1//PRKCA//CHEK2//MAP3K5//ILK//BMP7//HMGB1//CYSLTR2//LZTS2//ACER2//ALX3//BIRC2//ATPIF1//BEX2//CREB1//LMNA//MITF//1110007C09RIK//RASSF6//PPIF//TNFAIP8//CAMK2B//APOH//ARRB2//ARRB1//CLEC2D//RAET1B//CADM1//ACE//ALDH1A1//APBB2//BMP2//COL18A1//…
GO:0048015	phosphatidylinositol-mediated signaling	Biological process	17	80	1543	23972	3.30139	1.07194e-05	0.000298564	4.96983	NF1//NCOR1//SERPINE2//ANGPT1//CAT//PTK2//IGF1//KDR//PDGFA//PDGFB//PDGFRB//SELP//CSF1R//IGF1R//PIK3C2G//INPP5F//GSN
GO:0051896	regulation of protein kinase B signaling cascade	Biological process	17	80	1543	23972	3.30139	1.07194e-05	0.000298564	4.96983	ANGPT1//PTK2//GAS6//HPSE//IGF1//IGF1R//ILK//ITSN1//PDGFA//PTPRJ//THBS1//TNFSF11//STK3//RASD2//ARRB2//PHLDA3//YPEL1
GO:0006024	glycosaminoglycan biosynthetic process	Biological process	10	30	1543	23972	5.17866	1.08299e-05	0.000299719	4.96538	CHST11//CHST12//CHST7//CSGALNACT1//ANGPT1//EGF//PDGFB//PDGFRB//XYLT2//B4GALT7
GO:0014812	muscle cell migration	Biological process	12	43	1543	23972	4.33562	1.14404e-05	0.000312119	4.94156	DDR1//ITGB3//ACE//PDGFA//PTK2//HMGB1//IGF1//PDGFB//PDGFRB//ILK//SERPINE1//SLIT2
GO:0051051	negative regulation of transport	Biological process	39	291	1543	23972	2.08214	1.1449e-05	0.000312119	4.94123	GNAQ//PTK2B//AKAP5//P2RY1//PTGS1//THBS1//SERPINE2//NF1//SLC30A1//CYP4F18//ITGB3//CRYAA//SNCA//GAS6//TACR2//DAB2IP//WWTR1//TRIM9//APOD//LITAF//CD36//PACSIN1//PACSIN2//LRSAM1//PRKCA//PTPN11//SYTL4//APOC3//RHBDF1//TNFSF4//LRRC32//CNN2//EGF//GSK3B//SLC18A2//GPM6B//WNK4//PLA2G10//HMGB1
GO:0009119	ribonucleoside metabolic process	Biological process	56	479	1543	23972	1.81631	1.14934e-05	0.000312119	4.93955	GNAL//GNAQ//GNAZ//MRAS//RIT1//TUBB2A//TUBA8//RAB11A//EHD3//DIRAS2//GTPBP3//RASL12//TUBB2B//RASD2//RAB27B//EHD4//TUBG2//ENTPD4//ARRB1//ARRB2//ARAP3//ASAP2//AGFG2//RABGAP1L//GRTP1//TBC1D4//TBC1D22A//EFNA5//NF1//RAP1GAP//RASA3//DAB2IP//ARHGAP6//ARHGAP10//OPHN1//RASGRP3//GSK3B//RALGAPA2//PTK2B//SPRY1//GDI1//BIN1//RGS6//RGS3//RGS11//ARHGAP23//RGS10//GIPC1//ARHGEF12//ARHGAP18//GARNL3//SRGAP3//ARHGAP28/…
GO:0018108	peptidyl-tyrosine phosphorylation	Biological process	31	209	1543	23972	2.30438	1.19139e-05	0.000319543	4.92395	EGF//DDR1//MAPK3//FERT2//CSF1R//IGF1//IL2//IL4//PECAM1//PTK2B//EFNA1//PDGFA//PDGFB//PDGFRB//PRKCA//ANGPT1//CD36//CD81//EFNA5//GATA1//ITGB3//SH2D1B1//PPAP2B//EHD4//ARRB2//GAS6//PTK2//FGFR1//HK1//KDR//ABI2
GO:0018212	peptidyl-tyrosine modification	Biological process	31	209	1543	23972	2.30438	1.19139e-05	0.000319543	4.92395	EGF//DDR1//CSF1R//PTK2//FERT2//FGFR1//HK1//KDR//PDGFB//PDGFRB//PTK2B//SH2D1B1//ABI2//MAPK3//IGF1//IL2//IL4//PECAM1//EFNA1//PDGFA//PRKCA//ANGPT1//CD36//CD81//EFNA5//GATA1//ITGB3//PPAP2B//EHD4//ARRB2//GAS6
GO:0046128	purine ribonucleoside metabolic process	Biological process	55	469	1543	23972	1.82192	1.25512e-05	0.000333245	4.90131	GNAL//GNAQ//GNAZ//MRAS//RIT1//TUBB2A//TUBA8//RAB11A//EHD3//DIRAS2//GTPBP3//RASL12//TUBB2B//RASD2//RAB27B//EHD4//TUBG2//ARRB1//ARRB2//ARAP3//ASAP2//AGFG2//RABGAP1L//GRTP1//TBC1D4//TBC1D22A//EFNA5//NF1//RAP1GAP//RASA3//DAB2IP//ARHGAP6//ARHGAP10//OPHN1//RASGRP3//GSK3B//RALGAPA2//PTK2B//SPRY1//GDI1//BIN1//RGS6//RGS3//RGS11//ARHGAP23//RGS10//GIPC1//ARHGEF12//ARHGAP18//GARNL3//SRGAP3//ARHGAP28//NT5E//D…
GO:0048017	inositol lipid-mediated signaling	Biological process	17	81	1543	23972	3.26064	1.27611e-05	0.000333245	4.89411	NF1//NCOR1//SERPINE2//ANGPT1//CAT//PTK2//IGF1//KDR//PDGFA//PDGFB//PDGFRB//SELP//CSF1R//IGF1R//PIK3C2G//INPP5F//GSN
GO:0070372	regulation of ERK1 and ERK2 cascade	Biological process	21	115	1543	23972	2.837	1.28195e-05	0.000333245	4.89213	IGF1//SPRY1//NDRG2//DUSP3//ANGPT1//CSF1R//GAS6//ITGB3//KDR//P2RY1//PDGFA//PDGFB//PDGFRB//PRKCA//PTK2B//CYSLTR2//ST5//ARRB1//ARRB2//GPR183//TNFSF11
GO:0070371	ERK1 and ERK2 cascade	Biological process	23	133	1543	23972	2.68667	1.28758e-05	0.000333245	4.89023	IGF1//SPRY1//NDRG2//DUSP3//ANGPT1//CSF1R//GAS6//ITGB3//KDR//P2RY1//PDGFA//PDGFB//PDGFRB//PRKCA//PTK2B//CYSLTR2//ST5//ARRB1//ARRB2//GPR183//TNFSF11//EGF//MED1
GO:0030031	cell projection assembly	Biological process	29	190	1543	23972	2.37128	1.29273e-05	0.000333245	4.88849	NEURL1A//MKKS//FERT2//AQP1//SLIT2//CAPZB//NCK2//NCKAP1//STX2//CDC42EP5//PRDX6//MYLK//RSPH9//LAMA5//DZIP1//TMEM231//RPGRIP1L//STK36//INTU//ITGA6//ARHGAP10//OPHN1//ITGB4//BAIAP2L2//SH3GLB2//MTSS1L//FNBP1L//PDGFA//PDGFB
GO:0050900	leukocyte migration	Biological process	26	161	1543	23972	2.50891	1.29336e-05	0.000333245	4.88828	FUT7//PDGFB//TNFSF11//ITGA2B//ITGB3//PECAM1//SELP//SLIT2//PTPRJ//CXCR3//SLC37A4//PRKCA//CKLF//PDE4D//CXCL3//GAS6//CX3CR1//FERT2//HIST1H2BA//TBX21//SERPINE1//NBL1//ECM1//APOD//TNFSF4//ITGA6
GO:0051130	positive regulation of cellular component organization	Biological process	58	504	1543	23972	1.78787	1.29617e-05	0.000333245	4.88734	ANGPT1//ARRB2//AQP1//BMP2//TGFB1I1//WWTR1//ROCK2//CAMK2B//CNTN1//FGFR1//HMGB1//PTK2B//RET//NPTN//SERPINE2//CAMK1//FERT2//NCK2//CDC42EP5//NES//NCOR1//TAL1//GSK3B//PLA2G4A//MAPK3//ADAM9//DCSTAMP//ARRB1//ILK//CD63//SNCA//BIN1//EGF//IGF1//PDGFB//PDGFRB//CREB1//EIF5A2//SERPINE1//SYNE1//PTK2//GAS6//GATA2//AKAP5//FNBP1L//KISS1R//GFI1B//KDR//PTPRJ//PRKCA//CD36//SORBS1//TNFSF10//MLLT11//PINK1//MFF//BMP7//…
GO:0007265	Ras protein signal transduction	Biological process	43	336	1543	23972	1.98823	1.34187e-05	0.000342062	4.87229	MCF2L//PECAM1//ROCK2//SYNJ2BP//CTNNAL1//CDC42EP5//PSD3//RALGAPA2//APOC3//APOE//NF1//ARAP3//ITSN1//ARHGEF12//PLEKHG5//KALRN//ADRA1B//ARRB1//IGF1//FBP1//RASA3//SPRY1//DAB2IP//DGKZ//NRAS//RSU1//ULK1//SDCBP//DHCR24//RASGRP3
GO:1901068	guanosine-containing compound metabolic process	Biological process	52	436	1543	23972	1.85291	1.34621e-05	0.000342062	4.87089	GNAL//GNAQ//GNAZ//MRAS//RIT1//TUBB2A//TUBA8//RAB11A//EHD3//DIRAS2//GTPBP3//RASL12//TUBB2B//RASD2//RAB27B//EHD4//TUBG2//ARRB1//ARRB2//ARAP3//ASAP2//AGFG2//RABGAP1L//GRTP1//TBC1D4//TBC1D22A//EFNA5//NF1//RAP1GAP//RASA3//DAB2IP//ARHGAP6//ARHGAP10//OPHN1//RASGRP3//GSK3B//RALGAPA2//PTK2B//SPRY1//GDI1//BIN1//RGS6//RGS3//RGS11//ARHGAP23//RGS10//GIPC1//ARHGEF12//ARHGAP18//GARNL3//SRGAP3//ARHGAP28
GO:0009968	negative regulation of signal transduction	Biological process	62	552	1543	23972	1.74498	1.41122e-05	0.000354546	4.8504	PRKCA//DUSP14//DUSP3//ECM1//GRK4//GRK5//CAMK2B//ARRB1//ARRB2//BMP2//APOD//PTPRJ//SNCA//THBS1//GAS6//NCOR1//SERPINE2//RPGRIP1L//NLK//RNF43//APCDD1//TGFB1I1//CHST11//PEG10//PRKAA2//NF1//ARAP3//ADRA1B//NBL1//RGS6//RGS3//RGS10//ARHGEF12//GPC1//SPRY1//DAB2IP//IL1RL1//IGF1R//ATXN1//BMP7//GATA2//OVOL2//RUNX2//FBP1//RASA3//DGKZ//SLA2//PAWR//SLIT2//PHLDA3//YPEL1//IGF1//NDRG2//STK3//NPHP3//WWTR1//PRICKLE1/…
GO:1900542	regulation of purine nucleotide metabolic process	Biological process	49	403	1543	23972	1.88899	1.41553e-05	0.000354546	4.84908	ACR//ADCY6//ADCY9//GNAL//ARRB1//ARRB2//MC3R//PTGIR//AKAP5//APOE//GUCY1A3//PDZD3//ARAP3//ASAP2//AGFG2//RABGAP1L//GRTP1//TBC1D4//TBC1D22A//EFNA5//NF1//RAP1GAP//RASA3//DAB2IP//ARHGAP6//ARHGAP10//OPHN1//TPM1//RASGRP3//GSK3B//RALGAPA2//PTK2B//SPRY1//MYH6//TPM2//GDI1//GNAQ//BIN1//RGS6//RGS3//RGS11//ARHGAP23//RGS10//GIPC1//ARHGEF12//ARHGAP18//GARNL3//SRGAP3//ARHGAP28
GO:0009116	nucleoside metabolic process	Biological process	57	494	1543	23972	1.79261	1.41981e-05	0.000354546	4.84777	MACROD2//GNAL//GNAQ//GNAZ//MRAS//RIT1//TUBB2A//TUBA8//RAB11A//EHD3//DIRAS2//GTPBP3//RASL12//TUBB2B//RASD2//RAB27B//EHD4//TUBG2//ENTPD4//ARRB1//ARRB2//ARAP3//ASAP2//AGFG2//RABGAP1L//GRTP1//TBC1D4//TBC1D22A//EFNA5//NF1//RAP1GAP//RASA3//DAB2IP//ARHGAP6//ARHGAP10//OPHN1//RASGRP3//GSK3B//RALGAPA2//PTK2B//SPRY1//GDI1//BIN1//RGS6//RGS3//RGS11//ARHGAP23//RGS10//GIPC1//ARHGEF12//ARHGAP18//GARNL3//SRGAP3//…
GO:0005976	polysaccharide metabolic process	Biological process	22	125	1543	23972	2.73433	1.48e-05	0.000367464	4.82974	SLC37A4//PYGM//GSK3B//PPP1R2//AGL//PYGB//GBE1//PDGFRB//XYLT2//B4GALT7//LYVE1//CHST11//CHST12//CHST7//CSGALNACT1//ANGPT1//IGF1//SORBS1//ADRA1B//HMGB1//EGF//PDGFB
GO:0033628	regulation of cell adhesion mediated by integrin	Biological process	10	31	1543	23972	5.0116	1.50669e-05	0.000370412	4.82198	SERPINE1//ACER2//ADAM9//ITGB3//RET//FERMT3//EFNA1//PTK2//PTPN11//TESC
GO:0040017	positive regulation of locomotion	Biological process	34	242	1543	23972	2.18274	1.50893e-05	0.000370412	4.82133	ITGA2B//ITGB3//PECAM1//SELP//ANGPT1//KDR//PRKCA//THBS1//AQP1//PTPRJ//PTK2//HMGB1//IGF1//PDGFB//PDGFRB//BMP2//COL18A1//CSF1R//FERT2//IGF1R//ILK//LAMB1//PDGFA//PTK2B//RET//MYLK//PPAP2B//CCR4//SLIT2//ADAM9//SERPINE1//HDAC9//TNFSF4//GAS6
GO:0018193	peptidyl-amino acid modification	Biological process	65	589	1543	23972	1.7145	1.54891e-05	0.000378091	4.80997	FKBP1A//FKBP8//NKTR//PPIH//PPIL3//PPIF//FKBP14//EIF5A2//EGF//BMP7//GSK3B//NCOA1//PCGF2//ELP4//QPCT//SETD1B//TTLL11//PADI1//PADI2//CAMK2B//GAS6//HK1//ILK//UHMK1//PDGFB//PRKCA//AKT3//MAPK12//PINK1//NLK//DDR1//CSF1R//PTK2//FERT2//FGFR1//KDR//PDGFRB//PTK2B//SH2D1B1//ABI2//GALNT2//ANGPT1//SNCA//ARRB1//SIRT3//HDAC9//GATA2//MAPK3//PRKAA2//SIRT5//IGF1//IL2//IL4//PECAM1//BRD8//EFNA1//PDGFA//CD36//CD81//EF…
GO:0042981	regulation of apoptotic process	Biological process	108	1122	1543	23972	1.49544	1.6851e-05	0.000409036	4.77337	CRTAM//IL2//ANGPT1//APOE//BCL2L1//CFLAR//CRYAA//GNAQ//IGF1//IL7//SNCA//GSK3B//PROKR1//DAPK1//DHCR24//ATF5//STRADB//BNIP3L//THBS1//FOXL2//PHLDA3//IKBIP//PAWR//SORT1//PRKCA//CHEK2//MAP3K5//ILK//TNFAIP8//CAMK2B//APOH//HMGB1//ARRB2//ARRB1//CLEC2D//RAET1B//CADM1//ACE//ALDH1A1//APBB2//BMP2//BMP7//COL18A1//IL2RA//ITGA6//NCOA1//NF1//PLA2G4A//PTGIS//SLIT2//TNFSF10//STK3//MLLT11//DAB2IP//TFAP4//ZBTB16//BIR…
GO:0044283	small molecule biosynthetic process	Biological process	40	307	1543	23972	2.02423	1.74006e-05	0.000420031	4.75944	MTHFD2L//PTGDS//PTGIS//PTGS1//TBXAS1//PTGES//EIF5A2//GLS//TH//LPL//PTPLA//FADS2//PTPLAD2//OXSM//ELOVL7//PRKAA2//PRKAB2//PECR//ELOVL6//ACSF3//SLC27A2//GCLM//GAD1//PADI1//PADI2//PLA2G4A//ACCS//ACCSL//CYP4F18//DDC//SNCA//MYO5A//PLP1//SRR//ALDH1A1//RDH9//APOC3//INSIG2//MID1IP1//ACER2
GO:0072358	cardiovascular system development	Biological process	76	724	1543	23972	1.63085	1.80415e-05	0.000430016	4.74373	ANGPT1//ANG//COL18A1//ECM1//EFNA1//EGF//EPAS1//PTK2//FGFR1//LEPR//SMAD5//MEIS1//PDGFA//PRKCA//MED1//PTK2B//TAL1//CLIC4//MMP19//OVOL2//TSPAN12//TNFSF4//PPAP2B//SEMA5A//KDR//PTPRJ//YAP1//ZFAND5//ACVR2B//RECK//THBS1//SLIT2//BMPR1A//LEFTY1//EPOR//FKBP1A//MYBPC3//TAB1//BMP2//TEAD1//ZFPM1//STK3//CPE//GNAQ//NF1//PDGFB//TH//HDAC9//ADRA1B//MYH6//APOH//CD36//CX3CR1//ROCK2//BAI2//NCKAP1//IFT122//PDGFRB//SER…
GO:0072359	circulatory system development	Biological process	76	724	1543	23972	1.63085	1.80415e-05	0.000430016	4.74373	ANGPT1//ANG//COL18A1//ECM1//EFNA1//EGF//EPAS1//PTK2//FGFR1//LEPR//SMAD5//MEIS1//PDGFA//PRKCA//MED1//PTK2B//TAL1//CLIC4//MMP19//OVOL2//TSPAN12//TNFSF4//PPAP2B//SEMA5A//KDR//PTPRJ//YAP1//ZFAND5//ACVR2B//RECK//THBS1//SLIT2//BMPR1A//LEFTY1//EPOR//FKBP1A//MYBPC3//TAB1//BMP2//TEAD1//ZFPM1//STK3//CPE//GNAQ//NF1//PDGFB//TH//HDAC9//ADRA1B//MYH6//APOH//CD36//CX3CR1//ROCK2//BAI2//NCKAP1//IFT122//PDGFRB//SER…
GO:0010543	regulation of platelet activation	Biological process	8	20	1543	23972	6.21439	1.81111e-05	0.000430016	4.74205	APOE//GP5//PDGFA//PDGFB//SERPINE2//PTPRJ//SELP//PRKCA
GO:0006140	regulation of nucleotide metabolic process	Biological process	49	407	1543	23972	1.87042	1.84154e-05	0.000434864	4.73482	ACR//ADCY6//ADCY9//GNAL//ARRB1//ARRB2//MC3R//PTGIR//AKAP5//APOE//GUCY1A3//PDZD3//ARAP3//ASAP2//AGFG2//RABGAP1L//GRTP1//TBC1D4//TBC1D22A//EFNA5//NF1//RAP1GAP//RASA3//DAB2IP//ARHGAP6//ARHGAP10//OPHN1//TPM1//RASGRP3//GSK3B//RALGAPA2//PTK2B//SPRY1//MYH6//TPM2//GDI1//GNAQ//BIN1//RGS6//RGS3//RGS11//ARHGAP23//RGS10//GIPC1//ARHGEF12//ARHGAP18//GARNL3//SRGAP3//ARHGAP28
GO:0010604	positive regulation of macromolecule metabolic process	Biological process	151	1687	1543	23972	1.39059	1.90281e-05	0.000446902	4.72061	TAB1//ADAM9//EGF//MAP3K5//MAP3K13//KISS1R//CD81//EFNA1//PTPN11//THBS1//PDE6H//ARRB1//MUC20//NCOA1//NR1H4//SNCA//BMP2//CRYAA//CSF1R//PTK2//GAS6//HMGB1//IL2//ITLN1//LRRN3//P2RY1//PRKCA//NPTN//ARRB2//AKAP5//ANGPT1//VAPB//PRLR//TNIK//TNFSF11//DAB2IP//CNN2//CNTN1//HPN//SLC6A4//PLP1//MED1//PSG23//TESC//FUBP3//LRRC32//BMP7//GSK3B//BMPR1A//RBPMS//CIRBP//PTK2B//MAPK3//LIN28A//CAPN3//RUNX2//CREB1//E2F3//IG…
GO:0030154	cell differentiation	Biological process	210	2488	1543	23972	1.31132	1.98429e-05	0.000463535	4.70239	PTK2B//PDE3A//ANGPT1//PTK2//KDR//PTPRJ//YAP1//BMP2//RUNX2//NF1//WWTR1//FKBP8//OTX2//GATA2//EOMES//LAMA5//RET//OVOL2//FGFR1//SPRY1//APBB2//CCR4//GAD1//GAS6//DYX1C1//TUBB2B//MDGA1//NAV1//ESRRB//LOXL3//GSK3B//COL18A1//CLIC4//SMAD5//PRKCA//CST10//CHST11//IL4//GPR183//SLC37A4//IL7//FUT7//NCOR1//EFNA1//PARD3//BCL2L1//LIN28A//YBX2//MKKS//NEURL1A//CREB1//IGF1R//PTPN11//SLIT2//ULK1//AFG3L2//STXBP5//KLF7//…
GO:0006023	aminoglycan biosynthetic process	Biological process	10	32	1543	23972	4.85499	2.06549e-05	0.000479922	4.68498	PDGFRB//XYLT2//B4GALT7//CHST11//CHST12//CHST7//CSGALNACT1//ANGPT1//EGF//PDGFB
GO:0070588	calcium ion transmembrane transport	Biological process	19	101	1543	23972	2.92261	2.11445e-05	0.000488684	4.6748	SLC30A1//MICU1//EGF//HOMER1//PDGFB//PDGFRB//ATP2B2//CACNA1D//GAS6//ITPR2//RASA3//RYR3//TRPC1//TRPC6//ATP2A3//TMEM37//ATP2C1//TPCN1//CATSPER4
GO:0046700	heterocycle catabolic process	Biological process	78	753	1543	23972	1.6093	2.23647e-05	0.000514151	4.65044	GNAL//GNAQ//GNAZ//MRAS//RIT1//TUBB2A//TUBA8//RAB11A//EHD3//DIRAS2//GTPBP3//RASL12//TUBB2B//RASD2//RAB27B//EHD4//TUBG2//NT5E//PDE4A//PDE3A//PDE4D//PDE11A//ATP2B2//ATP9A//DDX6//MYH6//ABCB4//VPS4B//CETN2//ATP5L//ATP2A3//ATP6V1F//DDX42//ABCA5//ATP2C1//ATP8B5//DPYS//ALDH6A1//ENTPD4//AFMID//ALDH1L1//ARRB1//ARRB2//ARAP3//ASAP2//AGFG2//RABGAP1L//GRTP1//TBC1D4//TBC1D22A//EFNA5//NF1//RAP1GAP//RASA3//DAB2IP…
GO:0046434	organophosphate catabolic process	Biological process	77	741	1543	23972	1.6144	2.26116e-05	0.000517091	4.64567	GNAL//GNAQ//GNAZ//MRAS//RIT1//TUBB2A//TUBA8//RAB11A//EHD3//DIRAS2//GTPBP3//RASL12//TUBB2B//RASD2//RAB27B//EHD4//TUBG2//NT5E//PDE4A//PDE3A//PDE4D//PDE11A//ATP2B2//ATP9A//DDX6//MYH6//ABCB4//VPS4B//CETN2//ATP5L//ATP2A3//ATP6V1F//DDX42//ABCA5//ATP2C1//ATP8B5//ENTPD4//ARRB1//ARRB2//ARAP3//ASAP2//AGFG2//RABGAP1L//GRTP1//TBC1D4//TBC1D22A//EFNA5//NF1//RAP1GAP//RASA3//DAB2IP//ARHGAP6//ARHGAP10//OPHN1//TPM…
GO:0006633	fatty acid biosynthetic process	Biological process	22	129	1543	23972	2.64955	2.46559e-05	0.000559217	4.60808	PTGDS//PTGIS//PTGS1//TBXAS1//PTGES//ELOVL7//ELOVL6//PECR//PLA2G4A//MYO5A//PLP1//APOC3//INSIG2//MID1IP1//OXSM//LPL//PTPLA//FADS2//PTPLAD2//PRKAA2//PRKAB2//ACSF3
GO:0030335	positive regulation of cell migration	Biological process	32	227	1543	23972	2.19009	2.47965e-05	0.000559217	4.60561	ITGA2B//ITGB3//PECAM1//SELP//ANGPT1//KDR//PRKCA//THBS1//AQP1//PTPRJ//PTK2//HMGB1//IGF1//PDGFB//PDGFRB//PDGFA//PPAP2B//ADAM9//SERPINE1//HDAC9//TNFSF4//GAS6//BMP2//COL18A1//CSF1R//FERT2//IGF1R//ILK//LAMB1//PTK2B//RET//MYLK
GO:0070374	positive regulation of ERK1 and ERK2 cascade	Biological process	17	85	1543	23972	3.10719	2.48398e-05	0.000559217	4.60485	TNFSF11//ANGPT1//CSF1R//GAS6//ITGB3//KDR//P2RY1//PDGFA//PDGFB//PDGFRB//PRKCA//PTK2B//CYSLTR2//ST5//ARRB1//ARRB2//GPR183
GO:0043067	regulation of programmed cell death	Biological process	108	1133	1543	23972	1.48092	2.54164e-05	0.000569248	4.59489	CRTAM//IL2//ANGPT1//APOE//BCL2L1//CFLAR//CRYAA//GNAQ//IGF1//IL7//SNCA//GSK3B//PROKR1//DAPK1//DHCR24//ATF5//STRADB//BNIP3L//THBS1//FOXL2//PHLDA3//IKBIP//PAWR//SORT1//PRKCA//CHEK2//MAP3K5//ILK//ALX3//BIRC2//ATPIF1//BEX2//CREB1//LMNA//MITF//1110007C09RIK//RASSF6//PPIF//TNFAIP8//CAMK2B//APOH//HMGB1//ARRB2//ARRB1//CLEC2D//RAET1B//CADM1//ACE//ALDH1A1//APBB2//BMP2//BMP7//COL18A1//IL2RA//ITGA6//NCOA1//NF…
GO:0051346	negative regulation of hydrolase activity	Biological process	41	324	1543	23972	1.96597	2.74843e-05	0.000612407	4.56092	CST7//ECM1//MUG2//SERPINB2//SERPINE2//RECK//CST10//SERPINA1F//EPPIN//ITIH5//SPINK10//DLG2//DLG3//CAMSAP3//FARP1//CNST//SERPINE1//SPOCK1//TIMP3//SERPINB6C//ARRB1//ARRB2//FKBP1A//SPRY1//DAB2IP//GCHFR//AQP1//BCL2L1//CFLAR//CRYAA//GAS6//IGF1//SNCA//THBS1//DHCR24//TNFAIP8//APOC3//SORT1//ANGPTL4//ATPIF1//LEPR
GO:0050794	regulation of cellular process	Biological process	607	8281	1543	23972	1.13879	2.76322e-05	0.000612561	4.55858	PTPN11//CHEK2//CDKN2B//CDK5RAP1//BARX2//BMP2//CD36//CUX1//DNMT3A//LEFTY1//EFNA1//FGFR1//GATA1//GATA2//GLRP1//HBB-Y//HMGB1//HOXB3//NFIC//MED1//NCOR1//NR1H4//S100A1//TAL1//VLDLR//PCGF2//ZFPM1//FOXL2//KCNIP3//DAB2IP//HEXIM2//SLA2//HDAC9//WWTR1//GM4924//ZFP128//PDK1//PTK2//NF1//NLK//PTK2B//RET//MAP3K5//MAPK3//MAPK12//TAB1//ADAM9//EGF//MAP3K13//KISS1R//CD81//THBS1//PDE6H//ARRB1//MUC20//PRKCA//DUSP14//…
GO:0048585	negative regulation of response to stimulus	Biological process	74	709	1543	23972	1.62153	2.80657e-05	0.000619012	4.55182	PRKCA//DUSP14//DUSP3//ECM1//GRK4//GRK5//CAMK2B//ARRB1//ARRB2//IL4//SLIT2//IL1RL1//BMP2//RGS6//RGS3//GSK3B//RGS10//TREML1//APOD//PTPRJ//SNCA//THBS1//GAS6//NCOR1//SERPINE2//RPGRIP1L//NLK//RNF43//APCDD1//TGFB1I1//CHST11//PEG10//PRKAA2//NF1//ARAP3//ADRA1B//NBL1//ARHGEF12//MKKS//GPC1//SPRY1//DAB2IP//CLEC2D//IGF1R//ATXN1//BMP7//GATA2//OVOL2//RUNX2//MASP1//CD46//SH2D1B1//FBP1//RASA3//DGKZ//IL2RA//APOE//…
GO:0055085	transmembrane transport	Biological process	99	1021	1543	23972	1.50643	2.84003e-05	0.00062323	4.54668	SLC7A11//HK1//THBS1//CD36//ATP5L//ATP6V0A1//ATP6V1F//MYO5A//TRPC6//HOMER1//TESC//GAS6//IGF1//MED1//SLC2A3//ATP9A//SFXN1//GABRE//ITPR2//P2RX1//SLC12A2//TRPC1//SLC30A1//ATP2A3//PEX5L//SLC4A8//KCNQ4//MCOLN2//KCTD2//SLC41A3//SLC39A4//CHRNA9//KCTD14//ATP2C1//ATP8B5//COX6B2//SLC41A2//SLC11A2//CACNA1D//CLCN3//KCNC1//KCND1//KCNJ5//CLIC4//KCNIP3//KCNC4//TMEM37//TPCN1//CATSPER4//AQP1//GNAQ//EGF//DAB2IP//WW…
GO:0006163	purine nucleotide metabolic process	Biological process	87	871	1543	23972	1.55181	2.98917e-05	0.000652661	4.52445	NT5E//MTHFD2L//ADCY6//ADCY9//GNAL//ADCY5//AQP1//GUCY1B3//GUCY1A3//NPR2//GNAQ//GNAZ//MRAS//RIT1//TUBB2A//TUBA8//RAB11A//EHD3//DIRAS2//GTPBP3//RASL12//TUBB2B//RASD2//RAB27B//EHD4//TUBG2//PDE4A//PDE3A//PDE4D//PDE11A//ATP2B2//ATP9A//DDX6//MYH6//ABCB4//VPS4B//CETN2//ATP5L//ATP2A3//ATP6V1F//DDX42//ABCA5//ATP2C1//ATP8B5//ACR//ARRB1//ARRB2//MC3R//PTGIR//AKAP5//APOE//PDZD3//ARAP3//ASAP2//AGFG2//RABGAP1L//…
GO:2000026	regulation of multicellular organismal development	Biological process	107	1125	1543	23972	1.47764	3.03597e-05	0.000659564	4.5177	FGFR1//SPRY1//BMP2//NF1//TGFB1I1//WWTR1//EFNA1//HPN//DAB2IP//GATA1//ZFPM1//NRCAM//CAMK2B//CNTN1//HMGB1//PTK2B//RET//NPTN//SERPINE2//CAMK1//PMP22//SPOCK1//CAPN3//APOH//CD36//CX3CR1//ROCK2//THBS1//BAI2//EGF//IGF1//SLC6A4//ECM1//CREB3L1//ACVR2B//BMP7//BMPR1A//GPM6B//NFE2//GFI1B//TESC//PRLR//YAP1//DMBT1//TG//YPEL1//RUNX2//ZBTB16//GAS6//MED1//PDGFA//PDGFB//PDGFRB//TNFSF4//IL2//IL2RA//IL4//IL7//MAFG//O…
GO:0044270	cellular nitrogen compound catabolic process	Biological process	78	760	1543	23972	1.59448	3.07501e-05	0.000664723	4.51215	GNAL//GNAQ//GNAZ//MRAS//RIT1//TUBB2A//TUBA8//RAB11A//EHD3//DIRAS2//GTPBP3//RASL12//TUBB2B//RASD2//RAB27B//EHD4//TUBG2//NT5E//PDE4A//PDE3A//PDE4D//PDE11A//ATP2B2//ATP9A//DDX6//MYH6//ABCB4//VPS4B//CETN2//ATP5L//ATP2A3//ATP6V1F//DDX42//ABCA5//ATP2C1//ATP8B5//DPYS//ALDH6A1//ENTPD4//AFMID//ALDH1L1//ARRB1//ARRB2//ARAP3//ASAP2//AGFG2//RABGAP1L//GRTP1//TBC1D4//TBC1D22A//EFNA5//NF1//RAP1GAP//RASA3//DAB2IP…
GO:0032787	monocarboxylic acid metabolic process	Biological process	45	370	1543	23972	1.88951	3.097e-05	0.000666161	4.50906	SLC27A2//CYP4F18//PTGDS//PTGIS//PTGS1//TBXAS1//PTGES//CD36//CPT1A//ALDH1A1//SLC37A4//CPT2//PRKAR2B//SNCA//ECHDC2//LPIN2//PNPLA8//TNXB//CYB5//AASDH//ACSF3//LPL//PTPLA//FADS2//PTPLAD2//OXSM//ELOVL7//PRKAA2//PRKAB2//PECR//ELOVL6//NR1H4//ACOT7//PLA2G4A//ACCS//ACCSL//RDH1//MYO5A//PLP1//SRR//RDH9//APOC3//INSIG2//MID1IP1//CSGALNACT1
GO:0045785	positive regulation of cell adhesion	Biological process	21	122	1543	23972	2.67422	3.2412e-05	0.000693744	4.48929	CD36//ILK//PTK2B//PTPRJ//GSK3B//ITGA6//NID1//THBS1//SMOC2//ADAM9//ITGB3//RET//TNFSF11//BMP7//PPAP2B//KDR//ANGPT1//CD63//PTK2//PRKCA//SELP
GO:0006195	purine nucleotide catabolic process	Biological process	73	700	1543	23972	1.62018	3.26018e-05	0.000694387	4.48676	GNAL//GNAQ//GNAZ//MRAS//RIT1//TUBB2A//TUBA8//RAB11A//EHD3//DIRAS2//GTPBP3//RASL12//TUBB2B//RASD2//RAB27B//EHD4//TUBG2//NT5E//PDE4A//PDE3A//PDE4D//PDE11A//ATP2B2//ATP9A//DDX6//MYH6//ABCB4//VPS4B//CETN2//ATP5L//ATP2A3//ATP6V1F//DDX42//ABCA5//ATP2C1//ATP8B5//ARRB1//ARRB2//ARAP3//ASAP2//AGFG2//RABGAP1L//GRTP1//TBC1D4//TBC1D22A//EFNA5//NF1//RAP1GAP//RASA3//DAB2IP//ARHGAP6//ARHGAP10//OPHN1//TPM1//RASGR…
GO:0010627	regulation of intracellular protein kinase cascade	Biological process	60	544	1543	23972	1.71353	3.30175e-05	0.000699811	4.48126	PRKCA//DUSP14//DUSP3//TNFSF11//DAB2IP//PDE4A//PDE4D//AKAP5//MAPK3//NLK//CSF1R//IGF1//IL2//IL4//PECAM1//PTK2B//CAPN3//RHOC//CD36//ECM1//FKBP1A//LITAF//PINK1//ATP2C1//PLEKHG5//IL1RL1//REN1//IGF1R//NF1//ADRA1B//FGFR1//ILK//ITGB3//KDR//LEPR//PDGFA//PDGFB//TNXB//NCOR1//MINK1//STK3//ANGPT1//PTK2//GAS6//HPSE//ITSN1//PTPRJ//THBS1//RASD2//ARRB2//PHLDA3//YPEL1//SPRY1//NDRG2//P2RY1//PDGFRB//CYSLTR2//ST5//AR…
GO:0009166	nucleotide catabolic process	Biological process	74	713	1543	23972	1.61243	3.38144e-05	0.000713221	4.4709	GNAL//GNAQ//GNAZ//MRAS//RIT1//TUBB2A//TUBA8//RAB11A//EHD3//DIRAS2//GTPBP3//RASL12//TUBB2B//RASD2//RAB27B//EHD4//TUBG2//NT5E//PDE4A//PDE3A//PDE4D//PDE11A//ATP2B2//ATP9A//DDX6//MYH6//ABCB4//VPS4B//CETN2//ATP5L//ATP2A3//ATP6V1F//DDX42//ABCA5//ATP2C1//ATP8B5//ENTPD4//ARRB1//ARRB2//ARAP3//ASAP2//AGFG2//RABGAP1L//GRTP1//TBC1D4//TBC1D22A//EFNA5//NF1//RAP1GAP//RASA3//DAB2IP//ARHGAP6//ARHGAP10//OPHN1//TPM…
GO:0060627	regulation of vesicle-mediated transport	Biological process	32	231	1543	23972	2.15217	3.5214e-05	0.000739154	4.45328	ANGPT1//ARRB2//MYO5A//SNAP23//RAB27B//SYNJ2BP//BIN1//OPHN1//EHD4//STON2//PLA2G4A//TRIM9//CNST//UNC13D//PACSIN1//PACSIN2//LRSAM1//CD63//SNCA//PRKCA//SYTL4//STXBP5//SERPINE1//SYNE1//APOC3//CNN2//PTK2//GAS6//GATA2//CD36//HMGB1//MAPK3
GO:0023057	negative regulation of signaling	Biological process	64	593	1543	23972	1.67673	3.55552e-05	0.000742728	4.4491	PRKCA//DUSP14//DUSP3//ECM1//GRK4//GRK5//CAMK2B//ARRB1//ARRB2//BMP2//RGS6//RGS3//GSK3B//RGS10//TREML1//APOD//PTPRJ//SNCA//THBS1//GAS6//NCOR1//SERPINE2//RPGRIP1L//NLK//RNF43//APCDD1//TGFB1I1//CHST11//PEG10//PRKAA2//SLC6A4//KCNQ4//NF1//ARAP3//ADRA1B//NBL1//ARHGEF12//GPC1//SPRY1//DAB2IP//IL1RL1//IGF1R//ATXN1//BMP7//GATA2//OVOL2//RUNX2//FBP1//RASA3//DGKZ//SLA2//PAWR//SLIT2//PHLDA3//YPEL1//IGF1//NDRG2/…
GO:0072521	purine-containing compound metabolic process	Biological process	90	913	1543	23972	1.53148	3.57807e-05	0.000743862	4.44635	MACROD2//NT5E//MTHFD2L//ADCY6//ADCY9//GNAL//ADCY5//AQP1//GUCY1B3//GUCY1A3//NPR2//GNAQ//GNAZ//MRAS//RIT1//TUBB2A//TUBA8//RAB11A//EHD3//DIRAS2//GTPBP3//RASL12//TUBB2B//RASD2//RAB27B//EHD4//TUBG2//PDE4A//PDE3A//PDE4D//PDE11A//ATP2B2//ATP9A//DDX6//MYH6//ABCB4//VPS4B//CETN2//ATP5L//ATP2A3//ATP6V1F//DDX42//ABCA5//ATP2C1//ATP8B5//ACR//ARRB1//ARRB2//MC3R//PTGIR//AKAP5//APOE//PDZD3//ARAP3//ASAP2//AGFG2//R…
GO:2000147	positive regulation of cell motility	Biological process	32	232	1543	23972	2.14289	3.83747e-05	0.000792821	4.41596	ITGA2B//ITGB3//PECAM1//SELP//ANGPT1//KDR//PRKCA//THBS1//AQP1//PTPRJ//PTK2//HMGB1//IGF1//PDGFB//PDGFRB//BMP2//COL18A1//CSF1R//FERT2//IGF1R//ILK//LAMB1//PDGFA//PTK2B//RET//MYLK//PPAP2B//ADAM9//SERPINE1//HDAC9//TNFSF4//GAS6
GO:0010740	positive regulation of intracellular protein kinase cascade	Biological process	43	351	1543	23972	1.90327	3.87394e-05	0.000792821	4.41185	AKAP5//CSF1R//IGF1//IL2//IL4//PECAM1//PTK2B//RHOC//CD36//ECM1//FKBP1A//TNFSF11//LITAF//PINK1//ATP2C1//PLEKHG5//ADRA1B//FGFR1//IGF1R//ILK//ITGB3//KDR//LEPR//PDGFA//PDGFB//MINK1//STK3//ANGPT1//PTK2//GAS6//HPSE//ITSN1//PTPRJ//THBS1//RASD2//ARRB2//P2RY1//PDGFRB//PRKCA//CYSLTR2//ST5//ARRB1//GPR183
GO:0030811	regulation of nucleotide catabolic process	Biological process	39	307	1543	23972	1.97362	3.91095e-05	0.000792821	4.40772	ARRB1//ARRB2//ARAP3//ASAP2//AGFG2//RABGAP1L//GRTP1//TBC1D4//TBC1D22A//EFNA5//NF1//RAP1GAP//RASA3//DAB2IP//ARHGAP6//ARHGAP10//OPHN1//TPM1//RASGRP3//GSK3B//RALGAPA2//PTK2B//SPRY1//MYH6//TPM2//GDI1//GNAQ//BIN1//RGS6//RGS3//RGS11//ARHGAP23//RGS10//GIPC1//ARHGEF12//ARHGAP18//GARNL3//SRGAP3//ARHGAP28
GO:0033121	regulation of purine nucleotide catabolic process	Biological process	39	307	1543	23972	1.97362	3.91095e-05	0.000792821	4.40772	ARRB1//ARRB2//ARAP3//ASAP2//AGFG2//RABGAP1L//GRTP1//TBC1D4//TBC1D22A//EFNA5//NF1//RAP1GAP//RASA3//DAB2IP//ARHGAP6//ARHGAP10//OPHN1//TPM1//RASGRP3//GSK3B//RALGAPA2//PTK2B//SPRY1//MYH6//TPM2//GDI1//GNAQ//BIN1//RGS6//RGS3//RGS11//ARHGAP23//RGS10//GIPC1//ARHGEF12//ARHGAP18//GARNL3//SRGAP3//ARHGAP28
GO:0045860	positive regulation of protein kinase activity	Biological process	39	307	1543	23972	1.97362	3.91095e-05	0.000792821	4.40772	TAB1//ADAM9//EGF//MAP3K5//MAP3K13//KISS1R//CD81//EFNA1//PTPN11//THBS1//PDE6H//ARRB1//MUC20//VAPB//ANGPT1//PRLR//TNIK//TNFSF11//DAB2IP//ACVR2B//ITGB3//PDGFB//STRADB//ANG//GAS6//PTK2B//FGFR1//ILK//PDGFA//PDGFRB//CSF1R//IGF1//SNCA//CAMK1//STK3//PTK2//HMGB1//VLDLR//TOM1L1
GO:0033674	positive regulation of kinase activity	Biological process	41	329	1543	23972	1.93609	3.92305e-05	0.000792821	4.40638	TAB1//ADAM9//EGF//MAP3K5//MAP3K13//KISS1R//CD81//EFNA1//PTPN11//THBS1//PDE6H//ARRB1//MUC20//VAPB//ANGPT1//PRLR//TNIK//TNFSF11//DAB2IP//ACVR2B//ITGB3//PDGFB//STRADB//ANG//GAS6//PFKFB1//PTK2B//FGFR1//ILK//PDGFA//PDGFRB//KLK1B4//PTK2//HMGB1//VLDLR//TOM1L1//CSF1R//IGF1//SNCA//CAMK1//STK3
GO:0001568	blood vessel development	Biological process	54	478	1543	23972	1.75511	4.22387e-05	0.000849662	4.37429	ANGPT1//ANG//COL18A1//ECM1//EFNA1//EGF//EPAS1//PTK2//FGFR1//LEPR//SMAD5//MEIS1//PDGFA//PRKCA//MED1//PTK2B//TAL1//CLIC4//MMP19//OVOL2//TSPAN12//SEMA5A//KDR//PTPRJ//YAP1//RECK//THBS1//SLIT2//APOH//CD36//CX3CR1//NF1//ROCK2//BAI2//PDGFRB//SERPINE1//AQP1//GATA2//PTGIS//CYSLTR2//ITGA7//SELP//APOE//HPSE//MYLK//ACVR2B//PDGFB//PROKR1//EPOR//BMP7//ITGB3//HDAC9//TNFSF4//PPAP2B
GO:0034330	cell junction organization	Biological process	20	115	1543	23972	2.70191	4.25257e-05	0.000851494	4.37135	ITGB3//TNS1//COL17A1//ITGB4//LAMC1//RHOC//CLDN19//CRB3//CSF1R//KIFC3//CAMSAP3//ARHGAP6//PTK2B//SORBS1//EFNA5//GPM6B//KDR//PTPRJ//APOD//PARD3
GO:0009894	regulation of catabolic process	Biological process	60	549	1543	23972	1.69792	4.30483e-05	0.000854095	4.36604	RHBDF1//DYX1C1//ULK1//PRKAA2//APOC3//ARRB1//ARRB2//CPT1A//ARAP3//ASAP2//AGFG2//RABGAP1L//GRTP1//TBC1D4//TBC1D22A//EFNA5//NF1//RAP1GAP//RASA3//DAB2IP//ARHGAP6//ARHGAP10//OPHN1//GIPC1//RNF180//PRICKLE1//TPM1//APOE//RASGRP3//GSK3B//RALGAPA2//PTK2B//SPRY1//CHEK2//SERPINE2//MYH6//TPM2//GDI1//GNAQ//BIN1//RGS6//RGS3//RGS11//ARHGAP23//RGS10//ARHGEF12//ARHGAP18//GARNL3//SRGAP3//ARHGAP28//CUL4A//ADRA1B//HM…
GO:0072523	purine-containing compound catabolic process	Biological process	73	706	1543	23972	1.60641	4.30488e-05	0.000854095	4.36604	GNAL//GNAQ//GNAZ//MRAS//RIT1//TUBB2A//TUBA8//RAB11A//EHD3//DIRAS2//GTPBP3//RASL12//TUBB2B//RASD2//RAB27B//EHD4//TUBG2//NT5E//PDE4A//PDE3A//PDE4D//PDE11A//ATP2B2//ATP9A//DDX6//MYH6//ABCB4//VPS4B//CETN2//ATP5L//ATP2A3//ATP6V1F//DDX42//ABCA5//ATP2C1//ATP8B5//ARRB1//ARRB2//ARAP3//ASAP2//AGFG2//RABGAP1L//GRTP1//TBC1D4//TBC1D22A//EFNA5//NF1//RAP1GAP//RASA3//DAB2IP//ARHGAP6//ARHGAP10//OPHN1//TPM1//RASGR…
GO:0010648	negative regulation of cell communication	Biological process	64	597	1543	23972	1.6655	4.352e-05	0.000859519	4.36131	PRKCA//DUSP14//DUSP3//ECM1//GRK4//GRK5//CAMK2B//ARRB1//ARRB2//BMP2//RGS6//RGS3//GSK3B//RGS10//TREML1//APOD//PTPRJ//SNCA//THBS1//GAS6//NCOR1//SERPINE2//RPGRIP1L//NLK//RNF43//APCDD1//TGFB1I1//CHST11//PEG10//PRKAA2//SLC6A4//KCNQ4//NF1//ARAP3//ADRA1B//NBL1//ARHGEF12//GPC1//SPRY1//DAB2IP//IL1RL1//IGF1R//ATXN1//BMP7//GATA2//OVOL2//RUNX2//FBP1//RASA3//DGKZ//SLA2//PAWR//SLIT2//PHLDA3//YPEL1//IGF1//NDRG2/…
GO:0051347	positive regulation of transferase activity	Biological process	42	342	1543	23972	1.90793	4.47808e-05	0.000880419	4.34891	TAB1//ADAM9//EGF//MAP3K5//MAP3K13//KISS1R//CD81//EFNA1//PTPN11//THBS1//PDE6H//ARRB1//MUC20//VAPB//ANGPT1//PRLR//TNIK//TNFSF11//DAB2IP//ACVR2B//ITGB3//PDGFB//STRADB//ANG//GAS6//PFKFB1//PTK2B//FGFR1//ILK//PDGFA//PDGFRB//KLK1B4//PTK2//HMGB1//VLDLR//TOM1L1//PARM1//CSF1R//IGF1//SNCA//CAMK1//STK3
GO:0030100	regulation of endocytosis	Biological process	22	134	1543	23972	2.55068	4.50549e-05	0.000881817	4.34626	ANGPT1//ARRB2//PACSIN1//PACSIN2//LRSAM1//CD63//SNCA//BIN1//PRKCA//SERPINE1//SYNE1//APOC3//CNN2//PTK2//GAS6//GATA2//CD36//HMGB1//SYNJ2BP//OPHN1//EHD4//STON2
GO:0010647	positive regulation of cell communication	Biological process	77	758	1543	23972	1.57819	4.86621e-05	0.000948147	4.31281	GAS6//EGF//PTPN11//SORBS1//STAP1//DAB2IP//SLA2//AKAP5//TNFSF11//BMP2//BMP7//BMPR1A//RBPMS//ANGPT1//CAT//PTK2//IGF1//KDR//PDGFA//PDGFB//PDGFRB//SELP//ULK1//CDKN2B//TGFB1I1//THBS1//GIPC1//FKBP8//ILK//PRKCA//PINK1//ARRB2//ACVR2B//MED1//ARRB1//PTGIS//CSF1R//IL2//IL4//PECAM1//PTK2B//RHOC//CD36//ECM1//FKBP1A//LITAF//ATP2C1//PLEKHG5//ADRA1B//FGFR1//IGF1R//ITGB3//LEPR//PTGIR//PDE6H//NPTN//FGFBP3//LFNG//S…
GO:0031638	zymogen activation	Biological process	7	17	1543	23972	6.39716	4.9476e-05	0.000955436	4.30561	HPN//SERPINE1//SERPINE2//THBS1//APOH//DHCR24//HIST1H2BA
GO:0060216	definitive hemopoiesis	Biological process	7	17	1543	23972	6.39716	4.9476e-05	0.000955436	4.30561	GATA1//ZFPM1//NCOR1//GATA2//HOXB3//MEIS1//TAL1
GO:0001944	vasculature development	Biological process	56	505	1543	23972	1.7228	5.144e-05	0.000988969	4.2887	ANGPT1//ANG//COL18A1//ECM1//EFNA1//EGF//EPAS1//PTK2//FGFR1//LEPR//SMAD5//MEIS1//PDGFA//PRKCA//MED1//PTK2B//TAL1//CLIC4//MMP19//OVOL2//TSPAN12//TNFSF4//PPAP2B//SEMA5A//KDR//PTPRJ//YAP1//ACVR2B//RECK//THBS1//SLIT2//APOH//CD36//CX3CR1//NF1//ROCK2//BAI2//PDGFRB//SERPINE1//AQP1//GATA2//PTGIS//CYSLTR2//ITGA7//SELP//APOE//HPSE//MYLK//IGF1//PDGFB//PROKR1//EPOR//BMP7//ITGB3//HDAC9//ZFAND5
GO:0046483	heterocycle metabolic process	Biological process	106	1127	1543	23972	1.46124	5.18937e-05	0.000993295	4.28489	MTHFD2L//GPD1//MACROD2//NT5E//ADCY6//ADCY9//GNAL//ADCY5//AQP1//GUCY1B3//GUCY1A3//NPR2//GNAQ//GNAZ//MRAS//RIT1//TUBB2A//TUBA8//RAB11A//EHD3//DIRAS2//GTPBP3//RASL12//TUBB2B//RASD2//RAB27B//EHD4//TUBG2//PDE4A//PDE3A//PDE4D//PDE11A//ATP2B2//ATP9A//DDX6//MYH6//ABCB4//VPS4B//CETN2//ATP5L//ATP2A3//ATP6V1F//DDX42//ABCA5//ATP2C1//ATP8B5//DPYS//ALDH6A1//ENTPD4//AFMID//THTPA//SLC11A2//ACR//ALDH1L1//MTHFSD//…
GO:0008015	blood circulation	Biological process	39	311	1543	23972	1.94824	5.2155e-05	0.000993919	4.2827	ADRA1B//REN1//MYH6//PRKCA//EPAS1//MC3R//MYBPC3//KLK1B26//P2RX1//TPM1//ACE//GAS6//PDGFB//SNTA1//TH//PTGS1//GUCY1A3//CYP4F18//NPY//PTK2//KDR//SLC6A4//APOE//P2RY1//ANGPT1//PTPRJ//SLIT2//PDE3A//TACR2//FGFBP3//MKKS//ABAT//IL2//TBXAS1//GCLM//SMAD5//CACNA1D//F5//FLI1
GO:0051641	cellular localization	Biological process	139	1561	1543	23972	1.38341	5.28846e-05	0.00100342	4.27667	GOLGA1//MAPK3//CUX1//SNCA//ACR//P2RX1//PRICKLE1//PTTG1IP//NXF2//SYNJ2BP//GIPC1//AKAP5//IPO11//GSK3B//STRADB//PARD3//MFF//AP1S1//AP2M1//AP3S2//KIF13A//RAB10//SYTL4//KCNIP3//RAB13//TOM1L1//STX11//STON2//SLU7//TOM1L2//TLK1//MYO5A//SNAP23//UNC13B//UNC13D//STXBP5//SCAMP1//SLC17A9//ERGIC1//SORT1//CAMK1//CDC42BPA//EGF//NRXN2//SYN1//PCSK4//CPT1A//CHMP5//HOOK3//P2RY1//PTGS1//TACR2//TRIM9//VPS4B//GNPTG//PE…
GO:0009967	positive regulation of signal transduction	Biological process	72	699	1543	23972	1.60027	5.47419e-05	0.00103415	4.26168	GAS6//EGF//AKAP5//TNFSF11//BMP2//BMP7//BMPR1A//RBPMS//ANGPT1//CAT//PTK2//IGF1//KDR//PDGFA//PDGFB//PDGFRB//SELP//CDKN2B//TGFB1I1//THBS1//GIPC1//FKBP8//ILK//PRKCA//ACVR2B//MED1//ARRB1//PTGIS//CSF1R//IL2//IL4//PECAM1//PTK2B//RHOC//CD36//ECM1//FKBP1A//LITAF//PINK1//ATP2C1//PLEKHG5//ADRA1B//FGFR1//IGF1R//ITGB3//LEPR//PTGIR//PDE6H//NPTN//FGFBP3//LFNG//STK36//MINK1//STK3//CD8A//HPSE//ITSN1//PTPRJ//RASD2…
GO:0043087	regulation of GTPase activity	Biological process	36	279	1543	23972	2.00464	5.50335e-05	0.00103515	4.25937	ARRB1//ARRB2//ARAP3//ASAP2//AGFG2//RABGAP1L//GRTP1//TBC1D4//TBC1D22A//EFNA5//NF1//RAP1GAP//RASA3//DAB2IP//ARHGAP6//ARHGAP10//OPHN1//RASGRP3//GSK3B//RALGAPA2//PTK2B//SPRY1//GDI1//GNAQ//BIN1//RGS6//RGS3//RGS11//ARHGAP23//RGS10//GIPC1//ARHGEF12//ARHGAP18//GARNL3//SRGAP3//ARHGAP28
GO:1901292	nucleoside phosphate catabolic process	Biological process	74	724	1543	23972	1.58793	5.57068e-05	0.0010433	4.25409	GNAL//GNAQ//GNAZ//MRAS//RIT1//TUBB2A//TUBA8//RAB11A//EHD3//DIRAS2//GTPBP3//RASL12//TUBB2B//RASD2//RAB27B//EHD4//TUBG2//NT5E//PDE4A//PDE3A//PDE4D//PDE11A//ATP2B2//ATP9A//DDX6//MYH6//ABCB4//VPS4B//CETN2//ATP5L//ATP2A3//ATP6V1F//DDX42//ABCA5//ATP2C1//ATP8B5//ENTPD4//ARRB1//ARRB2//ARAP3//ASAP2//AGFG2//RABGAP1L//GRTP1//TBC1D4//TBC1D22A//EFNA5//NF1//RAP1GAP//RASA3//DAB2IP//ARHGAP6//ARHGAP10//OPHN1//TPM…
GO:0003013	circulatory system process	Biological process	39	312	1543	23972	1.942	5.59825e-05	0.00104397	4.25195	ADRA1B//REN1//MYH6//PRKCA//EPAS1//MC3R//MYBPC3//KLK1B26//P2RX1//TPM1//ACE//GAS6//PDGFB//SNTA1//F5//FLI1//TH//PTGS1//GUCY1A3//CYP4F18//NPY//PTK2//KDR//SLC6A4//APOE//P2RY1//ANGPT1//PTPRJ//SLIT2//PDE3A//TACR2//FGFBP3//MKKS//ABAT//IL2//TBXAS1//GCLM//SMAD5//CACNA1D
GO:0006631	fatty acid metabolic process	Biological process	36	280	1543	23972	1.99748	5.93208e-05	0.00110149	4.22679	SLC27A2//CYP4F18//PTGDS//PTGIS//PTGS1//TBXAS1//PTGES//CD36//CPT1A//LPL//PTPLA//FADS2//PTPLAD2//OXSM//ELOVL7//PRKAA2//PRKAB2//PECR//ELOVL6//ACSF3//SNCA//ACOT7//PLA2G4A//MYO5A//PLP1//APOC3//INSIG2//MID1IP1//CPT2//PRKAR2B//ECHDC2//LPIN2//PNPLA8//TNXB//CYB5//AASDH
GO:0000165	MAPK cascade	Biological process	47	403	1543	23972	1.81189	5.9871e-05	0.00110655	4.22278	MAPK3//PTK2//MAP3K5//CDC42EP5//MAP3K13//STRADB//TNIK//TNFSF11//DAB2IP//REN1//IGF1R//NF1//DUSP3//ADRA1B//CD36//FGFR1//IGF1//ILK//ITGB3//KDR//LEPR//PDGFA//PDGFB//TNXB//PTK2B//NCOR1//MINK1//STK3//EGF//MED1//SPRY1//NDRG2//ANGPT1//CSF1R//GAS6//P2RY1//PDGFRB//PRKCA//CYSLTR2//ST5//ARRB1//ARRB2//GPR183//NLK//RET//MAPK12
GO:0016053	organic acid biosynthetic process	Biological process	33	248	1543	23972	2.06729	6.03575e-05	0.00110655	4.21927	MTHFD2L//PTGDS//PTGIS//PTGS1//TBXAS1//PTGES//EIF5A2//GLS//LPL//PTPLA//FADS2//PTPLAD2//OXSM//ELOVL7//PRKAA2//PRKAB2//PECR//ELOVL6//ACSF3//SLC27A2//GCLM//GAD1//PADI1//PADI2//PLA2G4A//ACCS//ACCSL//MYO5A//PLP1//SRR//APOC3//INSIG2//MID1IP1
GO:0046394	carboxylic acid biosynthetic process	Biological process	33	248	1543	23972	2.06729	6.03575e-05	0.00110655	4.21927	MTHFD2L//PTGDS//PTGIS//PTGS1//TBXAS1//PTGES//EIF5A2//GLS//LPL//PTPLA//FADS2//PTPLAD2//OXSM//ELOVL7//PRKAA2//PRKAB2//PECR//ELOVL6//ACSF3//SLC27A2//GCLM//GAD1//PADI1//PADI2//PLA2G4A//ACCS//ACCSL//MYO5A//PLP1//SRR//APOC3//INSIG2//MID1IP1
GO:0051272	positive regulation of cellular component movement	Biological process	32	239	1543	23972	2.08013	6.87439e-05	0.00125501	4.16277	ITGA2B//ITGB3//PECAM1//SELP//ANGPT1//KDR//PRKCA//THBS1//AQP1//PTPRJ//PTK2//HMGB1//IGF1//PDGFB//PDGFRB//BMP2//COL18A1//CSF1R//FERT2//IGF1R//ILK//LAMB1//PDGFA//PTK2B//RET//MYLK//PPAP2B//ADAM9//SERPINE1//HDAC9//TNFSF4//GAS6
GO:0033124	regulation of GTP catabolic process	Biological process	36	283	1543	23972	1.97631	7.40629e-05	0.00134641	4.1304	ARRB1//ARRB2//ARAP3//ASAP2//AGFG2//RABGAP1L//GRTP1//TBC1D4//TBC1D22A//EFNA5//NF1//RAP1GAP//RASA3//DAB2IP//ARHGAP6//ARHGAP10//OPHN1//RASGRP3//GSK3B//RALGAPA2//PTK2B//SPRY1//GDI1//GNAQ//BIN1//RGS6//RGS3//RGS11//ARHGAP23//RGS10//GIPC1//ARHGEF12//ARHGAP18//GARNL3//SRGAP3//ARHGAP28
GO:0071900	regulation of protein serine/threonine kinase activity	Biological process	37	294	1543	23972	1.95521	7.43703e-05	0.00134641	4.1286	CDKN2B//CDK5RAP1//CD81//EFNA1//PTPN11//THBS1//MAP3K5//PDE6H//ARRB1//MUC20//PRKCA//DUSP14//DUSP3//TNFSF11//DAB2IP//EGF//FGFR1//ILK//PDGFA//PDGFB//PDGFRB//TAB1//APOE//BMP7//NF1//PTPRJ//SPRY1//GSK3B//TNXB//PTK2B//HEXIM2//TFAP4//CSF1R//IGF1//SNCA//CAMK1//STK3
GO:0044255	cellular lipid metabolic process	Biological process	69	670	1543	23972	1.59997	7.81313e-05	0.00140863	4.10718	SLC27A2//CYP4F18//PTGDS//PTGIS//PTGS1//TBXAS1//PTGES//RDH1//CD36//CPT1A//ALDH1A1//PIGN//PIGP//CPT2//PRKAR2B//SNCA//ECHDC2//LPIN2//PNPLA8//TNXB//CYB5//AASDH//ACSF3//LPL//PTPLA//FADS2//PTPLAD2//OXSM//ELOVL7//PRKAA2//PRKAB2//PECR//ELOVL6//APOC3//APOE//APOH//CAT//SLC37A4//PTPN11//INSIG2//PLA2G10//PLA2G12A//PPAP2B//ANG//PCYT1B//CD81//ORMDL3//CERK//ACER2//CDS2//ACOT7//PRDX6//PLA2G4A//PDGFA//PDGFB//INPP…
GO:0023056	positive regulation of signaling	Biological process	76	757	1543	23972	1.55975	7.96316e-05	0.00142975	4.09891	SNCA//GAS6//EGF//PTPN11//SORBS1//STAP1//DAB2IP//SLA2//AKAP5//TNFSF11//BMP2//BMP7//BMPR1A//RBPMS//ANGPT1//CAT//PTK2//IGF1//KDR//PDGFA//PDGFB//PDGFRB//SELP//CDKN2B//TGFB1I1//THBS1//GIPC1//FKBP8//ILK//PRKCA//PINK1//ARRB2//ACVR2B//MED1//ARRB1//PTGIS//CSF1R//IL2//IL4//PECAM1//PTK2B//RHOC//CD36//ECM1//FKBP1A//LITAF//ATP2C1//PLEKHG5//ADRA1B//FGFR1//IGF1R//ITGB3//LEPR//PTGIR//PDE6H//NPTN//FGFBP3//LFNG//S…
GO:0048468	cell development	Biological process	122	1349	1543	23972	1.40503	7.99868e-05	0.00143022	4.09698	PTK2B//PDE3A//LAMA5//RET//OVOL2//ESRRB//BMP2//LOXL3//GSK3B//COL18A1//CLIC4//RUNX2//CHST11//EFNA1//PARD3//BCL2L1//SMAD5//LIN28A//YBX2//MKKS//NEURL1A//NF1//CREB1//IGF1R//PTPN11//SLIT2//ULK1//AFG3L2//STXBP5//KLF7//KALRN//APBB2//BMP7//EFNA5//OTX2//SEMA5A//SEMA6C//PLA2G10//PLXNA4//NRCAM//SNTA1//PDZRN3//KIF5C//TGFB1I1//WWTR1//HPN//DAB2IP//CAMK2B//CNTN1//FGFR1//HMGB1//NPTN//SERPINE2//CAMK1//PMP22//SPOCK…
GO:0007169	transmembrane receptor protein tyrosine kinase signaling pathway	Biological process	42	351	1543	23972	1.859	8.12751e-05	0.0014473	4.09004	EGF//ANGPT1//PRLR//PTK2B//EIF4EBP1//SORBS1//FGFR1//APOD//PTPRJ//SNCA//FERT2//PDGFRB//PDGFA//PDGFB//DDR1//KDR//RUNX2//GPC1//THBS1//SPRY1//RHBDF1//DAB2IP//IGF1//BMP2//ATXN1//PDE6H//NPTN//FGFBP3//PRKCA//ZFAND5//IGF1R//PTPN11//SORT1//MUC20//EFNA1//EFNA5//PTK2//ULK1//CSF1R//RET//STAP1//TOM1L1
GO:0034655	nucleobase-containing compound catabolic process	Biological process	74	733	1543	23972	1.56843	8.26384e-05	0.00146557	4.08282	GNAL//GNAQ//GNAZ//MRAS//RIT1//TUBB2A//TUBA8//RAB11A//EHD3//DIRAS2//GTPBP3//RASL12//TUBB2B//RASD2//RAB27B//EHD4//TUBG2//NT5E//PDE4A//PDE3A//PDE4D//PDE11A//ATP2B2//ATP9A//DDX6//MYH6//ABCB4//VPS4B//CETN2//ATP5L//ATP2A3//ATP6V1F//DDX42//ABCA5//ATP2C1//ATP8B5//ENTPD4//ARRB1//ARRB2//ARAP3//ASAP2//AGFG2//RABGAP1L//GRTP1//TBC1D4//TBC1D22A//EFNA5//NF1//RAP1GAP//RASA3//DAB2IP//ARHGAP6//ARHGAP10//OPHN1//TPM…
GO:0032101	regulation of response to external stimulus	Biological process	42	353	1543	23972	1.84847	9.23918e-05	0.00163188	4.03437	IL4//SLIT2//APOE//GP5//PDGFA//PDGFB//SERPINE2//PTPRJ//SELP//CAPN3//ULK1//APOH//CD36//HPSE//SERPINE1//THBS1//CYP4F18//NPY//MKKS//GP1BA//MASP1//CD46//PLXNA4//HMGB1//TNFSF4//GPX4//IL2//IL2RA//PTGIS//NT5E//ACE//IL1RL1//PRKCA//PLA2G4A//PDGFRB//CCR4//KDR//MED1//TNFSF11//NBL1//APOD//GAS6
GO:0008104	protein localization	Biological process	121	1342	1543	23972	1.40078	9.71544e-05	0.00170905	4.01254	GOLGA1//MAPK3//TWF1//PRICKLE1//PTTG1IP//SYNJ2BP//GIPC1//AKAP5//IPO11//GSK3B//STRADB//PARD3//MFF//AP1S1//AP2M1//AP3S2//KIF13A//RAB10//SYTL4//KCNIP3//RAB13//TOM1L1//STX11//STON2//SLU7//TOM1L2//TLK1//EGF//DMBT1//GDI1//GPM6B//RAB22A//VPS4B//SNAP23//RAB11A//RAB37//DERL1//DOPEY2//DNAJC14//SNX11//RAB36//CHMP5//STXBP5//RAB27B//SEC16B//SCAMP1//ARRB1//EIF5A2//ARRB2//LRSAM1//ATG4D//RAB6B//HOOK3//DOPEY1//GNP…
GO:0050731	positive regulation of peptidyl-tyrosine phosphorylation	Biological process	20	122	1543	23972	2.54688	0.000100309	0.00175743	3.99866	EGF//CSF1R//IGF1//IL2//IL4//PECAM1//GAS6//PDGFB//ANGPT1//CD36//CD81//EFNA1//EFNA5//GATA1//ITGB3//PTK2B//SH2D1B1//PPAP2B//EHD4//ARRB2
GO:0043547	positive regulation of GTPase activity	Biological process	32	244	1543	23972	2.0375	0.000102266	0.00178453	3.99027	NF1//RASA3//DAB2IP//ARHGAP6//ARHGAP10//OPHN1//ARAP3//RABGAP1L//GRTP1//TBC1D4//TBC1D22A//RASGRP3//GSK3B//RALGAPA2//PTK2B//GDI1//GNAQ//BIN1//RGS6//RGS3//RGS11//ARHGAP23//RGS10//GIPC1//ARHGEF12//ARHGAP18//GARNL3//ARRB1//ASAP2//AGFG2//SRGAP3//ARHGAP28
GO:0007178	transmembrane receptor protein serine/threonine kinase signaling pathway	Biological process	30	223	1543	23972	2.09004	0.000104707	0.0018198	3.98003	BMP2//ADAM9//CREB1//SMAD5//NLK//PDGFB//PDGFRB//TAB1//LTBP4//ARRB2//LTBP1//FKBP1A//BMP7//BMPR1A//RBPMS//ACVR2B//MYH6//ZFP128//FKBP8//CDKN2B//TGFB1I1//THBS1//GIPC1//CHST11//PEG10//ILK//NBL1//WWTR1//AFP//LEFTY1
GO:0043269	regulation of ion transport	Biological process	44	378	1543	23972	1.80842	0.000105974	0.00183449	3.9748	GNAQ//PTK2B//AKAP5//IL4//HK1//AKT3//SERPINE2//MYO5A//TRPC6//HOMER1//TESC//CACNA1D//CLCN3//KCNC1//KCND1//KCNJ5//CLIC4//KCNIP3//KCNQ4//KCNC4//TMEM37//TPCN1//CATSPER4//P2RX1//P2RY1//TACR2//CAPN3//SNCA//TRPC1//GAS6//ATP2B2//MYLK//ARRB2//IGF1//FKBP1A//SLC30A1//CNTN1//EGF//PDGFB//PDGFRB//DAPK1//MINK1//SHANK1//CD63
GO:0070887	cellular response to chemical stimulus	Biological process	108	1174	1543	23972	1.4292	0.000106647	0.00183882	3.97205	NCOA1//NR1H4//ECM1//GAS6//MED1//PDGFB//TNFSF11//SLIT2//VAPB//EIF4EBP1//SORBS1//FGFR1//PTPN11//REN1//PTPRJ//CXCR3//AS3MT//CSF1R//CX3CR1//EPOR//FERT2//FKBP1A//IL5RA//LEPR//IL1RL1//MPL//PLXNA4//BCL2L1//DNMT3A//COL4A6//RRAGB//SLC37A4//PRKCA//CKLF//PDE4D//CXCL3//ANGPT1//DERL1//LIN28A//ZCCHC11//CDKN2B//AKT3//HDAC9//PTK2B//MKKS//COQ7//SLC11A2//SNCA//IFIT2//FBP1//PDE4A//SLC18A2//ARRB1//KDR//DCSTAMP//PDGF…
GO:0006869	lipid transport	Biological process	26	182	1543	23972	2.21942	0.00011021	0.00189274	3.95778	THBS1//APOE//SLCO3A1//CD36//SLC27A2//ATP9A//ATP8B5//VPS4B//CYP4F18//PLA2G10//ITGB3//APOC3//ABCA5//APOH//GLTPD1//ACE//PLA2G4A//KISS1R//TNFSF11//NCOR1//EGF//VLDLR//GULP1//OSBPL5//STARD4//STARD6
GO:0071702	organic substance transport	Biological process	55	508	1543	23972	1.68204	0.000112891	0.00193114	3.94734	P2RX1//SLC7A11//SLC6A4//SLC18A2//XK//APOC3//APOE//VLDLR//GULP1//OSBPL5//STARD4//STARD6//ATP8B5//SLC2A3//SLC2A9//SLC5A11//P2RY1//PTGS1//THBS1//TACR2//SNCA//SLCO1C1//SLCO3A1//SORBS1//YES1//SLC37A4//AQP1//AQP11//DDC//TH//SLC29A4//SLC44A1//SLC46A1//CD36//SLC27A2//ATP9A//IGF1//ITLN1//VPS4B//CYP4F18//PLA2G10//ITGB3//ABCA5//PINK1//APOH//SORT1//PRKCA//GLTPD1//ACE//PLA2G4A//KISS1R//GPM6B//TNFSF11//NCOR1//…
GO:0009261	ribonucleotide catabolic process	Biological process	68	666	1543	23972	1.58626	0.00011347	0.00193345	3.94512	GNAL//GNAQ//GNAZ//MRAS//RIT1//TUBB2A//TUBA8//RAB11A//EHD3//DIRAS2//GTPBP3//RASL12//TUBB2B//RASD2//RAB27B//EHD4//TUBG2//NT5E//ATP2B2//ATP9A//DDX6//MYH6//ABCB4//VPS4B//CETN2//ATP5L//ATP2A3//ATP6V1F//DDX42//ABCA5//ATP2C1//ATP8B5//ENTPD4//ARRB1//ARRB2//ARAP3//ASAP2//AGFG2//RABGAP1L//GRTP1//TBC1D4//TBC1D22A//EFNA5//NF1//RAP1GAP//RASA3//DAB2IP//ARHGAP6//ARHGAP10//OPHN1//RASGRP3//GSK3B//RALGAPA2//PTK2B/…
GO:0016265	death	Biological process	133	1507	1543	23972	1.37112	0.000114311	0.0019367	3.94191	BCL2L1//MFF//CAPN3//IL2//BIRC2//BEX2//BNIP3L//CFLAR//CRYAA//EYA2//FKBP8//GAD1//GAS2//GRK5//P2RX1//PRKCA//TNFSF10//MAP3K5//MAPK3//PHLDA3//CHEK2//CADM1//STK3//KCNIP3//LITAF//DAPK1//GULP1//RASSF6//CLCA2//TNFAIP8//EGLN3//PAWR//PEG10//GSN//SLC5A11//FOXL2//ANGPT1//APOE//GNAQ//IGF1//IL7//SNCA//GSK3B//PROKR1//DHCR24//ATF5//STRADB//THBS1//IKBIP//SLC11A2//ACER2//IL2RA//OLR1//GZMM//MMD//SORT1//PPIF//ILK//BM…
GO:0050793	regulation of developmental process	Biological process	127	1427	1543	23972	1.38267	0.000114553	0.0019367	3.94099	FGFR1//SPRY1//BMP2//NF1//CSF1R//PTK2//GAS2//HPN//KDR//PTK2B//CDC42EP5//ERMN//ARAP3//EPB4.1//TGFB1I1//WWTR1//EFNA1//DAB2IP//GATA1//ZFPM1//CD36//LPL//ITGB3//ABCA5//NRCAM//CAMK2B//CNTN1//HMGB1//RET//NPTN//SERPINE2//CAMK1//PMP22//SPOCK1//CAPN3//IGF1//APOH//CX3CR1//ROCK2//THBS1//BAI2//BMPR1A//EOMES//ESRRB//LIN28A//ZCCHC11//EGF//SLC6A4//CAPZB//ZMYM4//ECM1//CREB3L1//ACVR2B//BMP7//GPM6B//NFE2//GFI1B//TES…
GO:0048584	positive regulation of response to stimulus	Biological process	94	995	1543	23972	1.46772	0.000116895	0.00196864	3.9322	MASP1//GAS6//TNFSF4//RAET1B//CRTAM//EGF//PTPN11//SORBS1//STAP1//DAB2IP//SLA2//AKAP5//TNFSF11//PTPRJ//BMP2//BMP7//BMPR1A//RBPMS//ANGPT1//CAT//PTK2//IGF1//KDR//PDGFA//PDGFB//PDGFRB//SELP//ULK1//CDKN2B//TGFB1I1//THBS1//GIPC1//FKBP8//ILK//PRKCA//NPY//ACVR2B//MED1//ARRB2//ARRB1//PTGIS//SERPINE1//CADM1//CSF1R//IL2//IL4//PECAM1//PTK2B//RHOC//CD36//ECM1//FKBP1A//LITAF//PINK1//ATP2C1//PLEKHG5//ADRA1B//FGF…
GO:1901136	carbohydrate derivative catabolic process	Biological process	72	717	1543	23972	1.5601	0.00012079	0.00202639	3.91797	GNAL//GNAQ//GNAZ//MRAS//RIT1//TUBB2A//TUBA8//RAB11A//EHD3//DIRAS2//GTPBP3//RASL12//TUBB2B//RASD2//RAB27B//EHD4//TUBG2//NT5E//ATP2B2//ATP9A//DDX6//MYH6//ABCB4//VPS4B//CETN2//ATP5L//ATP2A3//ATP6V1F//DDX42//ABCA5//ATP2C1//ATP8B5//ENTPD4//FBXO2//ARRB1//ARRB2//ARAP3//ASAP2//AGFG2//RABGAP1L//GRTP1//TBC1D4//TBC1D22A//EFNA5//NF1//RAP1GAP//RASA3//DAB2IP//ARHGAP6//ARHGAP10//OPHN1//RASGRP3//GSK3B//RALGAPA2/…
GO:0009888	tissue development	Biological process	108	1178	1543	23972	1.42435	0.00012169	0.00203363	3.91474	BARX2//ANGPT1//SEMA5A//BMP2//ILK//LAMA5//PBX1//EOMES//BMP7//BMPR1A//DLG3//RET//OVOL2//LOXL3//GSK3B//COQ7//STK3//ROCK2//NCKAP1//IFT122//PRICKLE1//COL18A1//CLIC4//PDGFA//APCDD1//RIPK4//RUNX2//FGFR1//PRKCA//CST10//CHST11//ALDH1A1//FOXL2//TEAD1//YAP1//THBS1//EFNA1//MED1//PARD3//OTX2//ACVR2B//NF1//MBNL1//NEO1//SNTA1//PDZRN3//AFG3L2//ATP2C1//TGFB1I1//WWTR1//HPN//DAB2IP//EYA2//CAPN3//IGF1//SORT1//PTGS1/…
GO:0034329	cell junction assembly	Biological process	16	87	1543	23972	2.85719	0.000122444	0.0020384	3.91206	ITGB3//TNS1//COL17A1//ITGB4//LAMC1//RHOC//CLDN19//ARHGAP6//PTK2B//SORBS1//EFNA5//GPM6B//KDR//PTPRJ//APOD//PARD3
GO:0006811	ion transport	Biological process	93	984	1543	23972	1.46834	0.000125035	0.00207358	3.90297	SLC11A2//GNAQ//PTK2B//AKAP5//ATP2B2//ATP9A//SFXN1//P2RX1//SLC30A1//ATP2A3//PEX5L//SLC41A3//SLC24A3//CHRNA9//ATP2C1//ATP8B5//SLC41A2//AQP1//KCNC1//KCND1//KCNJ5//VPS4B//SLC12A2//KCNIP3//KCNQ4//KCNC4//SLC12A8//SLC24A5//SLC20A2//SLC4A8//SLC8A3//SLC5A11//CATSPER4//CACNA1D//CAMK2B//ITPR2//RYR3//TRPC1//TRPC6//TMEM37//MICU1//TPCN1//CLCA1//CLCN3//GABRE//CLIC4//WNK4//CLCA2//SLC39A4//IL4//HK1//AKT3//SERPINE…
GO:0044057	regulation of system process	Biological process	52	475	1543	23972	1.70078	0.000129994	0.00214762	3.88608	SNCA//ADRA1B//MYH6//PRKCA//EPAS1//MC3R//MYBPC3//GLS//P2RX1//TPM1//GAS6//PDGFB//SNTA1//TNNT1//CALD1//TH//PTK2//KDR//PTGS1//AQP1//IGF1//TACR2//NF1//SLC30A1//TG//YPEL1//CAMK2B//PINK1//ARRB2//SLC6A4//KCNQ4//P2RY1//IL2//TBXAS1//ICA1//KCNC4//ATP2B2//GIPC1//GSK3B//RAB11A//NPTN//UNC13B//KISS1R//PEX5L//PTPN11//GPM6B//FGFR1//SERPINE2//OPHN1//GUCY1A3//CACNA1D//WNK4
GO:0043066	negative regulation of apoptotic process	Biological process	64	620	1543	23972	1.60371	0.000130976	0.00215565	3.88281	IL2//ANGPT1//APOE//BCL2L1//CFLAR//CRYAA//GNAQ//IGF1//IL7//SNCA//GSK3B//PROKR1//DAPK1//DHCR24//ATF5//STRADB//BNIP3L//ILK//TNFAIP8//APOH//PRKCA//ARRB2//GCLM//ITSN1//DDX42//ARRB1//IGF1R//PDGFRB//PTK2B//TNFSF4//PTPRJ//BMP7//GAS6//KDR//APBB2//BIRC2//AQP1//CAPN3//CAT//CX3CR1//PTK2//FGFR1//GATA1//GRK5//HK1//HPN//IL4//ITGA6//MITF//NES//SERPINE1//MED1//SLC2A3//SORT1//THBS1//YAP1//PCGF2//PDE3A//ANGPTL4//CH…
GO:0051058	negative regulation of small GTPase mediated signal transduction	Biological process	9	32	1543	23972	4.36949	0.000134218	0.00219847	3.87219	NF1//ARAP3//ADRA1B//FBP1//RASA3//SPRY1//DAB2IP//DGKZ//SLIT2
GO:0044275	cellular carbohydrate catabolic process	Biological process	10	39	1543	23972	3.98358	0.00013459	0.00219847	3.87099	PYGM//AGL//PYGB//SORD//ADRA1B//HMGB1//FBP1//IGF1//PRKAA2//NCOR1
GO:0010876	lipid localization	Biological process	28	206	1543	23972	2.11169	0.000146735	0.00238789	3.83347	APOC3//APOE//VLDLR//GULP1//OSBPL5//STARD4//STARD6//ATP8B5//THBS1//MEST//PLA2G10//CD36//LPL//ITGB3//SLCO3A1//SLC27A2//ATP9A//VPS4B//CYP4F18//ABCA5//APOH//GLTPD1//ACE//PLA2G4A//KISS1R//TNFSF11//NCOR1//EGF
GO:0014066	regulation of phosphatidylinositol 3-kinase cascade	Biological process	11	47	1543	23972	3.63608	0.000153098	0.00248213	3.81503	NCOR1//SERPINE2//ANGPT1//CAT//PTK2//IGF1//KDR//PDGFA//PDGFB//PDGFRB//SELP
GO:0043405	regulation of MAP kinase activity	Biological process	28	207	1543	23972	2.10148	0.00015947	0.00257583	3.79732	CD81//EFNA1//PTPN11//THBS1//MAP3K5//PDE6H//ARRB1//MUC20//PRKCA//DUSP14//DUSP3//TNFSF11//DAB2IP//EGF//FGFR1//ILK//PDGFA//PDGFB//PDGFRB//TAB1//APOE//BMP7//NF1//PTPRJ//SPRY1//GSK3B//TNXB//PTK2B
GO:0019725	cellular homeostasis	Biological process	71	712	1543	23972	1.54923	0.000165517	0.0026636	3.78116	GNAQ//GSR//SEPW1//SH3BGRL3//QSOX1//TXNRD3//APOE//ATP2B2//SLC37A4//ITGB3//PRKCA//PYGM//RYR3//SLC30A1//VAPB//SLC24A3//ATP2C1//SLC39A4//TESC//AQP1//CLIC4//ADRA1B//CXCR3//CCR10//EPOR//IL2//KDR//P2RY1//PTK2B//NPTN//TRPC6//CHRNA9//CXCL3//PLP1//AKAP5//SLC22A17//P2RX1//NF1//MAFG//PTK2//TBXAS1//WNK4//TG//YPEL1//NDRG1//MPP5//GPC1//ILK//PMP22//ARRB1//PEX5L//MYO5A//AFG3L2//SLC12A2//AQP11//FKBP1A//CAPN3//SNCA…
GO:0070527	platelet aggregation	Biological process	7	20	1543	23972	5.43759	0.000166169	0.00266423	3.77945	PRKCA//SERPINE2//GATA1//ITGA2B//ITGB3//SLC7A11//FERMT3
GO:0043069	negative regulation of programmed cell death	Biological process	64	626	1543	23972	1.58834	0.000171769	0.00274389	3.76505	IL2//ANGPT1//APOE//BCL2L1//CFLAR//CRYAA//GNAQ//IGF1//IL7//SNCA//GSK3B//PROKR1//DAPK1//DHCR24//ATF5//STRADB//BNIP3L//ILK//TNFAIP8//APOH//PRKCA//ARRB2//APBB2//BIRC2//AQP1//CAPN3//CAT//CX3CR1//PTK2//FGFR1//GAS6//GATA1//GCLM//GRK5//HK1//HPN//IGF1R//IL4//ITGA6//KDR//MITF//NES//SERPINE1//MED1//PTK2B//SLC2A3//SORT1//THBS1//TNFSF4//YAP1//PCGF2//PDE3A//ANGPTL4//CHST11//ARHGAP10//TFAP4//PRKAA2//KLHL20//ITS…
GO:0043410	positive regulation of MAPK cascade	Biological process	26	187	1543	23972	2.16008	0.000172401	0.00274389	3.76346	PTK2B//TNFSF11//MINK1//STK3//ANGPT1//CSF1R//GAS6//ITGB3//KDR//P2RY1//PDGFA//PDGFB//PDGFRB//PRKCA//CYSLTR2//ST5//ARRB1//ARRB2//GPR183//FGFR1//ADRA1B//CD36//IGF1//IGF1R//ILK//LEPR
GO:0055086	nucleobase-containing small molecule metabolic process	Biological process	98	1060	1543	23972	1.43634	0.000184935	0.00293264	3.73298	GPD1//MACROD2//NT5E//MTHFD2L//ADCY6//ADCY9//GNAL//ADCY5//AQP1//GUCY1B3//GUCY1A3//NPR2//GNAQ//GNAZ//MRAS//RIT1//TUBB2A//TUBA8//RAB11A//EHD3//DIRAS2//GTPBP3//RASL12//TUBB2B//RASD2//RAB27B//EHD4//TUBG2//PDE4A//PDE3A//PDE4D//PDE11A//ATP2B2//ATP9A//DDX6//MYH6//ABCB4//VPS4B//CETN2//ATP5L//ATP2A3//ATP6V1F//DDX42//ABCA5//ATP2C1//ATP8B5//DPYS//ALDH6A1//ENTPD4//ACR//GMPR//NMNAT3//ARRB1//ARRB2//CSGALNACT1//…
GO:0009154	purine ribonucleotide catabolic process	Biological process	67	665	1543	23972	1.56528	0.000186571	0.00294783	3.72916	GNAL//GNAQ//GNAZ//MRAS//RIT1//TUBB2A//TUBA8//RAB11A//EHD3//DIRAS2//GTPBP3//RASL12//TUBB2B//RASD2//RAB27B//EHD4//TUBG2//NT5E//ATP2B2//ATP9A//DDX6//MYH6//ABCB4//VPS4B//CETN2//ATP5L//ATP2A3//ATP6V1F//DDX42//ABCA5//ATP2C1//ATP8B5//ARRB1//ARRB2//ARAP3//ASAP2//AGFG2//RABGAP1L//GRTP1//TBC1D4//TBC1D22A//EFNA5//NF1//RAP1GAP//RASA3//DAB2IP//ARHGAP6//ARHGAP10//OPHN1//RASGRP3//GSK3B//RALGAPA2//PTK2B//SPRY1//…
GO:0060548	negative regulation of cell death	Biological process	66	653	1543	23972	1.57025	0.000189894	0.00298946	3.72149	IL2//ANGPT1//APOE//BCL2L1//CFLAR//CRYAA//GNAQ//IGF1//IL7//SNCA//GSK3B//PROKR1//DAPK1//DHCR24//ATF5//STRADB//BNIP3L//ILK//TNFAIP8//APOH//PRKCA//ARRB2//APBB2//BIRC2//AQP1//CAPN3//CAT//CX3CR1//PTK2//FGFR1//GAS6//GATA1//GCLM//GRK5//HK1//HPN//IGF1R//IL4//ITGA6//KDR//MITF//NES//SERPINE1//MED1//PTK2B//SLC2A3//SORT1//THBS1//TNFSF4//YAP1//PCGF2//PDE3A//ANGPTL4//CHST11//ARHGAP10//TFAP4//PRKAA2//KLHL20//ITS…
GO:0007243	intracellular protein kinase cascade	Biological process	72	728	1543	23972	1.53652	0.000191127	0.00299063	3.71868	PTK2//NF1//NLK//PTK2B//RET//MAP3K5//MAPK3//MAPK12//CDC42EP5//MAP3K13//STRADB//TNIK//TNFSF11//DAB2IP//PRLR//EGF//PDE4A//PDE4D//AKAP5//LITAF//FERT2//CSF1R//IGF1//IL2//IL4//PECAM1//CAPN3//RHOC//CD36//ECM1//FKBP1A//PINK1//ATP2C1//PLEKHG5//IL1RL1//REN1//IGF1R//DUSP3//ADRA1B//FGFR1//ILK//ITGB3//KDR//LEPR//PDGFA//PDGFB//GAS6//TNXB//NCOR1//MINK1//STK3//ANGPT1//HPSE//ITSN1//PTPRJ//THBS1//RASD2//ARRB2//PHL…
GO:0051248	negative regulation of protein metabolic process	Biological process	44	388	1543	23972	1.76181	0.000191345	0.00299063	3.71818	PRKCA//DUSP14//DUSP3//FKBP1A//IL2//SLIT2//SNCA//PPAP2B//WWTR1//ARRB1//GNAQ//ILK//NF1//SERPINE1//SERPINE2//THBS1//ANG//EIF4EBP1//YBX2//RASD2//ARRB2//GIPC1//CAPN3//RNF128//APOE//BMP7//PTPRJ//SPRY1//GSK3B//DAB2IP//ZFPM1//CDK5RAP1//HEXIM2//TFAP4//TIMP3//MASP1//CD46//SH2D1B1//ITGB3//IGF1R//GFI1B//APOD//CDKN2B//ACER2
GO:0034613	cellular protein localization	Biological process	73	741	1543	23972	1.53053	0.000194569	0.0030275	3.71093	GOLGA1//MAPK3//PRICKLE1//PTTG1IP//SYNJ2BP//GIPC1//AKAP5//IPO11//GSK3B//STRADB//PARD3//MFF//AP1S1//AP2M1//AP3S2//KIF13A//RAB10//SYTL4//KCNIP3//RAB13//TOM1L1//STX11//STON2//SLU7//TOM1L2//TLK1//EGF//GNPTG//PEX5L//DERL1//GAS6//IGF1//MED1//CNGB1//ANGPT1//CAMSAP3//HOOK3//BMP7//LMNA//ZBTB16//GNAQ//DAB2IP//WWTR1//MPP5//APOD//LITAF//CD36//NF1//CNST//DLG2//UHMK1//PTPN11//CAMK1//REEP1//RALGAPA2//BMPR1A//RBP…
GO:0048878	chemical homeostasis	Biological process	79	817	1543	23972	1.50225	0.000195762	0.0030275	3.70827	GNAQ//AQP1//APOE//ATP2B2//SLC37A4//ITGB3//PRKCA//PYGM//RYR3//SLC30A1//VAPB//SLC24A3//ATP2C1//SLC39A4//TESC//CLIC4//ADRA1B//CXCR3//CCR10//EPOR//IL2//KDR//P2RY1//PTK2B//NPTN//TRPC6//CHRNA9//CXCL3//PLP1//AKAP5//SLC22A17//P2RX1//NF1//AQP4//IGF1//MAFG//PTK2//TBXAS1//WNK4//TG//YPEL1//NDRG1//MPP5//GPC1//ILK//PMP22//ARRB1//PEX5L//MYO5A//AFG3L2//PTPN11//PRKAA2//SLC18A2//APOC3//NCOR1//PLA2G10//EPAS1//PLA2G…
GO:0008219	cell death	Biological process	131	1499	1543	23972	1.35771	0.000195795	0.0030275	3.7082	BCL2L1//MFF//CAPN3//IL2//BIRC2//BEX2//BNIP3L//CFLAR//CRYAA//EYA2//FKBP8//GAD1//GAS2//GRK5//P2RX1//PRKCA//TNFSF10//MAP3K5//MAPK3//PHLDA3//CHEK2//CADM1//STK3//KCNIP3//LITAF//DAPK1//GULP1//RASSF6//CLCA2//TNFAIP8//EGLN3//PAWR//PEG10//GSN//SLC5A11//FOXL2//ANGPT1//APOE//GNAQ//IGF1//IL7//SNCA//GSK3B//PROKR1//DHCR24//ATF5//STRADB//THBS1//IKBIP//SLC11A2//ACER2//IL2RA//GZMM//MMD//SORT1//PPIF//ILK//BMP7//HM…
GO:0045637	regulation of myeloid cell differentiation	Biological process	20	128	1543	23972	2.4275	0.00019672	0.00303102	3.70615	GATA1//ZFPM1//GFI1B//TESC//GATA2//PTK2B//ZBTB16//HMGB1//GAS2L1//TAL1//PRKCA//HIST4H4//DCSTAMP//MITF//TNFSF11//IL4//NF1//CLEC2D//CSF1R//ITGB3
GO:0009117	nucleotide metabolic process	Biological process	93	997	1543	23972	1.44919	0.00019776	0.00303628	3.70386	GPD1//NT5E//MTHFD2L//ADCY6//ADCY9//GNAL//ADCY5//AQP1//GUCY1B3//GUCY1A3//NPR2//GNAQ//GNAZ//MRAS//RIT1//TUBB2A//TUBA8//RAB11A//EHD3//DIRAS2//GTPBP3//RASL12//TUBB2B//RASD2//RAB27B//EHD4//TUBG2//PDE4A//PDE3A//PDE4D//PDE11A//ATP2B2//ATP9A//DDX6//MYH6//ABCB4//VPS4B//CETN2//ATP5L//ATP2A3//ATP6V1F//DDX42//ABCA5//ATP2C1//ATP8B5//ENTPD4//ACR//NMNAT3//ARRB1//ARRB2//CSGALNACT1//HAAO//MC3R//PTGIR//AKAP5//APOE…
GO:0051345	positive regulation of hydrolase activity	Biological process	47	424	1543	23972	1.72215	0.000200949	0.00307437	3.69691	SLC11A2//P2RX1//SNCA//MAP3K5//ACER2//VAPB//ANG//ARHGAP6//GNAQ//FGFR1//PDGFRB//BMP2//NF1//RASA3//DAB2IP//ARHGAP10//OPHN1//ARAP3//TPM1//RABGAP1L//GRTP1//TBC1D4//TBC1D22A//RASGRP3//GSK3B//RALGAPA2//PTK2B//HMGB1//TNFSF10//FOXL2//GDI1//BIN1//RGS6//RGS3//RGS11//ARHGAP23//RGS10//GIPC1//ARHGEF12//ARHGAP18//GARNL3//ARRB1//ASAP2//AGFG2//SRGAP3//ARHGAP28//APOH
GO:0043491	protein kinase B signaling cascade	Biological process	17	100	1543	23972	2.64111	0.000207117	0.00315763	3.68378	ANGPT1//PTK2//GAS6//HPSE//IGF1//IGF1R//ILK//ITSN1//PDGFA//PTPRJ//THBS1//TNFSF11//STK3//RASD2//ARRB2//PHLDA3//YPEL1
GO:0032147	activation of protein kinase activity	Biological process	25	179	1543	23972	2.16983	0.000212113	0.00322249	3.67343	TAB1//ADAM9//EGF//MAP3K5//MAP3K13//KISS1R//CD81//EFNA1//PTPN11//THBS1//PDE6H//ARRB1//MUC20//ANGPT1//PRLR//TNIK//TNFSF11//DAB2IP//ANG//GAS6//PDGFB//PTK2B//ACVR2B//ITGB3//STRADB
GO:0010594	regulation of endothelial cell migration	Biological process	13	65	1543	23972	3.10719	0.000218213	0.0033036	3.66112	ANGPT1//ITGB3//KDR//PRKCA//THBS1//APOH//SLIT2//EFNA1//NF1//PDGFB//APOE//PPAP2B//HDAC9
GO:0070727	cellular macromolecule localization	Biological process	73	744	1543	23972	1.52436	0.000219532	0.00331203	3.6585	GOLGA1//MAPK3//PRICKLE1//PTTG1IP//SYNJ2BP//GIPC1//AKAP5//IPO11//GSK3B//STRADB//PARD3//MFF//AP1S1//AP2M1//AP3S2//KIF13A//RAB10//SYTL4//KCNIP3//RAB13//TOM1L1//STX11//STON2//SLU7//TOM1L2//TLK1//EGF//GNPTG//PEX5L//DERL1//GAS6//IGF1//MED1//CNGB1//ANGPT1//CAMSAP3//HOOK3//BMP7//LMNA//ZBTB16//CD63//RRAGB//GNAQ//DAB2IP//WWTR1//MPP5//APOD//LITAF//CD36//NF1//CNST//DLG2//UHMK1//PTPN11//CAMK1//REEP1//RALGAPA2…
GO:0006915	apoptotic process	Biological process	124	1410	1543	23972	1.36628	0.000225098	0.00338425	3.64763	BCL2L1//MFF//IL2//FOXL2//ANGPT1//APOE//CFLAR//CRYAA//GNAQ//IGF1//IL7//SNCA//GSK3B//PROKR1//DAPK1//DHCR24//ATF5//STRADB//BNIP3L//THBS1//PHLDA3//IKBIP//PAWR//SLC11A2//P2RX1//MAP3K5//ACER2//IL2RA//SORT1//PRKCA//CHEK2//PPIF//ILK//ALX3//BIRC2//ATPIF1//BEX2//CREB1//LMNA//MITF//1110007C09RIK//RASSF6//CAMK2B//APOH//HMGB1//ARRB2//ARRB1//ACE//ALDH1A1//APBB2//BMP2//BMP7//COL18A1//ITGA6//NCOA1//NF1//PLA2G4A/…
GO:0006873	cellular ion homeostasis	Biological process	60	583	1543	23972	1.5989	0.000227005	0.00340116	3.64396	GNAQ//APOE//ATP2B2//SLC37A4//ITGB3//PRKCA//PYGM//RYR3//SLC30A1//VAPB//SLC24A3//ATP2C1//SLC39A4//TESC//CLIC4//ADRA1B//CXCR3//CCR10//EPOR//IL2//KDR//P2RY1//PTK2B//NPTN//TRPC6//CHRNA9//CXCL3//PLP1//AKAP5//SLC22A17//P2RX1//NF1//MAFG//PTK2//TBXAS1//WNK4//TG//YPEL1//NDRG1//MPP5//GPC1//ILK//PMP22//PEX5L//MYO5A//AFG3L2//AQP11//FKBP1A//CAPN3//SNCA//TRPC1//MICU1//BCL2L1//GCLM//MLLT11//ATXN1//SLC8A3//EHD3//…
GO:0001525	angiogenesis	Biological process	39	334	1543	23972	1.81408	0.000238457	0.00356046	3.62259	ANGPT1//SEMA5A//THBS1//SLIT2//APOH//CD36//CX3CR1//NF1//ROCK2//BAI2//EFNA1//SERPINE1//TSPAN12//AQP1//ECM1//GATA2//KDR//PRKCA//PTGIS//CYSLTR2//HPSE//PDGFRB//HDAC9//ANG//COL18A1//EGF//EPAS1//PTK2//FGFR1//LEPR//SMAD5//MEIS1//PDGFA//MED1//PTK2B//TAL1//CLIC4//MMP19//OVOL2
GO:0051271	negative regulation of cellular component movement	Biological process	20	130	1543	23972	2.39015	0.00024339	0.00362167	3.6137	SLIT2//APOH//THBS1//CD63//ILK//SERPINE1//CNN2//CX3CR1//PTK2//NF1//PDGFB//PTPRJ//CLIC4//ABHD2//ARAP3//KISS1R//APOE//NBL1//APOD//TMOD3
GO:0048514	blood vessel morphogenesis	Biological process	46	417	1543	23972	1.7138	0.00026064	0.00386513	3.58396	ANGPT1//ANG//COL18A1//ECM1//EFNA1//EGF//EPAS1//PTK2//FGFR1//LEPR//SMAD5//MEIS1//PDGFA//PRKCA//MED1//PTK2B//TAL1//CLIC4//MMP19//OVOL2//TSPAN12//SEMA5A//KDR//PTPRJ//YAP1//THBS1//SLIT2//APOH//CD36//CX3CR1//NF1//ROCK2//BAI2//PDGFRB//SERPINE1//AQP1//GATA2//PTGIS//CYSLTR2//APOE//HPSE//MYLK//EPOR//HDAC9//ITGA7//SELP
GO:0043542	endothelial cell migration	Biological process	17	102	1543	23972	2.58933	0.000264594	0.00391041	3.57742	SLIT2//ANGPT1//ITGB3//KDR//PRKCA//THBS1//APOH//PTK2B//EFNA1//NF1//PDGFB//APOE//HDAC9//PTK2//GIPC1//PLEKHG5
GO:0043170	macromolecule metabolic process	Biological process	474	6439	1543	23972	1.14366	0.000265863	0.00391585	3.57534	QSOX1//APLF//NFIC//MED1//LIN9//PAPD5//POLN//CDKN2B//CDK5RAP1//BARX2//BMP2//CD36//CUX1//DNMT3A//LEFTY1//EFNA1//FGFR1//GATA1//GATA2//GLRP1//HBB-Y//HMGB1//HOXB3//NCOR1//NR1H4//S100A1//TAL1//VLDLR//PCGF2//ZFPM1//FOXL2//KCNIP3//DAB2IP//HEXIM2//SLA2//HDAC9//WWTR1//GM4924//ZFP128//DCPS//CTIF//TAB1//ADAM9//EGF//MAP3K5//MAP3K13//KISS1R//CD81//PTPN11//THBS1//PDE6H//ARRB1//MUC20//PRKCA//DUSP14//DUSP3//BIRC2…
GO:0009207	purine ribonucleoside triphosphate catabolic process	Biological process	66	661	1543	23972	1.55125	0.000267145	0.00392144	3.57325	GNAL//GNAQ//GNAZ//MRAS//RIT1//TUBB2A//TUBA8//RAB11A//EHD3//DIRAS2//GTPBP3//RASL12//TUBB2B//RASD2//RAB27B//EHD4//TUBG2//ATP2B2//ATP9A//DDX6//MYH6//ABCB4//VPS4B//CETN2//ATP5L//ATP2A3//ATP6V1F//DDX42//ABCA5//ATP2C1//ATP8B5//ARRB1//ARRB2//ARAP3//ASAP2//AGFG2//RABGAP1L//GRTP1//TBC1D4//TBC1D22A//EFNA5//NF1//RAP1GAP//RASA3//DAB2IP//ARHGAP6//ARHGAP10//OPHN1//RASGRP3//GSK3B//RALGAPA2//PTK2B//SPRY1//GDI1//…
GO:0007229	integrin-mediated signaling pathway	Biological process	14	75	1543	23972	2.90005	0.00027134	0.00396961	3.56649	ADAM9//PTK2//ILK//ITGA2B//ITGA6//ITGA7//ITGB3//ITGB5//LAMA5//PLP1//PTK2B//ITGB4//ADAMTS14//ITGAD
GO:0051056	regulation of small GTPase mediated signal transduction	Biological process	35	291	1543	23972	1.86859	0.000277932	0.00403478	3.55606	PSD3//ARAP3//ASAP2//AGFG2//RABGAP1L//GRTP1//TBC1D4//TBC1D22A//EFNA5//NF1//RAP1GAP//RASA3//DAB2IP//ARHGAP6//ARHGAP10//OPHN1//RASGRP3//GSK3B//RALGAPA2//PTK2B//SPRY1//ITSN1//MCF2L//ARHGEF12//PLEKHG5//KALRN//ADRA1B//ARRB1//IGF1//FBP1//DGKZ//SLIT2//RASGRP2//GARNL3//CDC42BPA
GO:0045595	regulation of cell differentiation	Biological process	93	1007	1543	23972	1.4348	0.000278072	0.00403478	3.55584	NF1//BMP2//TGFB1I1//WWTR1//EFNA1//HPN//DAB2IP//GATA1//ZFPM1//CD36//LPL//ITGB3//ABCA5//NRCAM//CAMK2B//CNTN1//FGFR1//HMGB1//PTK2B//RET//NPTN//SERPINE2//CAMK1//PMP22//SPOCK1//IGF1//BMPR1A//EOMES//ESRRB//LIN28A//ZCCHC11//GFI1B//TESC//PRLR//YAP1//DMBT1//RUNX2//ZBTB16//GAS6//GATA2//TNFSF4//IL2//IL2RA//IL4//IL7//BMP7//CREB1//DKKL1//MAFG//ROCK2//OVOL2//MED1//GNAQ//TAL1//GAS2L1//PRKCA//HIST4H4//DCSTAMP//C…
GO:0009203	ribonucleoside triphosphate catabolic process	Biological process	66	662	1543	23972	1.5489	0.000278581	0.00403478	3.55505	GNAL//GNAQ//GNAZ//MRAS//RIT1//TUBB2A//TUBA8//RAB11A//EHD3//DIRAS2//GTPBP3//RASL12//TUBB2B//RASD2//RAB27B//EHD4//TUBG2//ATP2B2//ATP9A//DDX6//MYH6//ABCB4//VPS4B//CETN2//ATP5L//ATP2A3//ATP6V1F//DDX42//ABCA5//ATP2C1//ATP8B5//ARRB1//ARRB2//ARAP3//ASAP2//AGFG2//RABGAP1L//GRTP1//TBC1D4//TBC1D22A//EFNA5//NF1//RAP1GAP//RASA3//DAB2IP//ARHGAP6//ARHGAP10//OPHN1//RASGRP3//GSK3B//RALGAPA2//PTK2B//SPRY1//GDI1//…
GO:0019226	transmission of nerve impulse	Biological process	57	551	1543	23972	1.60717	0.000282359	0.00407592	3.5492	GAD1//TH//SNCA//RASD2//GLS//MYO5A//NRXN2//RAPSN//TACR2//UNC13B//DLG2//MINK1//PROKR1//GIPC1//STON2//NPY//SYN1//LYNX1//PLP1//DDC//SLC18A2//TRIM9//CLDN19//NRCAM//P2RX1//NF1//SLC30A1//TG//YPEL1//CAMK2B//PINK1//ARRB2//SLC6A4//KCNQ4//NDRG1//MPP5//GPC1//ILK//PMP22//ABAT//AFG3L2//ICA1//KCNC4//ATP2B2//GSK3B//RAB11A//KDR//NPTN//OPHN1//PTK2//KISS1R//GPM6B//CAMK1//PRKCA//SERPINE2//ATXN1//SHANK1
GO:0009887	organ morphogenesis	Biological process	73	751	1543	23972	1.51015	0.000289487	0.00416497	3.53837	BARX2//FGFR1//SPRY1//OVOL2//RUNX2//CSGALNACT1//ALDH1A1//CRYAA//MEIS1//BMPR1A//LEFTY1//EPOR//FKBP1A//MYBPC3//TAB1//TEAD1//YAP1//THBS1//ZFPM1//EFNA1//BMP2//CPE//MED1//HOXA3//TSPAN12//APOH//GATA1//CXCL5//TH//ATP2B2//GATA2//OTX2//KCNQ4//INSIG2//CHRNA9//ACVR2B//BMP7//ITGA6//LAMA5//NFIC//LAMB1//MYO5A//FOXL2//NCKAP1//AQP1//NF1//IFT122//CHST11//ALX3//HOXB3//PCGF2//PDGFRB//ZFAND5//GAD1//SLC6A4//MKKS//ANGP…
GO:0070838	divalent metal ion transport	Biological process	36	303	1543	23972	1.84586	0.000290846	0.00417072	3.53634	ATP2B2//CACNA1D//CAMK2B//ITPR2//RYR3//TRPC1//TRPC6//ATP2A3//SLC24A3//TMEM37//MICU1//ATP2C1//TPCN1//SLC24A5//CATSPER4//SLC30A1//SLC39A4//AKAP5//SLC11A2//NIPAL3//NIPA1//MYO5A//HOMER1//FKBP1A//CAPN3//SNCA//P2RX1//GAS6//MYLK//ARRB2//IGF1//SLC8A3//RASA3//EGF//PDGFB//PDGFRB
GO:0042592	homeostatic process	Biological process	104	1154	1543	23972	1.40012	0.000303462	0.00433731	3.5179	GNAQ//CXCL5//SLC37A4//PDGFRB//AQP1//GSR//SEPW1//SH3BGRL3//QSOX1//TXNRD3//APOE//ATP2B2//ITGB3//PRKCA//PYGM//RYR3//SLC30A1//VAPB//SLC24A3//ATP2C1//SLC39A4//TESC//IL2RA//CLIC4//ADRA1B//CXCR3//CCR10//EPOR//IL2//KDR//P2RY1//PTK2B//NPTN//TRPC6//CHRNA9//CXCL3//PLP1//AKAP5//GATA1//ZFPM1//SLC22A17//MC3R//P2RX1//NF1//AQP4//IGF1//EPAS1//SFXN1//SMAD5//TAL1//EXOC6//MAFG//PTK2//TBXAS1//WNK4//TG//YPEL1//NDRG1//…
GO:0030099	myeloid cell differentiation	Biological process	31	248	1543	23972	1.942	0.000309317	0.00440649	3.5096	GATA1//ZFPM1//EPAS1//SFXN1//SMAD5//TAL1//EXOC6//MED1//CSF1R//MITF//TNFSF11//DCSTAMP//CBFA2T3//GFI1B//TESC//GATA2//RABGAP1L//ZFP385A//PTK2B//ZBTB16//HMGB1//GAS2L1//PRKCA//HIST4H4//IL4//NF1//CLEC2D//ITGB3//SLC11A2//NCOR1//STAP1
GO:0009146	purine nucleoside triphosphate catabolic process	Biological process	66	665	1543	23972	1.54192	0.000315597	0.00448127	3.50087	GNAL//GNAQ//GNAZ//MRAS//RIT1//TUBB2A//TUBA8//RAB11A//EHD3//DIRAS2//GTPBP3//RASL12//TUBB2B//RASD2//RAB27B//EHD4//TUBG2//ATP2B2//ATP9A//DDX6//MYH6//ABCB4//VPS4B//CETN2//ATP5L//ATP2A3//ATP6V1F//DDX42//ABCA5//ATP2C1//ATP8B5//ARRB1//ARRB2//ARAP3//ASAP2//AGFG2//RABGAP1L//GRTP1//TBC1D4//TBC1D22A//EFNA5//NF1//RAP1GAP//RASA3//DAB2IP//ARHGAP6//ARHGAP10//OPHN1//RASGRP3//GSK3B//RALGAPA2//PTK2B//SPRY1//GDI1//…
GO:0035637	multicellular organismal signaling	Biological process	58	566	1543	23972	1.59203	0.000319761	0.00451028	3.49517	GAD1//TH//SNCA//RASD2//GLS//MYO5A//NRXN2//RAPSN//TACR2//UNC13B//DLG2//MINK1//PROKR1//GIPC1//STON2//NPY//SYN1//LYNX1//PLP1//DDC//SLC18A2//TRIM9//CLDN19//NRCAM//P2RX1//NF1//SLC30A1//TG//YPEL1//CAMK2B//PINK1//ARRB2//SLC6A4//KCNQ4//NDRG1//MPP5//GPC1//ILK//PMP22//ABAT//AFG3L2//ICA1//KCNC4//ATP2B2//GSK3B//RAB11A//KDR//NPTN//OPHN1//PTK2//KISS1R//GPM6B//CAMK1//PRKCA//SERPINE2//ATXN1//CACNA1D//SHANK1
GO:0034109	homotypic cell-cell adhesion	Biological process	10	43	1543	23972	3.61302	0.000320725	0.00451028	3.49387	TNFSF11//BMP7//GATA1//ITGA2B//ITGB3//SLC7A11//FERMT3//PRKCA//SERPINE2//PPAP2B
GO:0050730	regulation of peptidyl-tyrosine phosphorylation	Biological process	23	163	1543	23972	2.19219	0.000320754	0.00451028	3.49383	EGF//CSF1R//IGF1//IL2//IL4//PECAM1//ANGPT1//CD36//CD81//EFNA1//EFNA5//GATA1//ITGB3//PDGFB//PTK2B//SH2D1B1//PPAP2B//EHD4//ARRB2//GAS6//PDGFA//PDGFRB//PRKCA
GO:0030336	negative regulation of cell migration	Biological process	19	123	1543	23972	2.39987	0.000326487	0.00457609	3.48613	SLIT2//APOH//THBS1//CD63//ILK//SERPINE1//APOE//NBL1//APOD//CNN2//CX3CR1//PTK2//NF1//PDGFB//PTPRJ//CLIC4//ABHD2//ARAP3//KISS1R
GO:0001775	cell activation	Biological process	60	592	1543	23972	1.57459	0.000339108	0.00472252	3.46966	SNCA//CX3CR1//IL4//EOMES//GPR183//IL7//FUT7//NCOR1//APOE//GP5//PDGFA//PDGFB//SERPINE2//PTPRJ//SELP//CAPN3//KLRB1C//ITGB3//P2RX1//VWF//HDAC9//RUNX2//TBX21//PAWR//IL2//RAET1B//GAS6//FERT2//MPZL2//TNFSF4//CD151//FKBP1A//IL2RA//NCK2//PDCD1LG2//IGF1//CD8A//SLA2//TREML2//CXCR5//SKAP2//ADAM9//DCSTAMP//PLA2G10//IL1RL1//THBS1//UNC13D//MINK1//NDRG1//LRRC32//SLAMF1//ITGAD//DUSP3//TNFSF11//CAMK2B//GATA1//ITG…
GO:0060341	regulation of cellular localization	Biological process	60	592	1543	23972	1.57459	0.000339108	0.00472252	3.46966	SNCA//CPT1A//P2RY1//PTGS1//TACR2//CREB1//PTPN11//KISS1R//MYO5A//SNAP23//RAB27B//NF1//SLC30A1//CRYAA//GAS6//IGF1//MED1//PINK1//GNAQ//EGF//DAB2IP//WWTR1//ARRB1//APOD//LITAF//CD36//CNST//UNC13D//PRKCA//SYTL4//STXBP5//TRIM9//UHMK1//CAMK1//GSK3B//ICA1//KCNC4//RHBDF1//TNFSF4//LRRC32//ADAM9//ANG//CRTAM//CADM1//CLEC9A//IL2//PEX5L//TNFSF11//AKAP5//RALGAPA2//BMPR1A//RBPMS//EFNA5//SORBS1//BCL2L1//CSF1R//IL1…
GO:0032990	cell part morphogenesis	Biological process	51	482	1543	23972	1.64385	0.000341006	0.00473378	3.46724	CREB1//IGF1R//PTPN11//SLIT2//ULK1//GSK3B//AFG3L2//STXBP5//KLF7//KALRN//APBB2//BMP7//EFNA5//OTX2//SEMA5A//SEMA6C//PLA2G10//PLXNA4//NRCAM//KIF5C//PTK2//PRKCA//MKKS//RSPH9//LAMA5//DZIP1//TMEM231//RPGRIP1L//STK36//INTU//ILK//KDR//NBL1//SLC11A2//MINK1//SYNE1//TNIK//ITGB3//NES//EFNA1//AKAP5//TROVE2//PARVA//IFT122//WWTR1//PTPDC1//GSN//SHANK1//CAMK2B//COQ7//MFF
GO:0072511	divalent inorganic cation transport	Biological process	36	306	1543	23972	1.82776	0.000351517	0.00486414	3.45405	ATP2B2//CACNA1D//CAMK2B//ITPR2//RYR3//TRPC1//TRPC6//ATP2A3//SLC24A3//TMEM37//MICU1//ATP2C1//TPCN1//SLC24A5//CATSPER4//SLC11A2//SLC30A1//SLC39A4//AKAP5//NIPAL3//NIPA1//MYO5A//HOMER1//FKBP1A//CAPN3//SNCA//P2RX1//GAS6//MYLK//ARRB2//IGF1//SLC8A3//RASA3//EGF//PDGFB//PDGFRB
GO:0009187	cyclic nucleotide metabolic process	Biological process	20	134	1543	23972	2.3188	0.000366557	0.00505616	3.43586	ADCY6//ADCY9//GNAL//ADCY5//AQP1//GUCY1B3//GUCY1A3//NPR2//PDE4A//PDE3A//PDE4D//PDE11A//ACR//MC3R//PTGIR//AKAP5//APOE//PDZD3//NF1//ATP2B2
GO:0012501	programmed cell death	Biological process	124	1428	1543	23972	1.34906	0.000373281	0.00513262	3.42796	BCL2L1//MFF//IL2//BIRC2//BEX2//BNIP3L//CFLAR//CRYAA//EYA2//FKBP8//GAD1//GAS2//GRK5//P2RX1//PRKCA//TNFSF10//MAP3K5//MAPK3//PHLDA3//CHEK2//CADM1//STK3//KCNIP3//LITAF//DAPK1//GULP1//RASSF6//CLCA2//TNFAIP8//EGLN3//PAWR//PEG10//GSN//SLC5A11//FOXL2//ANGPT1//APOE//GNAQ//IGF1//IL7//SNCA//GSK3B//PROKR1//DHCR24//ATF5//STRADB//THBS1//IKBIP//SLC11A2//ACER2//IL2RA//SORT1//PPIF//ILK//ALX3//ATPIF1//CREB1//LMNA/…
GO:0043270	positive regulation of ion transport	Biological process	17	105	1543	23972	2.51535	0.000376629	0.00515812	3.42409	AKAP5//AKT3//TRPC6//HOMER1//CAPN3//SNCA//TRPC1//ATP2B2//MYLK//ARRB2//IGF1//CNTN1//PDGFB//PDGFRB//P2RX1//P2RY1//TACR2
GO:0014065	phosphatidylinositol 3-kinase cascade	Biological process	12	60	1543	23972	3.10719	0.00037751	0.00515812	3.42307	NCOR1//SERPINE2//ANGPT1//CAT//PTK2//IGF1//KDR//PDGFA//PDGFB//PDGFRB//SELP//NF1
GO:0006753	nucleoside phosphate metabolic process	Biological process	93	1017	1543	23972	1.42069	0.000387092	0.00525847	3.41219	GPD1//NT5E//MTHFD2L//ADCY6//ADCY9//GNAL//ADCY5//AQP1//GUCY1B3//GUCY1A3//NPR2//GNAQ//GNAZ//MRAS//RIT1//TUBB2A//TUBA8//RAB11A//EHD3//DIRAS2//GTPBP3//RASL12//TUBB2B//RASD2//RAB27B//EHD4//TUBG2//PDE4A//PDE3A//PDE4D//PDE11A//ATP2B2//ATP9A//DDX6//MYH6//ABCB4//VPS4B//CETN2//ATP5L//ATP2A3//ATP6V1F//DDX42//ABCA5//ATP2C1//ATP8B5//ENTPD4//ACR//GMPR//NMNAT3//ARRB1//ARRB2//CSGALNACT1//HAAO//MC3R//PTGIR//AKAP5…
GO:0009143	nucleoside triphosphate catabolic process	Biological process	66	670	1543	23972	1.53041	0.000387275	0.00525847	3.41198	GNAL//GNAQ//GNAZ//MRAS//RIT1//TUBB2A//TUBA8//RAB11A//EHD3//DIRAS2//GTPBP3//RASL12//TUBB2B//RASD2//RAB27B//EHD4//TUBG2//ATP2B2//ATP9A//DDX6//MYH6//ABCB4//VPS4B//CETN2//ATP5L//ATP2A3//ATP6V1F//DDX42//ABCA5//ATP2C1//ATP8B5//ARRB1//ARRB2//ARAP3//ASAP2//AGFG2//RABGAP1L//GRTP1//TBC1D4//TBC1D22A//EFNA5//NF1//RAP1GAP//RASA3//DAB2IP//ARHGAP6//ARHGAP10//OPHN1//RASGRP3//GSK3B//RALGAPA2//PTK2B//SPRY1//GDI1//…
GO:0055082	cellular chemical homeostasis	Biological process	63	633	1543	23972	1.54623	0.000396958	0.00537315	3.40126	GNAQ//APOE//ATP2B2//SLC37A4//ITGB3//PRKCA//PYGM//RYR3//SLC30A1//VAPB//SLC24A3//ATP2C1//SLC39A4//TESC//CLIC4//ADRA1B//CXCR3//CCR10//EPOR//IL2//KDR//P2RY1//PTK2B//NPTN//TRPC6//CHRNA9//CXCL3//PLP1//AKAP5//SLC22A17//P2RX1//NF1//MAFG//PTK2//TBXAS1//WNK4//TG//YPEL1//NDRG1//MPP5//GPC1//ILK//PMP22//ARRB1//PEX5L//MYO5A//AFG3L2//AQP11//FKBP1A//CAPN3//SNCA//TRPC1//MICU1//BCL2L1//GCLM//MLLT11//ATXN1//SLC8A3/…
GO:2000146	negative regulation of cell motility	Biological process	19	125	1543	23972	2.36147	0.000402374	0.00542955	3.39537	SLIT2//APOH//THBS1//CD63//ILK//SERPINE1//CNN2//CX3CR1//PTK2//NF1//PDGFB//PTPRJ//CLIC4//ABHD2//ARAP3//KISS1R//APOE//NBL1//APOD
GO:0006816	calcium ion transport	Biological process	32	263	1543	23972	1.89031	0.000404886	0.00544653	3.39267	AKAP5//MYO5A//TRPC6//HOMER1//ATP2C1//FKBP1A//CAPN3//SNCA//TRPC1//P2RX1//CACNA1D//GAS6//ATP2B2//MYLK//ARRB2//IGF1//SLC8A3//SLC30A1//MICU1//ITPR2//RASA3//RYR3//ATP2A3//TMEM37//TPCN1//CATSPER4//EGF//PDGFB//PDGFRB//CAMK2B//SLC24A3//SLC24A5
GO:0002761	regulation of myeloid leukocyte differentiation	Biological process	14	78	1543	23972	2.78851	0.00041363	0.00554698	3.38339	GFI1B//TESC//GATA2//PRKCA//DCSTAMP//MITF//TNFSF11//IL4//NF1//CLEC2D//CSF1R//ITGB3//TAL1//ZFPM1
GO:0006898	receptor-mediated endocytosis	Biological process	22	156	1543	23972	2.19097	0.00043154	0.00576936	3.36498	GRK4//ARRB1//ARRB2//ANGPT1//SNCA//ULK1//PRKCA//SERPINE1//SYNE1//APOC3//FNBP1L//MAPK3//APOE//DMBT1//CTTN//HPN//LOXL3//ENPP2//VLDLR//OLR1//STAB2//CLEC9A
GO:0010927	cellular component assembly involved in morphogenesis	Biological process	19	126	1543	23972	2.34273	0.00044575	0.00593095	3.35091	NEURL1A//CAPN3//MYH6//GPC1//ILK//PMP22//MPP5//MKKS//RSPH9//LAMA5//DZIP1//TMEM231//RPGRIP1L//STK36//INTU//MYBPC3//NEB//TPM1//PDGFRB
GO:0003018	vascular process in circulatory system	Biological process	20	136	1543	23972	2.2847	0.000446357	0.00593095	3.35032	ADRA1B//P2RX1//SNTA1//PTK2//KDR//ACE//SLC6A4//APOE//P2RY1//ANGPT1//PTPRJ//SLIT2//PDE3A//TACR2//FGFBP3//PDGFB//PTGS1//TBXAS1//GCLM//GUCY1A3
GO:0008610	lipid biosynthetic process	Biological process	47	440	1543	23972	1.65952	0.000463665	0.00614214	3.3338	PTGDS//PTGIS//PTGS1//TBXAS1//PTGES//PIGN//PIGP//LPL//PTPLA//FADS2//PTPLAD2//OXSM//ELOVL7//PRKAA2//PRKAB2//PECR//ELOVL6//ACSF3//ANG//PCYT1B//CD81//HSD3B1//PBX1//DHCR24//STARD6//INSIG2//SLC27A2//MED1//CDS2//PDGFA//PDGFB//BMP2//CREB1//SORBS1//PLA2G4A//MYO5A//PLP1//ALDH1A1//RDH9//APOE//APOC3//MID1IP1//ACER2//P2RX1//IGF1//IGF1R//A4GALT
GO:0050773	regulation of dendrite development	Biological process	13	70	1543	23972	2.88525	0.000467498	0.0061741	3.33022	SYNE1//TNIK//GSK3B//ILK//AKAP5//IL2//CAMK1//SHANK1//EFNA1//CAMK2B//BMP7//VLDLR//KALRN
GO:0030097	hemopoiesis	Biological process	54	526	1543	23972	1.59495	0.000483837	0.00637052	3.3153	IL4//EOMES//GPR183//SLC37A4//IL7//FUT7//NCOR1//GATA1//ZFPM1//TAL1//STAP1//HDAC9//RUNX2//TBX21//EPAS1//SFXN1//SMAD5//EXOC6//MED1//CSF1R//MITF//TNFSF11//DCSTAMP//CBFA2T3//GFI1B//TESC//GAS6//MPZL2//SH2B3//PBX1//GATA2//RABGAP1L//ZFP385A//TNFSF4//MINK1//CD8A//IL2//IL2RA//PTK2B//ZBTB16//HMGB1//GAS2L1//PRKCA//HIST4H4//NF1//CLEC2D//ITGB3//SLC11A2//STK3//HOXB3//MEIS1//ANGPT1//CNN2//KDR
GO:0050896	response to stimulus	Biological process	505	6946	1543	23972	1.12952	0.000487794	0.00640322	3.31176	APLF//CTSD//ULK1//PTPN11//CHEK2//PDK1//PTK2//NF1//NLK//PTK2B//RET//MAP3K5//MAPK3//MAPK12//CD81//EFNA1//THBS1//PDE6H//ARRB1//MUC20//PRKCA//DUSP14//DUSP3//PRDX6//APOD//CAT//NCOA1//SLX1B//NR1H4//CES2C//COQ7//MDK//ANG//BIRC2//BMP2//CRYAA//EPAS1//ITPR2//KDR//PYGM//TH//EGLN3//ABAT//BCL2L1//MFF//MASP1//ECM1//GAS6//P2RY1//ADCY5//ADRA1B//GNAL//SLC18A2//APOE//GRK4//GRK5//ARRB2//MED1//TNFSF4//IL4//CX3CR1//E…
GO:0051223	regulation of protein transport	Biological process	32	266	1543	23972	1.86899	0.000494245	0.00646836	3.30606	GAS6//IGF1//MED1//GNAQ//EGF//DAB2IP//WWTR1//APOD//LITAF//CD36//NF1//CNST//UHMK1//PTPN11//CAMK1//GSK3B//RHBDF1//TNFSF4//LRRC32//ADAM9//ANG//SYTL4//CRTAM//CADM1//CLEC9A//IL2//AKAP5//BMPR1A//RBPMS//CSF1R//IL1RL1//RAB11A
GO:0051094	positive regulation of developmental process	Biological process	67	689	1543	23972	1.51075	0.000499462	0.006517	3.3015	FGFR1//SPRY1//BMP2//TGFB1I1//WWTR1//CD36//LPL//RET//CAPN3//ACVR2B//BMP7//BMPR1A//GPM6B//GFI1B//TESC//DMBT1//RUNX2//ZBTB16//GAS6//ADAM9//DCSTAMP//TNFSF4//IL2//IL2RA//IL4//IL7//EOMES//CREB1//IGF1//DKKL1//MED1//HMGB1//GATA2//TAL1//PRKCA//ILK//NBL1//NCOA1//RGS6//LIN28A//SMAD5//PDLIM7//CSF1R//ITGB3//TNFSF11//AQP1//CX3CR1//ECM1//KDR//SERPINE1//PTGIS//THBS1//CYSLTR2//NPTN//SERPINE2//ACE//AKAP5//CAMK1//H…
GO:0051649	establishment of localization in cell	Biological process	116	1332	1543	23972	1.35298	0.00051566	0.0067008	3.28764	GOLGA1//MAPK3//CUX1//SNCA//ACR//P2RX1//PRICKLE1//PTTG1IP//NXF2//SYNJ2BP//GIPC1//AKAP5//IPO11//GSK3B//STRADB//PARD3//MFF//AP1S1//AP2M1//AP3S2//KIF13A//RAB10//SYTL4//KCNIP3//RAB13//TOM1L1//STX11//STON2//SLU7//TOM1L2//TLK1//MYO5A//SNAP23//UNC13B//UNC13D//STXBP5//SCAMP1//SLC17A9//ERGIC1//SORT1//CAMK1//CDC42BPA//EGF//NRXN2//SYN1//PCSK4//CPT1A//CHMP5//HOOK3//P2RY1//PTGS1//TACR2//TRIM9//VPS4B//GNPTG//PE…
GO:0021700	developmental maturation	Biological process	24	179	1543	23972	2.08303	0.000516633	0.0067008	3.28682	PTK2B//PDE3A//RECK//RET//GNAQ//BMP2//IGF1//BARX2//MYO5A//TAL1//DLG2//NRCAM//PCSK4//RUNX2//EPAS1//FGFR1//GATA2//KDR//LHX6//PLP1//REN1//CST10//SHANK1//CAMK2B
GO:0048534	hemopoietic or lymphoid organ development	Biological process	57	565	1543	23972	1.56735	0.000527811	0.00682541	3.27752	IL4//EOMES//GPR183//SLC37A4//IL7//FUT7//NCOR1//CXCR5//TNFSF11//GATA1//ZFPM1//ANGPT1//CNN2//CSF1R//EPAS1//KDR//SH2B3//MEIS1//TAL1//ZBTB16//STAP1//HDAC9//RUNX2//TBX21//SFXN1//SMAD5//EXOC6//MED1//MITF//DCSTAMP//CBFA2T3//GFI1B//TESC//GAS6//MPZL2//PBX1//GATA2//RABGAP1L//ZFP385A//TNFSF4//MINK1//CD8A//IL2//IL2RA//PTK2B//HMGB1//GAS2L1//PRKCA//HIST4H4//NF1//CLEC2D//ITGB3//HOXA3//SLC11A2//STK3//HOXB3//RET
GO:0032880	regulation of protein localization	Biological process	38	336	1543	23972	1.75704	0.000532863	0.0068703	3.27338	GAS6//IGF1//MED1//GNAQ//EGF//DAB2IP//WWTR1//APOD//LITAF//CD36//NF1//CNST//UHMK1//PTPN11//CAMK1//GSK3B//RHBDF1//TNFSF4//LRRC32//ADAM9//ANG//SYTL4//CRTAM//CADM1//CLEC9A//IL2//RAB11A//AKAP5//RALGAPA2//BMPR1A//RBPMS//SORBS1//BCL2L1//CSF1R//IL1RL1//GPM6B//RABGAP1L//NCKAP1
GO:0070201	regulation of establishment of protein localization	Biological process	34	290	1543	23972	1.82146	0.000537707	0.00691225	3.26945	GAS6//IGF1//MED1//GNAQ//EGF//DAB2IP//WWTR1//APOD//LITAF//CD36//NF1//CNST//UHMK1//PTPN11//CAMK1//GSK3B//RHBDF1//TNFSF4//LRRC32//ADAM9//ANG//SYTL4//CRTAM//CADM1//CLEC9A//IL2//RAB11A//AKAP5//BMPR1A//RBPMS//SORBS1//BCL2L1//CSF1R//IL1RL1
GO:0014068	positive regulation of phosphatidylinositol 3-kinase cascade	Biological process	9	38	1543	23972	3.67957	0.000549732	0.00702525	3.25985	ANGPT1//CAT//PTK2//IGF1//KDR//PDGFA//PDGFB//PDGFRB//SELP
GO:0031670	cellular response to nutrient	Biological process	9	38	1543	23972	3.67957	0.000549732	0.00702525	3.25985	NCOA1//NR1H4//MED1//AQP1//PTK2B//RET//TESC//GAS6//CDKN2B
GO:0046903	secretion	Biological process	64	655	1543	23972	1.51802	0.000582813	0.00738433	3.23447	SNCA//ACR//P2RX1//MYO5A//SNAP23//UNC13B//SYTL4//UNC13D//STXBP5//SCAMP1//SLC17A9//NRXN2//SYN1//PCSK4//ATP2B2//DDR1//CREB1//NEURL1A//MED1//PRLR//CPT1A//AQP1//P2RY1//PTGS1//GIPC1//TACR2//TRIM9//PTPN11//KISS1R//RAB27B//NF1//SLC30A1//ACVR2B//SLC18A2//CYP4F18//PLA2G10//SERPINE2//CKLF//PINK1//ARRB1//PEX5L//PRKCA//TRPC1//LTBP4//ICA1//KCNC4//ACE//PLA2G4A//EGF//RHBDF1//TNFSF4//LRRC32//GAS6//ADAM9//ANG//CRT…
GO:0048858	cell projection morphogenesis	Biological process	49	469	1543	23972	1.62316	0.000586126	0.00738433	3.23201	CREB1//IGF1R//PTPN11//SLIT2//ULK1//GSK3B//AFG3L2//STXBP5//KLF7//KALRN//APBB2//BMP7//EFNA5//OTX2//SEMA5A//SEMA6C//PLA2G10//PLXNA4//NRCAM//KIF5C//PTK2//PRKCA//MKKS//RSPH9//LAMA5//DZIP1//TMEM231//RPGRIP1L//STK36//INTU//ILK//KDR//NBL1//SLC11A2//MINK1//SYNE1//TNIK//EFNA1//AKAP5//TROVE2//PARVA//IFT122//WWTR1//PTPDC1//GSN//SHANK1//CAMK2B//ITGB3//NES
GO:0006508	proteolysis	Biological process	84	912	1543	23972	1.43094	0.000586161	0.00738433	3.23198	TRIP12//RNF11//HERC3//HECTD2//ACR//ADAM9//FBXL2//USP20//USP54//CUL4A//FBXO2//RHBDF1//DYX1C1//SERPINB2//SERPINA1F//SERPINB6C//LTBP4//DERL1//TGFB1I1//GIPC1//RNF180//PRICKLE1//RET//BIRC2//TRIM9//NHLRC1//ARRB1//ARRB2//KLHL20//SERPINE2//TIMP3//CAPN3//APOE//PTK2B//EGF//PTK2//ACE//CFLAR//CPE//CTSD//CTSW//F9//GZMK//MST1//HPN//KLK1//KLK1B21//KLK1B24//KLK1B26//KLK1B27//KLK1B5//KLK1B8//GZMM//MASP1//CD46//KL…
GO:0006812	cation transport	Biological process	72	757	1543	23972	1.47766	0.000588607	0.00738433	3.23017	SLC11A2//GNAQ//PTK2B//AKAP5//AQP1//KCNC1//KCND1//KCNJ5//VPS4B//SLC12A2//KCNIP3//KCNQ4//SLC24A3//KCNC4//SLC12A8//SLC24A5//SLC20A2//SLC4A8//SLC8A3//SLC5A11//CATSPER4//ATP2B2//CACNA1D//CAMK2B//ITPR2//RYR3//TRPC1//TRPC6//ATP2A3//TMEM37//MICU1//ATP2C1//TPCN1//SLC39A4//SFXN1//SLC30A1//IL4//AKT3//SERPINE2//NIPAL3//NIPA1//SLC44A1//SLC22A17//ATP6V0A1//ATP5L//ATP6V1F//COX6B2//MYO5A//HOMER1//TESC//FKBP1A//C…
GO:0001963	synaptic transmission, dopaminergic	Biological process	7	24	1543	23972	4.53132	0.000590935	0.00738433	3.22846	PINK1//ARRB2//SLC6A4//KCNQ4//SNCA//TH//RASD2
GO:0040036	regulation of fibroblast growth factor receptor signaling pathway	Biological process	7	24	1543	23972	4.53132	0.000590935	0.00738433	3.22846	GPC1//THBS1//SPRY1//PDGFB//NPTN//FGFBP3//RUNX2
GO:0032225	regulation of synaptic transmission, dopaminergic	Biological process	5	12	1543	23972	6.47332	0.000593126	0.00738433	3.22685	PINK1//ARRB2//SLC6A4//KCNQ4//SNCA
GO:0050650	chondroitin sulfate proteoglycan biosynthetic process	Biological process	5	12	1543	23972	6.47332	0.000593126	0.00738433	3.22685	CHST11//CHST12//CHST7//CSGALNACT1//IGF1
GO:0071320	cellular response to cAMP	Biological process	5	12	1543	23972	6.47332	0.000593126	0.00738433	3.22685	AANAT//AQP1//GPD1//ITPR2//SLC8A3
GO:0050801	ion homeostasis	Biological process	63	643	1543	23972	1.52219	0.000597195	0.00741375	3.22388	GNAQ//APOE//ATP2B2//SLC37A4//ITGB3//PRKCA//PYGM//RYR3//SLC30A1//VAPB//SLC24A3//ATP2C1//SLC39A4//TESC//CLIC4//ADRA1B//CXCR3//CCR10//EPOR//IL2//KDR//P2RY1//PTK2B//NPTN//TRPC6//CHRNA9//CXCL3//PLP1//AKAP5//SLC22A17//P2RX1//NF1//MAFG//PTK2//TBXAS1//WNK4//TG//YPEL1//NDRG1//MPP5//GPC1//ILK//PMP22//PEX5L//MYO5A//AFG3L2//AQP11//FKBP1A//CAPN3//SNCA//TRPC1//MICU1//BCL2L1//GCLM//MLLT11//SFXN1//NEO1//SLC11A2/…
GO:0046580	negative regulation of Ras protein signal transduction	Biological process	8	31	1543	23972	4.00928	0.000600432	0.0074327	3.22154	NF1//ARAP3//ADRA1B//FBP1//RASA3//SPRY1//DAB2IP//DGKZ
GO:0034762	regulation of transmembrane transport	Biological process	41	374	1543	23972	1.70314	0.000620216	0.0076558	3.20746	HK1//THBS1//MYO5A//TRPC6//HOMER1//TESC//GAS6//IGF1//MED1//CACNA1D//CLCN3//KCNC1//KCND1//KCNJ5//CLIC4//KCNIP3//KCNQ4//KCNC4//TMEM37//TPCN1//CATSPER4//GNAQ//EGF//DAB2IP//WWTR1//APOD//LITAF//CD36//NF1//AKAP5//GSK3B//FKBP1A//BMPR1A//RBPMS//APOC3//SLC30A1//PDGFB//PDGFRB//DAPK1//MINK1//SHANK1
GO:0001953	negative regulation of cell-matrix adhesion	Biological process	6	18	1543	23972	5.17866	0.000666905	0.00820878	3.17594	APOD//ARHGAP6//SERPINE1//NF1//THBS1//ACER2
GO:0045913	positive regulation of carbohydrate metabolic process	Biological process	9	39	1543	23972	3.58522	0.000674275	0.00827605	3.17116	P2RY1//IGF1//SORBS1//ADRA1B//HMGB1//PRKAA2//SNCA//EGF//PDGFB
GO:0030203	glycosaminoglycan metabolic process	Biological process	12	64	1543	23972	2.91299	0.000698345	0.00851274	3.15593	PDGFRB//XYLT2//B4GALT7//LYVE1//CHST11//CSGALNACT1//CHST12//CHST7//ANGPT1//ITIH5//EGF//PDGFB
GO:0060255	regulation of macromolecule metabolic process	Biological process	289	3781	1543	23972	1.18749	0.000698558	0.00851274	3.1558	CDKN2B//CDK5RAP1//BARX2//BMP2//CD36//CUX1//DNMT3A//LEFTY1//EFNA1//FGFR1//GATA1//GATA2//GLRP1//HBB-Y//HMGB1//HOXB3//NFIC//MED1//NCOR1//NR1H4//S100A1//TAL1//VLDLR//PCGF2//ZFPM1//FOXL2//KCNIP3//DAB2IP//HEXIM2//SLA2//HDAC9//WWTR1//GM4924//ZFP128//TAB1//ADAM9//EGF//MAP3K5//MAP3K13//KISS1R//CD81//PTPN11//THBS1//PDE6H//ARRB1//MUC20//PRKCA//DUSP14//DUSP3//MBNL1//CELF6//NCOA1//CHMP5//SNCA//FERT2//IGF1//PR…
GO:0051960	regulation of nervous system development	Biological process	50	485	1543	23972	1.60165	0.000699436	0.00851274	3.15525	NF1//NRCAM//CAMK2B//CNTN1//FGFR1//HMGB1//PTK2B//RET//NPTN//SERPINE2//CAMK1//PMP22//SPOCK1//EGF//IGF1//SLC6A4//TG//YPEL1//EOMES//BMP7//MEIS1//PBX1//MED1//BMP2//NBL1//NCOA1//RGS6//LIN28A//ILK//KDR//ULK1//ATF5//SYNE1//TNIK//PLXNA4//HOXB3//BMPR1A//HOOK3//ACE//EFNA1//PTK2//KALRN//GSK3B//AKAP5//PRKCA//IL2//SHANK1//SLIT2//VLDLR//CPE
GO:0032269	negative regulation of cellular protein metabolic process	Biological process	38	341	1543	23972	1.73128	0.000706594	0.00857584	3.15083	PRKCA//DUSP14//DUSP3//FKBP1A//IL2//SLIT2//SNCA//PPAP2B//WWTR1//ARRB1//GNAQ//ILK//NF1//ANG//EIF4EBP1//YBX2//RASD2//ARRB2//GIPC1//CAPN3//APOE//BMP7//PTPRJ//SPRY1//GSK3B//DAB2IP//CDK5RAP1//HEXIM2//TFAP4//SERPINE2//TIMP3//SH2D1B1//ITGB3//IGF1R//GFI1B//APOD//CDKN2B//ACER2
GO:0051129	negative regulation of cellular component organization	Biological process	34	295	1543	23972	1.79059	0.000729728	0.00883194	3.13684	TWF1//MID1IP1//GAS2L1//MAD2L1BP//SLIT2//EFNA1//HPN//DAB2IP//APOC3//PMP22//SPOCK1//HMGB1//SNCA//EIF4EBP1//GSK3B//SHANK1//TRIM9//PACSIN1//PACSIN2//LRSAM1//BMP7//ULK1//CNN2//PTK2//ARHGAP6//GFI1B//CAPZB//TPM1//GSN//TMOD3//APOD//BCL2L1//IGF1//LEFTY1
GO:0007268	synaptic transmission	Biological process	46	439	1543	23972	1.62791	0.000797826	0.00962932	3.09809	GAD1//TH//SNCA//RASD2//NRXN2//SYN1//RAPSN//LYNX1//TACR2//DDC//SLC18A2//TRIM9//UNC13B//NF1//SLC30A1//CAMK2B//PINK1//ARRB2//SLC6A4//KCNQ4//P2RX1//ABAT//ICA1//KCNC4//ATP2B2//GIPC1//GSK3B//RAB11A//KDR//NPTN//OPHN1//PTK2//KISS1R//GPM6B//CAMK1//PRKCA//SERPINE2//ATXN1//SHANK1//GLS//MYO5A//DLG2//MINK1//PROKR1//STON2//NPY
GO:0042127	regulation of cell proliferation	Biological process	95	1067	1543	23972	1.38324	0.000809933	0.00974836	3.09155	APOE//APOH//ATPIF1//NF1//THBS1//ANG//BMP2//ECM1//ITGB3//KDR//PDGFB//PRKCA//BMPR1A//FGFR1//HMGB1//PDGFA//BCL2L1//RUNX2//CD81//COL18A1//CSF1R//E2F3//EGF//PTK2//HOXA3//IGF1//IL4//ILK//ODC1//PBX1//PDGFRB//PLA2G4A//PTK2B//NCOR1//YAP1//WWTR1//MTA3//EIF5A2//ACER2//BMP7//DDR1//CDKN2B//LEFTY1//GATA1//IL1RL1//PMP22//PTPRJ//SLIT2//SERPINE2//SPRY1//IRF6//SKAP2//STK3//TESC//PTGES//DHCR24//TFAP4//OVOL2//KISS1R…
GO:0007399	nervous system development	Biological process	119	1390	1543	23972	1.33006	0.000825871	0.00991273	3.08309	APBB2//CCR4//PTK2//GAD1//GAS6//DYX1C1//TUBB2B//MDGA1//NAV1//COQ7//STK3//OVOL2//ROCK2//NCKAP1//IFT122//PRICKLE1//NF1//CREB1//IGF1R//PTPN11//SLIT2//ULK1//GSK3B//AFG3L2//STXBP5//KLF7//KALRN//BMP7//EFNA5//OTX2//SEMA5A//SEMA6C//PLA2G10//PLXNA4//NRCAM//NRXN2//CADM1//ANG//ZBTB16//EOMES//EPOR//FGFR1//GPR56//MED1//RPGRIP1L//BAI2//KIF5C//PLP1//IGF1//CAMK2B//CNTN1//HMGB1//PTK2B//RET//NPTN//SERPINE2//CAMK1//…
GO:0006874	cellular calcium ion homeostasis	Biological process	30	252	1543	23972	1.84952	0.000864196	0.0103442	3.06339	ADRA1B//CXCR3//CCR10//EPOR//IL2//KDR//P2RY1//PTK2B//NPTN//TRPC6//CHRNA9//CXCL3//AKAP5//ATP2C1//FKBP1A//CAPN3//SNCA//TRPC1//ATP2B2//MICU1//SLC8A3//APOE//SLC37A4//ITGB3//PRKCA//PYGM//RYR3//SLC30A1//VAPB//SLC24A3
GO:0043623	cellular protein complex assembly	Biological process	32	275	1543	23972	1.80782	0.000875291	0.0104482	3.05785	TWF1//MKKS//BBS12//CRYAA//ANGPT1//PRLR//PTK2//FKBP1A//GSN//UNC13B//ARPC1A//SLIT2//FERT2//NCK2//PTK2B//CDC42EP5//MYBPC3//SNCA//KIF13A//TRIM9//TUBB2A//TUBA8//MID1IP1//TUBB2B//TUBG2//CAPZB//TPM1//TMOD3//LEFTY1//1110017D15RIK//PDE4DIP//PDE4D
GO:0022008	neurogenesis	Biological process	88	977	1543	23972	1.39935	0.000877959	0.0104513	3.05653	APBB2//CCR4//PTK2//GAD1//GAS6//DYX1C1//TUBB2B//MDGA1//NAV1//NF1//CREB1//IGF1R//PTPN11//SLIT2//ULK1//GSK3B//AFG3L2//STXBP5//KLF7//KALRN//BMP7//EFNA5//OTX2//SEMA5A//SEMA6C//PLA2G10//PLXNA4//NRCAM//KIF5C//IGF1//PLP1//CAMK2B//CNTN1//FGFR1//HMGB1//PTK2B//RET//NPTN//SERPINE2//CAMK1//PMP22//SPOCK1//GPC1//GNAQ//ABI2//GATA2//TAL1//ATP2B2//LHX6//EOMES//PRKCA//EFNA1//PSD3//UHMK1//LAMB1//RAB11A//LAMC1//NDRG1…
GO:0007179	transforming growth factor beta receptor signaling pathway	Biological process	17	113	1543	23972	2.33727	0.000894375	0.0106177	3.04848	CDKN2B//TGFB1I1//THBS1//GIPC1//CHST11//PEG10//ADAM9//BMP2//CREB1//SMAD5//NLK//PDGFB//PDGFRB//TAB1//LTBP4//ARRB2//LTBP1
GO:0045744	negative regulation of G-protein coupled receptor protein signaling pathway	Biological process	11	57	1543	23972	2.99817	0.00089732	0.0106236	3.04705	GRK4//GRK5//CAMK2B//ARRB1//ARRB2//RGS6//RGS3//RGS10//ARHGEF12//SNCA//RPGRIP1L
GO:0042326	negative regulation of phosphorylation	Biological process	26	208	1543	23972	1.942	0.000907558	0.0106339	3.04213	PRKCA//DUSP14//DUSP3//FKBP1A//IL2//SLIT2//SNCA//PPAP2B//WWTR1//ARRB1//GNAQ//ILK//NF1//APOE//BMP7//PTPRJ//SPRY1//GSK3B//DAB2IP//CDK5RAP1//HEXIM2//TFAP4//SH2D1B1//IGF1R//CDKN2B//ATXN1
GO:0007263	nitric oxide mediated signal transduction	Biological process	5	13	1543	23972	5.97537	0.000912877	0.0106339	3.03959	THBS1//APOE//CD36//GUCY1B3//GUCY1A3
GO:0050910	detection of mechanical stimulus involved in sensory perception of sound	Biological process	5	13	1543	23972	5.97537	0.000912877	0.0106339	3.03959	ATP2B2//HPN//SLC12A2//MKKS//CHRNA9
GO:0061437	renal system vasculature development	Biological process	5	13	1543	23972	5.97537	0.000912877	0.0106339	3.03959	ANGPT1//BMP7//ITGB3//PDGFB//PDGFRB
GO:0061440	kidney vasculature development	Biological process	5	13	1543	23972	5.97537	0.000912877	0.0106339	3.03959	ANGPT1//BMP7//ITGB3//PDGFB//PDGFRB
GO:0072012	glomerulus vasculature development	Biological process	5	13	1543	23972	5.97537	0.000912877	0.0106339	3.03959	BMP7//ITGB3//PDGFB//PDGFRB//ANGPT1
GO:0019219	regulation of nucleobase-containing compound metabolic process	Biological process	235	3020	1543	23972	1.20892	0.000936228	0.0108768	3.02862	BARX2//BMP2//CD36//CUX1//DNMT3A//LEFTY1//EFNA1//FGFR1//GATA1//GATA2//GLRP1//HBB-Y//HMGB1//HOXB3//NFIC//MED1//NCOR1//NR1H4//S100A1//TAL1//VLDLR//PCGF2//ZFPM1//FOXL2//KCNIP3//DAB2IP//HEXIM2//SLA2//HDAC9//WWTR1//GM4924//ZFP128//MBNL1//CELF6//NCOA1//ACVR2B//ALX3//APBB2//BIRC2//RUNX2//CBFA2T3//CREB1//E2F3//EOMES//EPAS1//EYA2//EYA3//FLI1//GABPB1//GFI1B//HOXA3//HOXC6//LHX6//SMAD5//MAFG//MAX//MEIS1//MITF…
GO:0043408	regulation of MAPK cascade	Biological process	36	323	1543	23972	1.73156	0.000958688	0.011108	3.01832	PRKCA//DUSP14//DUSP3//TNFSF11//DAB2IP//MAPK3//IGF1R//NF1//ADRA1B//CD36//FGFR1//IGF1//ILK//ITGB3//KDR//LEPR//PDGFA//PDGFB//TNXB//PTK2B//NCOR1//MINK1//STK3//SPRY1//NDRG2//ANGPT1//CSF1R//GAS6//P2RY1//PDGFRB//CYSLTR2//ST5//ARRB1//ARRB2//GPR183//REN1
GO:0006029	proteoglycan metabolic process	Biological process	10	49	1543	23972	3.17061	0.000966656	0.0111409	3.01473	IGF1//GPC1//HPSE//SGSH//CHST11//CSGALNACT1//CHST12//CHST7//BMP2//B4GALT7
GO:0034763	negative regulation of transmembrane transport	Biological process	10	49	1543	23972	3.17061	0.000966656	0.0111409	3.01473	THBS1//DAB2IP//WWTR1//APOD//LITAF//CD36//NF1//GSK3B//APOC3//SLC30A1
GO:0010959	regulation of metal ion transport	Biological process	26	209	1543	23972	1.9327	0.000974478	0.0112013	3.01123	GNAQ//PTK2B//AKAP5//AKT3//SERPINE2//MYO5A//TRPC6//HOMER1//TESC//CAPN3//SNCA//TRPC1//P2RX1//CACNA1D//GAS6//ATP2B2//MYLK//ARRB2//IGF1//FKBP1A//SLC30A1//CNTN1//EGF//PDGFB//PDGFRB//CD63
GO:0035162	embryonic hemopoiesis	Biological process	7	26	1543	23972	4.18276	0.00100274	0.0114958	2.99881	STK3//TAL1//ZFPM1//GATA1//SH2B3//PBX1//MED1
GO:0051171	regulation of nitrogen compound metabolic process	Biological process	237	3054	1543	23972	1.20564	0.00102911	0.0117671	2.98754	BARX2//BMP2//CD36//CUX1//DNMT3A//LEFTY1//EFNA1//FGFR1//GATA1//GATA2//GLRP1//HBB-Y//HMGB1//HOXB3//NFIC//MED1//NCOR1//NR1H4//S100A1//TAL1//VLDLR//PCGF2//ZFPM1//FOXL2//KCNIP3//DAB2IP//HEXIM2//SLA2//HDAC9//WWTR1//GM4924//ZFP128//MBNL1//CELF6//NCOA1//ACVR2B//ALX3//APBB2//BIRC2//RUNX2//CBFA2T3//CREB1//E2F3//EOMES//EPAS1//EYA2//EYA3//FLI1//GABPB1//GFI1B//HOXA3//HOXC6//LHX6//SMAD5//MAFG//MAX//MEIS1//MITF…
GO:0030001	metal ion transport	Biological process	60	619	1543	23972	1.50591	0.00103401	0.0117921	2.98547	SLC11A2//GNAQ//PTK2B//AKAP5//AQP1//KCNC1//KCND1//KCNJ5//VPS4B//SLC12A2//KCNIP3//KCNQ4//SLC24A3//KCNC4//SLC12A8//SLC24A5//SLC20A2//SLC4A8//SLC8A3//SLC5A11//CATSPER4//ATP2B2//CACNA1D//CAMK2B//ITPR2//RYR3//TRPC1//TRPC6//ATP2A3//TMEM37//MICU1//ATP2C1//TPCN1//SFXN1//SLC30A1//SLC39A4//AKT3//SERPINE2//NIPAL3//NIPA1//SLC22A17//MYO5A//HOMER1//TESC//FKBP1A//CAPN3//SNCA//P2RX1//GAS6//MYLK//ARRB2//IGF1//RASA…
GO:0023052	signaling	Biological process	375	5066	1543	23972	1.15002	0.00104392	0.011874	2.98133	PDK1//PTK2//NF1//NLK//PTK2B//RET//MAP3K5//MAPK3//MAPK12//CD81//EFNA1//PTPN11//THBS1//PDE6H//ARRB1//MUC20//PRKCA//DUSP14//DUSP3//GAD1//TH//FGFR1//SPRY1//BCL2L1//MFF//CHMP5//SNCA//ECM1//GAS6//RASD2//P2RY1//ADCY5//GRK4//GRK5//ARRB2//MED1//P2RX1//SH2D1B1//BMP2//COL18A1//MITF//TGFB1I1//NDRG2//GSK3B//NPHP3//PRKAA2//RNF43//LZTS2//APCDD1//TNIK//ACVR2B//ADRA1B//ANGPT1//RHOC//ARHGAP6//CXCR5//CXCR3//CCR4//C…
GO:0002520	immune system development	Biological process	58	595	1543	23972	1.51443	0.00108834	0.0123468	2.96324	IL4//EOMES//GPR183//SLC37A4//IL7//FUT7//NCOR1//CCR4//CXCR5//TNFSF11//GATA1//ZFPM1//ANGPT1//CNN2//CSF1R//EPAS1//KDR//SH2B3//MEIS1//TAL1//ZBTB16//STAP1//HDAC9//RUNX2//TBX21//SFXN1//SMAD5//EXOC6//MED1//MITF//DCSTAMP//CBFA2T3//GFI1B//TESC//GAS6//MPZL2//HMGB1//PBX1//TNFSF4//GATA2//RABGAP1L//ZFP385A//MINK1//CD8A//IL2//IL2RA//PTK2B//GAS2L1//PRKCA//HIST4H4//NF1//CLEC2D//ITGB3//HOXA3//SLC11A2//STK3//HOXB3…
GO:0009205	purine ribonucleoside triphosphate metabolic process	Biological process	66	697	1543	23972	1.47112	0.0010929	0.0123662	2.96142	GNAL//GNAQ//GNAZ//MRAS//RIT1//TUBB2A//TUBA8//RAB11A//EHD3//DIRAS2//GTPBP3//RASL12//TUBB2B//RASD2//RAB27B//EHD4//TUBG2//ATP2B2//ATP9A//DDX6//MYH6//ABCB4//VPS4B//CETN2//ATP5L//ATP2A3//ATP6V1F//DDX42//ABCA5//ATP2C1//ATP8B5//ARRB1//ARRB2//ARAP3//ASAP2//AGFG2//RABGAP1L//GRTP1//TBC1D4//TBC1D22A//EFNA5//NF1//RAP1GAP//RASA3//DAB2IP//ARHGAP6//ARHGAP10//OPHN1//RASGRP3//GSK3B//RALGAPA2//PTK2B//SPRY1//GDI1//…
GO:0031400	negative regulation of protein modification process	Biological process	30	256	1543	23972	1.82062	0.00111383	0.0125704	2.95318	PRKCA//DUSP14//DUSP3//FKBP1A//IL2//SLIT2//SNCA//PPAP2B//WWTR1//ARRB1//GNAQ//ILK//NF1//RASD2//ARRB2//CAPN3//APOE//BMP7//PTPRJ//SPRY1//GSK3B//DAB2IP//CDK5RAP1//HEXIM2//TFAP4//SH2D1B1//IGF1R//GFI1B//CDKN2B//ACER2
GO:0044260	cellular macromolecule metabolic process	Biological process	412	5620	1543	23972	1.13894	0.00113271	0.0127503	2.94588	QSOX1//APLF//NFIC//MED1//LIN9//PAPD5//POLN//CDKN2B//CDK5RAP1//BARX2//BMP2//CD36//CUX1//DNMT3A//LEFTY1//EFNA1//FGFR1//GATA1//GATA2//GLRP1//HBB-Y//HMGB1//HOXB3//NCOR1//NR1H4//S100A1//TAL1//VLDLR//PCGF2//ZFPM1//FOXL2//KCNIP3//DAB2IP//HEXIM2//SLA2//HDAC9//WWTR1//GM4924//ZFP128//DCPS//CTIF//TAB1//ADAM9//EGF//MAP3K5//MAP3K13//KISS1R//CD81//PTPN11//THBS1//PDE6H//ARRB1//MUC20//PRKCA//DUSP14//DUSP3//BIRC2…
GO:0032602	chemokine production	Biological process	10	50	1543	23972	3.10719	0.00113961	0.0127949	2.94324	DARC//MPL//CXCL5//ZFPM1//SLC37A4//IL4//APOD//TNFSF4//CSF1R//IL1RL1
GO:0008285	negative regulation of cell proliferation	Biological process	47	459	1543	23972	1.59083	0.0011457	0.0128301	2.94093	APOE//APOH//ATPIF1//NF1//THBS1//MED1//SLC6A4//PAWR//IL2RA//PDCD1LG2//LRRC32//DAB2IP//B4GALT7//ANG//APOD//ILK//PTGIR//NDRG2//IL2//CDKN2B//HPN//GATA2//BMP7//BMP2//DDR1//LEFTY1//GATA1//IGF1//IL1RL1//PRKCA//PMP22//PTK2B//PTPRJ//SLIT2//SERPINE2//SPRY1//IRF6//SKAP2//STK3//TESC//PTGES//DHCR24//TFAP4//OVOL2//KISS1R//FBXO2//ZBTB16
GO:0072503	cellular divalent inorganic cation homeostasis	Biological process	31	268	1543	23972	1.79707	0.00115096	0.0128558	2.93894	APOE//ATP2B2//SLC37A4//ITGB3//PRKCA//PYGM//RYR3//SLC30A1//VAPB//SLC24A3//ATP2C1//SLC39A4//ADRA1B//CXCR3//CCR10//EPOR//IL2//KDR//P2RY1//PTK2B//NPTN//TRPC6//CHRNA9//CXCL3//AKAP5//FKBP1A//CAPN3//SNCA//TRPC1//MICU1//SLC8A3
GO:0002228	natural killer cell mediated immunity	Biological process	8	34	1543	23972	3.65552	0.00116313	0.0129254	2.93437	CRTAM//CLEC2D//RAET1B//CADM1//UNC13D//SH2D1B1//ARRB2//KLRB1C
GO:0042267	natural killer cell mediated cytotoxicity	Biological process	8	34	1543	23972	3.65552	0.00116313	0.0129254	2.93437	CRTAM//CLEC2D//RAET1B//CADM1//UNC13D//SH2D1B1//ARRB2//KLRB1C
GO:0001676	long-chain fatty acid metabolic process	Biological process	9	42	1543	23972	3.32914	0.00119194	0.0132117	2.92375	PLA2G4A//CYP4F18//PTGS1//MYO5A//PLP1//ELOVL6//CD36//CPT1A//SLC27A2
GO:0009199	ribonucleoside triphosphate metabolic process	Biological process	66	700	1543	23972	1.46482	0.00121812	0.0134675	2.91431	GNAL//GNAQ//GNAZ//MRAS//RIT1//TUBB2A//TUBA8//RAB11A//EHD3//DIRAS2//GTPBP3//RASL12//TUBB2B//RASD2//RAB27B//EHD4//TUBG2//ATP2B2//ATP9A//DDX6//MYH6//ABCB4//VPS4B//CETN2//ATP5L//ATP2A3//ATP6V1F//DDX42//ABCA5//ATP2C1//ATP8B5//ARRB1//ARRB2//ARAP3//ASAP2//AGFG2//RABGAP1L//GRTP1//TBC1D4//TBC1D22A//EFNA5//NF1//RAP1GAP//RASA3//DAB2IP//ARHGAP6//ARHGAP10//OPHN1//RASGRP3//GSK3B//RALGAPA2//PTK2B//SPRY1//GDI1//…
GO:0046578	regulation of Ras protein signal transduction	Biological process	31	269	1543	23972	1.79039	0.00122265	0.0134832	2.9127	PSD3//ARAP3//ASAP2//AGFG2//RABGAP1L//GRTP1//TBC1D4//TBC1D22A//EFNA5//NF1//RAP1GAP//RASA3//DAB2IP//ARHGAP6//ARHGAP10//OPHN1//RASGRP3//GSK3B//RALGAPA2//PTK2B//SPRY1//ITSN1//MCF2L//ARHGEF12//PLEKHG5//KALRN//ADRA1B//ARRB1//IGF1//FBP1//DGKZ
GO:0043114	regulation of vascular permeability	Biological process	6	20	1543	23972	4.66079	0.00124583	0.0137041	2.90454	ANGPT1//PTPRJ//SLIT2//PDE3A//TACR2//FGFBP3
GO:0001933	negative regulation of protein phosphorylation	Biological process	25	202	1543	23972	1.92277	0.00129853	0.0142477	2.88655	PRKCA//DUSP14//DUSP3//GNAQ//ILK//NF1//WWTR1//APOE//BMP7//PTPRJ//SPRY1//GSK3B//DAB2IP//CDK5RAP1//HEXIM2//TFAP4//SH2D1B1//IGF1R//CDKN2B//FKBP1A//IL2//SLIT2//SNCA//PPAP2B//ARRB1
GO:0009259	ribonucleotide metabolic process	Biological process	68	728	1543	23972	1.45116	0.00131735	0.0144015	2.8803	GNAL//GNAQ//GNAZ//MRAS//RIT1//TUBB2A//TUBA8//RAB11A//EHD3//DIRAS2//GTPBP3//RASL12//TUBB2B//RASD2//RAB27B//EHD4//TUBG2//NT5E//ATP2B2//ATP9A//DDX6//MYH6//ABCB4//VPS4B//CETN2//ATP5L//ATP2A3//ATP6V1F//DDX42//ABCA5//ATP2C1//ATP8B5//ENTPD4//ARRB1//ARRB2//ARAP3//ASAP2//AGFG2//RABGAP1L//GRTP1//TBC1D4//TBC1D22A//EFNA5//NF1//RAP1GAP//RASA3//DAB2IP//ARHGAP6//ARHGAP10//OPHN1//RASGRP3//GSK3B//RALGAPA2//PTK2B/…
GO:0008277	regulation of G-protein coupled receptor protein signaling pathway	Biological process	15	97	1543	23972	2.40247	0.00131917	0.0144015	2.8797	GRK4//GRK5//CAMK2B//ARRB1//ARRB2//RPGRIP1L//RGS6//RGS3//RGS10//ARHGEF12//PDE6H//SNCA//ITGB3//USP20//PDE4D
GO:0051260	protein homooligomerization	Biological process	27	225	1543	23972	1.86432	0.00135522	0.014758	2.86799	ALDH1A1//CAT//FBP1//GLS//SRR//DPYS//CRTC1//ANGPT1//AQP4//CPT1A//CRYAA//STOM//SLC6A4//KCNC1//KCND1//P2RX1//TNFSF11//VWF//EHD3//ANGPTL4//AQP11//MFF//EHD4//KCNC4//KCTD9//KCTD1//MUC20
GO:0009144	purine nucleoside triphosphate metabolic process	Biological process	66	704	1543	23972	1.4565	0.00140482	0.0152477	2.85238	GNAL//GNAQ//GNAZ//MRAS//RIT1//TUBB2A//TUBA8//RAB11A//EHD3//DIRAS2//GTPBP3//RASL12//TUBB2B//RASD2//RAB27B//EHD4//TUBG2//ATP2B2//ATP9A//DDX6//MYH6//ABCB4//VPS4B//CETN2//ATP5L//ATP2A3//ATP6V1F//DDX42//ABCA5//ATP2C1//ATP8B5//ARRB1//ARRB2//ARAP3//ASAP2//AGFG2//RABGAP1L//GRTP1//TBC1D4//TBC1D22A//EFNA5//NF1//RAP1GAP//RASA3//DAB2IP//ARHGAP6//ARHGAP10//OPHN1//RASGRP3//GSK3B//RALGAPA2//PTK2B//SPRY1//GDI1//…
GO:0031344	regulation of cell projection organization	Biological process	32	283	1543	23972	1.75672	0.00140903	0.0152477	2.85108	FERT2//AQP1//SLIT2//NRCAM//CAMK2B//CNTN1//FGFR1//HMGB1//PTK2B//RET//NPTN//SERPINE2//CAMK1//PMP22//SPOCK1//CDC42EP5//ILK//ULK1//SYNE1//TNIK//PLXNA4//EFNA1//PTK2//KALRN//GSK3B//AKAP5//FNBP1L//IL2//SHANK1//BMP7//VLDLR//ERMN
GO:0033043	regulation of organelle organization	Biological process	45	439	1543	23972	1.59253	0.00141072	0.0152477	2.85056	TLK1//TWF1//NEB//MID1IP1//GAS2L1//MAD2L1BP//MFF//ROCK2//ARPC1A//SLIT2//FERT2//NCK2//PTK2B//CDC42EP5//NES//NCOR1//SNCA//PLA2G4A//SHANK1//EFNA5//GPM6B//ILK//PDGFRB//MAPK3//GATA2//ARRB1//TRIM9//TAL1//BMP7//EGF//IGF1//PDGFB//KISS1R//ARHGAP6//GFI1B//CAPZB//TPM1//GSN//TMOD3//CAMSAP3//TNFSF10//MLLT11//PINK1//BCL2L1//CSF1R
GO:0019935	cyclic-nucleotide-mediated signaling	Biological process	8	35	1543	23972	3.55108	0.00142374	0.0153503	2.84657	THBS1//PDE3A//APOE//CD36//PDE4A//PEX5L//RASD2//PTGIR
GO:0009150	purine ribonucleotide metabolic process	Biological process	67	718	1543	23972	1.44974	0.00145926	0.0156943	2.83587	GNAL//GNAQ//GNAZ//MRAS//RIT1//TUBB2A//TUBA8//RAB11A//EHD3//DIRAS2//GTPBP3//RASL12//TUBB2B//RASD2//RAB27B//EHD4//TUBG2//NT5E//ATP2B2//ATP9A//DDX6//MYH6//ABCB4//VPS4B//CETN2//ATP5L//ATP2A3//ATP6V1F//DDX42//ABCA5//ATP2C1//ATP8B5//ARRB1//ARRB2//ARAP3//ASAP2//AGFG2//RABGAP1L//GRTP1//TBC1D4//TBC1D22A//EFNA5//NF1//RAP1GAP//RASA3//DAB2IP//ARHGAP6//ARHGAP10//OPHN1//RASGRP3//GSK3B//RALGAPA2//PTK2B//SPRY1//…
GO:0010563	negative regulation of phosphorus metabolic process	Biological process	26	215	1543	23972	1.87877	0.00147301	0.0157453	2.8318	PRKCA//DUSP14//DUSP3//FKBP1A//IL2//SLIT2//SNCA//PPAP2B//WWTR1//ARRB1//GNAQ//ILK//NF1//BMP7//CDKN2B//ATXN1//APOE//PTPRJ//SPRY1//GSK3B//DAB2IP//CDK5RAP1//HEXIM2//TFAP4//SH2D1B1//IGF1R
GO:0045936	negative regulation of phosphate metabolic process	Biological process	26	215	1543	23972	1.87877	0.00147301	0.0157453	2.8318	PRKCA//DUSP14//DUSP3//FKBP1A//IL2//SLIT2//SNCA//PPAP2B//WWTR1//ARRB1//GNAQ//ILK//NF1//BMP7//CDKN2B//ATXN1//APOE//PTPRJ//SPRY1//GSK3B//DAB2IP//CDK5RAP1//HEXIM2//TFAP4//SH2D1B1//IGF1R
GO:0060284	regulation of cell development	Biological process	52	527	1543	23972	1.53296	0.00147488	0.0157453	2.83124	NF1//BMP2//TGFB1I1//WWTR1//EFNA1//HPN//DAB2IP//NRCAM//CAMK2B//CNTN1//FGFR1//HMGB1//PTK2B//RET//NPTN//SERPINE2//CAMK1//PMP22//SPOCK1//CAPN3//ILK//EOMES//BMP7//SLC6A4//MEIS1//PBX1//MED1//NBL1//NCOA1//RGS6//LIN28A//KDR//ULK1//ATF5//HDAC9//SYNE1//TNIK//PLXNA4//HOXB3//BMPR1A//HOOK3//ACE//PTK2//KALRN//GSK3B//AKAP5//PDE3A//IL2//SHANK1//SLIT2//VLDLR//TAL1
GO:0055074	calcium ion homeostasis	Biological process	30	261	1543	23972	1.78574	0.00151232	0.0160971	2.82036	APOE//ATP2B2//SLC37A4//ITGB3//PRKCA//PYGM//RYR3//SLC30A1//VAPB//SLC24A3//ATP2C1//ADRA1B//CXCR3//CCR10//EPOR//IL2//KDR//P2RY1//PTK2B//NPTN//TRPC6//CHRNA9//CXCL3//AKAP5//FKBP1A//CAPN3//SNCA//TRPC1//MICU1//SLC8A3
GO:0000271	polysaccharide biosynthetic process	Biological process	13	79	1543	23972	2.55655	0.00151895	0.0160971	2.81846	GBE1//PDGFRB//XYLT2//B4GALT7//CHST11//CHST12//CHST7//CSGALNACT1//ANGPT1//IGF1//SORBS1//EGF//PDGFB
GO:0006638	neutral lipid metabolic process	Biological process	13	79	1543	23972	2.55655	0.00151895	0.0160971	2.81846	APOC3//APOE//APOH//CAT//CD36//CPT1A//SLC37A4//PTPN11//INSIG2//TNXB//ANG//LPL//SNCA
GO:0016044	cellular membrane organization	Biological process	34	308	1543	23972	1.71501	0.00153616	0.0162399	2.81356	FNBP1L//GULP1//SNAP23//DCSTAMP//LMNA//SNCA//A4GALT//AFG3L2//PLA2G4A//NDRG1//MPP5//TRIM9//DLG2//THBS1//STX2//NRCAM//BCL2L1//PPIF//SEC16B//REEP1//CD36//IFT122//CAPN3//CPE//P2RY1//RAB11A//CRB3//GAS6//EHD3//TESC//LAMA5//SORBS1//DHCR24//BAIAP2L2
GO:0006935	chemotaxis	Biological process	37	344	1543	23972	1.67102	0.00156268	0.0164802	2.80613	PDGFB//TNFSF11//SLIT2//APBB2//BMP7//EFNA5//OTX2//SEMA5A//SEMA6C//PLA2G10//KLF7//PLXNA4//NRCAM//KIF5C//PTPRJ//CXCR3//SLC37A4//PRKCA//CKLF//PDE4D//CXCL3//GAS6//CX3CR1//ANGPT1//PDGFA//PDGFRB//THBS1//CCR4//KDR//HMGB1//ARRB2//SERPINE1//NBL1//CCR10//FERT2//ENPP2//PIK3C2G
GO:0002715	regulation of natural killer cell mediated immunity	Biological process	7	28	1543	23972	3.88399	0.0016119	0.0169172	2.79266	CRTAM//CLEC2D//RAET1B//CADM1//SH2D1B1//ARRB2//KLRB1C
GO:0042269	regulation of natural killer cell mediated cytotoxicity	Biological process	7	28	1543	23972	3.88399	0.0016119	0.0169172	2.79266	CRTAM//CLEC2D//RAET1B//CADM1//SH2D1B1//ARRB2//KLRB1C
GO:0046777	protein autophosphorylation	Biological process	23	183	1543	23972	1.95261	0.00161864	0.016947	2.79085	PDGFA//PDGFB//DDR1//MAPK3//CAMK2B//CSF1R//PTK2//FERT2//FGFR1//GRK5//HK1//IGF1R//KDR//UHMK1//NLK//PDGFRB//PRKCA//ULK1//YES1//CHEK2//MINK1//MAP3K13//TNIK
GO:0040013	negative regulation of locomotion	Biological process	19	140	1543	23972	2.10845	0.00163314	0.0170289	2.78698	SLIT2//APOH//THBS1//CD63//ILK//SERPINE1//CNN2//CX3CR1//PTK2//NF1//PDGFB//PTPRJ//CLIC4//ABHD2//ARAP3//KISS1R//APOE//NBL1//APOD
GO:0042330	taxis	Biological process	37	345	1543	23972	1.66618	0.00164471	0.0170289	2.78391	PDGFB//TNFSF11//SLIT2//CCR4//CCR10//FERT2//HMGB1//PDGFRB//ENPP2//PIK3C2G//CKLF//CXCL3//APBB2//BMP7//EFNA5//OTX2//SEMA5A//SEMA6C//PLA2G10//KLF7//PLXNA4//NRCAM//KIF5C//PTPRJ//CXCR3//SLC37A4//PRKCA//PDE4D//GAS6//CX3CR1//ANGPT1//PDGFA//THBS1//KDR//ARRB2//SERPINE1//NBL1
GO:0032369	negative regulation of lipid transport	Biological process	6	21	1543	23972	4.43885	0.00164998	0.0170289	2.78252	THBS1//CYP4F18//APOC3//EGF//PLA2G10//ITGB3
GO:0043030	regulation of macrophage activation	Biological process	6	21	1543	23972	4.43885	0.00164998	0.0170289	2.78252	IL4//IL1RL1//RAET1B//THBS1//SNCA//PLA2G10
GO:0051893	regulation of focal adhesion assembly	Biological process	6	21	1543	23972	4.43885	0.00164998	0.0170289	2.78252	KDR//PTPRJ//APOD//ARHGAP6//EFNA5//GPM6B
GO:0090109	regulation of cell-substrate junction assembly	Biological process	6	21	1543	23972	4.43885	0.00164998	0.0170289	2.78252	EFNA5//GPM6B//KDR//PTPRJ//APOD//ARHGAP6
GO:0051093	negative regulation of developmental process	Biological process	53	543	1543	23972	1.5164	0.00169322	0.0174337	2.77129	NF1//EFNA1//HPN//DAB2IP//ITGB3//ABCA5//IGF1//APOH//CD36//CX3CR1//ROCK2//THBS1//BAI2//BMPR1A//EOMES//FGFR1//ESRRB//LIN28A//ZCCHC11//ECM1//GATA1//NFE2//YAP1//GATA2//TNFSF4//TGFB1I1//ZFPM1//WWTR1//OVOL2//PTK2B//ZBTB16//GAS2L1//HIST4H4//BMP7//SLC6A4//MEIS1//PBX1//MED1//IL4//CLEC2D//HDAC9//NPHP3//ULK1//ATF5//HOOK3//PTK2//GSK3B//SERPINE1//GAS6//TAL1//CPE//PRICKLE1//BMP2
GO:0010595	positive regulation of endothelial cell migration	Biological process	8	36	1543	23972	3.45244	0.00172861	0.0177142	2.7623	ANGPT1//PDGFB//PRKCA//THBS1//PPAP2B//HDAC9//ITGB3//KDR
GO:0043535	regulation of blood vessel endothelial cell migration	Biological process	8	36	1543	23972	3.45244	0.00172861	0.0177142	2.7623	ANGPT1//PDGFB//PRKCA//THBS1//APOE//HDAC9//EFNA1//NF1
GO:0048469	cell maturation	Biological process	17	120	1543	23972	2.20093	0.00175774	0.0179703	2.75505	PTK2B//PDE3A//RET//GNAQ//TAL1//DLG2//NRCAM//PCSK4//RUNX2//EPAS1//FGFR1//GATA2//KDR//LHX6//PLP1//REN1//CST10
GO:0090066	regulation of anatomical structure size	Biological process	32	287	1543	23972	1.73223	0.00176879	0.0180409	2.75232	ADRA1B//P2RX1//SNTA1//TWF1//NEB//ATP2B2//CREB1//PTK2//KDR//ARPC1A//SLIT2//FERT2//NCK2//PTK2B//CDC42EP5//ACE//SLC6A4//APOE//P2RY1//ILK//PDGFB//PTGS1//TBXAS1//ULK1//PLXNA4//GCLM//CAPZB//TPM1//GSN//TMOD3//GUCY1A3//TMEM123
GO:0006790	sulfur compound metabolic process	Biological process	19	141	1543	23972	2.0935	0.00177615	0.0180537	2.75052	GCLM//GSR//GSTT1//GSTZ1//TXNRD3//GPX4//THTPA//MTHFD2L//GPC1//HPSE//SGSH//CHST11//CSGALNACT1//CHST12//CHST7//ANGPT1//DNMT3A//PCMT1//IGF1
GO:0071901	negative regulation of protein serine/threonine kinase activity	Biological process	14	90	1543	23972	2.41671	0.00177837	0.0180537	2.74998	PRKCA//DUSP14//DUSP3//APOE//BMP7//NF1//PTPRJ//SPRY1//GSK3B//DAB2IP//CDK5RAP1//HEXIM2//TFAP4//CDKN2B
GO:0045597	positive regulation of cell differentiation	Biological process	49	494	1543	23972	1.54102	0.00178304	0.018059	2.74884	BMP2//TGFB1I1//WWTR1//CD36//LPL//GFI1B//TESC//DMBT1//RUNX2//ZBTB16//GAS6//TNFSF4//IL2//IL2RA//IL4//IL7//CREB1//IGF1//DKKL1//MED1//HMGB1//GATA2//TAL1//PRKCA//DCSTAMP//ILK//BMP7//FGFR1//NBL1//NCOA1//RGS6//LIN28A//ACVR2B//BMPR1A//SMAD5//PDLIM7//CSF1R//ITGB3//TNFSF11//KDR//NPTN//SERPINE2//ACE//AKAP5//CAMK1//PTK2//PDE3A//GSK3B//EOMES
GO:0005977	glycogen metabolic process	Biological process	11	62	1543	23972	2.75638	0.00184116	0.0186042	2.73491	GBE1//PYGM//AGL//PYGB//IGF1//SORBS1//ADRA1B//HMGB1//SLC37A4//GSK3B//PPP1R2
GO:0071902	positive regulation of protein serine/threonine kinase activity	Biological process	23	185	1543	23972	1.9315	0.00186875	0.0188393	2.72845	CD81//EFNA1//PTPN11//THBS1//MAP3K5//PDE6H//ARRB1//MUC20//TNFSF11//DAB2IP//EGF//FGFR1//ILK//PDGFA//PDGFB//PDGFRB//TAB1//PTK2B//CSF1R//IGF1//SNCA//CAMK1//STK3
GO:0010038	response to metal ion	Biological process	20	153	1543	23972	2.03085	0.00197752	0.019866	2.70388	ABAT//SNCA//ADAM9//SLC11A2//AANAT//HAAO//CAMK2B//SORD//THBS1//CAPN3//GDI1//PLA2G4A//TRPC1//HOMER1//PEF1//GSN//CLIC4//AQP1//FBP1//SLC30A1
GO:0060271	cilium morphogenesis	Biological process	14	91	1543	23972	2.39015	0.00197974	0.019866	2.70339	MKKS//RSPH9//LAMA5//DZIP1//TMEM231//RPGRIP1L//STK36//INTU//TROVE2//PARVA//IFT122//WWTR1//PTPDC1//GSN
GO:0009141	nucleoside triphosphate metabolic process	Biological process	66	714	1543	23972	1.4361	0.00198654	0.0198776	2.7019	GNAL//GNAQ//GNAZ//MRAS//RIT1//TUBB2A//TUBA8//RAB11A//EHD3//DIRAS2//GTPBP3//RASL12//TUBB2B//RASD2//RAB27B//EHD4//TUBG2//ATP2B2//ATP9A//DDX6//MYH6//ABCB4//VPS4B//CETN2//ATP5L//ATP2A3//ATP6V1F//DDX42//ABCA5//ATP2C1//ATP8B5//ARRB1//ARRB2//ARAP3//ASAP2//AGFG2//RABGAP1L//GRTP1//TBC1D4//TBC1D22A//EFNA5//NF1//RAP1GAP//RASA3//DAB2IP//ARHGAP6//ARHGAP10//OPHN1//RASGRP3//GSK3B//RALGAPA2//PTK2B//SPRY1//GDI1//…
GO:0034622	cellular macromolecular complex assembly	Biological process	43	422	1543	23972	1.58305	0.00199005	0.0198776	2.70114	SLU7//HP1BP3//RSF1//HIST1H2AK//HIST1H2BA//HIST1H2BM//TWF1//MBNL1//MKKS//BBS12//CRYAA//ANGPT1//PRLR//PTK2//FKBP1A//GSN//UNC13B//HMGB1//ARPC1A//SLIT2//FERT2//NCK2//PTK2B//CDC42EP5//MYBPC3//SNCA//DDX6//CIRBP//KIF13A//TRIM9//1110017D15RIK//PDE4DIP//PDE4D//CREB1//TUBB2A//TUBA8//MID1IP1//TUBB2B//TUBG2//CAPZB//TPM1//TMOD3//LEFTY1
GO:0072676	lymphocyte migration	Biological process	7	29	1543	23972	3.75006	0.00200815	0.0199735	2.6972	CXCR3//GAS6//CKLF//ECM1//APOD//TNFSF4//TBX21
GO:0061024	membrane organization	Biological process	34	313	1543	23972	1.68761	0.00200885	0.0199735	2.69705	FNBP1L//GULP1//SNAP23//DCSTAMP//LMNA//SNCA//A4GALT//AFG3L2//DHCR24//BAIAP2L2//GAS6//PLA2G4A//NDRG1//MPP5//TRIM9//DLG2//THBS1//STX2//NRCAM//BCL2L1//PPIF//SEC16B//REEP1//CD36//IFT122//CAPN3//CPE//P2RY1//RAB11A//CRB3//EHD3//TESC//LAMA5//SORBS1
GO:0001936	regulation of endothelial cell proliferation	Biological process	12	72	1543	23972	2.58933	0.0020328	0.0201197	2.6919	APOE//APOH//ATPIF1//NF1//THBS1//ANG//BMP2//ECM1//ITGB3//KDR//PDGFB//PRKCA
GO:0051928	positive regulation of calcium ion transport	Biological process	12	72	1543	23972	2.58933	0.0020328	0.0201197	2.6919	AKAP5//TRPC6//HOMER1//CAPN3//SNCA//TRPC1//IGF1//PDGFB//PDGFRB//ATP2B2//MYLK//ARRB2
GO:0007154	cell communication	Biological process	379	5174	1543	23972	1.13802	0.00204029	0.0201479	2.69031	CTSD//ULK1//PDK1//PTK2//NF1//NLK//PTK2B//RET//MAP3K5//MAPK3//MAPK12//CD81//EFNA1//PTPN11//THBS1//PDE6H//ARRB1//MUC20//PRKCA//DUSP14//DUSP3//NCOA1//NR1H4//GAD1//TH//FGFR1//SPRY1//BCL2L1//MFF//SNCA//ECM1//GAS6//RASD2//P2RY1//ADCY5//GRK4//GRK5//ARRB2//MED1//P2RX1//SH2D1B1//BMP2//COL18A1//MITF//TGFB1I1//NDRG2//GSK3B//NPHP3//PRKAA2//RNF43//LZTS2//APCDD1//TNIK//ACVR2B//ADRA1B//ANGPT1//RHOC//ARHGAP6//CX…
GO:0050767	regulation of neurogenesis	Biological process	44	435	1543	23972	1.57145	0.00204788	0.020177	2.68869	NF1//NRCAM//CAMK2B//CNTN1//FGFR1//HMGB1//PTK2B//RET//NPTN//SERPINE2//CAMK1//PMP22//SPOCK1//EOMES//BMP7//SLC6A4//MEIS1//PBX1//MED1//BMP2//NBL1//NCOA1//RGS6//LIN28A//ILK//KDR//ULK1//ATF5//SYNE1//TNIK//PLXNA4//BMPR1A//HOOK3//ACE//EFNA1//PTK2//KALRN//GSK3B//AKAP5//IL2//SHANK1//SLIT2//VLDLR//HOXB3
GO:0072507	divalent inorganic cation homeostasis	Biological process	31	278	1543	23972	1.73243	0.00206267	0.0202435	2.68557	APOE//ATP2B2//SLC37A4//ITGB3//PRKCA//PYGM//RYR3//SLC30A1//VAPB//SLC24A3//ATP2C1//SLC39A4//ADRA1B//CXCR3//CCR10//EPOR//IL2//KDR//P2RY1//PTK2B//NPTN//TRPC6//CHRNA9//CXCL3//AKAP5//FKBP1A//CAPN3//SNCA//TRPC1//MICU1//SLC8A3
GO:0000904	cell morphogenesis involved in differentiation	Biological process	48	485	1543	23972	1.53758	0.00206395	0.0202435	2.6853	ESRRB//BMP2//LOXL3//GSK3B//COL18A1//CLIC4//EFNA1//PARD3//CREB1//IGF1R//PTPN11//SLIT2//ULK1//AFG3L2//STXBP5//KLF7//KALRN//APBB2//BMP7//EFNA5//OTX2//SEMA5A//SEMA6C//PLA2G10//PLXNA4//NRCAM//KIF5C//TGFB1I1//WWTR1//HPN//DAB2IP//PTK2//PRKCA//FERT2//ILK//LAMA5//LAMB1//LAMC1//SLC11A2//MINK1//SYNE1//TNIK//AKAP5//ATP2B2//EOMES//SHANK1//CAMK2B//CRYAA
GO:0032835	glomerulus development	Biological process	8	37	1543	23972	3.35913	0.0020828	0.0203366	2.68135	NID1//ANGPT1//BMP7//ITGB3//PDGFB//PDGFRB//RET//WWTR1
GO:0048041	focal adhesion assembly	Biological process	8	37	1543	23972	3.35913	0.0020828	0.0203366	2.68135	EFNA5//GPM6B//KDR//PTPRJ//APOD//ARHGAP6//PTK2B//SORBS1
GO:0006073	cellular glucan metabolic process	Biological process	11	63	1543	23972	2.71263	0.00210325	0.0203987	2.67711	SLC37A4//PYGM//GSK3B//PPP1R2//AGL//PYGB//GBE1//IGF1//SORBS1//ADRA1B//HMGB1
GO:0044042	glucan metabolic process	Biological process	11	63	1543	23972	2.71263	0.00210325	0.0203987	2.67711	SLC37A4//PYGM//GSK3B//PPP1R2//AGL//PYGB//GBE1//IGF1//SORBS1//ADRA1B//HMGB1
GO:0090100	positive regulation of transmembrane receptor protein serine/threonine kinase signaling pathway	Biological process	11	63	1543	23972	2.71263	0.00210325	0.0203987	2.67711	BMP2//BMP7//BMPR1A//RBPMS//CDKN2B//TGFB1I1//THBS1//GIPC1//FKBP8//ILK//ACVR2B
GO:0030003	cellular cation homeostasis	Biological process	36	338	1543	23972	1.65472	0.00212017	0.020517	2.67363	APOE//ATP2B2//SLC37A4//ITGB3//PRKCA//PYGM//RYR3//SLC30A1//VAPB//SLC24A3//ATP2C1//SLC39A4//TESC//CLIC4//ADRA1B//CXCR3//CCR10//EPOR//IL2//KDR//P2RY1//PTK2B//NPTN//TRPC6//CHRNA9//CXCL3//AKAP5//SLC22A17//MAFG//AQP11//FKBP1A//CAPN3//SNCA//TRPC1//MICU1//SLC8A3
GO:0001516	prostaglandin biosynthetic process	Biological process	6	22	1543	23972	4.23708	0.00214639	0.0206786	2.66829	PTGS1//PLA2G4A//PTGDS//PTGIS//TBXAS1//PTGES
GO:0046457	prostanoid biosynthetic process	Biological process	6	22	1543	23972	4.23708	0.00214639	0.0206786	2.66829	PTGDS//PTGIS//PTGS1//TBXAS1//PTGES//PLA2G4A
GO:0048699	generation of neurons	Biological process	81	914	1543	23972	1.37682	0.00216365	0.0207083	2.66481	APBB2//CCR4//PTK2//GAD1//GAS6//DYX1C1//TUBB2B//MDGA1//NAV1//NF1//CREB1//IGF1R//PTPN11//SLIT2//ULK1//GSK3B//AFG3L2//STXBP5//KLF7//KALRN//BMP7//EFNA5//OTX2//SEMA5A//SEMA6C//PLA2G10//PLXNA4//NRCAM//KIF5C//CAMK2B//CNTN1//FGFR1//HMGB1//PTK2B//RET//NPTN//SERPINE2//CAMK1//PMP22//SPOCK1//GNAQ//ABI2//GATA2//TAL1//ATP2B2//LHX6//EOMES//PRKCA//EFNA1//PSD3//UHMK1//LAMB1//RAB11A//LAMC1//TH//CUX1//DLG2//SLC6A4/…
GO:0032970	regulation of actin filament-based process	Biological process	22	176	1543	23972	1.942	0.00216377	0.0207083	2.66479	TWF1//NEB//ARPC1A//SLIT2//FERT2//NCK2//PTK2B//CDC42EP5//SHANK1//EFNA5//GPM6B//ILK//PDGFRB//KISS1R//ARHGAP6//CAPZB//TPM1//GSN//TMOD3//CSF1R//CNN2//PARD3
GO:0051098	regulation of binding	Biological process	22	176	1543	23972	1.942	0.00216377	0.0207083	2.66479	ARRB2//IFIT2//NES//ZFPM1//GSK3B//FKBP1A//LFNG//CALD1//ARRB1//EPB4.1//EGF//HMGB1//IGF1//TFAP4//RSF1//CAMK1//ICA1//HIST1H2BA//P2RY1//YBX2//MAPK3//GATA1
GO:0045664	regulation of neuron differentiation	Biological process	38	363	1543	23972	1.62635	0.00220607	0.0210668	2.65638	NRCAM//CAMK2B//CNTN1//FGFR1//HMGB1//PTK2B//RET//NPTN//SERPINE2//CAMK1//PMP22//SPOCK1//BMP7//SLC6A4//MEIS1//PBX1//MED1//BMP2//NBL1//NCOA1//RGS6//LIN28A//ILK//ULK1//SYNE1//TNIK//PLXNA4//EFNA1//PTK2//KALRN//GSK3B//AKAP5//IL2//SHANK1//SLIT2//VLDLR//EOMES//NF1
GO:0010975	regulation of neuron projection development	Biological process	27	233	1543	23972	1.80031	0.00225245	0.0214405	2.64734	CAMK2B//CNTN1//FGFR1//HMGB1//PTK2B//RET//NPTN//SERPINE2//CAMK1//PMP22//SPOCK1//ILK//ULK1//SYNE1//TNIK//PLXNA4//EFNA1//PTK2//KALRN//GSK3B//AKAP5//IL2//SHANK1//SLIT2//BMP7//VLDLR//NRCAM
GO:0008283	cell proliferation	Biological process	110	1307	1543	23972	1.30754	0.00225508	0.0214405	2.64684	DMBT1//ESRRB//APOE//APOH//ATPIF1//NF1//THBS1//ANG//BMP2//ECM1//ITGB3//KDR//PDGFB//PRKCA//BMPR1A//FGFR1//HMGB1//PDGFA//BCL2L1//RUNX2//CD81//COL18A1//CSF1R//E2F3//EGF//PTK2//HOXA3//IGF1//IL4//ILK//ODC1//PBX1//PDGFRB//PLA2G4A//PTK2B//NCOR1//YAP1//WWTR1//MTA3//EIF5A2//ACER2//BMP7//DDR1//CDKN2B//LEFTY1//GATA1//IL1RL1//PMP22//PTPRJ//SLIT2//SERPINE2//SPRY1//IRF6//SKAP2//STK3//TESC//PTGES//DHCR24//TFAP4/…
GO:0033157	regulation of intracellular protein transport	Biological process	19	144	1543	23972	2.04988	0.00227022	0.0215374	2.64393	GAS6//IGF1//MED1//GNAQ//EGF//DAB2IP//WWTR1//APOD//LITAF//CD36//NF1//CNST//UHMK1//PTPN11//CAMK1//GSK3B//AKAP5//BMPR1A//RBPMS
GO:0010466	negative regulation of peptidase activity	Biological process	26	222	1543	23972	1.81953	0.00231874	0.0219497	2.63475	CST7//MUG2//SERPINE1//SERPINB2//SPOCK1//TIMP3//RECK//CST10//SERPINA1F//EPPIN//SERPINB6C//ITIH5//SPINK10//AQP1//BCL2L1//CFLAR//CRYAA//GAS6//IGF1//SNCA//THBS1//DHCR24//TNFAIP8//ARRB1//ECM1//SERPINE2
GO:0005975	carbohydrate metabolic process	Biological process	54	564	1543	23972	1.48749	0.00233784	0.0220806	2.63118	SLC37A4//PYGM//GSK3B//PPP1R2//AGL//PYGB//GBE1//PFKFB1//PFKFB4//APOD//CPT1A//PGM2L1//PDK1//PDGFRB//XYLT2//B4GALT7//LYVE1//SORD//FBP1//GPD1//ENO3//HK1//NR1H4//GNAQ//ART4//ART3//FUT7//ST3GAL1//ST3GAL5//GALNT2//CHST11//CHST12//GNPTG//CHST7//CSGALNACT1//ANGPT1//P2RY1//IGF1//SORBS1//ADRA1B//HMGB1//PRKAA2//PFKFB3//SYNJ2//SNCA//CDS2//NCOR1//ACER2//EGF//PDGFB//HPSE//NEU3//GNPDA2//GLB1L
GO:0048568	embryonic organ development	Biological process	36	340	1543	23972	1.64498	0.00234273	0.0220806	2.63028	EPAS1//GATA2//PDGFB//MED1//ESRRB//ALDH1A1//EFNA1//TEAD1//YAP1//NCKAP1//GATA1//SH2B3//PBX1//TAL1//ZFPM1//ATP2B2//FGFR1//OTX2//KCNQ4//INSIG2//CHRNA9//FOXL2//OVOL2//BMP7//CRYAA//TH//RUNX2//CHST11//ALX3//HOXA3//HOXB3//PCGF2//STK3//EOMES//HPN//BMPR1A
GO:0060191	regulation of lipase activity	Biological process	11	64	1543	23972	2.67024	0.00239483	0.022482	2.62072	ANG//ARHGAP6//GNAQ//SNCA//FGFR1//PDGFRB//FKBP1A//APOC3//SORT1//ANGPTL4//APOH
GO:0019932	second-messenger-mediated signaling	Biological process	18	134	1543	23972	2.08692	0.00239566	0.022482	2.62057	CACNA1D//CXCR3//TREML1//KISS1R//APOE//CD36//GUCY1B3//GUCY1A3//THBS1//PDE3A//KDR//PDE4A//PEX5L//RASD2//PTGIR//SLA2//CD8A//IGF1
GO:0010811	positive regulation of cell-substrate adhesion	Biological process	10	55	1543	23972	2.82472	0.00242303	0.022641	2.61564	CD36//ILK//PTK2B//PTPRJ//GSK3B//KDR//ITGA6//NID1//THBS1//SMOC2
GO:0043534	blood vessel endothelial cell migration	Biological process	10	55	1543	23972	2.82472	0.00242303	0.022641	2.61564	SLIT2//EFNA1//NF1//ANGPT1//PDGFB//PRKCA//THBS1//APOE//HDAC9//PTK2B
GO:0007267	cell-cell signaling	Biological process	66	720	1543	23972	1.42413	0.00242922	0.0226501	2.61453	GAD1//TH//FGFR1//SPRY1//SNCA//RASD2//P2RX1//BMP2//GLS//MYO5A//NRXN2//RAPSN//TACR2//UNC13B//DLG2//MINK1//PROKR1//GIPC1//STON2//NPY//SYN1//LYNX1//CPT1A//DDC//SLC18A2//TRIM9//CREB1//P2RY1//PTPN11//KISS1R//NF1//SLC30A1//PDGFB//ACVR2B//CAMK2B//PINK1//ARRB2//SLC6A4//KCNQ4//ARRB1//ABAT//SYTL4//LTBP4//ICA1//KCNC4//ATP2B2//GSK3B//RAB11A//KDR//NPTN//OPHN1//PTK2//AQP1//PEX5L//TNFSF11//GPM6B//CAMK1//PRKCA//S…
GO:0010812	negative regulation of cell-substrate adhesion	Biological process	7	30	1543	23972	3.62506	0.00247571	0.0229359	2.6063	NF1//THBS1//ACER2//APOD//ARHGAP6//SERPINE1//SPOCK1
GO:0050798	activated T cell proliferation	Biological process	7	30	1543	23972	3.62506	0.00247571	0.0229359	2.6063	IGF1//IL2//IL2RA//IL4//TNFSF4//LRRC32//ITGAD
GO:0071715	icosanoid transport	Biological process	7	30	1543	23972	3.62506	0.00247571	0.0229359	2.6063	SLCO3A1//CYP4F18//PLA2G10//ACE//PLA2G4A//KISS1R//TNFSF11
GO:0048008	platelet-derived growth factor receptor signaling pathway	Biological process	8	38	1543	23972	3.27073	0.00249162	0.0230343	2.60352	APOD//PTPRJ//SNCA//PDGFRB//PDGFA//PDGFB//FERT2//ZFAND5
GO:0080134	regulation of response to stress	Biological process	55	579	1543	23972	1.47578	0.00254027	0.0234341	2.59512	IL4//CRTAM//TNFSF11//DAB2IP//APOE//GP5//PDGFA//PDGFB//SERPINE2//PTPRJ//SELP//CAPN3//ULK1//APOH//CD36//HPSE//SERPINE1//THBS1//CYP4F18//MAPK3//ARRB2//CLEC2D//RAET1B//CADM1//GP1BA//TNXB//PTK2B//PPAP2B//EYA3//MGMT//MASP1//CD46//SH2D1B1//KLRB1C//IGF1R//NCOR1//DUSP3//MINK1//STK3//IL2RA//HMGB1//TNFSF4//GPX4//IL2//PTGIS//SLIT2//NT5E//ACE//IL1RL1//PRKCA//PLA2G4A//MED1//CXCL5//MYLK//APOD
GO:0006996	organelle organization	Biological process	149	1853	1543	23972	1.24925	0.00254736	0.0234498	2.59391	AKT3//CTSD//ULK1//ZWINT//PTK2//FERT2//TUBA8//PARD3//CDC42BPA//TACC1//HOOK3//NEFH//MFF//GAS2L1//NAV1//TLK1//BCL2L1//HP1BP3//RSF1//HIST1H2AK//HIST1H2BA//HIST1H2BM//CALD1//PAWR//TWF1//CAPZB//CSRP1//FHL3//NF1//NRAP//PDGFA//PDGFB//ROCK2//PARVA//PDLIM7//INF2//OPHN1//DAAM1//EPB4.1//NEB//PSTPIP2//PACSIN1//GSK3B//CAP2//ZMYM4//ARHGAP10//STRADB//ABLIM3//TNIK//GPX4//BRDT//DNMT3A//FNBP1L//LMNA//CRYAA//EPAS1//…
GO:0006022	aminoglycan metabolic process	Biological process	12	74	1543	23972	2.51935	0.00257972	0.0236974	2.58843	PDGFRB//XYLT2//B4GALT7//LYVE1//CHST11//CSGALNACT1//CHST12//CHST7//ANGPT1//ITIH5//EGF//PDGFB
GO:0030194	positive regulation of blood coagulation	Biological process	5	16	1543	23972	4.85499	0.00263394	0.024043	2.57939	APOH//SERPINE1//THBS1//CD36//HPSE
GO:0090279	regulation of calcium ion import	Biological process	5	16	1543	23972	4.85499	0.00263394	0.024043	2.57939	PDGFB//PDGFRB//SLC30A1//EGF//HOMER1
GO:1900048	positive regulation of hemostasis	Biological process	5	16	1543	23972	4.85499	0.00263394	0.024043	2.57939	CD36//HPSE//SERPINE1//THBS1//APOH
GO:0006886	intracellular protein transport	Biological process	49	504	1543	23972	1.51044	0.00267625	0.024378	2.57247	GOLGA1//MAPK3//PRICKLE1//PTTG1IP//SYNJ2BP//GIPC1//AKAP5//IPO11//GSK3B//STRADB//PARD3//MFF//EGF//GNPTG//PEX5L//DERL1//GAS6//IGF1//MED1//LMNA//GNAQ//DAB2IP//WWTR1//APOD//LITAF//CD36//NF1//CNST//UHMK1//PTPN11//CAMK1//BMPR1A//RBPMS//EHD3//TESC//AP1S1//AP2M1//AP3S2//KIF13A//RAB10//SYTL4//KCNIP3//RAB13//TOM1L1//STX11//STON2//SLU7//TOM1L2//TLK1
GO:0006109	regulation of carbohydrate metabolic process	Biological process	14	94	1543	23972	2.31387	0.00270012	0.024544	2.56862	FBP1//P2RY1//PFKFB1//IGF1//SORBS1//ADRA1B//HMGB1//PRKAA2//SNCA//NCOR1//ACER2//EGF//PDGFB//NR1H4
GO:0031333	negative regulation of protein complex assembly	Biological process	11	65	1543	23972	2.62916	0.00271827	0.0246574	2.56571	TWF1//SLIT2//SNCA//TRIM9//CAPZB//TPM1//GSN//TMOD3//LEFTY1//EIF4EBP1//GSK3B
GO:0014911	positive regulation of smooth muscle cell migration	Biological process	6	23	1543	23972	4.05286	0.00274757	0.0248712	2.56105	PTK2//HMGB1//IGF1//ITGB3//PDGFB//PDGFRB
GO:0015908	fatty acid transport	Biological process	10	56	1543	23972	2.77428	0.00278278	0.0250854	2.55552	THBS1//SLCO3A1//CD36//CYP4F18//PLA2G10//SLC27A2//ACE//PLA2G4A//KISS1R//TNFSF11
GO:0045767	regulation of anti-apoptosis	Biological process	10	56	1543	23972	2.77428	0.00278278	0.0250854	2.55552	TNFAIP8//ANGPT1//BCL2L1//IGF1//IGF1R//PDGFRB//PTK2B//TNFSF4//DDX42//ARRB1
GO:0046822	regulation of nucleocytoplasmic transport	Biological process	18	136	1543	23972	2.05623	0.00282262	0.0253919	2.54935	GAS6//IGF1//MED1//GNAQ//EGF//DAB2IP//WWTR1//APOD//LITAF//CD36//NF1//UHMK1//PTPN11//CAMK1//GSK3B//AKAP5//BMPR1A//RBPMS
GO:0034621	cellular macromolecular complex subunit organization	Biological process	48	493	1543	23972	1.51263	0.00285614	0.0256404	2.54422	SLU7//HP1BP3//RSF1//HIST1H2AK//HIST1H2BA//HIST1H2BM//TWF1//MBNL1//MKKS//BBS12//CRYAA//MID1IP1//GAS2L1//ANGPT1//PRLR//PTK2//FKBP1A//GSN//UNC13B//HMGB1//ARPC1A//SLIT2//FERT2//NCK2//PTK2B//CDC42EP5//NES//MYBPC3//SNCA//MTIF3//DDX6//CIRBP//KIF13A//TRIM9//1110017D15RIK//PDE4DIP//PDE4D//AKAP5//CREB1//EIF5A2//TUBB2A//TUBA8//TUBB2B//TUBG2//CAPZB//TPM1//TMOD3//LEFTY1
GO:0051047	positive regulation of secretion	Biological process	27	237	1543	23972	1.76992	0.0028655	0.0256713	2.5428	SNCA//AQP1//TACR2//CREB1//P2RY1//PTPN11//KISS1R//CYP4F18//PLA2G10//PINK1//ARRB1//PRKCA//SYTL4//UNC13D//STXBP5//RAB27B//ADAM9//ANG//CRTAM//CADM1//CLEC9A//IL2//TNFSF4//PEX5L//TNFSF11//CSF1R//IL1RL1
GO:0032956	regulation of actin cytoskeleton organization	Biological process	20	158	1543	23972	1.96658	0.00289682	0.0258985	2.53808	TWF1//NEB//ARPC1A//SLIT2//FERT2//NCK2//PTK2B//CDC42EP5//SHANK1//KISS1R//ARHGAP6//CAPZB//TPM1//GSN//TMOD3//CSF1R//EFNA5//GPM6B//ILK//PDGFRB
GO:0045184	establishment of protein localization	Biological process	91	1059	1543	23972	1.33501	0.0029389	0.0262208	2.53182	GOLGA1//MAPK3//PRICKLE1//PTTG1IP//SYNJ2BP//GIPC1//AKAP5//IPO11//GSK3B//STRADB//PARD3//MFF//AP1S1//AP2M1//AP3S2//KIF13A//RAB10//SYTL4//KCNIP3//RAB13//TOM1L1//STX11//STON2//SLU7//TOM1L2//TLK1//EGF//DMBT1//GDI1//GPM6B//RAB22A//VPS4B//SNAP23//RAB11A//RAB37//DERL1//DOPEY2//DNAJC14//SNX11//RAB36//CHMP5//STXBP5//RAB27B//SEC16B//SCAMP1//ARRB1//EIF5A2//ARRB2//LRSAM1//ATG4D//RAB6B//HOOK3//DOPEY1//GNPTG//PE…
GO:0009100	glycoprotein metabolic process	Biological process	26	226	1543	23972	1.78732	0.00296647	0.0264125	2.52776	BMP2//B4GALT7//GNAQ//ART4//ART3//FUT7//ST3GAL1//ST3GAL5//GALNT2//FBXO2//GATA1//GNPTG//IGF1//GPC1//HPSE//SGSH//CHST11//CSGALNACT1//CHST12//CHST7//FKBP1A//PAWR//DHCR24//BACE1//ACER2//MAN1A2
GO:0006979	response to oxidative stress	Biological process	23	192	1543	23972	1.86108	0.00301947	0.026803	2.52007	PRDX6//APOD//CAT//PRKCA//COQ7//SLC11A2//SNCA//FERT2//ADAM9//CRYAA//PTK2B//GPX4//CD36//EPAS1//AQP1//MAP3K5//ALDH1A1//APOE//GCLM//NQO1//PTGS1//MUTYH//SRXN1
GO:0051591	response to cAMP	Biological process	7	31	1543	23972	3.50812	0.00302266	0.026803	2.51961	AANAT//AQP1//GPD1//ITPR2//SLC8A3//PYGM//REN1
GO:0043154	negative regulation of cysteine-type endopeptidase activity involved in apoptotic process	Biological process	11	66	1543	23972	2.58933	0.00307602	0.0272206	2.51201	AQP1//BCL2L1//CFLAR//CRYAA//GAS6//IGF1//SNCA//THBS1//DHCR24//TNFAIP8//ARRB1
GO:0051222	positive regulation of protein transport	Biological process	20	159	1543	23972	1.95421	0.00311815	0.0275374	2.5061	IGF1//MED1//EGF//CNST//GAS6//CAMK1//GSK3B//ADAM9//ANG//SYTL4//CRTAM//CADM1//CLEC9A//IL2//TNFSF4//AKAP5//BMPR1A//RBPMS//CSF1R//IL1RL1
GO:0031032	actomyosin structure organization	Biological process	9	48	1543	23972	2.91299	0.00316856	0.0278692	2.49914	CAPN3//MYH6//MYBPC3//NEB//TPM1//PDGFRB//CNN2//CDC42BPA//MYO18A
GO:0032642	regulation of chemokine production	Biological process	9	48	1543	23972	2.91299	0.00316856	0.0278692	2.49914	SLC37A4//IL4//APOD//CSF1R//IL1RL1//DARC//MPL//CXCL5//ZFPM1
GO:0009612	response to mechanical stimulus	Biological process	10	57	1543	23972	2.72561	0.00318394	0.0279479	2.49704	AQP1//CNN2//ATP2B2//HPN//SLC12A2//MKKS//CHRNA9//SERPINE2//CD36//P2RY1
GO:0006875	cellular metal ion homeostasis	Biological process	32	298	1543	23972	1.66829	0.00319353	0.0279756	2.49573	APOE//ATP2B2//SLC37A4//ITGB3//PRKCA//PYGM//RYR3//SLC30A1//VAPB//SLC24A3//ATP2C1//TESC//ADRA1B//CXCR3//CCR10//EPOR//IL2//KDR//P2RY1//PTK2B//NPTN//TRPC6//CHRNA9//CXCL3//AKAP5//SLC22A17//FKBP1A//CAPN3//SNCA//TRPC1//MICU1//SLC8A3
GO:0007017	microtubule-based process	Biological process	37	359	1543	23972	1.6012	0.00325176	0.0284284	2.48788	CRYAA//PTK2//FERT2//TUBA8//PARD3//CDC42BPA//TACC1//HOOK3//NEFH//GAS2L1//NAV1//RSPH9//KIF2A//KIF5A//KIF5C//KIFC3//TUBB2A//TUBB2B//BICD2//KIF19A//MID1IP1//CETN2//NEURL1A//TTLL11//ROCK2//LMNA//SNCA//GSK3B//MEMO1//CAMSAP3//NCOR1//MKKS//EFNA5//FYCO1//CHEK2//DYNLL2//TUBG2
GO:0007610	behavior	Biological process	52	548	1543	23972	1.47422	0.00334191	0.0291578	2.47601	MDK//SLIT2//LAMB1//SLC11A2//PRKCA//ABI2//PRKAR2B//PTGS1//TH//SLC6A4//IGF1//SHANK1//ADRA1B//ATP2B2//TAL1//RASD2//SLC18A2//ADCY5//ABAT//ARRB2//MAFG//SNCA//NPY//ATXN1//NF1//PTPRJ//MYO5A//TACR2//GNB1L//MKKS//SERPINE2//ACE//CPT1A//LEPR//P2RY1//REN1//PTGDS//NCOA1//PLXNA4//PDGFB//PDGFRB//THBS1//CCR4//KDR//HMGB1//SERPINE1//NBL1//GAS6//GLS//GNAQ//KCNIP3//LRRTM1
GO:0071310	cellular response to organic substance	Biological process	77	876	1543	23972	1.3656	0.00338383	0.0294644	2.47059	NR1H4//ECM1//GAS6//MED1//VAPB//EIF4EBP1//SORBS1//FGFR1//PTPN11//REN1//CSF1R//CX3CR1//EPOR//FERT2//FKBP1A//IL5RA//LEPR//IL1RL1//MPL//TNFSF11//BCL2L1//DNMT3A//COL4A6//RRAGB//ANGPT1//DERL1//LIN28A//ZCCHC11//AKT3//HDAC9//NCOA1//PTK2B//MKKS//IFIT2//ARRB1//KDR//DCSTAMP//PDGFRB//IL2RA//PRLR//RUNX2//GPC1//THBS1//SPRY1//BMP7//PDGFB//NPTN//FGFBP3//PRKCA//CD36//PTK2//EFNA5//CXCR3//SLIT2//MAPK3//AANAT//AQP1/…
GO:0001954	positive regulation of cell-matrix adhesion	Biological process	6	24	1543	23972	3.88399	0.00346645	0.0299799	2.46012	KDR//PTPRJ//CD36//ILK//PTK2B//GSK3B
GO:0046006	regulation of activated T cell proliferation	Biological process	6	24	1543	23972	3.88399	0.00346645	0.0299799	2.46012	IGF1//IL2//IL2RA//IL4//TNFSF4//LRRC32
GO:0050974	detection of mechanical stimulus involved in sensory perception	Biological process	6	24	1543	23972	3.88399	0.00346645	0.0299799	2.46012	ATP2B2//HPN//SLC12A2//MKKS//CHRNA9//SERPINE2
GO:0006641	triglyceride metabolic process	Biological process	11	67	1543	23972	2.55068	0.00347063	0.0299799	2.45959	APOC3//LPL//APOE//APOH//CAT//CD36//CPT1A//SLC37A4//PTPN11//INSIG2//TNXB
GO:0005980	glycogen catabolic process	Biological process	5	17	1543	23972	4.5694	0.00353555	0.0302401	2.45154	ADRA1B//HMGB1//PYGM//AGL//PYGB
GO:0009251	glucan catabolic process	Biological process	5	17	1543	23972	4.5694	0.00353555	0.0302401	2.45154	PYGM//AGL//PYGB//ADRA1B//HMGB1
GO:0010955	negative regulation of protein processing	Biological process	5	17	1543	23972	4.5694	0.00353555	0.0302401	2.45154	SERPINE1//SERPINE2//THBS1//MASP1//CD46
GO:0042104	positive regulation of activated T cell proliferation	Biological process	5	17	1543	23972	4.5694	0.00353555	0.0302401	2.45154	IGF1//IL2//IL2RA//IL4//TNFSF4
GO:0044247	cellular polysaccharide catabolic process	Biological process	5	17	1543	23972	4.5694	0.00353555	0.0302401	2.45154	PYGM//AGL//PYGB//ADRA1B//HMGB1
GO:0010951	negative regulation of endopeptidase activity	Biological process	24	206	1543	23972	1.81002	0.00357081	0.0304817	2.44723	AQP1//BCL2L1//CFLAR//CRYAA//GAS6//IGF1//SNCA//THBS1//DHCR24//TNFAIP8//ARRB1//CST7//MUG2//SERPINE1//SERPINB2//SPOCK1//TIMP3//RECK//CST10//SERPINA1F//EPPIN//SERPINB6C//ITIH5//SPINK10
GO:0006639	acylglycerol metabolic process	Biological process	12	77	1543	23972	2.42119	0.00361899	0.0307466	2.44141	APOC3//APOE//APOH//CAT//CD36//CPT1A//SLC37A4//PTPN11//INSIG2//TNXB//ANG//LPL
GO:0044264	cellular polysaccharide metabolic process	Biological process	12	77	1543	23972	2.42119	0.00361899	0.0307466	2.44141	SLC37A4//PYGM//GSK3B//PPP1R2//AGL//PYGB//GBE1//IGF1//SORBS1//ADRA1B//HMGB1//CSGALNACT1
GO:0072657	protein localization to membrane	Biological process	14	97	1543	23972	2.2423	0.00362308	0.0307466	2.44092	DLG2//IFT122//P2RY1//RAB11A//CRB3//GAS6//EHD3//TESC//LAMA5//MPP5//SORBS1//BCL2L1//CAPN3//CPE
GO:0007009	plasma membrane organization	Biological process	13	87	1543	23972	2.32147	0.00366067	0.0310051	2.43644	NDRG1//MPP5//P2RY1//RAB11A//CRB3//GAS6//EHD3//TESC//LAMA5//SORBS1//BCL2L1//FNBP1L//A4GALT
GO:0016358	dendrite development	Biological process	17	129	1543	23972	2.04738	0.0038082	0.0321918	2.41928	SLC11A2//MINK1//KLF7//SYNE1//TNIK//KALRN//GSK3B//ILK//AKAP5//SHANK1//IL2//CAMK1//EFNA1//CAMK2B//BMP7//VLDLR//ABI2
GO:0009190	cyclic nucleotide biosynthetic process	Biological process	15	108	1543	23972	2.15777	0.00385965	0.0325635	2.41345	ADCY6//ADCY9//GNAL//ADCY5//AQP1//GUCY1B3//GUCY1A3//NPR2//ACR//MC3R//PTGIR//AKAP5//APOE//PDZD3//NF1
GO:0032288	myelin assembly	Biological process	4	11	1543	23972	5.64944	0.00391184	0.0327494	2.40762	GPC1//ILK//PMP22//MPP5
GO:0043116	negative regulation of vascular permeability	Biological process	4	11	1543	23972	5.64944	0.00391184	0.0327494	2.40762	ANGPT1//PTPRJ//SLIT2//PDE3A
GO:0048368	lateral mesoderm development	Biological process	4	11	1543	23972	5.64944	0.00391184	0.0327494	2.40762	BMPR1A//FGFR1//TEAD1//YAP1
GO:0090192	regulation of glomerulus development	Biological process	4	11	1543	23972	5.64944	0.00391184	0.0327494	2.40762	BMP7//ITGB3//PDGFB//RET
GO:0022603	regulation of anatomical structure morphogenesis	Biological process	53	566	1543	23972	1.45478	0.00402696	0.0336483	2.39502	FGFR1//SPRY1//BMP2//CSF1R//PTK2//GAS2//HPN//KDR//PTK2B//CDC42EP5//ERMN//ARAP3//EPB4.1//TGFB1I1//WWTR1//EFNA1//DAB2IP//CAPN3//APOH//CD36//CX3CR1//NF1//ROCK2//THBS1//BAI2//CAPZB//ZMYM4//BMP7//ADAM9//DCSTAMP//RUNX2//SERPINE1//TSPAN12//AQP1//ECM1//GATA2//PRKCA//PTGIS//CYSLTR2//ILK//BMPR1A//ULK1//SYNE1//TNIK//PLXNA4//GSK3B//AKAP5//PDGFA//CAMK2B//HDAC9//SLIT2//CPE//MED1
GO:0035335	peptidyl-tyrosine dephosphorylation	Biological process	13	88	1543	23972	2.29509	0.00404795	0.0336974	2.39277	EYA2//EYA3//PTPN11//PTPN13//PTPN18//PTPN5//PTPRJ//MTMR1//DUSP14//DUSP23//DUSP3//MTMR14//PTPDC1
GO:0015031	protein transport	Biological process	87	1017	1543	23972	1.32904	0.00404835	0.0336974	2.39272	GOLGA1//MAPK3//PRICKLE1//PTTG1IP//SYNJ2BP//GIPC1//AKAP5//IPO11//GSK3B//STRADB//PARD3//MFF//AP1S1//AP2M1//AP3S2//KIF13A//RAB10//SYTL4//KCNIP3//RAB13//TOM1L1//STX11//STON2//SLU7//TOM1L2//TLK1//EGF//GNPTG//PEX5L//DERL1//GAS6//IGF1//MED1//VLDLR//LMNA//GNAQ//DAB2IP//WWTR1//APOD//LITAF//APOC3//CD36//NF1//CNST//UHMK1//PTPN11//CAMK1//RHBDF1//TNFSF4//LRRC32//ADAM9//ANG//CRTAM//CADM1//CLEC9A//IL2//RAB11A//…
GO:0002573	myeloid leukocyte differentiation	Biological process	17	130	1543	23972	2.03163	0.00412501	0.03427	2.38457	MED1//CSF1R//MITF//TNFSF11//DCSTAMP//CBFA2T3//ZFPM1//GFI1B//TESC//GATA1//GATA2//PRKCA//IL4//NF1//CLEC2D//ITGB3//TAL1
GO:0051924	regulation of calcium ion transport	Biological process	19	152	1543	23972	1.942	0.00417972	0.0346581	2.37885	AKAP5//MYO5A//TRPC6//HOMER1//CAPN3//SNCA//TRPC1//CACNA1D//GAS6//ATP2B2//MYLK//ARRB2//IGF1//FKBP1A//EGF//PDGFB//PDGFRB//SLC30A1//P2RX1
GO:0009058	biosynthetic process	Biological process	312	4238	1543	23972	1.14375	0.00422272	0.034948	2.37441	NFIC//MED1//LIN9//PAPD5//POLN//MTHFD2L//BARX2//BMP2//CD36//CUX1//DNMT3A//LEFTY1//EFNA1//FGFR1//GATA1//GATA2//GLRP1//HBB-Y//HMGB1//HOXB3//NCOR1//NR1H4//S100A1//TAL1//VLDLR//PCGF2//ZFPM1//FOXL2//KCNIP3//DAB2IP//HEXIM2//SLA2//HDAC9//WWTR1//GM4924//ZFP128//NCOA1//GAD1//TH//PTGDS//PTGIS//PTGS1//TBXAS1//PTGES//ALDH1A1//GALNT2//CREB1//POLR2L//SCAF8//ARRB1//MED16//ARRB2//PTRF//EIF5A2//GBE1//PDGFRB//XYLT2…
GO:0052547	regulation of peptidase activity	Biological process	34	328	1543	23972	1.61044	0.00424975	0.0351048	2.37164	SLC11A2//P2RX1//SNCA//MAP3K5//ACER2//CST7//ECM1//MUG2//SERPINB2//SERPINE2//RECK//CST10//SERPINA1F//EPPIN//ITIH5//SPINK10//SERPINE1//SPOCK1//TIMP3//SERPINB6C//AQP1//BCL2L1//CFLAR//CRYAA//GAS6//IGF1//THBS1//DHCR24//TNFAIP8//ARRB1//HMGB1//TNFSF10//FOXL2//MGMT
GO:0070509	calcium ion import	Biological process	6	25	1543	23972	3.72863	0.00431622	0.0355863	2.3649	EGF//HOMER1//PDGFB//PDGFRB//SLC30A1//MICU1
GO:0006112	energy reserve metabolic process	Biological process	11	69	1543	23972	2.47675	0.00438109	0.0359846	2.35842	SLC37A4//PYGM//GSK3B//PPP1R2//AGL//PYGB//GBE1//IGF1//SORBS1//ADRA1B//HMGB1
GO:2000117	negative regulation of cysteine-type endopeptidase activity	Biological process	11	69	1543	23972	2.47675	0.00438109	0.0359846	2.35842	AQP1//BCL2L1//CFLAR//CRYAA//GAS6//IGF1//SNCA//THBS1//DHCR24//TNFAIP8//ARRB1
GO:0001655	urogenital system development	Biological process	25	221	1543	23972	1.75746	0.00439309	0.0360151	2.35723	NF1//SLIT2//SPRY1//ACE//ACVR2B//BMP7//ODC1//PDGFRB//REN1//AQP11//RPGRIP1L//ZBTB16//WWTR1//NID1//PDGFA//PDGFB//RET//IGF1//PRLR//IGF1R//GCNT1//ANGPT1//ITGB3//GATA2//PBX1
GO:0051493	regulation of cytoskeleton organization	Biological process	27	245	1543	23972	1.71213	0.00452311	0.0370112	2.34456	TWF1//NEB//MID1IP1//GAS2L1//ROCK2//ARPC1A//SLIT2//FERT2//NCK2//PTK2B//CDC42EP5//NES//SNCA//SHANK1//EFNA5//GPM6B//ILK//PDGFRB//KISS1R//ARHGAP6//CAPZB//TPM1//GSN//TMOD3//CAMSAP3//CSF1R//MAPK3
GO:0010035	response to inorganic substance	Biological process	31	293	1543	23972	1.64374	0.00456194	0.0372587	2.34085	PRDX6//APOD//CAT//PRKCA//ABAT//SNCA//ADAM9//SLC11A2//AANAT//HAAO//AS3MT//CAMK2B//SORD//THBS1//FERT2//CRYAA//PTK2B//GPX4//CAPN3//GDI1//PLA2G4A//TRPC1//HOMER1//PEF1//AQP1//MAP3K5//GSN//CLIC4//FBP1//SLC30A1//CD36
GO:0031669	cellular response to nutrient levels	Biological process	15	110	1543	23972	2.11854	0.00459816	0.037484	2.33742	CTSD//ULK1//NCOA1//NR1H4//GAS6//ANGPTL4//GAS2L1//CDKN2B//SLC39A4//PRKAA2//MED1//AQP1//PTK2B//RET//TESC
GO:0010863	positive regulation of phospholipase C activity	Biological process	5	18	1543	23972	4.31555	0.00463887	0.0377451	2.33359	ANG//ARHGAP6//GNAQ//FGFR1//PDGFRB
GO:0044087	regulation of cellular component biogenesis	Biological process	34	330	1543	23972	1.60068	0.00466826	0.0378495	2.33084	TWF1//FERT2//AQP1//SLIT2//HMGB1//ARPC1A//NCK2//PTK2B//CDC42EP5//SNCA//EIF4EBP1//GSK3B//TAL1//SHANK1//SELP//TRIM9//PINK1//CREB1//FNBP1L//KISS1R//ARHGAP6//CAPZB//TPM1//GSN//TMOD3//EFNA5//GPM6B//KDR//PTPRJ//APOD//PTK2//PRKCA//BMP7//LEFTY1
GO:0070167	regulation of biomineral tissue development	Biological process	10	60	1543	23972	2.58933	0.00466913	0.0378495	2.33076	ECM1//CREB3L1//ACVR2B//BMP2//BMP7//BMPR1A//GPM6B//GATA1//NFE2//GAS6
GO:0052548	regulation of endopeptidase activity	Biological process	32	306	1543	23972	1.62468	0.00476271	0.0385363	2.32215	SLC11A2//P2RX1//SNCA//MAP3K5//ACER2//CST7//MUG2//SERPINE1//SERPINB2//SPOCK1//TIMP3//RECK//CST10//SERPINA1F//EPPIN//SERPINB6C//ITIH5//SPINK10//AQP1//BCL2L1//CFLAR//CRYAA//GAS6//IGF1//THBS1//DHCR24//TNFAIP8//ARRB1//HMGB1//TNFSF10//FOXL2//MGMT
GO:0009308	amine metabolic process	Biological process	17	132	1543	23972	2.00084	0.00482373	0.0389364	2.31662	AFMID//TH//OAZ2//ODC1//AMD2//PCYT1B//AANAT//ENPP2//EPAS1//DDC//SNCA//ATP2B2//SMOX//DNMT3A//ACER2//NR1H4//HPN
GO:0045669	positive regulation of osteoblast differentiation	Biological process	9	51	1543	23972	2.74164	0.00483549	0.0389364	2.31556	ACVR2B//BMP2//BMP7//BMPR1A//RUNX2//IGF1//ILK//SMAD5//PDLIM7
GO:0006916	anti-apoptosis	Biological process	24	211	1543	23972	1.76712	0.00483905	0.0389364	2.31524	BNIP3L//TNFAIP8//DDX42//ARRB1//ANGPT1//BCL2L1//IGF1//IGF1R//PDGFRB//PTK2B//TNFSF4//PTPRJ//APOE//CFLAR//CRYAA//GNAQ//IL7//SNCA//GSK3B//PROKR1//DAPK1//DHCR24//ATF5//STRADB
GO:0051100	negative regulation of binding	Biological process	11	70	1543	23972	2.44137	0.00490247	0.0393738	2.30959	ARRB2//IFIT2//NES//ZFPM1//GSK3B//TFAP4//RSF1//MAPK3//GATA1//P2RY1//YBX2
GO:0031328	positive regulation of cellular biosynthetic process	Biological process	102	1230	1543	23972	1.28835	0.00494483	0.0396013	2.30585	NCOA1//NR1H4//ACR//ADCY6//ADCY9//GNAL//CIRBP//PTK2B//THBS1//MAPK3//LIN28A//BMP2//BMP7//BMPR1A//CAPN3//RUNX2//CREB1//E2F3//EGF//IGF1//IL4//ILK//MDK//MITF//PDGFB//MED1//RET//TAL1//TFCP2//TGFB1I1//ZSCAN21//CHEK2//IRF6//CITED4//MLLT11//TBX21//TESC//YAF2//TFAP4//KLF7//OVOL2//MED16//RSF1//ZBTB16//FUBP3//MYSM1//MC3R//PTGIR//AKAP5//APOE//GUCY1A3//INSIG2//PLA2G4A//P2RY1//LMNA//PAWR//HPN//ZFPM1//RAET1B//MI…
GO:0051241	negative regulation of multicellular organismal process	Biological process	33	319	1543	23972	1.60717	0.00494902	0.0396013	2.30548	NDRG2//THBD//APOE//GP5//PDGFA//PDGFB//SERPINE2//APOC3//APOH//CYP4F18//PTK2B//ECM1//GATA1//NFE2//SLC6A4//KCNQ4//SLC37A4//GAS6//IL1RL1//TNFSF4//SH2D1B1//ARRB2//THBS1//ARRB1//GP1BA//IL2//PRKCA//TNNT1//SERPINE1//GUCY1A3//APOD//WNK4//CPE
GO:0009057	macromolecule catabolic process	Biological process	54	585	1543	23972	1.43409	0.00497166	0.0397093	2.3035	DCPS//CTIF//TRIP12//RNF11//HERC3//HECTD2//ISG20//ACR//PYGM//AGL//PYGB//LYVE1//DNASE1L1//FOXL2//FBXL2//USP20//USP54//CUL4A//FBXO2//RHBDF1//DYX1C1//LIN28A//ZCCHC11//SLX1B//AFG3L2//WDYHV1//LRSAM1//GPC1//HPSE//DERL1//TGFB1I1//GIPC1//RNF180//PRICKLE1//APOE//FKBP1A//BNIP3L//CHEK2//SERPINE2//DHCR24//BIRC2//TRIM9//NHLRC1//ARRB1//ARRB2//KLHL20//ADRA1B//HMGB1//ADAM9//TIMP3//PAPD5//PTK2B//EGF//PTK2
GO:0008202	steroid metabolic process	Biological process	26	235	1543	23972	1.71887	0.00500028	0.0398646	2.30101	HSD3B1//PBX1//DHCR24//PRKAA2//STARD6//INSIG2//SLC27A2//MED1//HSD17B14//APOE//APOC3//CAT//IL4//LEPR//TNFSF4//VLDLR//NR1H4//BMP2//GC//CYP2R1//AFP//IGF1//IGF1R//CYP2B10//SLC37A4//RDH1
GO:0007165	signal transduction	Biological process	343	4710	1543	23972	1.13139	0.005032	0.0400065	2.29826	PDK1//PTK2//NF1//NLK//PTK2B//RET//MAP3K5//MAPK3//MAPK12//CD81//EFNA1//PTPN11//THBS1//PDE6H//ARRB1//MUC20//PRKCA//DUSP14//DUSP3//BCL2L1//MFF//ECM1//GAS6//P2RY1//ADCY5//GRK4//GRK5//ARRB2//MED1//SH2D1B1//BMP2//COL18A1//MITF//TGFB1I1//NDRG2//GSK3B//NPHP3//PRKAA2//RNF43//LZTS2//APCDD1//TNIK//ANGPT1//DDR1//CSF1R//IGF1R//PDGFRB//STAP1//TOM1L1//ADCY6//ADCY9//ITSN1//SH2B3//MCF2L//RASGRP2//RASA3//ROCK2//UN…
GO:0016337	cell-cell adhesion	Biological process	31	295	1543	23972	1.63259	0.00503649	0.0400065	2.29787	BARX2//SELP//CADM1//RET//NPTN//ESAM//OLR1//FERMT3//ATP2C1//EFNA5//MINK1//PTK2//ITGA6//PPAP2B//TNFSF11//BMP7//FERT2//GATA1//ITGA2B//ITGB3//SLC7A11//KIFC3//CAMSAP3//PRKCA//SERPINE2//MPZL2//SLIT2//TNXB//PARD3//LIMS1//NRCAM
GO:0001822	kidney development	Biological process	20	166	1543	23972	1.8718	0.00509712	0.0404142	2.29267	NF1//SLIT2//SPRY1//ZBTB16//WWTR1//NID1//PDGFRB//PDGFA//PDGFB//GCNT1//ANGPT1//BMP7//ITGB3//RET//ACE//ACVR2B//ODC1//REN1//AQP11//RPGRIP1L
GO:0031175	neuron projection development	Biological process	50	534	1543	23972	1.45468	0.0051127	0.0404639	2.29135	CREB1//IGF1R//PTPN11//SLIT2//ULK1//GSK3B//AFG3L2//STXBP5//KLF7//KALRN//APBB2//BMP7//EFNA5//OTX2//SEMA5A//SEMA6C//PLA2G10//PLXNA4//NRCAM//KIF5C//CAMK2B//CNTN1//FGFR1//HMGB1//PTK2B//RET//NPTN//SERPINE2//CAMK1//PMP22//SPOCK1//ABI2//PTK2//PRKCA//ILK//KDR//NBL1//SLC11A2//MINK1//SYNE1//TNIK//EFNA1//AKAP5//SHANK1//IL2//VLDLR//UHMK1//LAMB1//RAB11A//LAMC1
GO:0051046	regulation of secretion	Biological process	42	432	1543	23972	1.51044	0.00515557	0.040729	2.28772	SNCA//CPT1A//AQP1//P2RY1//PTGS1//TACR2//CREB1//PTPN11//KISS1R//MYO5A//SNAP23//RAB27B//NF1//SLC30A1//CYP4F18//PLA2G10//PINK1//ARRB1//UNC13D//PRKCA//SYTL4//STXBP5//TRIM9//ICA1//KCNC4//EGF//RHBDF1//TNFSF4//LRRC32//GAS6//ADAM9//ANG//CRTAM//CADM1//CLEC9A//IL2//PEX5L//TNFSF11//EFNA5//WNK4//CSF1R//IL1RL1
GO:0043406	positive regulation of MAP kinase activity	Biological process	18	144	1543	23972	1.942	0.00521434	0.0411185	2.2828	CD81//EFNA1//PTPN11//THBS1//MAP3K5//PDE6H//ARRB1//MUC20//TNFSF11//DAB2IP//PTK2B//EGF//FGFR1//ILK//PDGFA//PDGFB//PDGFRB//TAB1
GO:0000413	protein peptidyl-prolyl isomerization	Biological process	7	34	1543	23972	3.19858	0.00522462	0.041125	2.28194	FKBP1A//FKBP8//NKTR//PPIH//PPIL3//PPIF//FKBP14
GO:0043407	negative regulation of MAP kinase activity	Biological process	10	61	1543	23972	2.54688	0.00526968	0.0412554	2.27822	PRKCA//DUSP14//DUSP3//APOE//BMP7//NF1//PTPRJ//SPRY1//GSK3B//DAB2IP
GO:0060415	muscle tissue morphogenesis	Biological process	10	61	1543	23972	2.54688	0.00526968	0.0412554	2.27822	MED1//ANGPT1//BMP2//EPOR//ZFPM1//MYH6//FKBP1A//MYBPC3//TPM1//MYLK
GO:0072659	protein localization to plasma membrane	Biological process	10	61	1543	23972	2.54688	0.00526968	0.0412554	2.27822	GAS6//EHD3//TESC//LAMA5//MPP5//SORBS1//BCL2L1//P2RY1//RAB11A//CRB3
GO:0045806	negative regulation of endocytosis	Biological process	6	26	1543	23972	3.58522	0.00531027	0.0414984	2.27488	APOC3//CNN2//HMGB1//PACSIN1//PACSIN2//LRSAM1
GO:0009889	regulation of biosynthetic process	Biological process	222	2938	1543	23972	1.17392	0.00534426	0.041689	2.27211	BARX2//BMP2//CD36//CUX1//DNMT3A//LEFTY1//EFNA1//FGFR1//GATA1//GATA2//GLRP1//HBB-Y//HMGB1//HOXB3//NFIC//MED1//NCOR1//NR1H4//S100A1//TAL1//VLDLR//PCGF2//ZFPM1//FOXL2//KCNIP3//DAB2IP//HEXIM2//SLA2//HDAC9//WWTR1//GM4924//ZFP128//NCOA1//FBP1//ACVR2B//ALX3//APBB2//BIRC2//RUNX2//CBFA2T3//CREB1//E2F3//EOMES//EPAS1//EYA2//EYA3//FLI1//GABPB1//GFI1B//HOXA3//HOXC6//LHX6//SMAD5//MAFG//MAX//MEIS1//MITF//NEO1//…
GO:0032318	regulation of Ras GTPase activity	Biological process	20	167	1543	23972	1.8606	0.00544989	0.0424369	2.26361	ARAP3//ASAP2//AGFG2//RABGAP1L//GRTP1//TBC1D4//TBC1D22A//EFNA5//NF1//RASA3//DAB2IP//ARHGAP6//ARHGAP10//OPHN1//RASGRP3//GSK3B//RALGAPA2//PTK2B//SPRY1//RAP1GAP
GO:0001935	endothelial cell proliferation	Biological process	12	81	1543	23972	2.30163	0.00550273	0.0427716	2.25942	APOE//APOH//ATPIF1//NF1//THBS1//ANG//BMP2//ECM1//ITGB3//KDR//PDGFB//PRKCA
GO:0046068	cGMP metabolic process	Biological process	8	43	1543	23972	2.89041	0.0055562	0.0430726	2.25522	AQP1//GUCY1B3//GUCY1A3//NPR2//APOE//PDZD3//PDE11A//ATP2B2
GO:0006198	cAMP catabolic process	Biological process	4	12	1543	23972	5.17866	0.00557119	0.0430726	2.25405	PDE4A//PDE3A//PDE4D//PDE11A
GO:0045066	regulatory T cell differentiation	Biological process	4	12	1543	23972	5.17866	0.00557119	0.0430726	2.25405	FUT7//NCOR1//TNFSF4//IL2
GO:0032103	positive regulation of response to external stimulus	Biological process	18	145	1543	23972	1.9286	0.00560491	0.0432564	2.25143	PTPRJ//ULK1//NPY//SERPINE1//ACE//IL1RL1//PRKCA//PLA2G4A//TNFSF4//PDGFB//PDGFRB//THBS1//CCR4//KDR//SLIT2//HMGB1//TNFSF11//GAS6
GO:0032940	secretion by cell	Biological process	53	576	1543	23972	1.42952	0.00569722	0.0438908	2.24434	SNCA//ACR//P2RX1//MYO5A//SNAP23//UNC13B//SYTL4//UNC13D//STXBP5//SCAMP1//SLC17A9//NRXN2//SYN1//PCSK4//CPT1A//P2RY1//PTGS1//GIPC1//TACR2//TRIM9//CREB1//PTPN11//KISS1R//RAB27B//NF1//SLC30A1//ACVR2B//SLC18A2//PINK1//ARRB1//PEX5L//PRKCA//LTBP4//ICA1//KCNC4//EGF//RHBDF1//TNFSF4//LRRC32//GAS6//ADAM9//ANG//CRTAM//CADM1//CLEC9A//IL2//AQP1//TNFSF11//EFNA5//CSF1R//IL1RL1//SERPINE2//CKLF
GO:0055080	cation homeostasis	Biological process	39	397	1543	23972	1.5262	0.00578155	0.0444616	2.23796	APOE//ATP2B2//SLC37A4//ITGB3//PRKCA//PYGM//RYR3//SLC30A1//VAPB//SLC24A3//ATP2C1//SLC39A4//TESC//CLIC4//ADRA1B//CXCR3//CCR10//EPOR//IL2//KDR//P2RY1//PTK2B//NPTN//TRPC6//CHRNA9//CXCL3//AKAP5//SLC22A17//MAFG//AQP11//FKBP1A//CAPN3//SNCA//TRPC1//MICU1//SFXN1//NEO1//SLC11A2//SLC8A3
GO:0044106	cellular amine metabolic process	Biological process	15	113	1543	23972	2.0623	0.00591739	0.0451634	2.22787	AFMID//TH//OAZ2//ODC1//AMD2//PCYT1B//AANAT//ENPP2//EPAS1//DDC//SNCA//ATP2B2//SMOX//NR1H4//HPN
GO:0071345	cellular response to cytokine stimulus	Biological process	27	250	1543	23972	1.67788	0.00592056	0.0451634	2.22764	ECM1//GAS6//CSF1R//CX3CR1//EPOR//FERT2//FKBP1A//IL5RA//LEPR//IL1RL1//MPL//TNFSF11//PTK2B//MKKS//IFIT2//DCSTAMP//IL2RA//PRLR//MED1//CXCR3//SLIT2//ZCCHC11//MAPK3//AQP4//SELP//GPD1//DAB2IP
GO:0045639	positive regulation of myeloid cell differentiation	Biological process	10	62	1543	23972	2.5058	0.00592902	0.0451634	2.22702	GFI1B//TESC//GATA2//TAL1//PRKCA//DCSTAMP//CSF1R//ITGB3//TNFSF11//HMGB1
GO:0034097	response to cytokine stimulus	Biological process	33	323	1543	23972	1.58727	0.00595983	0.0451634	2.22477	ECM1//GAS6//CSF1R//CX3CR1//EPOR//FERT2//FKBP1A//IL5RA//LEPR//IL1RL1//MPL//TNFSF11//PTK2B//MKKS//HMGB1//SNCA//ADAM9//AFF3//IFIT2//DCSTAMP//IL2RA//PRLR//MED1//CXCR3//SLIT2//ZCCHC11//MAPK3//PRKCA//AQP4//SELP//GPD1//DAB2IP//BCL2L1
GO:0002029	desensitization of G-protein coupled receptor protein signaling pathway	Biological process	5	19	1543	23972	4.08841	0.00596635	0.0451634	2.22429	CAMK2B//GRK4//ARRB1//ARRB2//GRK5
GO:0006837	serotonin transport	Biological process	5	19	1543	23972	4.08841	0.00596635	0.0451634	2.22429	P2RX1//SLC6A4//GPM6B//SNCA//SLC18A2
GO:0022401	negative adaptation of signaling pathway	Biological process	5	19	1543	23972	4.08841	0.00596635	0.0451634	2.22429	GRK4//GRK5//CAMK2B//ARRB1//ARRB2
GO:0050820	positive regulation of coagulation	Biological process	5	19	1543	23972	4.08841	0.00596635	0.0451634	2.22429	CD36//HPSE//SERPINE1//THBS1//APOH
GO:1900274	regulation of phospholipase C activity	Biological process	5	19	1543	23972	4.08841	0.00596635	0.0451634	2.22429	ANG//ARHGAP6//GNAQ//FGFR1//PDGFRB
GO:0006469	negative regulation of protein kinase activity	Biological process	18	146	1543	23972	1.91539	0.00601904	0.045483	2.22047	PRKCA//DUSP14//DUSP3//APOE//BMP7//NF1//PTPRJ//SPRY1//GSK3B//DAB2IP//CDK5RAP1//HEXIM2//TFAP4//IGF1R//CDKN2B//GNAQ//ILK//WWTR1
GO:0010469	regulation of receptor activity	Biological process	12	82	1543	23972	2.27356	0.00607788	0.0458479	2.21625	EGF//MYO5A//PTPRJ//LYNX1//GAS6//MED1//MED16//DAPK1//MINK1//SHANK1//P2RY1//SERPINE1
GO:0034765	regulation of ion transmembrane transport	Biological process	27	251	1543	23972	1.6712	0.00623923	0.0469835	2.20487	HK1//MYO5A//TRPC6//HOMER1//TESC//CACNA1D//GAS6//IGF1//FKBP1A//SLC30A1//EGF//PDGFB//PDGFRB//DAPK1//MINK1//SHANK1//CLCN3//KCNC1//KCND1//KCNJ5//CLIC4//KCNIP3//KCNQ4//KCNC4//TMEM37//TPCN1//CATSPER4
GO:0055008	cardiac muscle tissue morphogenesis	Biological process	9	53	1543	23972	2.63818	0.00627871	0.0471989	2.20213	MED1//MYH6//EPOR//FKBP1A//MYBPC3//TPM1//ANGPT1//BMP2//ZFPM1
GO:0044262	cellular carbohydrate metabolic process	Biological process	23	204	1543	23972	1.7516	0.006363	0.04775	2.19634	SLC37A4//PYGM//GSK3B//PPP1R2//AGL//PYGB//GBE1//SORD//FBP1//P2RY1//PFKFB1//IGF1//SORBS1//ADRA1B//HMGB1//PRKAA2//HK1//PFKFB3//SYNJ2//CSGALNACT1//SNCA//NCOR1//ACER2
GO:0042306	regulation of protein import into nucleus	Biological process	15	114	1543	23972	2.04421	0.00641935	0.0479955	2.19251	GAS6//IGF1//MED1//GNAQ//EGF//DAB2IP//WWTR1//APOD//LITAF//CD36//NF1//AKAP5//GSK3B//BMPR1A//RBPMS
GO:1900180	regulation of protein localization to nucleus	Biological process	15	114	1543	23972	2.04421	0.00641935	0.0479955	2.19251	GAS6//IGF1//MED1//GNAQ//EGF//DAB2IP//WWTR1//APOD//LITAF//CD36//NF1//AKAP5//GSK3B//BMPR1A//RBPMS
GO:0007266	Rho protein signal transduction	Biological process	21	181	1543	23972	1.80252	0.00643842	0.0479955	2.19122	APOC3//APOE//ITSN1//MCF2L//ARHGEF12//PLEKHG5//KALRN//ADRA1B//ARAP3//ARRB1//PECAM1//ROCK2//SYNJ2BP//CTNNAL1//CDC42EP5
GO:0030851	granulocyte differentiation	Biological process	6	27	1543	23972	3.45244	0.00646199	0.0479955	2.18963	GFI1B//TESC//GATA1//GATA2//CBFA2T3//ZFPM1
GO:0032309	icosanoid secretion	Biological process	6	27	1543	23972	3.45244	0.00646199	0.0479955	2.18963	CYP4F18//PLA2G10//ACE//PLA2G4A//KISS1R//TNFSF11
GO:0034446	substrate adhesion-dependent cell spreading	Biological process	6	27	1543	23972	3.45244	0.00646199	0.0479955	2.18963	EFNA1//FERT2//ILK//LAMA5//LAMB1//LAMC1
GO:0046486	glycerolipid metabolic process	Biological process	25	228	1543	23972	1.70351	0.00652714	0.0483407	2.18528	PIGN//PIGP//APOC3//APOE//APOH//CAT//CD36//CPT1A//SLC37A4//PTPN11//INSIG2//TNXB//ANG//PCYT1B//CD81//PDGFA//PDGFB//LPL//INPP5F//ENPP2//CSF1R//PDGFRB//PIK3C2G//SYNJ2//GPD1
GO:0009891	positive regulation of biosynthetic process	Biological process	103	1256	1543	23972	1.27405	0.00653072	0.0483407	2.18504	NCOA1//NR1H4//ACR//ADCY6//ADCY9//GNAL//CIRBP//PTK2B//THBS1//MAPK3//LIN28A//CREB1//SORBS1//BMP2//BMP7//BMPR1A//CAPN3//RUNX2//E2F3//EGF//IGF1//IL4//ILK//MDK//MITF//PDGFB//MED1//RET//TAL1//TFCP2//TGFB1I1//ZSCAN21//CHEK2//IRF6//CITED4//MLLT11//TBX21//TESC//YAF2//TFAP4//KLF7//OVOL2//MED16//RSF1//ZBTB16//FUBP3//MYSM1//MC3R//PTGIR//AKAP5//APOE//GUCY1A3//INSIG2//PLA2G4A//P2RY1//PDGFRB//LMNA//PAWR//HPN//Z…
GO:0002682	regulation of immune system process	Biological process	60	673	1543	23972	1.38508	0.00670459	0.0495433	2.17363	MASP1//THBS1//ITGA2B//ITGB3//PECAM1//SELP//SLIT2//TNFSF4//SH2D1B1//IL1RL1//ECM1//RAET1B//CRTAM//GATA1//ZFPM1//PTPRJ//GFI1B//TESC//PAWR//IL2//IL4//IL7//GPR183//GAS6//FERT2//ARRB2//IL2RA//NCK2//PDCD1LG2//IGF1//CLEC2D//CADM1//SNCA//PLA2G10//UNC13D//TAL1//GATA2//PTK2B//ZBTB16//HMGB1//GAS2L1//PRKCA//HIST4H4//DCSTAMP//MITF//TNFSF11//NF1//CSF1R//CD46//KLRB1C//LRRC32//TBX21//FKBP1A//DUSP3//MED1//CD36//CX…
GO:0048813	dendrite morphogenesis	Biological process	11	73	1543	23972	2.34104	0.00676589	0.0498268	2.16968	SYNE1//TNIK//GSK3B//ILK//AKAP5//SHANK1//EFNA1//CAMK2B//SLC11A2//MINK1//KLF7
GO:0050921	positive regulation of chemotaxis	Biological process	11	73	1543	23972	2.34104	0.00676589	0.0498268	2.16968	PTPRJ//CCR4//KDR//SLIT2//HMGB1//PRKCA//SERPINE1//GAS6//PDGFB//PDGFRB//THBS1
GO:0032386	regulation of intracellular transport	Biological process	21	182	1543	23972	1.79261	0.00684951	0.0503572	2.16434	CRYAA//GAS6//IGF1//MED1//GNAQ//EGF//DAB2IP//WWTR1//APOD//LITAF//CD36//NF1//CNST//UHMK1//PTPN11//CAMK1//GSK3B//AKAP5//BMPR1A//RBPMS//MAPK3
GO:0016051	carbohydrate biosynthetic process	Biological process	18	148	1543	23972	1.88951	0.00692206	0.0508046	2.15976	GBE1//PDGFRB//XYLT2//B4GALT7//FBP1//GPD1//CHST11//CHST12//CHST7//CSGALNACT1//ANGPT1//P2RY1//IGF1//SORBS1//SORD//SNCA//EGF//PDGFB
GO:0051240	positive regulation of multicellular organismal process	Biological process	47	504	1543	23972	1.44879	0.00697483	0.0511057	2.15647	ADRA1B//TNFSF4//TPM1//GAS6//PDGFB//PTK2//KDR//PTGS1//AQP1//HPSE//IGF1//PRKCA//CD36//SERPINE1//THBS1//ACVR2B//BMP2//BMP7//BMPR1A//GPM6B//PINK1//ARRB2//IL2//RAET1B//IL4//IL1RL1//ZCCHC11//CREB1//PDGFRB//MKKS//RUNX2//ZBTB16//ITGB3//TNFSF11//DCSTAMP//TBXAS1//SNCA//KISS1R//APOH//FGFR1//CAMK2B//NPTN//SERPINE2//P2RY1//TACR2//RET//CSF1R
GO:0010676	positive regulation of cellular carbohydrate metabolic process	Biological process	7	36	1543	23972	3.02088	0.00724807	0.0530183	2.13978	P2RY1//IGF1//SORBS1//ADRA1B//HMGB1//PRKAA2//SNCA
GO:0019221	cytokine-mediated signaling pathway	Biological process	21	183	1543	23972	1.78282	0.00728181	0.0531756	2.13776	ECM1//GAS6//PTK2B//TNFSF11//LEPR//MKKS//FERT2//IL2RA//CSF1R//PRLR//EPOR//IL1RL1//MED1//CXCR3//SLIT2//ZCCHC11//MAPK3//CX3CR1//FKBP1A//IL5RA//MPL
GO:0001505	regulation of neurotransmitter levels	Biological process	15	116	1543	23972	2.00896	0.0075257	0.0547614	2.12345	GAD1//TH//SNCA//NRXN2//SYN1//TACR2//TRIM9//UNC13B//NF1//SLC30A1//ABAT//ICA1//KCNC4//SLC6A4//GPM6B
GO:0046825	regulation of protein export from nucleus	Biological process	5	20	1543	23972	3.88399	0.00753986	0.0547614	2.12264	GAS6//CAMK1//GSK3B//UHMK1//PTPN11
GO:0048339	paraxial mesoderm development	Biological process	5	20	1543	23972	3.88399	0.00753986	0.0547614	2.12264	NCKAP1//BMPR1A//FGFR1//TEAD1//YAP1
GO:0031326	regulation of cellular biosynthetic process	Biological process	218	2903	1543	23972	1.16667	0.00754939	0.0547614	2.12209	BARX2//BMP2//CD36//CUX1//DNMT3A//LEFTY1//EFNA1//FGFR1//GATA1//GATA2//GLRP1//HBB-Y//HMGB1//HOXB3//NFIC//MED1//NCOR1//NR1H4//S100A1//TAL1//VLDLR//PCGF2//ZFPM1//FOXL2//KCNIP3//DAB2IP//HEXIM2//SLA2//HDAC9//WWTR1//GM4924//ZFP128//NCOA1//FBP1//ACVR2B//ALX3//APBB2//BIRC2//RUNX2//CBFA2T3//CREB1//E2F3//EOMES//EPAS1//EYA2//EYA3//FLI1//GABPB1//GFI1B//HOXA3//HOXC6//LHX6//SMAD5//MAFG//MAX//MEIS1//MITF//NEO1//…
GO:0018105	peptidyl-serine phosphorylation	Biological process	16	127	1543	23972	1.95729	0.0075628	0.0547673	2.12132	NLK//ANGPT1//GAS6//SNCA//GSK3B//ARRB1//PRKAA2//CAMK2B//HK1//ILK//UHMK1//PDGFB//PRKCA//AKT3//MAPK12//PINK1
GO:0043949	regulation of cAMP-mediated signaling	Biological process	4	13	1543	23972	4.7803	0.00764155	0.0550623	2.11682	PTGIR//PDE4A//PEX5L//RASD2
GO:0060999	positive regulation of dendritic spine development	Biological process	4	13	1543	23972	4.7803	0.00764155	0.0550623	2.11682	CAMK2B//IL2//CAMK1//SHANK1
GO:0072111	cell proliferation involved in kidney development	Biological process	4	13	1543	23972	4.7803	0.00764155	0.0550623	2.11682	BMP7//ITGB3//PDGFB//PDGFRB
GO:0043281	regulation of cysteine-type endopeptidase activity involved in apoptotic process	Biological process	19	161	1543	23972	1.83344	0.0077475	0.055179	2.11084	SLC11A2//P2RX1//SNCA//MAP3K5//ACER2//AQP1//BCL2L1//CFLAR//CRYAA//GAS6//IGF1//THBS1//DHCR24//TNFAIP8//ARRB1//HMGB1//TNFSF10//FOXL2//MGMT
GO:0030218	erythrocyte differentiation	Biological process	13	95	1543	23972	2.12597	0.00777695	0.055179	2.10919	GATA1//ZFPM1//TAL1//GFI1B//GAS2L1//GATA2//SLC11A2//MED1//NCOR1//EPAS1//SFXN1//SMAD5//EXOC6
GO:0006182	cGMP biosynthetic process	Biological process	6	28	1543	23972	3.32914	0.00778475	0.055179	2.10876	APOE//GUCY1A3//PDZD3//AQP1//GUCY1B3//NPR2
GO:0006692	prostanoid metabolic process	Biological process	6	28	1543	23972	3.32914	0.00778475	0.055179	2.10876	PTGDS//PTGIS//PTGS1//TBXAS1//PTGES//PLA2G4A
GO:0006693	prostaglandin metabolic process	Biological process	6	28	1543	23972	3.32914	0.00778475	0.055179	2.10876	PTGDS//PTGIS//PTGS1//TBXAS1//PTGES//PLA2G4A
GO:0007595	lactation	Biological process	6	28	1543	23972	3.32914	0.00778475	0.055179	2.10876	ATP2B2//DDR1//CREB1//NEURL1A//MED1//PRLR
GO:0043470	regulation of carbohydrate catabolic process	Biological process	6	28	1543	23972	3.32914	0.00778475	0.055179	2.10876	ADRA1B//HMGB1//FBP1//IGF1//PRKAA2//NCOR1
GO:0043471	regulation of cellular carbohydrate catabolic process	Biological process	6	28	1543	23972	3.32914	0.00778475	0.055179	2.10876	ADRA1B//HMGB1//FBP1//IGF1//PRKAA2//NCOR1
GO:0050982	detection of mechanical stimulus	Biological process	6	28	1543	23972	3.32914	0.00778475	0.055179	2.10876	ATP2B2//HPN//SLC12A2//MKKS//CHRNA9//SERPINE2
GO:0051055	negative regulation of lipid biosynthetic process	Biological process	6	28	1543	23972	3.32914	0.00778475	0.055179	2.10876	PDGFA//PDGFB//BMP2//INSIG2//APOE//APOC3
GO:0055065	metal ion homeostasis	Biological process	32	317	1543	23972	1.5683	0.00794135	0.0561973	2.10011	APOE//ATP2B2//SLC37A4//ITGB3//PRKCA//PYGM//RYR3//SLC30A1//VAPB//SLC24A3//ATP2C1//TESC//ADRA1B//CXCR3//CCR10//EPOR//IL2//KDR//P2RY1//PTK2B//NPTN//TRPC6//CHRNA9//CXCL3//AKAP5//SLC22A17//FKBP1A//CAPN3//SNCA//TRPC1//MICU1//SLC8A3
GO:0030595	leukocyte chemotaxis	Biological process	14	106	1543	23972	2.05192	0.00802073	0.0566541	2.09579	PDGFB//TNFSF11//SLIT2//PTPRJ//CXCR3//SLC37A4//PRKCA//CKLF//PDE4D//CXCL3//GAS6//CX3CR1//SERPINE1//NBL1
GO:0032387	negative regulation of intracellular transport	Biological process	9	55	1543	23972	2.54225	0.00803197	0.0566541	2.09518	GAS6//DAB2IP//WWTR1//APOD//LITAF//CD36//NF1//GSK3B//CRYAA
GO:0002685	regulation of leukocyte migration	Biological process	12	85	1543	23972	2.19331	0.00809269	0.0569898	2.09191	ITGA2B//ITGB3//PECAM1//SELP//SLIT2//PTPRJ//SERPINE1//NBL1//ECM1//APOD//TNFSF4//GAS6
GO:0001666	response to hypoxia	Biological process	16	128	1543	23972	1.942	0.00814153	0.057241	2.08929	AQP1//PTGIS//VLDLR//ANG//BIRC2//BMP2//CAT//CRYAA//EPAS1//ITPR2//KDR//NF1//PYGM//TH//EGLN3//ABAT
GO:0045778	positive regulation of ossification	Biological process	7	37	1543	23972	2.93924	0.0084533	0.0591253	2.07297	ACVR2B//BMP2//BMP7//BMPR1A//GPM6B//RUNX2//ZBTB16
GO:0045931	positive regulation of mitotic cell cycle	Biological process	7	37	1543	23972	2.93924	0.0084533	0.0591253	2.07297	MTA3//CUL4A//EIF4EBP1//HMGB1//PRKCA//TAL1//DUSP3
GO:0050804	regulation of synaptic transmission	Biological process	23	209	1543	23972	1.7097	0.00845554	0.0591253	2.07286	SNCA//TACR2//NF1//SLC30A1//CAMK2B//PINK1//ARRB2//SLC6A4//KCNQ4//ICA1//KCNC4//ATP2B2//GIPC1//GSK3B//RAB11A//KDR//NPTN//UNC13B//PTK2//KISS1R//GPM6B//SERPINE2//OPHN1
GO:0048732	gland development	Biological process	27	257	1543	23972	1.63218	0.00846396	0.0591253	2.07243	BMP7//FGFR1//ATP2B2//DDR1//CREB1//NEURL1A//MED1//PRLR//BMPR1A//GATA2//MDK//NF1//PBX1//PDGFRB//HOXA3//HOXB3//IGF1//IGF1R//TNFSF11//BMP2//SLC12A2//LAMA5//PDGFB//SLIT2//PDGFA//EGF//SERPINE2
GO:0046058	cAMP metabolic process	Biological process	13	96	1543	23972	2.10383	0.00847964	0.0591397	2.07162	ADCY6//ADCY9//GNAL//ADCY5//PDE4A//PDE3A//PDE4D//PDE11A//ACR//MC3R//PTGIR//AKAP5//NF1
GO:0051969	regulation of transmission of nerve impulse	Biological process	25	233	1543	23972	1.66695	0.0085252	0.0593622	2.0693	SNCA//TACR2//NF1//SLC30A1//TG//YPEL1//CAMK2B//PINK1//ARRB2//SLC6A4//KCNQ4//ICA1//KCNC4//ATP2B2//GIPC1//GSK3B//RAB11A//KDR//NPTN//UNC13B//PTK2//KISS1R//GPM6B//SERPINE2//OPHN1
GO:0018209	peptidyl-serine modification	Biological process	17	140	1543	23972	1.88651	0.00864871	0.0600298	2.06305	CAMK2B//GAS6//HK1//ILK//UHMK1//PDGFB//PRKCA//AKT3//MAPK12//GSK3B//PINK1//GALNT2//NLK//ANGPT1//SNCA//ARRB1//PRKAA2
GO:0051258	protein polymerization	Biological process	17	140	1543	23972	1.88651	0.00864871	0.0600298	2.06305	TWF1//GSN//ARPC1A//SLIT2//FERT2//NCK2//PTK2B//CDC42EP5//SNCA//CAPZB//TPM1//TMOD3//TUBB2A//TUBA8//MID1IP1//TUBB2B//TUBG2
GO:0036293	response to decreased oxygen levels	Biological process	16	129	1543	23972	1.92694	0.00875509	0.0606713	2.05774	ANG//BIRC2//BMP2//CAT//CRYAA//EPAS1//ITPR2//KDR//NF1//PYGM//TH//EGLN3//ABAT//AQP1//PTGIS//VLDLR
GO:0030500	regulation of bone mineralization	Biological process	9	56	1543	23972	2.49685	0.00903713	0.062526	2.04397	ACVR2B//BMP2//BMP7//BMPR1A//GPM6B//ECM1//GATA1//NFE2//CREB3L1
GO:0030198	extracellular matrix organization	Biological process	18	152	1543	23972	1.83979	0.00905698	0.0625637	2.04302	DDR1//LAMC1//NF1//TNXB//ADAMTS14//NID1//HPN//FKBP1A//ILK//B4GALT7//GPM6B//APBB2//COL18A1//PTK2//RECK//SMOC2//COL4A6//CSGALNACT1
GO:0010976	positive regulation of neuron projection development	Biological process	11	76	1543	23972	2.24863	0.00914188	0.0630499	2.03896	BMP7//VLDLR//CAMK2B//CNTN1//FGFR1//HMGB1//PTK2B//RET//NPTN//SERPINE2//CAMK1
GO:0045834	positive regulation of lipid metabolic process	Biological process	13	97	1543	23972	2.08214	0.00923125	0.0632197	2.03474	APOE//CREB1//SORBS1//PLA2G4A//CPT1A//CD81//KLK1B4//PDGFB//PDGFRB//MID1IP1//IGF1//IGF1R//ANGPTL4
GO:0050920	regulation of chemotaxis	Biological process	13	97	1543	23972	2.08214	0.00923125	0.0632197	2.03474	SLIT2//PTPRJ//PLXNA4//PDGFB//PDGFRB//THBS1//CCR4//KDR//HMGB1//PRKCA//SERPINE1//NBL1//GAS6
GO:0006164	purine nucleotide biosynthetic process	Biological process	21	187	1543	23972	1.74468	0.00923896	0.0632197	2.03438	ADCY6//ADCY9//GNAL//ADCY5//AQP1//GUCY1B3//GUCY1A3//NPR2//ATP2B2//ATP5L//ATP2A3//ATP2C1//ACR//MC3R//PTGIR//AKAP5//APOE//PDZD3//NF1//NT5E//MTHFD2L
GO:0043254	regulation of protein complex assembly	Biological process	21	187	1543	23972	1.74468	0.00923896	0.0632197	2.03438	TWF1//HMGB1//ARPC1A//SLIT2//FERT2//NCK2//PTK2B//CDC42EP5//SNCA//EIF4EBP1//GSK3B//TAL1//SELP//TRIM9//CREB1//CAPZB//TPM1//GSN//TMOD3//LEFTY1//PINK1
GO:0006520	cellular amino acid metabolic process	Biological process	31	308	1543	23972	1.56369	0.00923925	0.0632197	2.03436	MTHFD2L//EIF5A2//GCLM//GSR//GSTT1//GSTZ1//TXNRD3//GPX4//PARS2//GLS//SARDH//SRR//AFMID//ALDH6A1//TH//MED1//TG//IL4I1//ABAT//GAD1//PADI1//PADI2//DPYS//ACCS//ACCSL//DNMT3A//PCMT1//NR1H4//HPN//DDC//OTUB2
GO:0090092	regulation of transmembrane receptor protein serine/threonine kinase signaling pathway	Biological process	17	141	1543	23972	1.87313	0.00926217	0.0632769	2.03329	BMP2//BMP7//BMPR1A//RBPMS//FKBP8//CDKN2B//TGFB1I1//THBS1//GIPC1//CHST11//PEG10//ILK//FKBP1A//ACVR2B//NBL1//WWTR1//LEFTY1
GO:0051004	regulation of lipoprotein lipase activity	Biological process	6	29	1543	23972	3.21434	0.00929169	0.0632796	2.03191	FKBP1A//PDGFRB//APOC3//SORT1//ANGPTL4//APOH
GO:0071295	cellular response to vitamin	Biological process	6	29	1543	23972	3.21434	0.00929169	0.0632796	2.03191	MED1//AQP1//PTK2B//RET//TESC//GAS6
GO:2000116	regulation of cysteine-type endopeptidase activity	Biological process	19	164	1543	23972	1.7999	0.00937657	0.0632889	2.02796	SLC11A2//P2RX1//SNCA//MAP3K5//ACER2//AQP1//BCL2L1//CFLAR//CRYAA//GAS6//IGF1//THBS1//DHCR24//TNFAIP8//ARRB1//HMGB1//TNFSF10//FOXL2//MGMT
GO:0023058	adaptation of signaling pathway	Biological process	5	21	1543	23972	3.69904	0.00938045	0.0632889	2.02778	GRK4//GRK5//CAMK2B//ARRB1//ARRB2
GO:0043277	apoptotic cell clearance	Biological process	5	21	1543	23972	3.69904	0.00938045	0.0632889	2.02778	THBS1//PEAR1//HMGB1//CD36//GAS6
GO:0043536	positive regulation of blood vessel endothelial cell migration	Biological process	5	21	1543	23972	3.69904	0.00938045	0.0632889	2.02778	HDAC9//ANGPT1//PDGFB//PRKCA//THBS1
GO:0046686	response to cadmium ion	Biological process	5	21	1543	23972	3.69904	0.00938045	0.0632889	2.02778	GSN//SLC30A1//CAMK2B//SORD//HAAO
GO:0050654	chondroitin sulfate proteoglycan metabolic process	Biological process	5	21	1543	23972	3.69904	0.00938045	0.0632889	2.02778	CHST11//CSGALNACT1//CHST12//CHST7//IGF1
GO:0001910	regulation of leukocyte mediated cytotoxicity	Biological process	8	47	1543	23972	2.64442	0.0096032	0.0646913	2.01758	CRTAM//CLEC2D//RAET1B//CADM1//SH2D1B1//ARRB2//KLRB1C//CXCL5
GO:0043062	extracellular structure organization	Biological process	18	153	1543	23972	1.82776	0.00966564	0.0650112	2.01477	DDR1//LAMC1//APBB2//COL18A1//PTK2//NF1//NID1//RECK//SMOC2//TNXB//COL4A6//CSGALNACT1//ADAMTS14//HPN//FKBP1A//ILK//B4GALT7//GPM6B
GO:0015909	long-chain fatty acid transport	Biological process	7	38	1543	23972	2.86189	0.00979949	0.0658095	2.0088	THBS1//CD36//SLC27A2//ACE//PLA2G4A//KISS1R//PLA2G10
GO:0048666	neuron development	Biological process	56	633	1543	23972	1.37443	0.0099567	0.0667168	2.00188	CREB1//IGF1R//PTPN11//SLIT2//ULK1//GSK3B//AFG3L2//STXBP5//KLF7//KALRN//APBB2//BMP7//EFNA5//OTX2//SEMA5A//SEMA6C//PLA2G10//PLXNA4//NRCAM//KIF5C//CAMK2B//CNTN1//FGFR1//HMGB1//PTK2B//RET//NPTN//SERPINE2//CAMK1//PMP22//SPOCK1//GNAQ//ABI2//LHX6//GATA2//PTK2//PRKCA//UHMK1//LAMB1//RAB11A//LAMC1//TH//DLG2//ILK//KDR//NBL1//SLC11A2//MINK1//SYNE1//TNIK//EFNA1//AKAP5//ATP2B2//SHANK1//IL2//VLDLR
GO:0034220	ion transmembrane transport	Biological process	59	673	1543	23972	1.36199	0.00996529	0.0667168	2.00151	HK1//ATP5L//ATP6V0A1//ATP6V1F//MYO5A//TRPC6//HOMER1//TESC//SLC11A2//CACNA1D//CLCN3//KCNC1//KCND1//KCNJ5//CLIC4//KCNIP3//KCNQ4//KCNC4//TMEM37//TPCN1//CATSPER4//SLC20A2//GAS6//IGF1//FKBP1A//SLC30A1//MICU1//ATP2B2//ITPR2//RASA3//RYR3//TRPC1//ATP2A3//ATP2C1//SLC6A4//AQP1//HPN//EGF//PDGFB//PDGFRB//DAPK1//MINK1//SHANK1//ATP9A//SFXN1//GABRE//P2RX1//SLC12A2//PEX5L//SLC4A8//MCOLN2//KCTD2//SLC41A3//SLC39A4…
GO:0051259	protein oligomerization	Biological process	35	360	1543	23972	1.51044	0.0099948	0.0668114	2.00023	ANGPT1//AQP4//CPT1A//CRYAA//STOM//SLC6A4//KCNC1//KCND1//P2RX1//TNFSF11//VWF//EHD3//ANGPTL4//DPYS//AQP11//MFF//EHD4//KCNC4//KCTD9//KCTD1//MUC20//CAT//IGF1R//ALDH1A1//FBP1//GLS//SRR//CRTC1//BIRC2//ILK//PARVA//PRKAA2//LIMS1//GCHFR//TRIM34A
GO:0030833	regulation of actin filament polymerization	Biological process	11	77	1543	23972	2.21942	0.0100624	0.0670909	1.9973	TWF1//SLIT2//FERT2//NCK2//PTK2B//CDC42EP5//CAPZB//TPM1//GSN//TMOD3//ARPC1A
GO:0032368	regulation of lipid transport	Biological process	9	57	1543	23972	2.45305	0.0101346	0.0670909	1.99419	THBS1//APOE//CYP4F18//PLA2G10//ITGB3//APOC3//TNFSF11//NCOR1//EGF
GO:0043244	regulation of protein complex disassembly	Biological process	9	57	1543	23972	2.45305	0.0101346	0.0670909	1.99419	TWF1//MID1IP1//GAS2L1//NES//EIF5A2//CAPZB//TPM1//GSN//TMOD3
GO:0045638	negative regulation of myeloid cell differentiation	Biological process	9	57	1543	23972	2.45305	0.0101346	0.0670909	1.99419	GAS2L1//GATA2//HIST4H4//IL4//NF1//CLEC2D//ZFPM1//PTK2B//ZBTB16
GO:0009214	cyclic nucleotide catabolic process	Biological process	4	14	1543	23972	4.43885	0.0101601	0.0670909	1.9931	PDE4A//PDE3A//PDE4D//PDE11A
GO:0031100	organ regeneration	Biological process	4	14	1543	23972	4.43885	0.0101601	0.0670909	1.9931	APOH//GATA1//MED1//CXCL5
GO:0034260	negative regulation of GTPase activity	Biological process	4	14	1543	23972	4.43885	0.0101601	0.0670909	1.9931	SPRY1//DAB2IP//ARRB1//ARRB2
GO:0042523	positive regulation of tyrosine phosphorylation of Stat5 protein	Biological process	4	14	1543	23972	4.43885	0.0101601	0.0670909	1.9931	IGF1//IL2//IL4//PECAM1
GO:0072001	renal system development	Biological process	20	177	1543	23972	1.75548	0.0102069	0.0672975	1.99111	NF1//SLIT2//SPRY1//ACE//ACVR2B//BMP7//ODC1//PDGFRB//REN1//AQP11//RPGRIP1L//ZBTB16//WWTR1//NID1//PDGFA//PDGFB//RET//GCNT1//ANGPT1//ITGB3
GO:0006605	protein targeting	Biological process	33	336	1543	23972	1.52585	0.0105092	0.0691857	1.97843	GOLGA1//MAPK3//PRICKLE1//PTTG1IP//IPO11//GSK3B//STRADB//PARD3//MFF//EGF//GNPTG//PEX5L//GAS6//IGF1//MED1//LMNA//GNAQ//DAB2IP//WWTR1//APOD//LITAF//CD36//NF1//UHMK1//PTPN11//CAMK1//AKAP5//BMPR1A//RBPMS//EHD3//TESC//SYNJ2BP//GIPC1
GO:0071496	cellular response to external stimulus	Biological process	17	143	1543	23972	1.84693	0.010593	0.0696318	1.97498	CTSD//ULK1//NCOA1//NR1H4//GAS6//ANGPTL4//GAS2L1//AQP1//CNN2//CDKN2B//ITGA6//PRKAA2//SLC39A4//MED1//PTK2B//RET//TESC
GO:0031668	cellular response to extracellular stimulus	Biological process	16	132	1543	23972	1.88315	0.0108192	0.0710112	1.9658	CTSD//ULK1//NCOA1//NR1H4//GAS6//ANGPTL4//GAS2L1//PRKAA2//CDKN2B//SLC39A4//MED1//AQP1//PTK2B//RET//TESC//ITGA6
GO:0046847	filopodium assembly	Biological process	8	48	1543	23972	2.58933	0.0108901	0.0710476	1.96297	FNBP1L//ITGA6//ARHGAP10//OPHN1//ITGB4//BAIAP2L2//SH3GLB2//MTSS1L
GO:0048168	regulation of neuronal synaptic plasticity	Biological process	8	48	1543	23972	2.58933	0.0108901	0.0710476	1.96297	CAMK2B//NF1//SNCA//RAB11A//KDR//NPTN//UNC13B//GSK3B
GO:0051588	regulation of neurotransmitter transport	Biological process	8	48	1543	23972	2.58933	0.0108901	0.0710476	1.96297	SNCA//TACR2//NF1//SLC30A1//ICA1//KCNC4//SLC18A2//GPM6B
GO:0043393	regulation of protein binding	Biological process	13	99	1543	23972	2.04008	0.0108901	0.0710476	1.96297	ARRB2//IFIT2//NES//ZFPM1//GSK3B//FKBP1A//LFNG//CALD1//ARRB1//EPB4.1//ICA1//MAPK3//CAMK1
GO:0070613	regulation of protein processing	Biological process	6	30	1543	23972	3.10719	0.0109957	0.0715213	1.95878	HPN//SERPINE1//SERPINE2//THBS1//MASP1//CD46
GO:0090199	regulation of release of cytochrome c from mitochondria	Biological process	6	30	1543	23972	3.10719	0.0109957	0.0715213	1.95878	TNFSF10//MLLT11//PINK1//MFF//BCL2L1//IGF1
GO:0018208	peptidyl-proline modification	Biological process	7	39	1543	23972	2.78851	0.0112955	0.0731429	1.94709	FKBP1A//FKBP8//NKTR//PPIH//PPIL3//PPIF//FKBP14
GO:0042308	negative regulation of protein import into nucleus	Biological process	7	39	1543	23972	2.78851	0.0112955	0.0731429	1.94709	DAB2IP//WWTR1//LITAF//CD36//NF1//GSK3B//APOD
GO:0090002	establishment of protein localization to plasma membrane	Biological process	7	39	1543	23972	2.78851	0.0112955	0.0731429	1.94709	GAS6//EHD3//TESC//SORBS1//BCL2L1//LAMA5//MPP5
GO:0007589	body fluid secretion	Biological process	9	58	1543	23972	2.41075	0.0113294	0.0731636	1.94579	ATP2B2//DDR1//CREB1//NEURL1A//MED1//PRLR//AQP1//TRPC1//WNK4
GO:0030804	positive regulation of cyclic nucleotide biosynthetic process	Biological process	10	68	1543	23972	2.2847	0.0113324	0.0731636	1.94568	ACR//ADCY6//ADCY9//GNAL//MC3R//PTGIR//AKAP5//APOE//GUCY1A3//NF1
GO:0034641	cellular nitrogen compound metabolic process	Biological process	336	4675	1543	23972	1.1166	0.0114951	0.0736417	1.93949	APLF//NFIC//MED1//LIN9//PAPD5//POLN//BARX2//BMP2//CD36//CUX1//DNMT3A//LEFTY1//EFNA1//FGFR1//GATA1//GATA2//GLRP1//HBB-Y//HMGB1//HOXB3//NCOR1//NR1H4//S100A1//TAL1//VLDLR//PCGF2//ZFPM1//FOXL2//KCNIP3//DAB2IP//HEXIM2//SLA2//HDAC9//WWTR1//GM4924//ZFP128//DCPS//CTIF//SLU7//MBNL1//CELF6//NCOA1//SLX1B//ISG20//MRM1//CREB1//POLR2L//SCAF8//ARRB1//MED16//ARRB2//PTRF//HP1BP3//RSF1//HIST1H2AK//HIST1H2BA//HIST1…
GO:0002548	monocyte chemotaxis	Biological process	5	22	1543	23972	3.5309	0.0115081	0.0736417	1.939	SERPINE1//NBL1//SLIT2//PDGFB//TNFSF11
GO:0010761	fibroblast migration	Biological process	5	22	1543	23972	3.5309	0.0115081	0.0736417	1.939	FERT2//ITGB3//THBS1//TNS1//ZFAND5
GO:0045762	positive regulation of adenylate cyclase activity	Biological process	5	22	1543	23972	3.5309	0.0115081	0.0736417	1.939	ACR//ADCY6//ADCY9//GNAL//NF1
GO:0051647	nucleus localization	Biological process	5	22	1543	23972	3.5309	0.0115081	0.0736417	1.939	CDC42BPA//TACC1//HOOK3//PTK2//SYNE1
GO:0051693	actin filament capping	Biological process	5	22	1543	23972	3.5309	0.0115081	0.0736417	1.939	TWF1//TMOD3//CAPZB//TPM1//GSN
GO:0030832	regulation of actin filament length	Biological process	12	89	1543	23972	2.09474	0.0115504	0.0738039	1.9374	TWF1//ARPC1A//SLIT2//FERT2//NCK2//PTK2B//CDC42EP5//CAPZB//TPM1//GSN//TMOD3//NEB
GO:0060326	cell chemotaxis	Biological process	16	133	1543	23972	1.86899	0.0115866	0.0739261	1.93604	PDGFB//TNFSF11//SLIT2//PTPRJ//CXCR3//SLC37A4//PRKCA//CKLF//PDE4D//CXCL3//GAS6//CX3CR1//PDGFRB//SERPINE1//NBL1//ARRB2
GO:0033673	negative regulation of kinase activity	Biological process	18	156	1543	23972	1.79261	0.0116898	0.074366	1.93219	PRKCA//DUSP14//DUSP3//GNAQ//ILK//NF1//WWTR1//APOE//BMP7//PTPRJ//SPRY1//GSK3B//DAB2IP//CDK5RAP1//HEXIM2//TFAP4//IGF1R//CDKN2B
GO:0045765	regulation of angiogenesis	Biological process	18	156	1543	23972	1.79261	0.0116898	0.074366	1.93219	APOH//CD36//CX3CR1//NF1//ROCK2//THBS1//BAI2//AQP1//ECM1//GATA2//KDR//PRKCA//SERPINE1//PTGIS//CYSLTR2//HDAC9//EFNA1//TSPAN12
GO:0030278	regulation of ossification	Biological process	19	168	1543	23972	1.75704	0.0119644	0.0760019	1.92211	PTK2B//ECM1//CREB3L1//ACVR2B//BMP2//BMP7//BMPR1A//GPM6B//GATA1//NFE2//RUNX2//PTK2//FGFR1//IGF1//ILK//SMAD5//PDLIM7//ZBTB16//PBX1
GO:0051494	negative regulation of cytoskeleton organization	Biological process	11	79	1543	23972	2.16324	0.0121152	0.0768477	1.91667	TWF1//MID1IP1//GAS2L1//SLIT2//SNCA//SHANK1//ARHGAP6//CAPZB//TPM1//GSN//TMOD3
GO:0016311	dephosphorylation	Biological process	33	340	1543	23972	1.5079	0.0123788	0.0784052	1.90732	EYA2//EYA3//PPM1B//PTPN11//PTPN13//PTPN18//PTPN5//PTPRJ//DUSP14//DUSP23//PPM1J//DUSP3//PTPDC1//BMP2//DLG2//DLG3//CAMSAP3//FARP1//CNST//FKBP1A//PDGFRB//MTMR1//MTMR14//PPP1R2//SYNJ2//FBP1//PFKFB1//NT5E//PPAP2B//THTPA//PFKFB3//PPM1N//PFKFB4
GO:0030810	positive regulation of nucleotide biosynthetic process	Biological process	10	69	1543	23972	2.25159	0.0125105	0.0788945	1.90272	ACR//ADCY6//ADCY9//GNAL//MC3R//PTGIR//AKAP5//APOE//GUCY1A3//NF1
GO:0048644	muscle organ morphogenesis	Biological process	10	69	1543	23972	2.25159	0.0125105	0.0788945	1.90272	MED1//ANGPT1//BMP2//EPOR//ZFPM1//MYH6//FKBP1A//MYBPC3//TPM1//MYLK
GO:1900373	positive regulation of purine nucleotide biosynthetic process	Biological process	10	69	1543	23972	2.25159	0.0125105	0.0788945	1.90272	ACR//ADCY6//ADCY9//GNAL//MC3R//PTGIR//AKAP5//APOE//GUCY1A3//NF1
GO:0007507	heart development	Biological process	35	366	1543	23972	1.48568	0.0126662	0.0797601	1.89735	OVOL2//BMPR1A//LEFTY1//EPOR//FKBP1A//MYBPC3//TAB1//BMP2//TEAD1//YAP1//THBS1//ZFPM1//STK3//ANGPT1//EFNA1//CPE//MED1//ADRA1B//MYH6//NCKAP1//IFT122//PDGFRB//TPM1//LMNA//RPGRIP1L//FGFR1//PDGFB//PROKR1//PRICKLE1//ACVR2B//GNAQ//NF1//PTPRJ//TH//HDAC9
GO:0045787	positive regulation of cell cycle	Biological process	14	112	1543	23972	1.942	0.0127797	0.0802425	1.89348	MTA3//PDGFB//CUL4A//EGF//IGF1//PDGFRB//EIF4EBP1//HMGB1//PRKCA//TAL1//DUSP3//MED1//FGFR1//SLC6A4
GO:0050866	negative regulation of cell activation	Biological process	14	112	1543	23972	1.942	0.0127797	0.0802425	1.89348	APOE//GP5//PDGFA//PDGFB//SERPINE2//PAWR//FERT2//IL2RA//PDCD1LG2//IL4//TNFSF4//LRRC32//IL2//DUSP3
GO:0038032	termination of G-protein coupled receptor signaling pathway	Biological process	6	31	1543	23972	3.00696	0.0129092	0.0807288	1.8891	GRK4//GRK5//RGS6//RGS3//RGS10//ARHGEF12
GO:0002763	positive regulation of myeloid leukocyte differentiation	Biological process	7	40	1543	23972	2.71879	0.01295	0.0807288	1.88773	GFI1B//TESC//PRKCA//DCSTAMP//CSF1R//ITGB3//TNFSF11
GO:0045445	myoblast differentiation	Biological process	7	40	1543	23972	2.71879	0.01295	0.0807288	1.88773	CAPN3//HMGB1//ILK//EPAS1//IGF1//MAPK12//MBNL1
GO:0090150	establishment of protein localization to membrane	Biological process	7	40	1543	23972	2.71879	0.01295	0.0807288	1.88773	GAS6//EHD3//TESC//LAMA5//MPP5//SORBS1//BCL2L1
GO:0019216	regulation of lipid metabolic process	Biological process	21	193	1543	23972	1.69044	0.0129501	0.0807288	1.88773	SNCA//PDGFA//PDGFB//APOE//BMP2//INSIG2//APOC3//CREB1//SORBS1//PLA2G4A//CPT1A//CD81//DAPP1//KLK1B4//PDGFRB//MID1IP1//ANGPTL4//APOD//IGF1//IGF1R//PRKAA2
GO:0034390	smooth muscle cell apoptotic process	Biological process	4	15	1543	23972	4.14293	0.0131597	0.081801	1.88075	APOH//IGF1//ARRB2//ARRB1
GO:0034391	regulation of smooth muscle cell apoptotic process	Biological process	4	15	1543	23972	4.14293	0.0131597	0.081801	1.88075	APOH//IGF1//ARRB2//ARRB1
GO:0015718	monocarboxylic acid transport	Biological process	11	80	1543	23972	2.1362	0.0132541	0.0822698	1.87765	THBS1//SLCO1C1//SLCO3A1//CD36//SLC27A2//CYP4F18//PLA2G10//ACE//PLA2G4A//KISS1R//TNFSF11
GO:0032320	positive regulation of Ras GTPase activity	Biological process	15	124	1543	23972	1.87935	0.0135531	0.0838863	1.86796	ARHGAP6//ARHGAP10//OPHN1//ARAP3//RABGAP1L//GRTP1//TBC1D4//TBC1D22A//RASGRP3//GSK3B//RALGAPA2//PTK2B//NF1//RASA3//DAB2IP
GO:0048762	mesenchymal cell differentiation	Biological process	15	124	1543	23972	1.87935	0.0135531	0.0838863	1.86796	LAMA5//RET//OVOL2//BMP2//LOXL3//GSK3B//EFNA1//TGFB1I1//WWTR1//HPN//DAB2IP//BMPR1A//EOMES//BMP7//FGFR1
GO:0000302	response to reactive oxygen species	Biological process	12	91	1543	23972	2.0487	0.0136576	0.0843702	1.86463	FERT2//ADAM9//CRYAA//PTK2B//PRDX6//CAT//GPX4//AQP1//MAP3K5//CD36//APOD//PRKCA
GO:0010638	positive regulation of organelle organization	Biological process	21	194	1543	23972	1.68173	0.0136701	0.0843702	1.86423	ROCK2//FERT2//NCK2//PTK2B//CDC42EP5//NES//NCOR1//PLA2G4A//MAPK3//ARRB1//TAL1//EGF//IGF1//PDGFB//PDGFRB//KISS1R//GFI1B//TNFSF10//MLLT11//PINK1//MFF
GO:0031644	regulation of neurological system process	Biological process	26	255	1543	23972	1.58406	0.0138181	0.0850449	1.85955	SNCA//TACR2//NF1//SLC30A1//TG//YPEL1//CAMK2B//PINK1//ARRB2//SLC6A4//KCNQ4//ICA1//KCNC4//ATP2B2//GIPC1//GSK3B//RAB11A//KDR//NPTN//UNC13B//PTK2//KISS1R//GPM6B//FGFR1//SERPINE2//OPHN1
GO:0044249	cellular biosynthetic process	Biological process	296	4096	1543	23972	1.12272	0.0138186	0.0850449	1.85954	NFIC//MED1//LIN9//PAPD5//POLN//MTHFD2L//BARX2//BMP2//CD36//CUX1//DNMT3A//LEFTY1//EFNA1//FGFR1//GATA1//GATA2//GLRP1//HBB-Y//HMGB1//HOXB3//NCOR1//NR1H4//S100A1//TAL1//VLDLR//PCGF2//ZFPM1//FOXL2//KCNIP3//DAB2IP//HEXIM2//SLA2//HDAC9//WWTR1//GM4924//ZFP128//NCOA1//GAD1//TH//PTGDS//PTGIS//PTGS1//TBXAS1//PTGES//ALDH1A1//CREB1//POLR2L//SCAF8//ARRB1//MED16//ARRB2//PTRF//EIF5A2//GBE1//FBP1//NT5E//ADCY6//AD…
GO:0001937	negative regulation of endothelial cell proliferation	Biological process	5	23	1543	23972	3.37738	0.0139416	0.0856807	1.85569	APOE//APOH//ATPIF1//NF1//THBS1
GO:0002683	negative regulation of immune system process	Biological process	20	183	1543	23972	1.69792	0.0143777	0.0882361	1.84231	THBS1//SLIT2//IL1RL1//PAWR//FERT2//ARRB2//IL2RA//PDCD1LG2//CLEC2D//IL4//TNFSF4//MASP1//CD46//SH2D1B1//LRRC32//IL2//PTPRJ//DUSP3//NBL1//APOD
GO:0072522	purine-containing compound biosynthetic process	Biological process	21	195	1543	23972	1.6731	0.0144215	0.0883801	1.84099	NT5E//MTHFD2L//ADCY6//ADCY9//GNAL//ADCY5//AQP1//GUCY1B3//GUCY1A3//NPR2//ATP2B2//ATP5L//ATP2A3//ATP2C1//ACR//MC3R//PTGIR//AKAP5//APOE//PDZD3//NF1
GO:0006575	cellular modified amino acid metabolic process	Biological process	15	125	1543	23972	1.86432	0.0145143	0.0888234	1.8382	EIF5A2//GCLM//GSR//GSTT1//GSTZ1//TXNRD3//GPX4//MED1//TG//PADI1//PADI2//AFMID//DNMT3A//PCMT1//HPN
GO:0050865	regulation of cell activation	Biological process	31	319	1543	23972	1.50977	0.0147392	0.0900728	1.83153	APOE//GP5//PDGFA//PDGFB//SERPINE2//PTPRJ//SELP//CAPN3//PAWR//IL2//IL4//IL7//GPR183//RAET1B//GAS6//FERT2//IL2RA//NCK2//PDCD1LG2//IGF1//TNFSF4//SNCA//PLA2G10//IL1RL1//THBS1//UNC13D//LRRC32//TBX21//DUSP3//TNFSF11//PRKCA
GO:0022414	reproductive process	Biological process	77	933	1543	23972	1.28218	0.0148771	0.0907877	1.82748	ANGPT1//BCL2L1//KDR//LFNG//FOXL2//PCYT1B//AFP//PLA2G4A//PTK2B//PDE3A//BMPR1A//SMAD5//ACR//HORMAD2//KLF17//LIN28A//ACE//DNMT3A//GSR//TCP11//ZSCAN21//CADM1//DZIP1//ODF3//1110017D15RIK//TXNRD3//CATSPER4//GPX4//YBX2//MKKS//NEURL1A//P2RX1//CD46//PCSK4//SPA17//ZAN//PBX1//DDR1//THBD//STX2//MST1//LAMB1//RECK//ATP2B2//CREB1//MED1//PRLR//TH//ABAT//GAS6//GATA1//CLIC4//EPOR//SLC20A2//VAPB//CUL4A//NLRX1//IGF1…
GO:0045646	regulation of erythrocyte differentiation	Biological process	6	32	1543	23972	2.91299	0.0150442	0.0915508	1.82263	GATA1//ZFPM1//GAS2L1//GATA2//TAL1//GFI1B
GO:0048169	regulation of long-term neuronal synaptic plasticity	Biological process	6	32	1543	23972	2.91299	0.0150442	0.0915508	1.82263	KDR//NPTN//CAMK2B//NF1//SNCA//RAB11A
GO:0070848	response to growth factor stimulus	Biological process	19	172	1543	23972	1.71618	0.0150891	0.0916956	1.82134	FGFR1//ANGPT1//MED1//KDR//FERT2//PDGFRB//RUNX2//GPC1//THBS1//SPRY1//PDGFB//NPTN//FGFBP3//BMP2//CREB1//GAS6//EHD4//DAB2IP//SLIT2
GO:0030801	positive regulation of cyclic nucleotide metabolic process	Biological process	10	71	1543	23972	2.18816	0.0151403	0.0918781	1.81986	ACR//ADCY6//ADCY9//GNAL//MC3R//PTGIR//AKAP5//APOE//GUCY1A3//NF1
GO:0030182	neuron differentiation	Biological process	69	824	1543	23972	1.30095	0.0151866	0.0919275	1.81854	CREB1//IGF1R//PTPN11//SLIT2//ULK1//GSK3B//AFG3L2//STXBP5//KLF7//KALRN//APBB2//BMP7//EFNA5//OTX2//SEMA5A//SEMA6C//PLA2G10//PLXNA4//NRCAM//KIF5C//CAMK2B//CNTN1//FGFR1//HMGB1//PTK2B//RET//NPTN//SERPINE2//CAMK1//PMP22//SPOCK1//GNAQ//ABI2//GATA2//TAL1//ATP2B2//LHX6//EOMES//PTK2//PRKCA//UHMK1//LAMB1//RAB11A//LAMC1//TH//CUX1//DLG2//NF1//SLC6A4//MEIS1//PBX1//MED1//BMP2//NBL1//NCOA1//RGS6//LIN28A//ILK//KD…
GO:0010942	positive regulation of cell death	Biological process	49	554	1543	23972	1.37412	0.0151908	0.0919275	1.81842	CRTAM//APOE//BNIP3L//THBS1//FOXL2//PHLDA3//GSK3B//IKBIP//DAPK1//PAWR//SORT1//PRKCA//CHEK2//MAP3K5//CAMK2B//HMGB1//ARRB1//CLEC2D//RAET1B//CADM1//ACE//ALDH1A1//APBB2//BCL2L1//BMP2//BMP7//COL18A1//IL2RA//ITGA6//NCOA1//NF1//PLA2G4A//PTGIS//SLIT2//TNFSF10//STK3//MLLT11//DAB2IP//TFAP4//ZBTB16//UNC13D//NQO1//RAPSN//SH2D1B1//ARRB2//KLRB1C//CYSLTR2//LZTS2//ACER2
GO:0051716	cellular response to stimulus	Biological process	396	5600	1543	23972	1.09861	0.0152792	0.0923339	1.8159	APLF//CTSD//ULK1//PTPN11//CHEK2//PDK1//PTK2//NF1//NLK//PTK2B//RET//MAP3K5//MAPK3//MAPK12//CD81//EFNA1//THBS1//PDE6H//ARRB1//MUC20//PRKCA//DUSP14//DUSP3//NCOA1//SLX1B//NR1H4//BCL2L1//MFF//ECM1//GAS6//P2RY1//ADCY5//GRK4//GRK5//ARRB2//MED1//PDGFB//TNFSF11//SLIT2//SH2D1B1//BMP2//COL18A1//MITF//TGFB1I1//NDRG2//GSK3B//NPHP3//PRKAA2//RNF43//LZTS2//APCDD1//TNIK//ACVR2B//ADRA1B//ANGPT1//RHOC//ARHGAP6//CXC…
GO:0045596	negative regulation of cell differentiation	Biological process	40	436	1543	23972	1.42532	0.0154562	0.0932742	1.8109	NF1//EFNA1//HPN//DAB2IP//ITGB3//ABCA5//IGF1//BMPR1A//EOMES//FGFR1//ESRRB//LIN28A//ZCCHC11//YAP1//GATA2//TNFSF4//TGFB1I1//ZFPM1//WWTR1//OVOL2//PTK2B//ZBTB16//GAS2L1//HIST4H4//BMP7//SLC6A4//MEIS1//PBX1//MED1//IL4//CLEC2D//NPHP3//ULK1//ATF5//HOOK3//PTK2//GSK3B//TAL1//PRICKLE1//BMP2
GO:0090317	negative regulation of intracellular protein transport	Biological process	8	51	1543	23972	2.43701	0.0155147	0.0934827	1.80926	GAS6//DAB2IP//WWTR1//APOD//LITAF//CD36//NF1//GSK3B
GO:0006807	nitrogen compound metabolic process	Biological process	337	4717	1543	23972	1.10995	0.0155338	0.0934827	1.80872	APLF//NFIC//MED1//LIN9//PAPD5//POLN//BARX2//BMP2//CD36//CUX1//DNMT3A//LEFTY1//EFNA1//FGFR1//GATA1//GATA2//GLRP1//HBB-Y//HMGB1//HOXB3//NCOR1//NR1H4//S100A1//TAL1//VLDLR//PCGF2//ZFPM1//FOXL2//KCNIP3//DAB2IP//HEXIM2//SLA2//HDAC9//WWTR1//GM4924//ZFP128//DCPS//CTIF//SLU7//MBNL1//CELF6//NCOA1//SLX1B//ISG20//MRM1//CREB1//POLR2L//SCAF8//ARRB1//MED16//ARRB2//PTRF//HP1BP3//RSF1//HIST1H2AK//HIST1H2BA//HIST1…
GO:0060429	epithelium development	Biological process	49	555	1543	23972	1.37164	0.0156557	0.094086	1.80533	ANGPT1//SEMA5A//BMP2//ILK//LAMA5//PBX1//DLG3//RET//COQ7//STK3//OVOL2//ROCK2//NCKAP1//IFT122//PRICKLE1//COL18A1//CLIC4//RIPK4//ALDH1A1//TEAD1//YAP1//PARD3//MED1//TGFB1I1//PTGS1//IRF6//BMP7//CD63//STX2//F11R//PRLR//DMBT1//TNFSF11//CRB3//KDR//FOXL2//RPGRIP1L//DDR1//SLC12A2//FGFR1//PDGFB//IGF1//SLIT2//PDGFA//IGF1R//ACVR2B//PDE4D//EPOR//SERPINE2
GO:0010741	negative regulation of intracellular protein kinase cascade	Biological process	14	115	1543	23972	1.89134	0.0158606	0.0951855	1.79968	PRKCA//DUSP14//DUSP3//IL1RL1//DAB2IP//IGF1R//NF1//NCOR1//PTPRJ//PHLDA3//YPEL1//IGF1//SPRY1//NDRG2
GO:0006725	cellular aromatic compound metabolic process	Biological process	19	173	1543	23972	1.70626	0.0159623	0.0955322	1.7969	DPYS//ALDH6A1//GSTZ1//AFMID//TH//MED1//TG//THTPA//IL4I1//ALDH1L1//MTHFSD//MTHFD2L//AANAT//EPAS1//DDC//SNCA//ATP2B2//DNMT3A//HPN
GO:0050727	regulation of inflammatory response	Biological process	19	173	1543	23972	1.70626	0.0159623	0.0955322	1.7969	IL4//SERPINE1//MASP1//CD46//APOE//IL2//IL2RA//PTGIS//SLIT2//NT5E//ACE//IL1RL1//PRKCA//PLA2G4A//TNFSF4//TNFSF11//APOD//HMGB1//GPX4
GO:0046890	regulation of lipid biosynthetic process	Biological process	12	93	1543	23972	2.00464	0.0160455	0.0956692	1.79465	PDGFA//PDGFB//BMP2//INSIG2//CREB1//SORBS1//PLA2G4A//APOE//APOC3//MID1IP1//IGF1//IGF1R
GO:0048660	regulation of smooth muscle cell proliferation	Biological process	12	93	1543	23972	2.00464	0.0160455	0.0956692	1.79465	PTK2//GNAQ//IGF1//ITGB3//PDGFB//PDGFRB//PRKCA//ANG//APOD//ILK//PTGIR//NDRG2
GO:0034101	erythrocyte homeostasis	Biological process	13	104	1543	23972	1.942	0.0160513	0.0956692	1.79449	GATA1//ZFPM1//EPAS1//SFXN1//SMAD5//TAL1//EXOC6//GFI1B//GAS2L1//GATA2//SLC11A2//MED1//NCOR1
GO:0000003	reproduction	Biological process	77	937	1543	23972	1.2767	0.0163122	0.0970911	1.78749	ANGPT1//BCL2L1//KDR//LFNG//FOXL2//PCYT1B//AFP//PLA2G4A//PTK2B//PDE3A//BMPR1A//SMAD5//ACR//HORMAD2//KLF17//LIN28A//ACE//DNMT3A//GSR//TCP11//ZSCAN21//CADM1//DZIP1//ODF3//1110017D15RIK//TXNRD3//CATSPER4//GPX4//YBX2//MKKS//NEURL1A//P2RX1//CD46//PCSK4//SPA17//ZAN//PBX1//DDR1//THBD//STX2//MST1//LAMB1//RECK//ATP2B2//CREB1//MED1//PRLR//TH//ABAT//GAS6//GATA1//CLIC4//EPOR//SLC20A2//VAPB//CUL4A//NLRX1//IGF1…
GO:0006954	inflammatory response	Biological process	35	373	1543	23972	1.4578	0.0164896	0.0975356	1.78279	UNC13D//IL2RA//IL5RA//TNFSF4//P2RX1//IL4//SERPINE1//MASP1//CD46//HMGB1//GPX4//APOE//IL2//PTGIS//SLIT2//NT5E//ACE//IL1RL1//PRKCA//PLA2G4A//TNFSF11//APOD//CCR4//CSF1R//DARC//ECM1//CXCL5//SELP//THBS1//TOLLIP//HDAC9//OLR1//HRH4//HIST1H2BA//CXCL3
GO:0022407	regulation of cell-cell adhesion	Biological process	10	72	1543	23972	2.15777	0.0165998	0.0975356	1.7799	PTK2//ITGA6//FERMT3//TNFSF11//BMP7//PPAP2B//PRKCA//SERPINE2//EFNA5//MINK1
GO:0043624	cellular protein complex disassembly	Biological process	10	72	1543	23972	2.15777	0.0165998	0.0975356	1.7799	TWF1//MID1IP1//GAS2L1//NES//EIF5A2//CAPZB//TPM1//GSN//TMOD3//AKAP5
GO:0006833	water transport	Biological process	4	16	1543	23972	3.88399	0.0166683	0.0975356	1.77811	AQP1//AQP4//AQP11//SLC14A1
GO:0010656	negative regulation of muscle cell apoptotic process	Biological process	4	16	1543	23972	3.88399	0.0166683	0.0975356	1.77811	ILK//APOH//IGF1//ARRB2
GO:0033688	regulation of osteoblast proliferation	Biological process	4	16	1543	23972	3.88399	0.0166683	0.0975356	1.77811	BMP2//GATA1//HPSE//ITGB3
GO:0042730	fibrinolysis	Biological process	4	16	1543	23972	3.88399	0.0166683	0.0975356	1.77811	APOH//SERPINE1//THBS1//GP1BA
GO:0070168	negative regulation of biomineral tissue development	Biological process	4	16	1543	23972	3.88399	0.0166683	0.0975356	1.77811	ECM1//GATA1//NFE2//GAS6
GO:0070875	positive regulation of glycogen metabolic process	Biological process	4	16	1543	23972	3.88399	0.0166683	0.0975356	1.77811	IGF1//SORBS1//ADRA1B//HMGB1
GO:0072215	regulation of metanephros development	Biological process	4	16	1543	23972	3.88399	0.0166683	0.0975356	1.77811	PDGFA//PDGFB//PDGFRB//RET
GO:0007620	copulation	Biological process	5	24	1543	23972	3.23666	0.0166982	0.0975356	1.77733	P2RX1//SERPINE2//SLC6A4//P2RY1//ABAT
GO:0030835	negative regulation of actin filament depolymerization	Biological process	5	24	1543	23972	3.23666	0.0166982	0.0975356	1.77733	TWF1//CAPZB//TPM1//GSN//TMOD3
GO:0060445	branching involved in salivary gland morphogenesis	Biological process	5	24	1543	23972	3.23666	0.0166982	0.0975356	1.77733	FGFR1//PDGFA//BMP7//LAMA5//PDGFB
GO:0010468	regulation of gene expression	Biological process	222	3019	1543	23972	1.14243	0.0167335	0.0975356	1.77641	BARX2//BMP2//CD36//CUX1//DNMT3A//LEFTY1//EFNA1//FGFR1//GATA1//GATA2//GLRP1//HBB-Y//HMGB1//HOXB3//NFIC//MED1//NCOR1//NR1H4//S100A1//TAL1//VLDLR//PCGF2//ZFPM1//FOXL2//KCNIP3//DAB2IP//HEXIM2//SLA2//HDAC9//WWTR1//GM4924//ZFP128//MBNL1//CELF6//NCOA1//GSK3B//KCNQ1OT1//ACVR2B//ALX3//APBB2//BIRC2//RUNX2//CBFA2T3//CREB1//E2F3//EOMES//EPAS1//EYA2//EYA3//FLI1//GABPB1//GFI1B//HOXA3//HOXC6//LHX6//SMAD5//MAFG/…
GO:0031532	actin cytoskeleton reorganization	Biological process	7	42	1543	23972	2.58933	0.0167685	0.0975356	1.77551	CSF1R//FERT2//HMGB1//MINK1//CDC42BPA//ATP2C1//TNIK
GO:0045727	positive regulation of translation	Biological process	7	42	1543	23972	2.58933	0.0167685	0.0975356	1.77551	EIF5A2//UHMK1//CIRBP//PTK2B//THBS1//MAPK3//LIN28A
GO:0045768	positive regulation of anti-apoptosis	Biological process	7	42	1543	23972	2.58933	0.0167685	0.0975356	1.77551	ANGPT1//BCL2L1//IGF1//IGF1R//PDGFRB//PTK2B//TNFSF4
GO:0051048	negative regulation of secretion	Biological process	16	139	1543	23972	1.78831	0.0171288	0.0994981	1.76627	P2RY1//PTGS1//NF1//SLC30A1//CYP4F18//TACR2//SNCA//TRIM9//PTPN11//SYTL4//RHBDF1//TNFSF4//LRRC32//GAS6//WNK4//EGF
GO:0045807	positive regulation of endocytosis	Biological process	11	83	1543	23972	2.05898	0.0171588	0.0995304	1.76551	ANGPT1//ARRB2//SERPINE1//SYNE1//PTK2//GAS6//GATA2//CD36//CD63//SNCA//BIN1
GO:0031099	regeneration	Biological process	9	62	1543	23972	2.25522	0.0171802	0.0995304	1.76497	CAPN3//IGF1//APOH//GATA1//MED1//CXCL5//ULK1//NINJ1//MUSTN1
GO:0001938	positive regulation of endothelial cell proliferation	Biological process	8	52	1543	23972	2.39015	0.0173318	0.0997006	1.76116	ANG//BMP2//ECM1//ITGB3//KDR//NF1//PDGFB//PRKCA
GO:0031341	regulation of cell killing	Biological process	8	52	1543	23972	2.39015	0.0173318	0.0997006	1.76116	CRTAM//CLEC2D//RAET1B//CADM1//SH2D1B1//ARRB2//KLRB1C//CXCL5
GO:0009309	amine biosynthetic process	Biological process	6	33	1543	23972	2.82472	0.0174122	0.0997006	1.75915	TH//ODC1//AMD2//AANAT//DDC//SNCA
GO:0010717	regulation of epithelial to mesenchymal transition	Biological process	6	33	1543	23972	2.82472	0.0174122	0.0997006	1.75915	BMP2//TGFB1I1//WWTR1//EFNA1//HPN//DAB2IP
GO:0030837	negative regulation of actin filament polymerization	Biological process	6	33	1543	23972	2.82472	0.0174122	0.0997006	1.75915	TWF1//CAPZB//TPM1//GSN//TMOD3//SLIT2
GO:0032881	regulation of polysaccharide metabolic process	Biological process	6	33	1543	23972	2.82472	0.0174122	0.0997006	1.75915	IGF1//SORBS1//ADRA1B//HMGB1//EGF//PDGFB
GO:0042401	cellular biogenic amine biosynthetic process	Biological process	6	33	1543	23972	2.82472	0.0174122	0.0997006	1.75915	TH//ODC1//AMD2//AANAT//DDC//SNCA
GO:0060976	coronary vasculature development	Biological process	6	33	1543	23972	2.82472	0.0174122	0.0997006	1.75915	PDGFB//PDGFRB//ANGPT1//EPOR//FGFR1//PROKR1
GO:0034504	protein localization to nucleus	Biological process	23	223	1543	23972	1.60236	0.0174161	0.0997006	1.75905	MAPK3//PRICKLE1//PTTG1IP//IPO11//EGF//GAS6//IGF1//MED1//LMNA//GNAQ//DAB2IP//WWTR1//APOD//LITAF//CD36//NF1//AKAP5//GSK3B//BMPR1A//RBPMS//SYNE1//BMP7//ZBTB16
GO:0010639	negative regulation of organelle organization	Biological process	17	151	1543	23972	1.74908	0.0174953	0.100023	1.75708	TWF1//MID1IP1//GAS2L1//MAD2L1BP//SLIT2//SNCA//SHANK1//TRIM9//BMP7//ARHGAP6//GFI1B//CAPZB//TPM1//GSN//TMOD3//BCL2L1//IGF1
GO:0061448	connective tissue development	Biological process	19	175	1543	23972	1.68676	0.0178268	0.101784	1.74893	BARX2//RUNX2//FGFR1//PRKCA//CST10//CHST11//THBS1//ZBTB16//BMP2//BMP7//BMPR1A//HOXA3//HOXB3//MAPK3//CSGALNACT1//IGF1//ITGB3//PDGFB//PDGFRB
GO:0045935	positive regulation of nucleobase-containing compound metabolic process	Biological process	92	1150	1543	23972	1.24288	0.0178741	0.10192	1.74778	NCOA1//NR1H4//ACR//ADCY6//ADCY9//GNAL//BMP2//BMP7//BMPR1A//CAPN3//RUNX2//CREB1//E2F3//EGF//IGF1//IL4//ILK//MDK//MITF//PDGFB//MED1//RET//TAL1//TFCP2//TGFB1I1//ZSCAN21//CHEK2//IRF6//CITED4//MLLT11//TBX21//TESC//YAF2//TFAP4//KLF7//OVOL2//MED16//RSF1//ZBTB16//FUBP3//MYSM1//MC3R//PTGIR//AKAP5//APOE//GUCY1A3//INSIG2//LMNA//HPN//EYA3//MGMT//IGF1R//PDGFA//NF1//BARX2//CBFA2T3//EOMES//EPAS1//FGFR1//GABPB1/…
GO:0009582	detection of abiotic stimulus	Biological process	10	73	1543	23972	2.12821	0.0181607	0.103418	1.74087	ARRB1//CDS2//CNGB1//ATP2B2//HPN//SLC12A2//MKKS//CHRNA9//ARRB2//SERPINE2
GO:0007162	negative regulation of cell adhesion	Biological process	11	84	1543	23972	2.03447	0.0186338	0.105559	1.7297	NF1//THBS1//ACER2//SPOCK1//PTK2//SERPINE1//APOD//ARHGAP6//SERPINE2//ANGPT1//LAMB1
GO:0030041	actin filament polymerization	Biological process	11	84	1543	23972	2.03447	0.0186338	0.105559	1.7297	TWF1//ARPC1A//SLIT2//FERT2//NCK2//PTK2B//CDC42EP5//CAPZB//TPM1//GSN//TMOD3
GO:0034599	cellular response to oxidative stress	Biological process	11	84	1543	23972	2.03447	0.0186338	0.105559	1.7297	FERT2//PRDX6//CAT//GPX4//CD36//EPAS1//AQP1//MAP3K5//COQ7//SLC11A2//SNCA
GO:0042476	odontogenesis	Biological process	11	84	1543	23972	2.03447	0.0186338	0.105559	1.7297	ACVR2B//BMP2//BMP7//BMPR1A//RUNX2//ITGA6//LAMA5//NFIC//KLK4//LAMB1//MYO5A
GO:0071363	cellular response to growth factor stimulus	Biological process	18	164	1543	23972	1.70517	0.0187491	0.106074	1.72702	FGFR1//ANGPT1//MED1//KDR//PDGFRB//RUNX2//GPC1//THBS1//SPRY1//PDGFB//NPTN//FGFBP3//DAB2IP//SLIT2//BMP2//CREB1//GAS6//EHD4
GO:0002521	leukocyte differentiation	Biological process	32	338	1543	23972	1.47086	0.0188427	0.106372	1.72486	IL4//EOMES//GPR183//IL7//FUT7//NCOR1//HDAC9//RUNX2//TBX21//MED1//CSF1R//MITF//TNFSF11//DCSTAMP//CBFA2T3//ZFPM1//GFI1B//TESC//GAS6//MPZL2//GATA1//GATA2//TNFSF4//MINK1//CD8A//IL2//IL2RA//PRKCA//NF1//CLEC2D//ITGB3//TAL1
GO:0042475	odontogenesis of dentin-containing tooth	Biological process	9	63	1543	23972	2.21942	0.018935	0.106372	1.72273	BMP2//RUNX2//KLK4//ACVR2B//BMP7//BMPR1A//ITGA6//LAMA5//NFIC
GO:0045598	regulation of fat cell differentiation	Biological process	9	63	1543	23972	2.21942	0.018935	0.106372	1.72273	GATA2//TGFB1I1//ZFPM1//WWTR1//BMP2//CREB1//IGF1//DKKL1//ZBTB16
GO:0032272	negative regulation of protein polymerization	Biological process	7	43	1543	23972	2.52911	0.0189487	0.106372	1.72242	TWF1//SLIT2//SNCA//CAPZB//TPM1//GSN//TMOD3
GO:0042116	macrophage activation	Biological process	7	43	1543	23972	2.52911	0.0189487	0.106372	1.72242	SNCA//CX3CR1//PLA2G10//IL4//IL1RL1//RAET1B//THBS1
GO:0045670	regulation of osteoclast differentiation	Biological process	7	43	1543	23972	2.52911	0.0189487	0.106372	1.72242	IL4//NF1//CLEC2D//CSF1R//ITGB3//TNFSF11//MITF
GO:0001541	ovarian follicle development	Biological process	8	53	1543	23972	2.34505	0.0192968	0.108186	1.71452	ARRB1//ARRB2//ANGPT1//BCL2L1//KDR//LFNG//FOXL2//PCYT1B
GO:0010883	regulation of lipid storage	Biological process	5	25	1543	23972	3.10719	0.0197937	0.110446	1.70347	PLA2G10//CD36//LPL//ITGB3//MEST
GO:0030501	positive regulation of bone mineralization	Biological process	5	25	1543	23972	3.10719	0.0197937	0.110446	1.70347	ACVR2B//BMP2//BMP7//BMPR1A//GPM6B
GO:0045981	positive regulation of nucleotide metabolic process	Biological process	10	74	1543	23972	2.09946	0.0198269	0.110446	1.70274	ACR//ADCY6//ADCY9//GNAL//MC3R//PTGIR//AKAP5//APOE//GUCY1A3//NF1
GO:0061039	ovum-producing ovary development	Biological process	10	74	1543	23972	2.09946	0.0198269	0.110446	1.70274	ANGPT1//BCL2L1//KDR//LFNG//FOXL2//PCYT1B//AFP//PLA2G4A//ARRB1//ARRB2
GO:1900544	positive regulation of purine nucleotide metabolic process	Biological process	10	74	1543	23972	2.09946	0.0198269	0.110446	1.70274	ACR//ADCY6//ADCY9//GNAL//MC3R//PTGIR//AKAP5//APOE//GUCY1A3//NF1
GO:0006576	cellular biogenic amine metabolic process	Biological process	13	107	1543	23972	1.88755	0.0199346	0.110904	1.70039	AFMID//TH//OAZ2//ODC1//AMD2//PCYT1B//AANAT//ENPP2//EPAS1//DDC//SNCA//ATP2B2//SMOX
GO:0023021	termination of signal transduction	Biological process	6	34	1543	23972	2.74164	0.0200238	0.111258	1.69845	GRK4//GRK5//RGS6//RGS3//RGS10//ARHGEF12
GO:0060537	muscle tissue development	Biological process	31	327	1543	23972	1.47283	0.0201962	0.111956	1.69473	FOXL2//MED1//NF1//MBNL1//NEO1//GSK3B//SNTA1//PDZRN3//AFG3L2//EYA2//BARX2//SORT1//IGF1//CAPN3//HMGB1//ILK//HDAC9//MYH6//HOMER1//PDGFRB//ZFAND5//ANGPT1//BMP2//EPOR//ZFPM1//FKBP1A//MYBPC3//TPM1//LMNA//FGFR1//MYLK
GO:0048659	smooth muscle cell proliferation	Biological process	12	96	1543	23972	1.942	0.020201	0.111956	1.69463	PTK2//GNAQ//IGF1//ITGB3//PDGFB//PDGFRB//PRKCA//ANG//APOD//ILK//PTGIR//NDRG2
GO:0006595	polyamine metabolic process	Biological process	4	17	1543	23972	3.65552	0.0207091	0.114045	1.68384	ODC1//AMD2//SMOX//OAZ2
GO:0007190	activation of adenylate cyclase activity	Biological process	4	17	1543	23972	3.65552	0.0207091	0.114045	1.68384	ACR//ADCY6//ADCY9//GNAL
GO:0042522	regulation of tyrosine phosphorylation of Stat5 protein	Biological process	4	17	1543	23972	3.65552	0.0207091	0.114045	1.68384	IGF1//IL2//IL4//PECAM1
GO:0046688	response to copper ion	Biological process	4	17	1543	23972	3.65552	0.0207091	0.114045	1.68384	AQP1//SNCA//AANAT//SORD
GO:0072678	T cell migration	Biological process	4	17	1543	23972	3.65552	0.0207091	0.114045	1.68384	CXCR3//ECM1//APOD//TNFSF4
GO:0050708	regulation of protein secretion	Biological process	14	119	1543	23972	1.82776	0.0208154	0.114484	1.68162	RHBDF1//TNFSF4//LRRC32//GAS6//ADAM9//ANG//SYTL4//CRTAM//CADM1//CLEC9A//IL2//CSF1R//IL1RL1//EGF
GO:0007618	mating	Biological process	7	44	1543	23972	2.47163	0.0213197	0.116815	1.67122	P2RX1//TH//ABAT//SERPINE2//SLC6A4//NCOA1//P2RY1
GO:0043242	negative regulation of protein complex disassembly	Biological process	7	44	1543	23972	2.47163	0.0213197	0.116815	1.67122	TWF1//MID1IP1//GAS2L1//CAPZB//TPM1//GSN//TMOD3
GO:0046823	negative regulation of nucleocytoplasmic transport	Biological process	7	44	1543	23972	2.47163	0.0213197	0.116815	1.67122	DAB2IP//WWTR1//APOD//LITAF//CD36//NF1//GSK3B
GO:0051173	positive regulation of nitrogen compound metabolic process	Biological process	93	1173	1543	23972	1.23175	0.0213695	0.116892	1.67021	NCOA1//NR1H4//ACR//ADCY6//ADCY9//GNAL//BMP2//BMP7//BMPR1A//CAPN3//RUNX2//CREB1//E2F3//EGF//IGF1//IL4//ILK//MDK//MITF//PDGFB//MED1//RET//TAL1//TFCP2//TGFB1I1//ZSCAN21//CHEK2//IRF6//CITED4//MLLT11//TBX21//TESC//YAF2//TFAP4//KLF7//OVOL2//MED16//RSF1//ZBTB16//FUBP3//MYSM1//MC3R//PTGIR//AKAP5//APOE//GUCY1A3//INSIG2//LMNA//HPN//RAET1B//EYA3//MGMT//IGF1R//PDGFA//NF1//BARX2//CBFA2T3//EOMES//EPAS1//FGFR1/…
GO:0046907	intracellular transport	Biological process	66	797	1543	23972	1.28654	0.0213876	0.116892	1.66984	GOLGA1//MAPK3//CUX1//PRICKLE1//PTTG1IP//NXF2//SYNJ2BP//GIPC1//AKAP5//IPO11//GSK3B//STRADB//PARD3//MFF//AP1S1//AP2M1//AP3S2//KIF13A//RAB10//SYTL4//KCNIP3//RAB13//TOM1L1//STX11//STON2//SLU7//TOM1L2//TLK1//ERGIC1//SORT1//CAMK1//EGF//CHMP5//HOOK3//VPS4B//GNPTG//PEX5L//DERL1//CRYAA//EHD3//EHD4//ATP2C1//GAS6//IGF1//MED1//LMNA//GNAQ//DAB2IP//WWTR1//APOD//LITAF//CD36//NF1//CNST//UHMK1//PTPN11//BCL2L1//PP…
GO:0016525	negative regulation of angiogenesis	Biological process	8	54	1543	23972	2.30163	0.0214155	0.116897	1.66927	SERPINE1//APOH//CD36//CX3CR1//NF1//ROCK2//THBS1//BAI2
GO:0006909	phagocytosis	Biological process	12	97	1543	23972	1.92198	0.0217497	0.118424	1.66255	CD36//GULP1//GAS6//THBS1//PEAR1//CNN2//PTK2//GATA2//HMGB1//ICAM5//PECAM1//UNC13D
GO:0007163	establishment or maintenance of cell polarity	Biological process	12	97	1543	23972	1.92198	0.0217497	0.118424	1.66255	IGF1R//LMNA//GSK3B//RAB11FIP2//AQP1//NCKAP1//IGF1//ILK//DLG3//CRB3//PARD3//LIMS1
GO:0032844	regulation of homeostatic process	Biological process	25	253	1543	23972	1.53517	0.0220355	0.11983	1.65688	AKAP5//GATA1//ZFPM1//TG//YPEL1//ARRB1//CSF1R//NF1//GFI1B//GAS2L1//GATA2//TAL1//ITGB3//TNFSF11//DCSTAMP//IL2//IL2RA//FKBP1A//CAPN3//SNCA//TRPC1//GCLM//MLLT11//EFNA5//PRKAA2
GO:0051348	negative regulation of transferase activity	Biological process	18	167	1543	23972	1.67454	0.0221127	0.1201	1.65536	PRKCA//DUSP14//DUSP3//GNAQ//ILK//NF1//WWTR1//APOE//BMP7//PTPRJ//SPRY1//GSK3B//DAB2IP//CDK5RAP1//HEXIM2//TFAP4//IGF1R//CDKN2B
GO:0016052	carbohydrate catabolic process	Biological process	14	120	1543	23972	1.81253	0.0222184	0.120373	1.65329	PYGM//AGL//PYGB//LYVE1//SORD//ENO3//HK1//ADRA1B//HMGB1//FBP1//IGF1//PRKAA2//NCOR1//PGM2L1
GO:0050880	regulation of blood vessel size	Biological process	14	120	1543	23972	1.81253	0.0222184	0.120373	1.65329	ADRA1B//P2RX1//SNTA1//PTK2//KDR//ACE//SLC6A4//APOE//P2RY1//PDGFB//PTGS1//TBXAS1//GUCY1A3//GCLM
GO:0048729	tissue morphogenesis	Biological process	42	474	1543	23972	1.3766	0.022575	0.121556	1.64637	ANGPT1//SEMA5A//BMP2//ILK//LAMA5//PBX1//BMP7//BMPR1A//EOMES//DLG3//RET//COQ7//STK3//OVOL2//ROCK2//NCKAP1//IFT122//PRICKLE1//RIPK4//ALDH1A1//TEAD1//YAP1//MED1//TGFB1I1//CRB3//FGFR1//EPOR//ZFPM1//MYH6//FKBP1A//MYBPC3//TPM1//FOXL2//MYLK//DDR1//SLC12A2//PDGFB//IGF1//SLIT2//PDGFA//IGF1R//GCNT1
GO:0006590	thyroid hormone generation	Biological process	3	10	1543	23972	4.66079	0.0226886	0.121556	1.64419	HPN//MED1//TG
GO:0010719	negative regulation of epithelial to mesenchymal transition	Biological process	3	10	1543	23972	4.66079	0.0226886	0.121556	1.64419	EFNA1//HPN//DAB2IP
GO:0021936	regulation of cerebellar granule cell precursor proliferation	Biological process	3	10	1543	23972	4.66079	0.0226886	0.121556	1.64419	EGF//IGF1//SLC6A4
GO:0034370	triglyceride-rich lipoprotein particle remodeling	Biological process	3	10	1543	23972	4.66079	0.0226886	0.121556	1.64419	APOC3//APOE//LPL
GO:0034375	high-density lipoprotein particle remodeling	Biological process	3	10	1543	23972	4.66079	0.0226886	0.121556	1.64419	APOC3//APOE//ABCA5
GO:0048302	regulation of isotype switching to IgG isotypes	Biological process	3	10	1543	23972	4.66079	0.0226886	0.121556	1.64419	IL2//IL4//TBX21
GO:0051917	regulation of fibrinolysis	Biological process	3	10	1543	23972	4.66079	0.0226886	0.121556	1.64419	APOH//SERPINE1//THBS1
GO:0072203	cell proliferation involved in metanephros development	Biological process	3	10	1543	23972	4.66079	0.0226886	0.121556	1.64419	BMP7//PDGFB//PDGFRB
GO:0001909	leukocyte mediated cytotoxicity	Biological process	9	65	1543	23972	2.15113	0.0228282	0.122029	1.64153	CRTAM//CLEC2D//RAET1B//CADM1//UNC13D//SH2D1B1//ARRB2//KLRB1C//CXCL5
GO:0010517	regulation of phospholipase activity	Biological process	6	35	1543	23972	2.66331	0.0228891	0.122029	1.64037	ANG//ARHGAP6//GNAQ//FGFR1//PDGFRB//SNCA
GO:0032091	negative regulation of protein binding	Biological process	6	35	1543	23972	2.66331	0.0228891	0.122029	1.64037	ARRB2//MAPK3//IFIT2//NES//ZFPM1//GSK3B
GO:0035587	purinergic receptor signaling pathway	Biological process	6	35	1543	23972	2.66331	0.0228891	0.122029	1.64037	P2RY1//ADCY5//GPR34//GPR174//GPR183//P2RX1
GO:0090407	organophosphate biosynthetic process	Biological process	25	254	1543	23972	1.52913	0.0230012	0.122166	1.63825	NT5E//MTHFD2L//ADCY6//ADCY9//GNAL//ADCY5//AQP1//GUCY1B3//GUCY1A3//NPR2//ATP2B2//ATP5L//ATP2A3//ATP2C1//ACR//NMNAT3//HAAO//MC3R//PTGIR//AKAP5//APOE//PDZD3//P2RY1//NF1//SNCA
GO:0031347	regulation of defense response	Biological process	28	292	1543	23972	1.48975	0.0230077	0.122166	1.63813	IL4//CRTAM//ARRB2//SERPINE1//CLEC2D//RAET1B//CADM1//MASP1//CD46//SH2D1B1//KLRB1C//IL2RA//HMGB1//TNFSF4//GPX4//APOE//IL2//PTGIS//SLIT2//NT5E//ACE//IL1RL1//PRKCA//PLA2G4A//MED1//CXCL5//TNFSF11//APOD
GO:0006606	protein import into nucleus	Biological process	20	192	1543	23972	1.61833	0.0230273	0.122166	1.63776	MAPK3//IPO11//EGF//GAS6//IGF1//MED1//LMNA//GNAQ//DAB2IP//WWTR1//APOD//LITAF//CD36//NF1//AKAP5//GSK3B//BMPR1A//RBPMS//PRICKLE1//PTTG1IP
GO:0007015	actin filament organization	Biological process	20	192	1543	23972	1.61833	0.0230273	0.122166	1.63776	CALD1//PAWR//TWF1//GSN//ARPC1A//SLIT2//FERT2//NCK2//PTK2B//CDC42EP5//SHANK1//SORBS1//ARRB1//KISS1R//ARHGAP6//CAPZB//TPM1//TMOD3//CRYAA//ERMN
GO:0010660	regulation of muscle cell apoptotic process	Biological process	5	26	1543	23972	2.98769	0.0232421	0.122557	1.63372	ILK//APOH//IGF1//ARRB2//ARRB1
GO:0045124	regulation of bone resorption	Biological process	5	26	1543	23972	2.98769	0.0232421	0.122557	1.63372	ITGB3//TNFSF11//DCSTAMP//CSF1R//NF1
GO:0045214	sarcomere organization	Biological process	5	26	1543	23972	2.98769	0.0232421	0.122557	1.63372	CAPN3//MYBPC3//MYH6//NEB//TPM1
GO:0060998	regulation of dendritic spine development	Biological process	5	26	1543	23972	2.98769	0.0232421	0.122557	1.63372	IL2//CAMK1//SHANK1//EFNA1//CAMK2B
GO:0070169	positive regulation of biomineral tissue development	Biological process	5	26	1543	23972	2.98769	0.0232421	0.122557	1.63372	ACVR2B//BMP2//BMP7//BMPR1A//GPM6B
GO:0032535	regulation of cellular component size	Biological process	18	168	1543	23972	1.66457	0.0233305	0.122874	1.63208	TWF1//NEB//ATP2B2//CREB1//ARPC1A//SLIT2//FERT2//NCK2//PTK2B//CDC42EP5//ILK//ULK1//PLXNA4//CAPZB//TPM1//GSN//TMOD3//TMEM123
GO:0048520	positive regulation of behavior	Biological process	11	87	1543	23972	1.96432	0.0236227	0.124034	1.62667	PTPRJ//PDGFB//PDGFRB//THBS1//CCR4//KDR//SLIT2//HMGB1//PRKCA//SERPINE1//GAS6
GO:0035150	regulation of tube size	Biological process	14	121	1543	23972	1.79755	0.023691	0.124034	1.62542	ADRA1B//P2RX1//SNTA1//PTK2//KDR//ACE//SLC6A4//APOE//P2RY1//PDGFB//PTGS1//TBXAS1//GCLM//GUCY1A3
GO:0008543	fibroblast growth factor receptor signaling pathway	Biological process	8	55	1543	23972	2.25978	0.0236935	0.124034	1.62537	FGFR1//RUNX2//GPC1//THBS1//SPRY1//PDGFB//NPTN//FGFBP3
GO:0021954	central nervous system neuron development	Biological process	8	55	1543	23972	2.25978	0.0236935	0.124034	1.62537	LHX6//GNAQ//PTK2//PRKCA//PLXNA4//SLIT2//FGFR1//GATA2
GO:0044272	sulfur compound biosynthetic process	Biological process	8	55	1543	23972	2.25978	0.0236935	0.124034	1.62537	GCLM//MTHFD2L//CHST11//CHST12//CHST7//CSGALNACT1//ANGPT1//IGF1
GO:0035272	exocrine system development	Biological process	7	45	1543	23972	2.41671	0.023889	0.124757	1.6218	BMP7//FGFR1//IGF1//IGF1R//LAMA5//PDGFB//PDGFA
GO:0048814	regulation of dendrite morphogenesis	Biological process	7	45	1543	23972	2.41671	0.023889	0.124757	1.6218	GSK3B//ILK//AKAP5//EFNA1//CAMK2B//SYNE1//TNIK
GO:0009165	nucleotide biosynthetic process	Biological process	23	230	1543	23972	1.5536	0.0240839	0.125623	1.61827	NT5E//MTHFD2L//ADCY6//ADCY9//GNAL//ADCY5//AQP1//GUCY1B3//GUCY1A3//NPR2//ATP2B2//ATP5L//ATP2A3//ATP2C1//ACR//NMNAT3//HAAO//MC3R//PTGIR//AKAP5//APOE//PDZD3//NF1
GO:0048598	embryonic morphogenesis	Biological process	44	503	1543	23972	1.35901	0.0242329	0.126231	1.61559	ACVR2B//PPAP2B//EOMES//BMP7//BMPR1A//ESRRB//RET//COQ7//STK3//OVOL2//ROCK2//NCKAP1//IFT122//PRICKLE1//ALDH1A1//TEAD1//YAP1//EFNA1//LAMA5//TGFB1I1//FGFR1//PBX1//CHST11//ZBTB16//ALX3//RPGRIP1L//AFF3//MED1//LEFTY1//ATP2B2//GATA2//OTX2//KCNQ4//INSIG2//CHRNA9//GNAQ//FOXL2//CRYAA//TH//RUNX2//HOXA3//HOXB3//PCGF2//HPN
GO:0055114	oxidation-reduction process	Biological process	68	830	1543	23972	1.27283	0.0242585	0.126231	1.61514	SLC27A2//SLC37A4//PYGM//GSK3B//PPP1R2//AGL//PYGB//GBE1//GPD1//COQ7//FADS2//CYB5//ETFB//TXNRD3//CAT//SIRT3//CD36//CPT1A//SNCA//FASTKD5//IGF1//SORBS1//ADRA1B//HMGB1//APOD//ALDH1A1//PRDX6//CYP2B10//IL4I1//FMO5//GSR//HSD3B1//LOXL3//NQO1//PTGIS//PTGS1//RDH5//DHRS3//SORD//TBXAS1//TH//GMPR//CRYZL1//CYP4F18//PYROXD2//DHCR24//MSRB2//SRXN1//QSOX1//ALDH6A1//ALDH1L1//HAAO//PECR//EGLN3//RTN4IP1//SARDH//RFESD/…
GO:0044271	cellular nitrogen compound biosynthetic process	Biological process	35	384	1543	23972	1.41604	0.0243195	0.126397	1.61405	NT5E//MTHFD2L//ADCY6//ADCY9//GNAL//ADCY5//AQP1//GUCY1B3//GUCY1A3//NPR2//TH//ODC1//AMD2//ATP2B2//ATP5L//ATP2A3//ATP2C1//SLC11A2//ACR//MTHFSD//NMNAT3//HAAO//AANAT//MC3R//PTGIR//AKAP5//APOE//PDZD3//DDC//SNCA//IL4//PTGIS//RAET1B//NF1//ACER2
GO:0001890	placenta development	Biological process	13	110	1543	23972	1.83607	0.0244827	0.126619	1.61114	EPAS1//GATA2//PDGFB//MED1//ESRRB//EPOR//PLA2G4A//EOMES//STK3//OVOL2//BIRC2//VWF//PEG10
GO:0007584	response to nutrient	Biological process	13	110	1543	23972	1.83607	0.0244827	0.126619	1.61114	NCOA1//NR1H4//CDKN2B//LEFTY1//MEST//ACER2//MED1//AQP1//PTK2B//RET//TESC//GAS6//AGL
GO:0008217	regulation of blood pressure	Biological process	16	145	1543	23972	1.71431	0.024516	0.126619	1.61055	ADRA1B//REN1//KLK1B26//TPM1//ACE//GAS6//PDGFB//MKKS//NPY//ABAT//MC3R//MYH6//P2RX1//PTGS1//GUCY1A3//CYP4F18
GO:0015980	energy derivation by oxidation of organic compounds	Biological process	16	145	1543	23972	1.71431	0.024516	0.126619	1.61055	SLC37A4//PYGM//GSK3B//PPP1R2//AGL//PYGB//GBE1//COQ7//CAT//SIRT3//SNCA//FASTKD5//IGF1//SORBS1//ADRA1B//HMGB1
GO:0060485	mesenchyme development	Biological process	16	145	1543	23972	1.71431	0.024516	0.126619	1.61055	LAMA5//RET//OVOL2//BMP2//LOXL3//GSK3B//THBS1//EFNA1//BMPR1A//TGFB1I1//WWTR1//HPN//DAB2IP//BMP7//FGFR1//EOMES
GO:0006139	nucleobase-containing compound metabolic process	Biological process	319	4491	1543	23972	1.10353	0.024537	0.126619	1.61018	APLF//NFIC//MED1//LIN9//PAPD5//POLN//BARX2//BMP2//CD36//CUX1//DNMT3A//LEFTY1//EFNA1//FGFR1//GATA1//GATA2//GLRP1//HBB-Y//HMGB1//HOXB3//NCOR1//NR1H4//S100A1//TAL1//VLDLR//PCGF2//ZFPM1//FOXL2//KCNIP3//DAB2IP//HEXIM2//SLA2//HDAC9//WWTR1//GM4924//ZFP128//DCPS//CTIF//SLU7//MBNL1//CELF6//NCOA1//SLX1B//ISG20//MRM1//CREB1//POLR2L//SCAF8//ARRB1//MED16//ARRB2//PTRF//HP1BP3//RSF1//HIST1H2AK//HIST1H2BA//HIST1…
GO:0002698	negative regulation of immune effector process	Biological process	9	66	1543	23972	2.11854	0.0249753	0.128728	1.60249	FERT2//CLEC2D//TNFSF4//MASP1//CD46//SH2D1B1//ARRB2//IL2RA//IL4
GO:0019827	stem cell maintenance	Biological process	12	99	1543	23972	1.88315	0.0251078	0.128876	1.60019	IGF1//GATA2//YAP1//BMP7//HOOK3//TAL1//BMPR1A//EOMES//FGFR1//ESRRB//LIN28A//ZCCHC11
GO:0050808	synapse organization	Biological process	14	122	1543	23972	1.78282	0.025235	0.128876	1.598	NRXN2//CADM1//SNTA1//PDZRN3//AFG3L2//CAMK1//PTK2//PRKCA//SHANK1//CAMK2B//ATP2B2//MYO5A//SNCA//LRRTM1
GO:0006586	indolalkylamine metabolic process	Biological process	4	18	1543	23972	3.45244	0.0253006	0.128876	1.59687	AFMID//AANAT//DDC//ATP2B2
GO:0010743	regulation of macrophage derived foam cell differentiation	Biological process	4	18	1543	23972	3.45244	0.0253006	0.128876	1.59687	CD36//LPL//ITGB3//ABCA5
GO:0030204	chondroitin sulfate metabolic process	Biological process	4	18	1543	23972	3.45244	0.0253006	0.128876	1.59687	CHST11//CHST12//CHST7//CSGALNACT1
GO:0030325	adrenal gland development	Biological process	4	18	1543	23972	3.45244	0.0253006	0.128876	1.59687	MDK//NF1//PBX1//PDGFRB
GO:0030511	positive regulation of transforming growth factor beta receptor signaling pathway	Biological process	4	18	1543	23972	3.45244	0.0253006	0.128876	1.59687	CDKN2B//TGFB1I1//THBS1//GIPC1
GO:0030903	notochord development	Biological process	4	18	1543	23972	3.45244	0.0253006	0.128876	1.59687	EFNA1//NCKAP1//TEAD1//YAP1
GO:0042430	indole-containing compound metabolic process	Biological process	4	18	1543	23972	3.45244	0.0253006	0.128876	1.59687	AFMID//AANAT//DDC//ATP2B2
GO:0050482	arachidonic acid secretion	Biological process	4	18	1543	23972	3.45244	0.0253006	0.128876	1.59687	PLA2G10//ACE//PLA2G4A//KISS1R
GO:0051170	nuclear import	Biological process	20	194	1543	23972	1.60165	0.0254018	0.12924	1.59514	MAPK3//PRICKLE1//PTTG1IP//IPO11//EGF//GAS6//IGF1//MED1//LMNA//GNAQ//DAB2IP//WWTR1//APOD//LITAF//CD36//NF1//AKAP5//GSK3B//BMPR1A//RBPMS
GO:0008064	regulation of actin polymerization or depolymerization	Biological process	11	88	1543	23972	1.942	0.0254837	0.129407	1.59374	TWF1//ARPC1A//SLIT2//FERT2//NCK2//PTK2B//CDC42EP5//CAPZB//TPM1//GSN//TMOD3
GO:0043241	protein complex disassembly	Biological process	10	77	1543	23972	2.01766	0.0254942	0.129407	1.59356	TWF1//MID1IP1//GAS2L1//NES//AKAP5//EIF5A2//CAPZB//TPM1//GSN//TMOD3
GO:0030032	lamellipodium assembly	Biological process	6	36	1543	23972	2.58933	0.0260173	0.131448	1.58474	FERT2//AQP1//SLIT2//CAPZB//NCK2//NCKAP1
GO:0030239	myofibril assembly	Biological process	6	36	1543	23972	2.58933	0.0260173	0.131448	1.58474	CAPN3//MYBPC3//MYH6//NEB//TPM1//PDGFRB
GO:0043954	cellular component maintenance	Biological process	6	36	1543	23972	2.58933	0.0260173	0.131448	1.58474	CSF1R//KIFC3//CAMSAP3//MKKS//NPHP3//CNGB1
GO:0060193	positive regulation of lipase activity	Biological process	6	36	1543	23972	2.58933	0.0260173	0.131448	1.58474	ANG//ARHGAP6//GNAQ//FGFR1//PDGFRB//APOH
GO:0043065	positive regulation of apoptotic process	Biological process	46	533	1543	23972	1.34082	0.0265502	0.133984	1.57593	CRTAM//APOE//BNIP3L//THBS1//FOXL2//PHLDA3//GSK3B//IKBIP//DAPK1//PAWR//SORT1//PRKCA//CHEK2//MAP3K5//CAMK2B//HMGB1//ARRB1//CLEC2D//RAET1B//CADM1//UNC13D//NF1//NQO1//RAPSN//SH2D1B1//ARRB2//KLRB1C//ACE//ALDH1A1//APBB2//BCL2L1//BMP2//BMP7//COL18A1//IL2RA//ITGA6//NCOA1//PLA2G4A//PTGIS//SLIT2//TNFSF10//STK3//MLLT11//DAB2IP//TFAP4//ZBTB16
GO:0010907	positive regulation of glucose metabolic process	Biological process	5	27	1543	23972	2.87703	0.0270558	0.135748	1.56774	IGF1//SORBS1//ADRA1B//HMGB1//PRKAA2
GO:0031281	positive regulation of cyclase activity	Biological process	5	27	1543	23972	2.87703	0.0270558	0.135748	1.56774	ACR//ADCY6//ADCY9//GNAL//NF1
GO:0035590	purinergic nucleotide receptor signaling pathway	Biological process	5	27	1543	23972	2.87703	0.0270558	0.135748	1.56774	P2RY1//GPR34//GPR174//GPR183//P2RX1
GO:0035690	cellular response to drug	Biological process	5	27	1543	23972	2.87703	0.0270558	0.135748	1.56774	NCOA1//FBP1//GAS6//PDE4A//SLC18A2
GO:0045600	positive regulation of fat cell differentiation	Biological process	5	27	1543	23972	2.87703	0.0270558	0.135748	1.56774	BMP2//CREB1//IGF1//DKKL1//ZBTB16
GO:0010033	response to organic substance	Biological process	112	1456	1543	23972	1.19507	0.0272412	0.136152	1.56477	NR1H4//ECM1//GAS6//ADRA1B//GNAL//SLC18A2//MED1//CREB3L1//DERL1//VAPB//EIF4EBP1//SORBS1//SNCA//ABAT//FGFR1//ANG//SORD//AGL//ACVR2B//THBS1//PTPN11//REN1//AANAT//SLC37A4//CSF1R//CX3CR1//EPOR//FERT2//FKBP1A//IL5RA//LEPR//IL1RL1//MPL//TNFSF11//VMN1R219//BCL2L1//DNMT3A//COL4A6//RRAGB//ANGPT1//PRKAA2//LIN28A//ZCCHC11//MAPK3//PRKCA//NCOA1//ACE//PTGIR//CXCL5//LITAF//SORT1//AKT3//HDAC9//P2RX1//PTK2B//MKKS/…
GO:0001837	epithelial to mesenchymal transition	Biological process	9	67	1543	23972	2.08692	0.0272618	0.136152	1.56445	EFNA1//BMP2//TGFB1I1//WWTR1//HPN//DAB2IP//EOMES//LOXL3//GSK3B
GO:0006518	peptide metabolic process	Biological process	9	67	1543	23972	2.08692	0.0272618	0.136152	1.56445	GCLM//GSR//GSTT1//GSTZ1//TXNRD3//GPX4//XPNPEP1//ACE//CPE
GO:0051592	response to calcium ion	Biological process	9	67	1543	23972	2.08692	0.0272618	0.136152	1.56445	CAPN3//CLIC4//ADAM9//GDI1//PLA2G4A//THBS1//TRPC1//HOMER1//PEF1
GO:0010675	regulation of cellular carbohydrate metabolic process	Biological process	11	89	1543	23972	1.92018	0.0274486	0.136771	1.56148	FBP1//P2RY1//PFKFB1//IGF1//SORBS1//ADRA1B//HMGB1//PRKAA2//SNCA//NCOR1//ACER2
GO:0034623	cellular macromolecular complex disassembly	Biological process	11	89	1543	23972	1.92018	0.0274486	0.136771	1.56148	TWF1//MID1IP1//GAS2L1//NES//MTIF3//AKAP5//EIF5A2//CAPZB//TPM1//GSN//TMOD3
GO:0007269	neurotransmitter secretion	Biological process	10	78	1543	23972	1.99179	0.027618	0.137457	1.55881	SNCA//TACR2//TRIM9//UNC13B//NF1//SLC30A1//ICA1//KCNC4//NRXN2//SYN1
GO:0018130	heterocycle biosynthetic process	Biological process	27	284	1543	23972	1.47701	0.0277527	0.137969	1.5567	MTHFD2L//NT5E//ADCY6//ADCY9//GNAL//ADCY5//AQP1//GUCY1B3//GUCY1A3//NPR2//ATP2B2//ATP5L//ATP2A3//ATP2C1//SLC11A2//ACR//MTHFSD//NMNAT3//HAAO//AANAT//MC3R//PTGIR//AKAP5//APOE//PDZD3//DDC//NF1
GO:0010556	regulation of macromolecule biosynthetic process	Biological process	203	2781	1543	23972	1.13405	0.0282214	0.140139	1.54942	BARX2//BMP2//CD36//CUX1//DNMT3A//LEFTY1//EFNA1//FGFR1//GATA1//GATA2//GLRP1//HBB-Y//HMGB1//HOXB3//NFIC//MED1//NCOR1//NR1H4//S100A1//TAL1//VLDLR//PCGF2//ZFPM1//FOXL2//KCNIP3//DAB2IP//HEXIM2//SLA2//HDAC9//WWTR1//GM4924//ZFP128//NCOA1//ACVR2B//ALX3//APBB2//BIRC2//RUNX2//CBFA2T3//CREB1//E2F3//EOMES//EPAS1//EYA2//EYA3//FLI1//GABPB1//GFI1B//HOXA3//HOXC6//LHX6//SMAD5//MAFG//MAX//MEIS1//MITF//NEO1//NFE2//…
GO:0042542	response to hydrogen peroxide	Biological process	8	57	1543	23972	2.18049	0.0287488	0.142595	1.54138	PRDX6//CAT//GPX4//AQP1//MAP3K5//ADAM9//CRYAA//PTK2B
GO:0032271	regulation of protein polymerization	Biological process	12	101	1543	23972	1.84586	0.0288302	0.142836	1.54015	TWF1//ARPC1A//SLIT2//FERT2//NCK2//PTK2B//CDC42EP5//SNCA//CAPZB//TPM1//GSN//TMOD3
GO:0071845	cellular component disassembly at cellular level	Biological process	15	136	1543	23972	1.71353	0.0288893	0.142966	1.53926	TWF1//FOXL2//MID1IP1//GAS2L1//DDR1//LAMC1//NES//MTIF3//HPN//AKAP5//EIF5A2//CAPZB//TPM1//GSN//TMOD3
GO:0014706	striated muscle tissue development	Biological process	29	311	1543	23972	1.44869	0.0290985	0.143808	1.53613	FOXL2//MED1//NF1//MBNL1//NEO1//GSK3B//SNTA1//PDZRN3//AFG3L2//BARX2//SORT1//IGF1//CAPN3//HMGB1//ILK//HDAC9//MYH6//HOMER1//PDGFRB//ANGPT1//BMP2//EPOR//ZFPM1//FKBP1A//MYBPC3//TPM1//LMNA//FGFR1//EYA2
GO:0042058	regulation of epidermal growth factor receptor signaling pathway	Biological process	6	37	1543	23972	2.51935	0.0294168	0.143808	1.5314	EGF//PTPRJ//DAB2IP//PDE6H//RHBDF1//FERT2
GO:1901184	regulation of ERBB signaling pathway	Biological process	6	37	1543	23972	2.51935	0.0294168	0.143808	1.5314	EGF//RHBDF1//FERT2//PTPRJ//DAB2IP//PDE6H
GO:0002031	G-protein coupled receptor internalization	Biological process	3	11	1543	23972	4.23708	0.0297299	0.143808	1.52681	GRK4//ARRB1//ARRB2
GO:0014912	negative regulation of smooth muscle cell migration	Biological process	3	11	1543	23972	4.23708	0.0297299	0.143808	1.52681	SLIT2//ILK//SERPINE1
GO:0021924	cell proliferation in external granule layer	Biological process	3	11	1543	23972	4.23708	0.0297299	0.143808	1.52681	EGF//IGF1//SLC6A4
GO:0021930	cerebellar granule cell precursor proliferation	Biological process	3	11	1543	23972	4.23708	0.0297299	0.143808	1.52681	EGF//IGF1//SLC6A4
GO:0032372	negative regulation of sterol transport	Biological process	3	11	1543	23972	4.23708	0.0297299	0.143808	1.52681	APOC3//EGF//PLA2G10
GO:0032375	negative regulation of cholesterol transport	Biological process	3	11	1543	23972	4.23708	0.0297299	0.143808	1.52681	APOC3//EGF//PLA2G10
GO:0040023	establishment of nucleus localization	Biological process	3	11	1543	23972	4.23708	0.0297299	0.143808	1.52681	CDC42BPA//PTK2//SYNE1
GO:0043129	surfactant homeostasis	Biological process	3	11	1543	23972	4.23708	0.0297299	0.143808	1.52681	EPAS1//KDR//PLA2G4A
GO:0045197	establishment or maintenance of epithelial cell apical/basal polarity	Biological process	3	11	1543	23972	4.23708	0.0297299	0.143808	1.52681	CRB3//ILK//DLG3
GO:0045652	regulation of megakaryocyte differentiation	Biological process	3	11	1543	23972	4.23708	0.0297299	0.143808	1.52681	HIST4H4//GATA2//TESC
GO:0046827	positive regulation of protein export from nucleus	Biological process	3	11	1543	23972	4.23708	0.0297299	0.143808	1.52681	GAS6//CAMK1//GSK3B
GO:0048291	isotype switching to IgG isotypes	Biological process	3	11	1543	23972	4.23708	0.0297299	0.143808	1.52681	IL2//IL4//TBX21
GO:0048875	chemical homeostasis within a tissue	Biological process	3	11	1543	23972	4.23708	0.0297299	0.143808	1.52681	EPAS1//KDR//PLA2G4A
GO:0050860	negative regulation of T cell receptor signaling pathway	Biological process	3	11	1543	23972	4.23708	0.0297299	0.143808	1.52681	PTPRJ//DUSP3//PAWR
GO:0060192	negative regulation of lipase activity	Biological process	3	11	1543	23972	4.23708	0.0297299	0.143808	1.52681	APOC3//SORT1//ANGPTL4
GO:0071674	mononuclear cell migration	Biological process	3	11	1543	23972	4.23708	0.0297299	0.143808	1.52681	PTPRJ//SLIT2//HIST1H2BA
GO:0071956	cellular component maintenance at cellular level	Biological process	3	11	1543	23972	4.23708	0.0297299	0.143808	1.52681	CSF1R//KIFC3//CAMSAP3
GO:0014031	mesenchymal cell development	Biological process	13	113	1543	23972	1.78732	0.0297545	0.143808	1.52645	LAMA5//RET//OVOL2//BMP2//LOXL3//GSK3B//EFNA1//TGFB1I1//WWTR1//HPN//DAB2IP//BMPR1A//EOMES
GO:0030282	bone mineralization	Biological process	10	79	1543	23972	1.96658	0.0298648	0.144181	1.52484	ECM1//CREB3L1//ACVR2B//BMP2//BMP7//BMPR1A//GPM6B//GATA1//NFE2//IGF1
GO:0042692	muscle cell differentiation	Biological process	27	286	1543	23972	1.46668	0.0299761	0.144557	1.52323	NEO1//GSK3B//SNTA1//PDZRN3//AFG3L2//BARX2//SORT1//IGF1//CAPN3//MYH6//MYBPC3//NEB//TPM1//MAPK12//MBNL1//HMGB1//ILK//EPAS1//HOMER1//HDAC9//CAMK1//PDGFRB//LMNA//PDGFB//BMP2//BIN1//SYNE1
GO:0006110	regulation of glycolysis	Biological process	4	19	1543	23972	3.27073	0.0304564	0.145581	1.51632	FBP1//IGF1//PRKAA2//NCOR1
GO:0010742	macrophage derived foam cell differentiation	Biological process	4	19	1543	23972	3.27073	0.0304564	0.145581	1.51632	CD36//LPL//ITGB3//ABCA5
GO:0033687	osteoblast proliferation	Biological process	4	19	1543	23972	3.27073	0.0304564	0.145581	1.51632	BMP2//GATA1//HPSE//ITGB3
GO:0034367	macromolecular complex remodeling	Biological process	4	19	1543	23972	3.27073	0.0304564	0.145581	1.51632	APOC3//APOE//LPL//ABCA5
GO:0034368	protein-lipid complex remodeling	Biological process	4	19	1543	23972	3.27073	0.0304564	0.145581	1.51632	APOC3//APOE//LPL//ABCA5
GO:0034369	plasma lipoprotein particle remodeling	Biological process	4	19	1543	23972	3.27073	0.0304564	0.145581	1.51632	APOC3//APOE//LPL//ABCA5
GO:0051898	negative regulation of protein kinase B signaling cascade	Biological process	4	19	1543	23972	3.27073	0.0304564	0.145581	1.51632	IGF1R//PTPRJ//PHLDA3//YPEL1
GO:0090077	foam cell differentiation	Biological process	4	19	1543	23972	3.27073	0.0304564	0.145581	1.51632	CD36//LPL//ITGB3//ABCA5
GO:0043068	positive regulation of programmed cell death	Biological process	46	538	1543	23972	1.32835	0.0304999	0.145629	1.5157	CRTAM//APOE//BNIP3L//THBS1//FOXL2//PHLDA3//GSK3B//IKBIP//DAPK1//PAWR//SORT1//PRKCA//CHEK2//MAP3K5//CAMK2B//HMGB1//ARRB1//CLEC2D//RAET1B//CADM1//ACE//ALDH1A1//APBB2//BCL2L1//BMP2//BMP7//COL18A1//IL2RA//ITGA6//NCOA1//NF1//PLA2G4A//PTGIS//SLIT2//TNFSF10//STK3//MLLT11//DAB2IP//TFAP4//ZBTB16//UNC13D//NQO1//RAPSN//SH2D1B1//ARRB2//KLRB1C
GO:2000112	regulation of cellular macromolecule biosynthetic process	Biological process	198	2714	1543	23972	1.13343	0.0306095	0.145992	1.51414	BARX2//BMP2//CD36//CUX1//DNMT3A//LEFTY1//EFNA1//FGFR1//GATA1//GATA2//GLRP1//HBB-Y//HMGB1//HOXB3//NFIC//MED1//NCOR1//NR1H4//S100A1//TAL1//VLDLR//PCGF2//ZFPM1//FOXL2//KCNIP3//DAB2IP//HEXIM2//SLA2//HDAC9//WWTR1//GM4924//ZFP128//NCOA1//ACVR2B//ALX3//APBB2//BIRC2//RUNX2//CBFA2T3//CREB1//E2F3//EOMES//EPAS1//EYA2//EYA3//FLI1//GABPB1//GFI1B//HOXA3//HOXC6//LHX6//SMAD5//MAFG//MAX//MEIS1//MITF//NEO1//NFE2//…
GO:0048562	embryonic organ morphogenesis	Biological process	22	223	1543	23972	1.5327	0.0307148	0.146333	1.51265	ALDH1A1//EFNA1//ATP2B2//FGFR1//GATA2//OTX2//KCNQ4//INSIG2//CHRNA9//FOXL2//OVOL2//NCKAP1//BMP7//CRYAA//TH//RUNX2//CHST11//ALX3//HOXA3//HOXB3//PCGF2//HPN
GO:0051704	multi-organism process	Biological process	59	716	1543	23972	1.2802	0.030781	0.146488	1.51172	TNFSF4//RAET1B//STAB2//HMGB1//BCL2L1//IFIT2//KLRA8//OAS1B//RNASEL//ISG20//POLR3K//P2RX1//DDR1//THBD//STX2//MST1//LAMB1//RECK//TH//ABAT//CD36//SERPINE1//ITLN1//GAS6//EPOR//SLC20A2//VAPB//CUL4A//NLRX1//MAPK3//ZCCHC11//PRKCA//ACE//FERT2//PTGIR//CXCL5//SNCA//LITAF//GNB1L//SLC6A4//MKKS//SHANK1//SERPINE2//TFAP4//HPN//NCOA1//PLA2G4A//IL2RA//BNIP3L//CD8A//UNC13D//GUCY1A3//P2RY1//MED1//ADAM9//GATA1//ZFP70…
GO:0010721	negative regulation of cell development	Biological process	12	102	1543	23972	1.82776	0.030834	0.14658	1.51097	NF1//EFNA1//HPN//DAB2IP//LIN28A//ULK1//ATF5//BMP7//BMPR1A//HOOK3//PTK2//GSK3B
GO:0010518	positive regulation of phospholipase activity	Biological process	5	28	1543	23972	2.77428	0.0312452	0.147726	1.50522	ANG//ARHGAP6//GNAQ//FGFR1//PDGFRB
GO:0030166	proteoglycan biosynthetic process	Biological process	5	28	1543	23972	2.77428	0.0312452	0.147726	1.50522	CHST11//CHST12//CHST7//CSGALNACT1//IGF1
GO:0035588	G-protein coupled purinergic receptor signaling pathway	Biological process	5	28	1543	23972	2.77428	0.0312452	0.147726	1.50522	P2RY1//ADCY5//GPR34//GPR174//GPR183
GO:0048048	embryonic eye morphogenesis	Biological process	5	28	1543	23972	2.77428	0.0312452	0.147726	1.50522	ALDH1A1//BMP7//CRYAA//TH//FOXL2
GO:2000379	positive regulation of reactive oxygen species metabolic process	Biological process	5	28	1543	23972	2.77428	0.0312452	0.147726	1.50522	CD36//PDGFB//PDGFRB//PTK2B//THBS1
GO:0031667	response to nutrient levels	Biological process	21	211	1543	23972	1.54623	0.0314558	0.14856	1.5023	CTSD//ULK1//NCOA1//NR1H4//AGL//GAS6//ANGPTL4//GAS2L1//PRKAA2//CDKN2B//NPY//LEFTY1//MEST//ACER2//SLC39A4//MKKS//MED1//AQP1//PTK2B//RET//TESC
GO:0030316	osteoclast differentiation	Biological process	8	58	1543	23972	2.14289	0.0315359	0.148615	1.50119	MITF//TNFSF11//IL4//NF1//CLEC2D//CSF1R//ITGB3//DCSTAMP
GO:0030819	positive regulation of cAMP biosynthetic process	Biological process	8	58	1543	23972	2.14289	0.0315359	0.148615	1.50119	ACR//ADCY6//ADCY9//GNAL//NF1//MC3R//PTGIR//AKAP5
GO:0001667	ameboidal cell migration	Biological process	13	114	1543	23972	1.77165	0.0316824	0.148908	1.49918	LAMA5//RET//OVOL2//NCKAP1//NANOS1//CD63//AQP1//TNS1//ZFAND5//FERT2//ITGB3//THBS1//LEFTY1
GO:0030802	regulation of cyclic nucleotide biosynthetic process	Biological process	11	91	1543	23972	1.87797	0.0317014	0.148908	1.49892	ACR//ADCY6//ADCY9//GNAL//MC3R//PTGIR//AKAP5//APOE//GUCY1A3//PDZD3//NF1
GO:1900371	regulation of purine nucleotide biosynthetic process	Biological process	11	91	1543	23972	1.87797	0.0317014	0.148908	1.49892	ACR//ADCY6//ADCY9//GNAL//MC3R//PTGIR//AKAP5//APOE//GUCY1A3//PDZD3//NF1
GO:0007204	elevation of cytosolic calcium ion concentration	Biological process	18	174	1543	23972	1.60717	0.031735	0.148908	1.49846	AKAP5//FKBP1A//CAPN3//SNCA//TRPC1//SLC8A3//ADRA1B//CXCR3//CCR10//EPOR//IL2//KDR//P2RY1//PTK2B//NPTN//TRPC6//CHRNA9//CXCL3
GO:0001763	morphogenesis of a branching structure	Biological process	20	199	1543	23972	1.5614	0.03215	0.150692	1.49282	ANGPT1//SEMA5A//BMP2//ILK//LAMA5//PBX1//BMP7//EGF//IGF1//KDR//SLIT2//CLIC4//DDR1//SLC12A2//FGFR1//PDGFB//PDGFA//MED1//CPE//ERMN
GO:0022602	ovulation cycle process	Biological process	10	80	1543	23972	1.942	0.0322378	0.150778	1.49163	ANGPT1//BCL2L1//KDR//LFNG//FOXL2//PCYT1B//AFP//PLA2G4A//ARRB1//ARRB2
GO:0050714	positive regulation of protein secretion	Biological process	10	80	1543	23972	1.942	0.0322378	0.150778	1.49163	CRTAM//CADM1//CLEC9A//IL2//TNFSF4//CSF1R//IL1RL1//ADAM9//ANG//SYTL4
GO:1901293	nucleoside phosphate biosynthetic process	Biological process	23	237	1543	23972	1.50771	0.032563	0.152136	1.48728	NT5E//MTHFD2L//ADCY6//ADCY9//GNAL//ADCY5//AQP1//GUCY1B3//GUCY1A3//NPR2//ATP2B2//ATP5L//ATP2A3//ATP2C1//ACR//NMNAT3//HAAO//MC3R//PTGIR//AKAP5//APOE//PDZD3//NF1
GO:0032504	multicellular organism reproduction	Biological process	45	527	1543	23972	1.3266	0.0326815	0.152362	1.4857	ANGPT1//BCL2L1//KDR//LFNG//FOXL2//PCYT1B//AFP//PLA2G4A//PTK2B//PDE3A//KLF17//SMAD5//LIN28A//ACE//DNMT3A//GSR//TCP11//ZSCAN21//CADM1//DZIP1//ODF3//1110017D15RIK//TXNRD3//CATSPER4//GPX4//YBX2//MKKS//NEURL1A//P2RX1//ACR//ATP2B2//DDR1//CREB1//MED1//PRLR//SERPINE2//ARRB1//ARRB2//SLC6A4//NCOA1//ZBTB16//PCSK4//MAST2//PTPN11//P2RY1
GO:0048609	multicellular organismal reproductive process	Biological process	45	527	1543	23972	1.3266	0.0326815	0.152362	1.4857	ANGPT1//BCL2L1//KDR//LFNG//FOXL2//PCYT1B//AFP//PLA2G4A//PTK2B//PDE3A//KLF17//SMAD5//LIN28A//ACE//DNMT3A//GSR//TCP11//ZSCAN21//CADM1//DZIP1//ODF3//1110017D15RIK//TXNRD3//CATSPER4//GPX4//YBX2//MKKS//NEURL1A//P2RX1//ACR//ATP2B2//DDR1//CREB1//MED1//PRLR//SERPINE2//ARRB1//ARRB2//SLC6A4//NCOA1//ZBTB16//PCSK4//MAST2//P2RY1//PTPN11
GO:0002027	regulation of heart rate	Biological process	7	48	1543	23972	2.26566	0.0328513	0.152989	1.48345	ADRA1B//TPM1//CACNA1D//EPAS1//MC3R//MYBPC3//MYH6
GO:0031396	regulation of protein ubiquitination	Biological process	12	103	1543	23972	1.81002	0.032936	0.153219	1.48233	RASD2//ARRB1//ARRB2//ANGPT1//FKBP1A//NHLRC1//PRICKLE1//PTK2B//EGF//PTK2//PINK1//FBXO2
GO:0031279	regulation of cyclase activity	Biological process	6	38	1543	23972	2.45305	0.0330951	0.153467	1.48024	ACR//ADCY6//ADCY9//GNAL//PDZD3//NF1
GO:0048259	regulation of receptor-mediated endocytosis	Biological process	6	38	1543	23972	2.45305	0.0330951	0.153467	1.48024	ANGPT1//ARRB2//SERPINE1//SYNE1//APOC3//PRKCA
GO:0050918	positive chemotaxis	Biological process	6	38	1543	23972	2.45305	0.0330951	0.153467	1.48024	CCR4//KDR//HMGB1//PRKCA//ANGPT1//PTPRJ
GO:0022604	regulation of cell morphogenesis	Biological process	26	276	1543	23972	1.46353	0.0334369	0.154886	1.47577	CSF1R//PTK2//GAS2//HPN//KDR//PTK2B//CDC42EP5//ERMN//ARAP3//EPB4.1//BMP2//TGFB1I1//WWTR1//EFNA1//DAB2IP//ILK//ULK1//SYNE1//TNIK//PLXNA4//GSK3B//AKAP5//CAMK2B//SLIT2//CAPZB//ZMYM4
GO:0006351	transcription, DNA-dependent	Biological process	187	2560	1543	23972	1.13485	0.0337073	0.155972	1.47228	BARX2//BMP2//CD36//CUX1//DNMT3A//LEFTY1//EFNA1//FGFR1//GATA1//GATA2//GLRP1//HBB-Y//HMGB1//HOXB3//NFIC//MED1//NCOR1//NR1H4//S100A1//TAL1//VLDLR//PCGF2//ZFPM1//FOXL2//KCNIP3//DAB2IP//HEXIM2//SLA2//HDAC9//WWTR1//GM4924//ZFP128//NCOA1//CREB1//POLR2L//SCAF8//ARRB1//MED16//ARRB2//PTRF//RSF1//ACVR2B//ALX3//APBB2//BIRC2//RUNX2//CBFA2T3//E2F3//EOMES//EPAS1//EYA2//EYA3//FLI1//GABPB1//GFI1B//HOXA3//HOXC6//L…
GO:0030808	regulation of nucleotide biosynthetic process	Biological process	11	92	1543	23972	1.85756	0.0339946	0.156968	1.46859	ACR//ADCY6//ADCY9//GNAL//MC3R//PTGIR//AKAP5//APOE//GUCY1A3//PDZD3//NF1
GO:0051224	negative regulation of protein transport	Biological process	11	92	1543	23972	1.85756	0.0339946	0.156968	1.46859	GAS6//DAB2IP//WWTR1//APOD//LITAF//CD36//NF1//RHBDF1//TNFSF4//LRRC32//GSK3B
GO:0051480	cytosolic calcium ion homeostasis	Biological process	19	188	1543	23972	1.57012	0.034354	0.158459	1.46402	ADRA1B//CXCR3//CCR10//EPOR//IL2//KDR//P2RY1//PTK2B//NPTN//TRPC6//CHRNA9//CXCL3//AKAP5//FKBP1A//CAPN3//SNCA//TRPC1//SLC8A3//ATP2B2
GO:0030816	positive regulation of cAMP metabolic process	Biological process	8	59	1543	23972	2.10657	0.0345021	0.158637	1.46215	ACR//ADCY6//ADCY9//GNAL//MC3R//PTGIR//AKAP5//NF1
GO:0034612	response to tumor necrosis factor	Biological process	8	59	1543	23972	2.10657	0.0345021	0.158637	1.46215	GAS6//PTK2B//TNFSF11//GPD1//DAB2IP//DCSTAMP//ADAM9//AFF3
GO:0051261	protein depolymerization	Biological process	8	59	1543	23972	2.10657	0.0345021	0.158637	1.46215	TWF1//MID1IP1//GAS2L1//NES//CAPZB//TPM1//GSN//TMOD3
GO:0007517	muscle organ development	Biological process	29	316	1543	23972	1.42577	0.0348296	0.159973	1.45805	FOXL2//MED1//NF1//MBNL1//NEO1//GSK3B//MYH6//SNTA1//PDZRN3//AFG3L2//BARX2//SORT1//IGF1//CAPN3//HMGB1//ILK//HDAC9//HOMER1//ANGPT1//BMP2//EPOR//ZFPM1//FKBP1A//MYBPC3//TPM1//FGFR1//MYLK//LAMA5//LMNA
GO:0031214	biomineral tissue development	Biological process	12	104	1543	23972	1.79261	0.0351383	0.161221	1.45422	BMP2//ECM1//CREB3L1//ACVR2B//BMP7//BMPR1A//GPM6B//GATA1//NFE2//IGF1//ATP2B2//GAS6
GO:0006936	muscle contraction	Biological process	17	164	1543	23972	1.61044	0.0355073	0.162742	1.44968	TNNT1//HOMER1//P2RX1//PRKCA//MYLK//PDE4D//CALD1//MYH6//RYR3//PTGS1//TACR2//SMAD5//MYBPC3//TPM1//GUCY1A3//FKBP1A//TPM2
GO:0032774	RNA biosynthetic process	Biological process	188	2579	1543	23972	1.13252	0.0355466	0.16275	1.4492	BARX2//BMP2//CD36//CUX1//DNMT3A//LEFTY1//EFNA1//FGFR1//GATA1//GATA2//GLRP1//HBB-Y//HMGB1//HOXB3//NFIC//MED1//NCOR1//NR1H4//S100A1//TAL1//VLDLR//PCGF2//ZFPM1//FOXL2//KCNIP3//DAB2IP//HEXIM2//SLA2//HDAC9//WWTR1//GM4924//ZFP128//NCOA1//CREB1//POLR2L//SCAF8//ARRB1//MED16//ARRB2//PTRF//ALX3//BIRC2//RUNX2//CBFA2T3//E2F3//EOMES//EPAS1//EYA2//EYA3//FLI1//GABPB1//GFI1B//HOXA3//HOXC6//AFF3//LHX6//SMAD5//MAF…
GO:0051604	protein maturation	Biological process	13	116	1543	23972	1.7411	0.0358059	0.163267	1.44605	REN1//CPE//HPN//SERPINE1//SERPINE2//THBS1//APOH//DHCR24//HIST1H2BA//AFG3L2//MASP1//CD46//TESC
GO:0007212	dopamine receptor signaling pathway	Biological process	5	29	1543	23972	2.67862	0.0358188	0.163267	1.44589	GNAL//ADCY5//GNAQ//ADCY6//NSG2
GO:0030834	regulation of actin filament depolymerization	Biological process	5	29	1543	23972	2.67862	0.0358188	0.163267	1.44589	TWF1//CAPZB//TPM1//GSN//TMOD3
GO:0051349	positive regulation of lyase activity	Biological process	5	29	1543	23972	2.67862	0.0358188	0.163267	1.44589	ACR//ADCY6//ADCY9//GNAL//NF1
GO:0016032	viral reproduction	Biological process	14	128	1543	23972	1.69925	0.0361032	0.163267	1.44245	GAS6//EPOR//SLC20A2//VAPB//CUL4A//NLRX1//TFAP4//HPN//RNASEL//LRSAM1//RSF1//BCL2L1//ZSCAN21//ZKSCAN1
GO:0022411	cellular component disassembly	Biological process	15	140	1543	23972	1.66457	0.0361123	0.163267	1.44234	TWF1//FOXL2//MID1IP1//GAS2L1//DDR1//LAMC1//NES//MTIF3//HPN//AKAP5//EIF5A2//CAPZB//TPM1//GSN//TMOD3
GO:0000768	syncytium formation by plasma membrane fusion	Biological process	4	20	1543	23972	3.10719	0.0361856	0.163267	1.44146	NEO1//GSK3B//ADAM9//DCSTAMP
GO:0002717	positive regulation of natural killer cell mediated immunity	Biological process	4	20	1543	23972	3.10719	0.0361856	0.163267	1.44146	CRTAM//RAET1B//CADM1//KLRB1C
GO:0007339	binding of sperm to zona pellucida	Biological process	4	20	1543	23972	3.10719	0.0361856	0.163267	1.44146	ZAN//ACR//PCSK4//SPA17
GO:0035412	regulation of catenin import into nucleus	Biological process	4	20	1543	23972	3.10719	0.0361856	0.163267	1.44146	EGF//DAB2IP//WWTR1//GNAQ
GO:0035589	G-protein coupled purinergic nucleotide receptor signaling pathway	Biological process	4	20	1543	23972	3.10719	0.0361856	0.163267	1.44146	P2RY1//GPR34//GPR174//GPR183
GO:0042044	fluid transport	Biological process	4	20	1543	23972	3.10719	0.0361856	0.163267	1.44146	AQP1//AQP4//AQP11//SLC14A1
GO:0042506	tyrosine phosphorylation of Stat5 protein	Biological process	4	20	1543	23972	3.10719	0.0361856	0.163267	1.44146	IGF1//IL2//IL4//PECAM1
GO:0045954	positive regulation of natural killer cell mediated cytotoxicity	Biological process	4	20	1543	23972	3.10719	0.0361856	0.163267	1.44146	CRTAM//RAET1B//CADM1//KLRB1C
GO:0045833	negative regulation of lipid metabolic process	Biological process	7	49	1543	23972	2.21942	0.0362765	0.163508	1.44037	PDGFA//PDGFB//BMP2//INSIG2//APOC3//APOE//APOD
GO:0000272	polysaccharide catabolic process	Biological process	6	39	1543	23972	2.39015	0.0370586	0.166515	1.43111	PYGM//AGL//PYGB//LYVE1//ADRA1B//HMGB1
GO:0006749	glutathione metabolic process	Biological process	6	39	1543	23972	2.39015	0.0370586	0.166515	1.43111	GCLM//GSR//GSTT1//GSTZ1//TXNRD3//GPX4
GO:0055010	ventricular cardiac muscle tissue morphogenesis	Biological process	6	39	1543	23972	2.39015	0.0370586	0.166515	1.43111	MED1//EPOR//FKBP1A//MYBPC3//MYH6//TPM1
GO:0051099	positive regulation of binding	Biological process	10	82	1543	23972	1.89463	0.0373743	0.167005	1.42743	FKBP1A//LFNG//GSK3B//CALD1//ARRB1//EPB4.1//EGF//HMGB1//IGF1//HIST1H2BA
GO:0007270	neuron-neuron synaptic transmission	Biological process	12	105	1543	23972	1.77554	0.0374432	0.167005	1.42663	SNCA//TH//RASD2//PINK1//ARRB2//SLC6A4//KCNQ4//NF1//P2RX1//UNC13B//SERPINE2//OPHN1
GO:0048864	stem cell development	Biological process	12	105	1543	23972	1.77554	0.0374432	0.167005	1.42663	IGF1//BMPR1A//EOMES//FGFR1//ESRRB//LIN28A//ZCCHC11//GATA2//YAP1//BMP7//HOOK3//TAL1
GO:0018210	peptidyl-threonine modification	Biological process	8	60	1543	23972	2.07146	0.0376515	0.167005	1.42422	BMP7//EGF//GSK3B//HK1//NLK//PRKCA//AKT3//GALNT2
GO:0010837	regulation of keratinocyte proliferation	Biological process	3	12	1543	23972	3.88399	0.0377828	0.167005	1.42271	MED1//YAP1//OVOL2
GO:0015732	prostaglandin transport	Biological process	3	12	1543	23972	3.88399	0.0377828	0.167005	1.42271	PLA2G10//TNFSF11//SLCO3A1
GO:0021534	cell proliferation in hindbrain	Biological process	3	12	1543	23972	3.88399	0.0377828	0.167005	1.42271	EGF//IGF1//SLC6A4
GO:0022617	extracellular matrix disassembly	Biological process	3	12	1543	23972	3.88399	0.0377828	0.167005	1.42271	DDR1//HPN//LAMC1
GO:0031000	response to caffeine	Biological process	3	12	1543	23972	3.88399	0.0377828	0.167005	1.42271	FKBP1A//GNAL//PRKAA2
GO:0033233	regulation of protein sumoylation	Biological process	3	12	1543	23972	3.88399	0.0377828	0.167005	1.42271	CAPN3//TOLLIP//RASD2
GO:0034694	response to prostaglandin stimulus	Biological process	3	12	1543	23972	3.88399	0.0377828	0.167005	1.42271	AANAT//ADCY6//TNFSF4
GO:0040037	negative regulation of fibroblast growth factor receptor signaling pathway	Biological process	3	12	1543	23972	3.88399	0.0377828	0.167005	1.42271	GPC1//THBS1//SPRY1
GO:0043171	peptide catabolic process	Biological process	3	12	1543	23972	3.88399	0.0377828	0.167005	1.42271	XPNPEP1//ACE//CPE
GO:0045830	positive regulation of isotype switching	Biological process	3	12	1543	23972	3.88399	0.0377828	0.167005	1.42271	IL4//IL2//TBX21
GO:0046621	negative regulation of organ growth	Biological process	3	12	1543	23972	3.88399	0.0377828	0.167005	1.42271	PTK2//SLC6A4//STK3
GO:0050858	negative regulation of antigen receptor-mediated signaling pathway	Biological process	3	12	1543	23972	3.88399	0.0377828	0.167005	1.42271	PTPRJ//DUSP3//PAWR
GO:0007254	JNK cascade	Biological process	15	141	1543	23972	1.65276	0.0381055	0.16809	1.41901	TNIK//TNFSF11//DAB2IP//TNXB//PTK2B//IGF1R//NCOR1//DUSP3//MINK1//STK3//PTK2//MAP3K5//CDC42EP5//MAP3K13//STRADB
GO:0050795	regulation of behavior	Biological process	15	141	1543	23972	1.65276	0.0381055	0.16809	1.41901	SLIT2//PTPRJ//PTGDS//PLXNA4//PDGFB//PDGFRB//THBS1//CCR4//KDR//HMGB1//PRKCA//SERPINE1//NBL1//GAS6//MDK
GO:0001817	regulation of cytokine production	Biological process	31	345	1543	23972	1.39599	0.0382656	0.168454	1.41719	NDRG2//TNFSF4//HPSE//DARC//MPL//CXCL5//ZFPM1//IL5RA//SLC37A4//GAS6//IL1RL1//SH2D1B1//ARRB2//THBS1//ARRB1//IL2//RAET1B//IL4//CD36//ZCCHC11//SERPINE1//CREB1//RNF128//MAST2//LRRC32//CRTAM//CADM1//CLEC9A//APOD//CSF1R//LITAF
GO:0010817	regulation of hormone levels	Biological process	31	345	1543	23972	1.39599	0.0382656	0.168454	1.41719	REN1//ALDH1A1//MED1//TG//CPT1A//CREB1//P2RY1//PTPN11//KISS1R//CPE//ACVR2B//MYO5A//SLC18A2//AANAT//BMP2//PTGS1//TACR2//ARRB1//ACE//AFP//RDH1//RDH9//SYTL4//LTBP4//AQP1//PEX5L//TNFSF11//EFNA5//IGF1//IGF1R//HPN
GO:0032984	macromolecular complex disassembly	Biological process	11	94	1543	23972	1.81804	0.0389272	0.171193	1.40975	TWF1//MID1IP1//GAS2L1//NES//MTIF3//AKAP5//EIF5A2//CAPZB//TPM1//GSN//TMOD3
GO:0022415	viral reproductive process	Biological process	12	106	1543	23972	1.75879	0.0398526	0.174885	1.39954	GAS6//EPOR//SLC20A2//VAPB//CUL4A//NLRX1//TFAP4//HPN//RNASEL//LRSAM1//RSF1//BCL2L1
GO:0030902	hindbrain development	Biological process	12	106	1543	23972	1.75879	0.0398526	0.174885	1.39954	GATA2//HOXB3//ATP2B2//CNTN1//RPGRIP1L//MDK//SERPINE2//GAD1//ULK1//EGF//IGF1//SLC6A4
GO:0010628	positive regulation of gene expression	Biological process	85	1093	1543	23972	1.2082	0.0398874	0.174885	1.39916	NCOA1//NR1H4//BMP2//BMP7//BMPR1A//CAPN3//RUNX2//CREB1//E2F3//EGF//IGF1//IL4//ILK//MDK//MITF//PDGFB//MED1//RET//TAL1//TFCP2//TGFB1I1//ZSCAN21//CHEK2//IRF6//CITED4//MLLT11//TBX21//TESC//YAF2//TFAP4//KLF7//OVOL2//MED16//RSF1//ZBTB16//FUBP3//MYSM1//INSIG2//LMNA//PTPRJ//BARX2//CBFA2T3//EOMES//EPAS1//FGFR1//GABPB1//GATA1//GATA2//HMGB1//IL2//ITGA6//SMAD5//MCF2L//NCK2//NFIC//OTX2//P2RY1//PBX1//ATXN1//SDP…
GO:0010463	mesenchymal cell proliferation	Biological process	7	50	1543	23972	2.17504	0.039929	0.174891	1.39871	BMPR1A//FGFR1//HMGB1//KDR//PDGFA//BMP7//BMP2
GO:0090316	positive regulation of intracellular protein transport	Biological process	10	83	1543	23972	1.8718	0.0401436	0.175641	1.39638	IGF1//MED1//EGF//CNST//GAS6//CAMK1//GSK3B//AKAP5//BMPR1A//RBPMS
GO:0002703	regulation of leukocyte mediated immunity	Biological process	13	118	1543	23972	1.71159	0.040299	0.175641	1.39471	TNFSF4//CRTAM//CLEC2D//RAET1B//CADM1//UNC13D//SH2D1B1//ARRB2//KLRB1C//IL4//IL2//TBX21//CXCL5
GO:0044403	symbiosis, encompassing mutualism through parasitism	Biological process	13	118	1543	23972	1.71159	0.040299	0.175641	1.39471	GAS6//EPOR//SLC20A2//VAPB//CUL4A//NLRX1//CD36//TFAP4//HPN//GUCY1A3//BCL2L1//CXCL5//AQP1
GO:0044419	interspecies interaction between organisms	Biological process	13	118	1543	23972	1.71159	0.040299	0.175641	1.39471	GAS6//EPOR//SLC20A2//VAPB//CUL4A//NLRX1//CD36//TFAP4//HPN//GUCY1A3//BCL2L1//CXCL5//AQP1
GO:0003007	heart morphogenesis	Biological process	18	179	1543	23972	1.56228	0.0403025	0.175641	1.39467	OVOL2//TEAD1//YAP1//THBS1//ZFPM1//EFNA1//BMP2//CPE//MED1//BMPR1A//ANGPT1//EPOR//MYH6//FKBP1A//MYBPC3//TPM1//LEFTY1//TAB1
GO:0002009	morphogenesis of an epithelium	Biological process	32	360	1543	23972	1.38098	0.0405307	0.176459	1.39222	ANGPT1//SEMA5A//BMP2//ILK//LAMA5//PBX1//DLG3//RET//COQ7//STK3//OVOL2//ROCK2//NCKAP1//IFT122//PRICKLE1//ALDH1A1//TEAD1//YAP1//TGFB1I1//CRB3//FOXL2//DDR1//SLC12A2//BMP7//FGFR1//PDGFB//IGF1//SLIT2//PDGFA//IGF1R//MED1//RIPK4
GO:0006355	regulation of transcription, DNA-dependent	Biological process	181	2487	1543	23972	1.13068	0.0406779	0.17685	1.39064	BARX2//BMP2//CD36//CUX1//DNMT3A//LEFTY1//EFNA1//FGFR1//GATA1//GATA2//GLRP1//HBB-Y//HMGB1//HOXB3//NFIC//MED1//NCOR1//NR1H4//S100A1//TAL1//VLDLR//PCGF2//ZFPM1//FOXL2//KCNIP3//DAB2IP//HEXIM2//SLA2//HDAC9//WWTR1//GM4924//ZFP128//NCOA1//ECM1//EOMES//MEIS1//OTX2//YAP1//KLF17//ELP4//TFAP4//ATF5//ZFP395//STK36//CREB1//OVOL2//BMP7//BMPR1A//CAPN3//RUNX2//E2F3//EGF//IGF1//IL4//ILK//MDK//MITF//PDGFB//RET//TF…
GO:0019933	cAMP-mediated signaling	Biological process	5	30	1543	23972	2.58933	0.0407835	0.17685	1.38952	PDE4A//PEX5L//RASD2//PTGIR//PDE3A
GO:0021772	olfactory bulb development	Biological process	5	30	1543	23972	2.58933	0.0407835	0.17685	1.38952	SLIT2//FGFR1//EOMES//GAD1//RPGRIP1L
GO:0046850	regulation of bone remodeling	Biological process	5	30	1543	23972	2.58933	0.0407835	0.17685	1.38952	CSF1R//NF1//ITGB3//TNFSF11//DCSTAMP
GO:0010557	positive regulation of macromolecule biosynthetic process	Biological process	88	1137	1543	23972	1.20243	0.0408498	0.176855	1.38881	NCOA1//NR1H4//CIRBP//PTK2B//THBS1//MAPK3//LIN28A//BMP2//BMP7//BMPR1A//CAPN3//RUNX2//CREB1//E2F3//EGF//IGF1//IL4//ILK//MDK//MITF//PDGFB//MED1//RET//TAL1//TFCP2//TGFB1I1//ZSCAN21//CHEK2//IRF6//CITED4//MLLT11//TBX21//TESC//YAF2//TFAP4//KLF7//OVOL2//MED16//RSF1//ZBTB16//FUBP3//MYSM1//INSIG2//PDGFRB//LMNA//PAWR//ZFPM1//SORBS1//IGF1R//PDGFA//EIF5A2//BARX2//CBFA2T3//EOMES//EPAS1//FGFR1//GABPB1//GATA1//G…
GO:0043409	negative regulation of MAPK cascade	Biological process	9	72	1543	23972	1.942	0.0409193	0.176855	1.38807	PRKCA//DUSP14//DUSP3//NCOR1//IGF1R//IGF1//SPRY1//NDRG2//NF1
GO:0001656	metanephros development	Biological process	8	61	1543	23972	2.0375	0.0409881	0.176855	1.38734	PDGFRB//PDGFA//PDGFB//BMP7//RET//NF1//SLIT2//SPRY1
GO:0021987	cerebral cortex development	Biological process	8	61	1543	23972	2.0375	0.0409881	0.176855	1.38734	CX3CR1//LHX6//SLIT2//FGFR1//GSK3B//NF1//MKKS//TACC1
GO:0031398	positive regulation of protein ubiquitination	Biological process	8	61	1543	23972	2.0375	0.0409881	0.176855	1.38734	EGF//PTK2//ANGPT1//FKBP1A//NHLRC1//PRICKLE1//ARRB1//ARRB2
GO:0006611	protein export from nucleus	Biological process	6	40	1543	23972	2.3304	0.0413131	0.177728	1.38391	UHMK1//PTPN11//GAS6//CAMK1//GSK3B//STRADB
GO:0010821	regulation of mitochondrion organization	Biological process	6	40	1543	23972	2.3304	0.0413131	0.177728	1.38391	TNFSF10//MLLT11//PINK1//MFF//BCL2L1//IGF1
GO:0046928	regulation of neurotransmitter secretion	Biological process	6	40	1543	23972	2.3304	0.0413131	0.177728	1.38391	SNCA//TACR2//NF1//SLC30A1//ICA1//KCNC4
GO:0045766	positive regulation of angiogenesis	Biological process	11	95	1543	23972	1.7989	0.0415714	0.178662	1.38121	HDAC9//AQP1//CX3CR1//ECM1//GATA2//KDR//PRKCA//SERPINE1//PTGIS//THBS1//CYSLTR2
GO:2001141	regulation of RNA biosynthetic process	Biological process	182	2504	1543	23972	1.12921	0.0418163	0.179537	1.37865	BARX2//BMP2//CD36//CUX1//DNMT3A//LEFTY1//EFNA1//FGFR1//GATA1//GATA2//GLRP1//HBB-Y//HMGB1//HOXB3//NFIC//MED1//NCOR1//NR1H4//S100A1//TAL1//VLDLR//PCGF2//ZFPM1//FOXL2//KCNIP3//DAB2IP//HEXIM2//SLA2//HDAC9//WWTR1//GM4924//ZFP128//NCOA1//ACVR2B//ALX3//APBB2//BIRC2//RUNX2//CBFA2T3//CREB1//E2F3//EOMES//EPAS1//EYA2//EYA3//FLI1//GABPB1//GFI1B//HOXA3//HOXC6//LHX6//SMAD5//MAFG//MAX//MEIS1//MITF//NEO1//NFE2//…
GO:0035036	sperm-egg recognition	Biological process	4	21	1543	23972	2.95923	0.0424927	0.181902	1.37169	ACR//PCSK4//SPA17//ZAN
GO:0060977	coronary vasculature morphogenesis	Biological process	4	21	1543	23972	2.95923	0.0424927	0.181902	1.37169	ANGPT1//EPOR//FGFR1//PDGFRB
GO:0090200	positive regulation of release of cytochrome c from mitochondria	Biological process	4	21	1543	23972	2.95923	0.0424927	0.181902	1.37169	TNFSF10//MLLT11//PINK1//MFF
GO:0045444	fat cell differentiation	Biological process	13	119	1543	23972	1.69721	0.0426884	0.18256	1.36969	GATA2//TGFB1I1//ZFPM1//WWTR1//BMP2//CREB1//IGF1//DKKL1//ZBTB16//ITGA6//ALDH6A1//MED1//GSK3B
GO:0033273	response to vitamin	Biological process	10	84	1543	23972	1.84952	0.0430503	0.183621	1.36602	LEFTY1//MEST//NCOA1//ACER2//MED1//AQP1//PTK2B//RET//TESC//GAS6
GO:0042698	ovulation cycle	Biological process	10	84	1543	23972	1.84952	0.0430503	0.183621	1.36602	ANGPT1//BCL2L1//KDR//LFNG//FOXL2//PCYT1B//AFP//PLA2G4A//ARRB1//ARRB2
GO:0003012	muscle system process	Biological process	19	193	1543	23972	1.52945	0.0430634	0.183621	1.36589	TNNT1//HOMER1//P2RX1//FKBP1A//MYBPC3//MYH6//TPM2//PRKCA//MYLK//PDE4D//CALD1//RYR3//PTGS1//IGF1//TACR2//INPP5F//SMAD5//TPM1//GUCY1A3
GO:0043467	regulation of generation of precursor metabolites and energy	Biological process	7	51	1543	23972	2.13239	0.0438131	0.186635	1.3584	IGF1//SORBS1//ADRA1B//HMGB1//FBP1//PRKAA2//NCOR1
GO:0002706	regulation of lymphocyte mediated immunity	Biological process	11	96	1543	23972	1.78016	0.0443369	0.188497	1.35323	TNFSF4//CRTAM//CLEC2D//RAET1B//CADM1//SH2D1B1//ARRB2//KLRB1C//IL4//IL2//TBX21
GO:0042552	myelination	Biological process	11	96	1543	23972	1.78016	0.0443369	0.188497	1.35323	PLP1//NF1//TG//YPEL1//NDRG1//MPP5//GPC1//ILK//PMP22//MYO5A//AFG3L2
GO:0030163	protein catabolic process	Biological process	37	430	1543	23972	1.33682	0.0445086	0.188885	1.35156	TRIP12//RNF11//HERC3//HECTD2//ACR//FBXL2//USP20//USP54//CUL4A//FBXO2//RHBDF1//DYX1C1//DERL1//TGFB1I1//GIPC1//RNF180//PRICKLE1//APOE//FKBP1A//BNIP3L//CHEK2//SERPINE2//DHCR24//BIRC2//TRIM9//NHLRC1//ARRB1//ARRB2//KLHL20//ADAM9//TIMP3//PTK2B//EGF//PTK2//AFG3L2//WDYHV1//LRSAM1
GO:0048145	regulation of fibroblast proliferation	Biological process	8	62	1543	23972	2.00464	0.0445152	0.188885	1.35149	AQP1//GAS6//IGF1//PDGFA//PDGFB//NF1//DAB2IP//B4GALT7
GO:0006913	nucleocytoplasmic transport	Biological process	26	284	1543	23972	1.42231	0.0448557	0.190144	1.34818	MAPK3//PRICKLE1//PTTG1IP//NXF2//IPO11//GSK3B//STRADB//EGF//GAS6//IGF1//MED1//LMNA//GNAQ//DAB2IP//WWTR1//APOD//LITAF//CD36//NF1//UHMK1//PTPN11//CAMK1//ATXN1//AKAP5//BMPR1A//RBPMS
GO:0016485	protein processing	Biological process	12	108	1543	23972	1.72622	0.0449929	0.190355	1.34686	REN1//HPN//SERPINE1//SERPINE2//THBS1//CPE//APOH//DHCR24//HIST1H2BA//AFG3L2//MASP1//CD46
GO:0032412	regulation of ion transmembrane transporter activity	Biological process	12	108	1543	23972	1.72622	0.0449929	0.190355	1.34686	HK1//MYO5A//TRPC6//HOMER1//TESC//CACNA1D//GAS6//IGF1//FKBP1A//DAPK1//MINK1//SHANK1
GO:0044265	cellular macromolecule catabolic process	Biological process	38	444	1543	23972	1.32965	0.0451362	0.190775	1.34547	DCPS//CTIF//TRIP12//RNF11//HERC3//HECTD2//ISG20//ACR//DNASE1L1//FOXL2//FBXL2//USP20//USP54//CUL4A//FBXO2//RHBDF1//DYX1C1//LIN28A//ZCCHC11//SLX1B//DERL1//TGFB1I1//GIPC1//RNF180//PRICKLE1//APOE//BNIP3L//BIRC2//TRIM9//NHLRC1//ARRB1//ARRB2//KLHL20//CHEK2//PAPD5//PTK2B//EGF//PTK2
GO:0048812	neuron projection morphogenesis	Biological process	33	377	1543	23972	1.35991	0.0454542	0.191932	1.34243	CREB1//IGF1R//PTPN11//SLIT2//ULK1//GSK3B//AFG3L2//STXBP5//KLF7//KALRN//APBB2//BMP7//EFNA5//OTX2//SEMA5A//SEMA6C//PLA2G10//PLXNA4//NRCAM//KIF5C//PTK2//PRKCA//ILK//SLC11A2//MINK1//SYNE1//TNIK//EFNA1//AKAP5//SHANK1//CAMK2B//KDR//NBL1
GO:0051339	regulation of lyase activity	Biological process	6	41	1543	23972	2.27356	0.0458631	0.192484	1.33854	ACR//ADCY6//ADCY9//GNAL//PDZD3//NF1
GO:0002762	negative regulation of myeloid leukocyte differentiation	Biological process	5	31	1543	23972	2.5058	0.0461439	0.192484	1.33589	GATA2//IL4//NF1//CLEC2D//ZFPM1
GO:0007435	salivary gland morphogenesis	Biological process	5	31	1543	23972	2.5058	0.0461439	0.192484	1.33589	BMP7//FGFR1//LAMA5//PDGFB//PDGFA
GO:0010657	muscle cell apoptotic process	Biological process	5	31	1543	23972	2.5058	0.0461439	0.192484	1.33589	ILK//APOH//IGF1//ARRB2//ARRB1
GO:0021988	olfactory lobe development	Biological process	5	31	1543	23972	2.5058	0.0461439	0.192484	1.33589	EOMES//GAD1//SLIT2//RPGRIP1L//FGFR1
GO:0030042	actin filament depolymerization	Biological process	5	31	1543	23972	2.5058	0.0461439	0.192484	1.33589	TWF1//CAPZB//TPM1//GSN//TMOD3
GO:0045761	regulation of adenylate cyclase activity	Biological process	5	31	1543	23972	2.5058	0.0461439	0.192484	1.33589	ACR//ADCY6//ADCY9//GNAL//NF1
GO:0016567	protein ubiquitination	Biological process	31	351	1543	23972	1.37212	0.0464175	0.192484	1.33332	BIRC2//MARCH8//NHLRC1//UBOX5//LRSAM1//TRIP12//RNF11//HERC3//HECTD2//FBXL2//PINK1//FBXO2//RASD2//ARRB1//ARRB2//ANGPT1//FKBP1A//PRICKLE1//RNF115//CDC27//PTK2B//EGF//PTK2//CYHR1//PDZRN3//TRIM8//TRIM9//RNF43//UBE2O//MARCH2//KLHL20
GO:0034654	nucleobase-containing compound biosynthetic process	Biological process	23	246	1543	23972	1.45255	0.0465399	0.192484	1.33217	NT5E//MTHFD2L//ADCY6//ADCY9//GNAL//ADCY5//AQP1//GUCY1B3//GUCY1A3//NPR2//ATP2B2//ATP5L//ATP2A3//ATP2C1//ACR//NMNAT3//HAAO//MC3R//PTGIR//AKAP5//APOE//PDZD3//NF1
GO:0001911	negative regulation of leukocyte mediated cytotoxicity	Biological process	3	13	1543	23972	3.58522	0.0468252	0.192484	1.32952	CLEC2D//SH2D1B1//ARRB2
GO:0007202	activation of phospholipase C activity	Biological process	3	13	1543	23972	3.58522	0.0468252	0.192484	1.32952	ANG//ARHGAP6//GNAQ
GO:0007320	insemination	Biological process	3	13	1543	23972	3.58522	0.0468252	0.192484	1.32952	SERPINE2//SLC6A4//P2RX1
GO:0010738	regulation of protein kinase A signaling cascade	Biological process	3	13	1543	23972	3.58522	0.0468252	0.192484	1.32952	AKAP5//PDE4A//PDE4D
GO:0010884	positive regulation of lipid storage	Biological process	3	13	1543	23972	3.58522	0.0468252	0.192484	1.32952	CD36//LPL//PLA2G10
GO:0014074	response to purine-containing compound	Biological process	3	13	1543	23972	3.58522	0.0468252	0.192484	1.32952	FKBP1A//GNAL//PRKAA2
GO:0031342	negative regulation of cell killing	Biological process	3	13	1543	23972	3.58522	0.0468252	0.192484	1.32952	CLEC2D//SH2D1B1//ARRB2
GO:0032305	positive regulation of icosanoid secretion	Biological process	3	13	1543	23972	3.58522	0.0468252	0.192484	1.32952	PLA2G10//TNFSF11//CYP4F18
GO:0035418	protein localization to synapse	Biological process	3	13	1543	23972	3.58522	0.0468252	0.192484	1.32952	HOMER1//LRRTM1//SHANK1
GO:0043032	positive regulation of macrophage activation	Biological process	3	13	1543	23972	3.58522	0.0468252	0.192484	1.32952	IL1RL1//RAET1B//THBS1
GO:0043267	negative regulation of potassium ion transport	Biological process	3	13	1543	23972	3.58522	0.0468252	0.192484	1.32952	GNAQ//PTK2B//AKAP5
GO:0050919	negative chemotaxis	Biological process	3	13	1543	23972	3.58522	0.0468252	0.192484	1.32952	PLXNA4//SLIT2//PDGFA
GO:0060979	vasculogenesis involved in coronary vascular morphogenesis	Biological process	3	13	1543	23972	3.58522	0.0468252	0.192484	1.32952	ANGPT1//EPOR//FGFR1
GO:0071354	cellular response to interleukin-6	Biological process	3	13	1543	23972	3.58522	0.0468252	0.192484	1.32952	FERT2//ZCCHC11//SELP
GO:0072224	metanephric glomerulus development	Biological process	3	13	1543	23972	3.58522	0.0468252	0.192484	1.32952	PDGFB//PDGFRB//RET
GO:0072577	endothelial cell apoptotic process	Biological process	3	13	1543	23972	3.58522	0.0468252	0.192484	1.32952	ANGPT1//GAS6//KDR
GO:0090025	regulation of monocyte chemotaxis	Biological process	3	13	1543	23972	3.58522	0.0468252	0.192484	1.32952	SERPINE1//NBL1//SLIT2
GO:2000058	regulation of protein ubiquitination involved in ubiquitin-dependent protein catabolic process	Biological process	3	13	1543	23972	3.58522	0.0468252	0.192484	1.32952	EGF//PTK2//PTK2B
GO:2000351	regulation of endothelial cell apoptotic process	Biological process	3	13	1543	23972	3.58522	0.0468252	0.192484	1.32952	ANGPT1//GAS6//KDR
GO:0061061	muscle structure development	Biological process	37	432	1543	23972	1.33063	0.0471	0.193431	1.32698	FOXL2//MED1//LAMA5//LMNA//NF1//MBNL1//NEO1//GSK3B//MYH6//SNTA1//PDZRN3//AFG3L2//BARX2//SORT1//IGF1//CAPN3//BIN1//SYNE1//MYBPC3//NEB//TPM1//MAPK12//HMGB1//ILK//HDAC9//EPAS1//HOMER1//CAMK1//PDGFRB//ANGPT1//BMP2//EPOR//ZFPM1//FKBP1A//FGFR1//MYLK//PDGFB
GO:0003001	generation of a signal involved in cell-cell signaling	Biological process	28	312	1543	23972	1.39425	0.0475886	0.195068	1.3225	SNCA//P2RX1//NRXN2//SYN1//CPT1A//GIPC1//TACR2//TRIM9//UNC13B//CREB1//P2RY1//PTPN11//KISS1R//NF1//SLC30A1//ACVR2B//MYO5A//SLC18A2//PINK1//ARRB1//SYTL4//LTBP4//ICA1//KCNC4//AQP1//PEX5L//TNFSF11//EFNA5
GO:0023061	signal release	Biological process	28	312	1543	23972	1.39425	0.0475886	0.195068	1.3225	SNCA//P2RX1//NRXN2//SYN1//CPT1A//GIPC1//TACR2//TRIM9//UNC13B//CREB1//P2RY1//PTPN11//KISS1R//NF1//SLC30A1//ACVR2B//MYO5A//SLC18A2//PINK1//ARRB1//SYTL4//LTBP4//ICA1//KCNC4//AQP1//PEX5L//TNFSF11//EFNA5
GO:0019048	virus-host interaction	Biological process	7	52	1543	23972	2.09138	0.0479324	0.196108	1.31937	GAS6//BCL2L1//EPOR//SLC20A2//VAPB//CUL4A//NLRX1
GO:0048489	synaptic vesicle transport	Biological process	7	52	1543	23972	2.09138	0.0479324	0.196108	1.31937	DDC//TH//SLC18A2//TRIM9//UNC13B//SNCA//OPHN1
GO:0051252	regulation of RNA metabolic process	Biological process	185	2560	1543	23972	1.12272	0.0480658	0.196468	1.31816	BARX2//BMP2//CD36//CUX1//DNMT3A//LEFTY1//EFNA1//FGFR1//GATA1//GATA2//GLRP1//HBB-Y//HMGB1//HOXB3//NFIC//MED1//NCOR1//NR1H4//S100A1//TAL1//VLDLR//PCGF2//ZFPM1//FOXL2//KCNIP3//DAB2IP//HEXIM2//SLA2//HDAC9//WWTR1//GM4924//ZFP128//MBNL1//CELF6//NCOA1//ACVR2B//ALX3//APBB2//BIRC2//RUNX2//CBFA2T3//CREB1//E2F3//EOMES//EPAS1//EYA2//EYA3//FLI1//GABPB1//GFI1B//HOXA3//HOXC6//LHX6//SMAD5//MAFG//MAX//MEIS1//MITF…
GO:0009991	response to extracellular stimulus	Biological process	22	234	1543	23972	1.46065	0.0481964	0.196609	1.31699	CTSD//ULK1//NCOA1//NR1H4//AGL//GAS6//ANGPTL4//GAS2L1//CDKN2B//ITGA6//PRKAA2//NPY//LEFTY1//MEST//ACER2//SLC39A4//MKKS//MED1//AQP1//PTK2B//RET//TESC
GO:0008037	cell recognition	Biological process	8	63	1543	23972	1.97282	0.0482359	0.196609	1.31663	CD36//ACR//PCSK4//SPA17//ZAN//PEAR1//CRTAM//CADM1
GO:0048144	fibroblast proliferation	Biological process	8	63	1543	23972	1.97282	0.0482359	0.196609	1.31663	AQP1//GAS6//IGF1//PDGFA//PDGFB//NF1//DAB2IP//B4GALT7
GO:0009790	embryo development	Biological process	72	919	1543	23972	1.21718	0.0482877	0.196636	1.31616	ANGPT1//BCL2L1//BMP2//BMPR1A//COQ7//FGFR1//GAD1//GATA1//MAFG//MYH6//PDGFRB//MED1//SLIT2//TPM1//PCGF2//ZFAND5//SLC30A1//ESRRB//NCKAP1//TAB1//DUSP3//RPGRIP1L//ACVR2B//PPAP2B//EOMES//BMP7//DMBT1//TJP1//RET//STK3//OVOL2//ROCK2//IFT122//PRICKLE1//EPAS1//GATA2//PDGFB//ALDH1A1//TEAD1//YAP1//ZBTB16//EFNA1//LAMA5//TGFB1I1//FKBP8//NF1//PBX1//CHST11//OTX2//ALX3//AFF3//SH2B3//TAL1//ZFPM1//LEFTY1//ATP2B2//KCN…
GO:0031346	positive regulation of cell projection organization	Biological process	16	158	1543	23972	1.57326	0.0483618	0.196753	1.3155	AQP1//CAMK2B//CNTN1//FGFR1//HMGB1//PTK2B//RET//NPTN//SERPINE2//CAMK1//CDC42EP5//ILK//AKAP5//FNBP1L//BMP7//VLDLR
GO:0006949	syncytium formation	Biological process	4	22	1543	23972	2.82472	0.0493781	0.19884	1.30647	NEO1//GSK3B//ADAM9//DCSTAMP
GO:0032689	negative regulation of interferon-gamma production	Biological process	4	22	1543	23972	2.82472	0.0493781	0.19884	1.30647	GAS6//IL1RL1//TNFSF4//SH2D1B1
GO:0035329	hippo signaling cascade	Biological process	4	22	1543	23972	2.82472	0.0493781	0.19884	1.30647	TEAD1//YAP1//STK3//WWTR1
GO:0035411	catenin import into nucleus	Biological process	4	22	1543	23972	2.82472	0.0493781	0.19884	1.30647	GNAQ//EGF//DAB2IP//WWTR1
GO:0042246	tissue regeneration	Biological process	4	22	1543	23972	2.82472	0.0493781	0.19884	1.30647	CAPN3//IGF1//NINJ1//MUSTN1
GO:0048011	nerve growth factor receptor signaling pathway	Biological process	4	22	1543	23972	2.82472	0.0493781	0.19884	1.30647	ULK1//SPRY1//PTPN11//SORT1
GO:0051953	negative regulation of amine transport	Biological process	4	22	1543	23972	2.82472	0.0493781	0.19884	1.30647	P2RY1//PTGS1//SNCA//GPM6B
GO:0060749	mammary gland alveolus development	Biological process	4	22	1543	23972	2.82472	0.0493781	0.19884	1.30647	DDR1//EGF//PRLR//TNFSF11
GO:0061377	mammary gland lobule development	Biological process	4	22	1543	23972	2.82472	0.0493781	0.19884	1.30647	DDR1//EGF//PRLR//TNFSF11
GO:0070373	negative regulation of ERK1 and ERK2 cascade	Biological process	4	22	1543	23972	2.82472	0.0493781	0.19884	1.30647	IGF1//SPRY1//NDRG2//DUSP3
GO:2000191	regulation of fatty acid transport	Biological process	4	22	1543	23972	2.82472	0.0493781	0.19884	1.30647	THBS1//CYP4F18//PLA2G10//TNFSF11
GO:0032446	protein modification by small protein conjugation	Biological process	33	380	1543	23972	1.34918	0.0497396	0.20011	1.3033	BIRC2//MARCH8//NHLRC1//UBOX5//LRSAM1//TRIP12//RNF11//HERC3//HECTD2//CYHR1//PDZRN3//TRIM8//TRIM9//ARRB1//RNF43//ARRB2//UBE2O//MARCH2//KLHL20//FBXO2//FBXL2//PINK1//RASD2//ANGPT1//FKBP1A//PRICKLE1//CAPN3//TOLLIP//RNF115//CDC27//PTK2B//EGF//PTK2

## Sheet: CC
#Column "GO.ID" stands for the ID of gene ontology term
#Column "Term" stands for the name of gene ontology term
#Column "Ontology" stands for the ontology of GOID belongs to
#Column "Count" stands for the number of DE genes associated with the listed GOID
#Column "Pop.Hits" stands for the number of background population genes associated with the listed GOID
#Column "List.Total" stands for the total number of DE genes
#Column "Pop.Total" stands for the total number of background population genes
#Column "Fold.Enrichment" stands for the Fold Enrichment value of the GOID, it equals (Count/Pop.Hits)/(List.Total/Pop.Total)
#Column "Pvalue" stands for the significance testing value of the GOID
#Column "FDR" stands for the false discovery rate of the GOID, using Benjamini & Hochberg (1995) method
#Column "Enrichment.Score" stands for the Enrichment Score value of the GOID, it equals (-log10(Pvalue))
#Column "GENES" stands for the DE genes associated with the GOID
GO.ID	Term	Ontology	Count	Pop.Hits	List.Total	Pop.Total	Fold.Enrichment	Pvalue	FDR	Enrichment.Score	GENES
GO:0005623	cell	Cellular component	1032	13233	1566	23877	1.18908	1.70431e-18	9.15216e-16	17.7685	ENO3//ACE//ACVR2B//ADAM9//ADCY6//ADCY9//ADRA1B//ANGPT1//AP2M1//AQP1//AQP4//RHOC//ATP2B2//ATP6V0A1//CXCR5//BMPR1A//CACNA1D//DDR1//CAPN3//CAT//CD36//CD63//CD84//CLCN3//CXCR3//CCR4//CCR10//CNTN1//CSF1R//CX3CR1//EFNA1//EFNA5//EGF//STOM//EPOR//MPZL2//F2RL2//PTK2//FERT2//FGFR1//GABRE//GNAQ//GNAZ//GNB5//GP1BA//GPC1//GPM6B//GPR19//GPR56//GRK5//HINT1//HPN//SLC6A4//ICAM5//IGF1R//ILK//ITGA6//ITGB3//ITIH4//I…
GO:0044464	cell part	Cellular component	1028	13211	1566	23877	1.18644	5.83104e-18	1.56563e-15	17.2343	ENO3//ACE//ACVR2B//ADAM9//ADCY6//ADCY9//ADRA1B//ANGPT1//AP2M1//AQP1//AQP4//RHOC//ATP2B2//ATP6V0A1//CXCR5//BMPR1A//CACNA1D//DDR1//CAPN3//CAT//CD36//CD63//CD84//CLCN3//CXCR3//CCR4//CCR10//CNTN1//CSF1R//CX3CR1//EFNA1//EFNA5//EGF//STOM//EPOR//MPZL2//F2RL2//PTK2//FERT2//FGFR1//GABRE//GNAQ//GNAZ//GNB5//GP1BA//GPC1//GPM6B//GPR19//GPR56//GRK5//HINT1//HPN//SLC6A4//ICAM5//IGF1R//ILK//ITGA6//ITGB3//ITIH4//I…
GO:0071944	cell periphery	Cellular component	366	3758	1566	23877	1.48495	2.27618e-16	3.27443e-14	15.6428	ACE//ACVR2B//ADAM9//ADCY6//ADCY9//ADRA1B//ANGPT1//AP2M1//AQP1//AQP4//RHOC//ATP2B2//ATP6V0A1//CXCR5//BMPR1A//CACNA1D//DDR1//CAPN3//CAT//CD36//CD63//CD84//CLCN3//CXCR3//CCR4//CCR10//CNTN1//CSF1R//CX3CR1//EFNA1//EFNA5//EGF//STOM//EPOR//MPZL2//F2RL2//PTK2//FERT2//FGFR1//GABRE//GNAQ//GNAZ//GNB5//GP1BA//GPC1//GPM6B//GPR19//GPR56//GRK5//HINT1//HPN//SLC6A4//ICAM5//IGF1R//ILK//ITGA6//ITGB3//ITIH4//ITLN1//…
GO:0005886	plasma membrane	Cellular component	359	3669	1566	23877	1.49188	2.43906e-16	3.27443e-14	15.6128	GNAL//GNAQ//GNAZ//RGS6//CD81//PTPRJ//DUSP3//PEAR1//EFNA1//RAET1B//MDGA1//AQP1//AQP4//CACNA1D//CLCA1//CCR10//STOM//GABRE//GP1BA//GP1BB//HPN//SLC6A4//KDR//LEPR//KLRB1C//TM4SF1//SLC11A2//PDGFRB//ENPP2//RET//SGCE//TRPC6//BACE1//CRTAM//CLEC1B//SLC22A17//DCSTAMP//CLCA2//SYT13//CLEC2D//SLCO3A1//SLC8A3//KISS1R//SLC2A9//VMN1R219//STAB2//RNF43//HRH4//SYT11//GP6//TSPAN12//TMPRSS11BNL//KLRI2//APCDD1//ITGA2B/…
GO:0005737	cytoplasm	Cellular component	696	8368	1566	23877	1.26816	1.24258e-15	1.33454e-13	14.9057	ENO3//CUX1//RHBDF1//ICA1//MAN1A2//ABCB4//CHST7//GNPTG//ATP2C1//TUBG2//HOOK3//ATP5L//ULK1//PIGP//DDX6//LIN28A//ACR//CD46//EPPIN//ATP8B5//CATSPER4//PCSK4//SLC2A3//PRDX6//CAT//CD63//CTSD//IL4I1//HPSE//KIF2A//FYCO1//SLC11A2//PDGFRB//VPS4B//SORT1//SIAE//SGSH//LITAF//MMD//LMBRD1//TMBIM1//UNC13D//MARCH8//ABCA5//MARCH2//RRAGB//TPCN1//AP2M1//ATPIF1//BCL2L1//BNIP3L//CD36//COQ7//CPT1A//CPT2//CREB1//EYA2//SF…
GO:0016020	membrane	Cellular component	664	8138	1566	23877	1.24405	8.94637e-13	8.007e-11	12.0484	ACE//ACVR2B//ADAM9//ADCY6//ADCY9//ADRA1B//ANGPT1//AP2M1//AQP1//AQP4//RHOC//ATP2B2//ATP6V0A1//CXCR5//BMPR1A//CACNA1D//DDR1//CAPN3//CAT//CD36//CD63//CD84//CLCN3//CXCR3//CCR4//CCR10//CNTN1//CSF1R//CX3CR1//EFNA1//EFNA5//EGF//STOM//EPOR//MPZL2//F2RL2//PTK2//FERT2//FGFR1//GABRE//GNAQ//GNAZ//GNB5//GP1BA//GPC1//GPM6B//GPR19//GPR56//GRK5//HINT1//HPN//SLC6A4//ICAM5//IGF1R//ILK//ITGA6//ITGB3//ITIH4//ITLN1//…
GO:0044459	plasma membrane part	Cellular component	177	1591	1566	23877	1.69625	1.40061e-12	1.07447e-10	11.8537	GNAL//GNAQ//GNAZ//RGS6//CD81//PTPRJ//DUSP3//PEAR1//EFNA1//RAET1B//MDGA1//AQP1//AQP4//CACNA1D//CLCA1//CCR10//STOM//GABRE//GP1BA//GP1BB//HPN//SLC6A4//KDR//LEPR//KLRB1C//TM4SF1//SLC11A2//PDGFRB//ENPP2//RET//SGCE//TRPC6//BACE1//CRTAM//CLEC1B//SLC22A17//DCSTAMP//CLCA2//SYT13//CLEC2D//SLCO3A1//SLC8A3//KISS1R//SLC2A9//VMN1R219//STAB2//RNF43//HRH4//SYT11//GP6//TSPAN12//TMPRSS11BNL//KLRI2//APCDD1//ITGA2B/…
GO:0005622	intracellular	Cellular component	877	11461	1566	23877	1.16672	3.26333e-11	2.19051e-09	10.4863	ENO3//HDAC9//ZFP217//CUX1//RHBDF1//ICA1//MAN1A2//ABCB4//CHST7//GNPTG//ATP2C1//RNF11//UBOX5//HMGB1//TUBG2//HOOK3//GNAL//GNAQ//GNAZ//RGS6//ATP5L//ULK1//PIGP//DNMT3A//INCENP//ZWINT//CREB1//MED1//ARRB1//HP1BP3//HIST1H2AK//HIST1H2BA//HIST1H2BM//RUNX2//NCOA1//NCOR1//TAL1//PCGF2//SYN1//DDX6//LIN28A//ODF3//ACR//CD46//EPPIN//ATP8B5//CATSPER4//AYM1//KRT31//LMNA//MYO5A//NES//KRTAP5-5//NEFH//CNN2//FHL3//ILK/…
GO:0044424	intracellular part	Cellular component	834	11058	1566	23877	1.14995	7.3144e-09	4.18597e-07	8.13582	ENO3//HDAC9//ZFP217//CUX1//RHBDF1//ICA1//MAN1A2//ABCB4//CHST7//GNPTG//ATP2C1//RNF11//UBOX5//HMGB1//TUBG2//HOOK3//GNAL//GNAQ//GNAZ//RGS6//ATP5L//ULK1//PIGP//DNMT3A//INCENP//ZWINT//CREB1//MED1//ARRB1//HP1BP3//HIST1H2AK//HIST1H2BA//HIST1H2BM//RUNX2//NCOA1//NCOR1//TAL1//PCGF2//SYN1//DDX6//LIN28A//ODF3//ACR//CD46//EPPIN//ATP8B5//CATSPER4//AYM1//KRT31//LMNA//MYO5A//NES//KRTAP5-5//NEFH//CNN2//FHL3//ILK/…
GO:0030054	cell junction	Cellular component	89	725	1566	23877	1.87172	7.79511e-09	4.18597e-07	8.10818	AQP4//STX2//HPN//ILK//TWF1//PTPRJ//TJP1//CLIC4//DLG3//CADM1//RAB13//PARD3//CDC42BPA//9430020K01RIK//RPGRIP1L//NPHP4//ESAM//ITGA6//NDRG1//SORBS1//DLG5//SSX2IP//ABI2//KIFC3//CAMSAP3//NRAP//TJP2//F11R//PMP22//MPP5//CLDN12//WNK4//CRB3//CLDN19//PTK2//ITGA2B//ITGB5//MYH6//PTK2B//TGFB1I1//TNS1//MAPK3//PARVA//HIC2//PDLIM7//LIMS1//MDC1//ADRA1B//CAPZB//COL17A1//ITGB4//PDZD3//TRPC6//BAIAP2L2//ABCB4//BSN//FE…
GO:0042995	cell projection	Cellular component	138	1334	1566	23877	1.57729	5.17197e-08	2.52486e-06	7.28634	ODF3//CTTN//MYO5A//TMOD3//TESC//PDLIM7//MTMR14//ARAP3//GSN//PRKCA//PTGS1//NEFH//ANGPT1//PDGFA//CLIC4//AQP1//SLC11A2//GIPC1//PDZD3//ADCY6//ATP2B2//SORD//CETN2//BBS7//NPHP3//TTLL11//RSPH9//IFT122//WDPCP//PTPDC1//ADCY5//TMEM231//BBS12//RPGRIP1L//NPHP4//CATSPER4//NF1//P2RY1//PTK2B//HOMER1//DLG3//CALD1//ARRB1//ARRB2//AKAP5//SHANK1//BSN//CX3CR1//HMGB1//IGF1R//ITSN1//KDR//KIF5A//KIF5C//NCOA1//PTPN13//RA…
GO:0009986	cell surface	Cellular component	70	551	1566	23877	1.93702	8.31121e-08	3.71927e-06	7.08034	ACE//AQP4//CD36//CD8A//CXCR3//CCR4//IL2RA//IL4//ITGA2B//ITGA6//ITGB3//KCNJ5//KDR//KLRA4//KLRA7//KLRC1//KLRD1//KLRB1C//IL1RL1//PECAM1//RAET1B//SELP//THBS1//VWF//SLAMF1//KLRC3//TMEM123//CLEC2D//APOE//SERPINE2//ADAM9//EFNA5//GP1BA//ACVR2B//APOH//ATPIF1//BMP2//CD63//CSF1R//STX2//GP5//HMGB1//HPN//ITGA7//LPL//CD46//SLC11A2//PDGFA//PDGFB//PRLR//PTPRJ//SLIT2//SORT1//THBD//TJP1//TJP2//TNFSF4//VLDLR//NT5E/…
GO:0044444	cytoplasmic part	Cellular component	449	5528	1566	23877	1.23842	9.50387e-08	3.92583e-06	7.0221	ENO3//CUX1//RHBDF1//ICA1//MAN1A2//ABCB4//CHST7//GNPTG//ATP2C1//TUBG2//HOOK3//ATP5L//ULK1//PIGP//DDX6//LIN28A//ACR//CD46//EPPIN//ATP8B5//CATSPER4//PCSK4//SLC2A3//PRDX6//CAT//CD63//CTSD//IL4I1//HPSE//KIF2A//FYCO1//SLC11A2//PDGFRB//VPS4B//SORT1//SIAE//SGSH//LITAF//MMD//LMBRD1//TMBIM1//UNC13D//MARCH8//ABCA5//MARCH2//RRAGB//TPCN1//AP2M1//ATPIF1//BCL2L1//BNIP3L//CD36//COQ7//CPT1A//CPT2//CREB1//EYA2//SF…
GO:0044425	membrane part	Cellular component	516	6558	1566	23877	1.19968	4.35468e-07	1.67033e-05	6.36104	GNAL//GNAQ//GNAZ//RGS6//ATP5L//ACE//ACVR2B//ADAM9//ADCY6//ADCY9//ADRA1B//AQP1//AQP4//ATP2B2//ATP6V0A1//ATP9A//BCL2L1//CXCR5//BMPR1A//BNIP3L//CACNA1D//DDR1//CD151//CD36//CD63//CD81//CD84//CD8A//CLCN3//CXCR3//CCR4//CCR10//COL17A1//CPT1A//DMBT1//CSF1R//CUX1//CX3CR1//DARC//TMC1//EGF//RHBDF1//EMP2//EPOR//SFXN1//F2RL2//FGFR1//FKBP8//FMO5//FUT7//GABRE//GCNT1//GP1BA//GP1BB//GPM6B//GPR19//GPR56//HPN//HSD3…
GO:0005911	cell-cell junction	Cellular component	41	288	1566	23877	2.1706	2.38419e-06	8.53539e-05	5.62266	ITGA6//NDRG1//SORBS1//TJP1//DLG5//PARD3//SSX2IP//ABI2//KIFC3//CAMSAP3//NRAP//TJP2//F11R//PMP22//DLG3//MPP5//CLDN12//RAB13//ESAM//WNK4//CRB3//CLDN19//RPGRIP1L//NPHP4//ADRA1B//CAPZB//PTK2//PDZD3//TRPC6//BAIAP2L2//ABCB4//AQP4//STX2//HPN//ILK//TWF1//PTPRJ//CLIC4//CADM1//CDC42BPA//9430020K01RIK
GO:0016323	basolateral plasma membrane	Cellular component	37	252	1566	23877	2.23867	3.51584e-06	0.000114881	5.45397	SORBS1//PTK2//ILK//ITGA2B//ITGB5//MYH6//PTK2B//TGFB1I1//TNS1//MAPK3//PARVA//HIC2//PDLIM7//LIMS1//MDC1//NRAP//AQP1//ITGA6//SLCO3A1//ITGB4//MUC20//COL17A1//ADAM9//AQP4//DDR1//STX2//CD46//P2RY1//PDGFB//SLC12A2//TJP1//TRPC1//CADM1//ARRB1//ARRB2//AKAP5//CLDN19
GO:0043005	neuron projection	Cellular component	81	738	1566	23877	1.67347	3.63683e-06	0.000114881	5.43928	NEFH//NF1//P2RY1//PTK2B//HOMER1//DLG3//CALD1//ARRB1//ARRB2//AKAP5//SHANK1//DDC//FKBP1A//GAD1//GC//ILK//ITPR2//UHMK1//MYO5A//SNCA//TH//BACE1//CADM1//LRRTM1//PYGB//NRCAM//APOD//APOE//ATP2B2//BMPR1A//BSN//CPE//GRK4//ICA1//MAX//PRKCA//SORT1//SYN1//DLG2//PEX5L//AQP11//TRIM9//GCHFR//ABI2//ANG//OTX2//GSK3B//KCNC1//GABARAPL1//AQP1//KIF5A//SPOCK1//ERMN//OPHN1//SLC18A2//BIN1//SYNE1//RGS10//GIPC1//SLC8A3//F…
GO:0012505	endomembrane system	Cellular component	82	757	1566	23877	1.6516	5.24006e-06	0.000154986	5.28066	CUX1//RHBDF1//ICA1//MAN1A2//ABCB4//CHST7//GNPTG//ATP2C1//CD46//PCSK4//SLC2A3//BNIP3L//LMNA//PIK3C2G//PTGS1//CYHR1//SYNE1//NXF2//SLC2A9//TFDP2//GPX4//SNCA//PTGES//EIF5A2//HPN//SLC27A2//PIGN//ATP2A3//VAPB//LPIN2//PPAP2B//DCSTAMP//CYB5//CPE//SYTL4//RAB27B//AP1S1//AP2M1//ITSN1//SORT1//VLDLR//ARRB1//ARRB2//CLCN3//NCK2//GIPC1//BAIAP2L2//LFNG//ST3GAL1//ST3GAL5//ENTPD4//QSOX1//ACER2//FKBP8//SLC37A4//DERL…
GO:0005912	adherens junction	Cellular component	26	151	1566	23877	2.62533	5.48368e-06	0.000154986	5.26093	ITGA6//NDRG1//SORBS1//TJP1//DLG5//PARD3//SSX2IP//ABI2//KIFC3//CAMSAP3//NRAP//PTK2//ILK//ITGA2B//ITGB5//MYH6//PTK2B//TGFB1I1//TNS1//MAPK3//PARVA//HIC2//PDLIM7//LIMS1//MDC1//ESAM
GO:0042641	actomyosin	Cellular component	15	62	1566	23877	3.68882	8.27409e-06	0.000222159	5.08228	CNN2//FHL3//ILK//MYH6//PTPN11//SORBS1//TPM1//PDLIM7//GAS2L1//MYL9//MYLK//DAAM1//MYO5A//CDC42BPA//MYO18A
GO:0005794	Golgi apparatus	Cellular component	101	998	1566	23877	1.54305	8.72498e-06	0.00022311	5.05924	CUX1//RHBDF1//ICA1//MAN1A2//ABCB4//CHST7//GNPTG//ATP2C1//RAB27B//GALNT2//A4GALT//ACR//PACSIN1//AP1S1//TRAPPC2//SORT1//LFNG//ST3GAL1//ST3GAL5//ENTPD4//QSOX1//ACER2//CSGALNACT1//B4GALNT4//AP3S2//APOE//ATP6V0A1//ATP9A//CAT//CBFA2T3//CD36//CLCN3//CPE//ESD//FUT7//GCNT1//KIFC3//CD46//MYO5A//NSG2//PIK3C2G//PLA2G4A//SERPINB2//PTGDS//PTGS1//RAB10//DENND5A//RAPSN//SDPR//SNCA//SNAP23//SYN1//TG//TJP1//UNC13B…
GO:0031410	cytoplasmic vesicle	Cellular component	82	772	1566	23877	1.61951	1.09032e-05	0.000266137	4.96245	ACR//CD46//EPPIN//ATP8B5//CATSPER4//PCSK4//SLC2A3//PACSIN1//STX2//SSPN//RAB11A//SYT13//CNST//ATP2C1//AP2M1//CPE//MYO5A//THBS1//SYTL4//RAB37//STXBP5//ICA1//RAB27B//ITSN1//EHD3//GIPC1//AP1S1//DDC//SNCA//SYN1//TH//BIN1//CADM1//TRIM9//SCAMP1//STON2//SLC18A2//SYT11//ESD//SORT1//RAB13//SLC39A4//SLA2//FNBP1L//CLVS1//ULK1//DMBT1//F5//SERPINE2//TREML1//SELP//AQP1//VWF//ITGB3//GCHFR//SNAP23//PLA2G4A//UNC13…
GO:0070161	anchoring junction	Cellular component	26	164	1566	23877	2.41723	2.4929e-05	0.000582039	4.60329	TJP1//ESAM//PARD3//ITGA6//NDRG1//SORBS1//DLG5//SSX2IP//ABI2//KIFC3//CAMSAP3//NRAP//PTK2//ILK//ITGA2B//ITGB5//MYH6//PTK2B//TGFB1I1//TNS1//MAPK3//PARVA//HIC2//PDLIM7//LIMS1//MDC1
GO:0031982	vesicle	Cellular component	85	828	1566	23877	1.56522	2.68195e-05	0.000600086	4.57155	ACR//CD46//EPPIN//ATP8B5//CATSPER4//PCSK4//SLC2A3//PACSIN1//STX2//SSPN//RAB11A//SYT13//CNST//ATP2C1//AP2M1//CPE//MYO5A//THBS1//SYTL4//RAB37//STXBP5//ICA1//RAB27B//ITSN1//EHD3//GIPC1//AP1S1//DDC//SNCA//SYN1//TH//BIN1//CADM1//TRIM9//SCAMP1//STON2//SLC18A2//SYT11//CLCN3//NCK2//BAIAP2L2//ESD//SORT1//RAB13//SLC39A4//SLA2//FNBP1L//CLVS1//ULK1//DMBT1//F5//SERPINE2//TREML1//SELP//CRISP3//PRDX6//AP3S2//AT…
GO:0045121	membrane raft	Cellular component	31	219	1566	23877	2.15827	4.32973e-05	0.000930026	4.36354	CD36//GNAQ//HK1//IGF1R//PTGIS//PTRF//SLC2A3//MAPK3//SORBS1//ADCY6//ANGPT1//BIRC2//ATP2B2//CPE//STOM//STX2//GPC1//GPM6B//HPSE//SLC6A4//ITLN1//P2RX1//PECAM1//PRKCA//PRKAR2B//PTK2B//RET//TRPC1//GSK3B//MDGA1//ADCY5
GO:0030055	cell-substrate junction	Cellular component	19	106	1566	23877	2.73298	5.49316e-05	0.00113455	4.26018	SORBS1//PTK2//ILK//ITGA2B//ITGB5//MYH6//PTK2B//TGFB1I1//TNS1//MAPK3//PARVA//HIC2//PDLIM7//LIMS1//MDC1//NRAP//COL17A1//ITGA6//ITGB4
GO:0031988	membrane-bounded vesicle	Cellular component	63	581	1566	23877	1.6533	6.12194e-05	0.00121758	4.21311	ACR//CD46//EPPIN//ATP8B5//CATSPER4//PCSK4//SLC2A3//PACSIN1//STX2//SSPN//RAB11A//SYT13//CNST//ATP2C1//AP2M1//CPE//MYO5A//THBS1//SYTL4//RAB37//STXBP5//ICA1//RAB27B//ITSN1//EHD3//GIPC1//AP1S1//DDC//SNCA//SYN1//TH//BIN1//CADM1//TRIM9//SCAMP1//STON2//SLC18A2//SYT11//CLCN3//NCK2//BAIAP2L2//ESD//SORT1//RAB13//SLC39A4//SLA2//FNBP1L//CLVS1//ULK1//DMBT1//F5//SERPINE2//TREML1//SELP//AQP1//VWF//ITGB3//GCHFR/…
GO:0048471	perinuclear region of cytoplasm	Cellular component	45	376	1566	23877	1.82479	7.12139e-05	0.00136578	4.14744	AANAT//APOD//ATP9A//CX3CR1//GC//ICA1//LAMB1//LMNA//NDRG1//SLC11A2//PDE4A//PRKCA//PLA2G4A//PRKAR2B//PTK2B//TWF1//RAB10//NCOR1//SNCA//SORT1//SYNJ2//TG//VLDLR//ABCC5//CLIC4//TOLLIP//EHD3//PEX5L//SYNE1//PTGES//INF2//1110017D15RIK//GOLGA1//MTMR14//EHD4//NHLRC1//GALNT2//LIMS1//GSN//AKAP5//RASGRP3//CTIF//NANOS1//KALRN//TNIK
GO:0015629	actin cytoskeleton	Cellular component	40	324	1566	23877	1.88236	8.95648e-05	0.00165849	4.04786	CNN2//FHL3//ILK//MYH6//PTPN11//SORBS1//TPM1//PDLIM7//GAS2L1//MYL9//MYLK//DAAM1//FERMT3//TNNT1//TPM2//MYBPC3//NEB//PALLD//CALD1//PAWR//ARPC1A//CAPZB//MYO5A//DYNLL2//MYO18A//TMOD3//CDC42BPA//ARHGAP6//CSRP1//NFE2//TWF1//RAB22A//SNCA//CTNNAL1//PARVA//DAPK1//NXF2//OPHN1//GSN//EPB4.1
GO:0005856	cytoskeleton	Cellular component	147	1662	1566	23877	1.34857	0.000108795	0.00194743	3.96339	TUBG2//HOOK3//KRT31//LMNA//MYO5A//NES//KRTAP5-5//NEFH//CNN2//FHL3//ILK//MYH6//PTPN11//SORBS1//TPM1//PDLIM7//GAS2L1//MYL9//MYLK//DAAM1//FERMT3//1110017D15RIK//BCL2L1//KIF13A//KIF2A//KIFC3//NDRG1//PRKAR2B//ROCK2//CETN2//SYTL4//CEP63//NDRG2//CLIC4//CDKL2//GSK3B//MKKS//HSD17B14//DYNLL2//CEP70//BBS7//PDE4DIP//CDC27//PDE4D//RPGRIP1L//NPHP4//INCENP//SYNE1//PARD3//TNNT1//TPM2//MYBPC3//NEB//KIF5A//KIF5C//…
GO:0001725	stress fiber	Cellular component	12	53	1566	23877	3.45218	0.000130538	0.00226126	3.88426	CNN2//FHL3//ILK//MYH6//PTPN11//SORBS1//TPM1//PDLIM7//GAS2L1//MYL9//MYLK//DAAM1
GO:0009897	external side of plasma membrane	Cellular component	33	254	1566	23877	1.98093	0.000137075	0.0023003	3.86304	APOE//SERPINE2//ADAM9//EFNA5//GP1BA//RAET1B//ACE//AQP4//CD36//CD8A//CXCR3//CCR4//IL2RA//IL4//ITGA2B//ITGA6//ITGB3//KCNJ5//KDR//KLRA4//KLRA7//KLRC1//KLRD1//KLRB1C//IL1RL1//PECAM1//SELP//THBS1//VWF//SLAMF1//KLRC3//TMEM123//CLEC2D
GO:0043226	organelle	Cellular component	701	9647	1566	23877	1.10793	0.000161654	0.00263056	3.79141	HDAC9//ZFP217//CUX1//RHBDF1//ICA1//MAN1A2//ABCB4//CHST7//GNPTG//ATP2C1//HMGB1//TUBG2//HOOK3//ATP5L//PIGP//DNMT3A//INCENP//ZWINT//CREB1//MED1//ARRB1//HP1BP3//HIST1H2AK//HIST1H2BA//HIST1H2BM//RUNX2//NCOA1//NCOR1//TAL1//PCGF2//SYN1//DDX6//LIN28A//ODF3//ACR//CD46//EPPIN//ATP8B5//CATSPER4//AYM1//KRT31//LMNA//MYO5A//NES//KRTAP5-5//NEFH//CNN2//FHL3//ILK//MYH6//PTPN11//SORBS1//TPM1//PDLIM7//GAS2L1//MYL9/…
GO:0044456	synapse part	Cellular component	45	391	1566	23877	1.75478	0.000176712	0.00272335	3.75273	DDC//MYO5A//SNCA//SYN1//TH//BIN1//CADM1//GIPC1//TRIM9//SCAMP1//STON2//SLC18A2//SYT11//NF1//P2RY1//PTK2B//HOMER1//DLG3//CALD1//ARRB1//ARRB2//AKAP5//SHANK1//ICA1//SLC2A3//NRXN2//NPTN//ILK//OPHN1//GABRE//SSPN//P2RX1//RAPSN//SNTA1//DLG2//HOMER3//MINK1//SYNE1//CHRNA9//PSD3//BSN//GAD1//CPE//NIPSNAP1//NT5E
GO:0030667	secretory granule membrane	Cellular component	11	47	1566	23877	3.56848	0.000180565	0.00272335	3.74337	CD46//PCSK4//SLC2A3//SELP//AQP1//DMBT1//RAB27B//SCAMP1//CPE//ICA1//SYTL4
GO:0043229	intracellular organelle	Cellular component	699	9626	1566	23877	1.10718	0.000182571	0.00272335	3.73857	HDAC9//ZFP217//CUX1//RHBDF1//ICA1//MAN1A2//ABCB4//CHST7//GNPTG//ATP2C1//HMGB1//TUBG2//HOOK3//ATP5L//PIGP//DNMT3A//INCENP//ZWINT//CREB1//MED1//ARRB1//HP1BP3//HIST1H2AK//HIST1H2BA//HIST1H2BM//RUNX2//NCOA1//NCOR1//TAL1//PCGF2//SYN1//DDX6//LIN28A//ODF3//ACR//CD46//EPPIN//ATP8B5//CATSPER4//AYM1//KRT31//LMNA//MYO5A//NES//KRTAP5-5//NEFH//CNN2//FHL3//ILK//MYH6//PTPN11//SORBS1//TPM1//PDLIM7//GAS2L1//MYL9/…
GO:0016023	cytoplasmic membrane-bounded vesicle	Cellular component	58	546	1566	23877	1.61966	0.00020358	0.00295467	3.69126	ACR//CD46//EPPIN//ATP8B5//CATSPER4//PCSK4//SLC2A3//PACSIN1//STX2//SSPN//RAB11A//SYT13//CNST//ATP2C1//AP2M1//CPE//MYO5A//THBS1//SYTL4//RAB37//STXBP5//ICA1//RAB27B//ITSN1//EHD3//GIPC1//AP1S1//DDC//SNCA//SYN1//TH//BIN1//CADM1//TRIM9//SCAMP1//STON2//SLC18A2//SYT11//SORT1//CLVS1//ULK1//DMBT1//F5//SERPINE2//TREML1//SELP//AQP1//VWF//ITGB3//GCHFR//SNAP23//PLA2G4A//UNC13D//ESD//RAB13//SLC39A4//SLA2//FNBP1L
GO:0031252	cell leading edge	Cellular component	29	218	1566	23877	2.02829	0.000226125	0.00313403	3.64565	CTTN//MYO5A//TMOD3//TESC//PDLIM7//MTMR14//ARAP3//GSN//CAPZB//PTK2//ITSN1//MCF2L//PTK2B//PTPN13//NCKAP1//PARVA//DGKZ//MYLK//ABI2//KCNC1//TWF1//PTPRJ//SYNJ2//TPM1//GABARAPL1//AKAP5//ITGB5//ITGB4//CDC42BPA
GO:0032432	actin filament bundle	Cellular component	12	56	1566	23877	3.26724	0.000227611	0.00313403	3.64281	CNN2//FHL3//ILK//MYH6//PTPN11//SORBS1//TPM1//PDLIM7//GAS2L1//MYL9//MYLK//DAAM1
GO:0005913	cell-cell adherens junction	Cellular component	11	50	1566	23877	3.35437	0.00032302	0.00433654	3.49077	KIFC3//CAMSAP3//NRAP//ITGA6//NDRG1//SORBS1//TJP1//DLG5//PARD3//SSX2IP//ABI2
GO:0045202	synapse	Cellular component	57	545	1566	23877	1.59465	0.000341624	0.00447444	3.46645	DDC//MYO5A//SNCA//SYN1//TH//BIN1//CADM1//GIPC1//TRIM9//SCAMP1//STON2//SLC18A2//SYT11//NF1//P2RY1//PTK2B//HOMER1//DLG3//CALD1//ARRB1//ARRB2//AKAP5//SHANK1//ICA1//SLC2A3//RAPSN//SNTA1//SERPINE2//SPOCK1//PDZRN3//KCNC4//NRXN2//NPTN//ILK//OPHN1//BSN//GABRE//SSPN//P2RX1//DLG2//HOMER3//MINK1//SYNE1//CHRNA9//PSD3//GAD1//LRRTM1//CPE//NIPSNAP1//NT5E//SDC2//ITSN1//RASGRP2//SNAP23//UNC13B//VAMP1//NRCAM
GO:0043296	apical junction complex	Cellular component	18	115	1566	23877	2.38651	0.000491601	0.00628547	3.30839	KIFC3//CAMSAP3//F11R//PMP22//TJP1//TJP2//DLG3//MPP5//CLDN12//RAB13//ESAM//WNK4//PARD3//CRB3//CLDN19//RPGRIP1L//NPHP4//PDZD3
GO:0031226	intrinsic to plasma membrane	Cellular component	68	691	1566	23877	1.50044	0.000545307	0.00669504	3.26336	EFNA1//RAET1B//MDGA1//AQP1//AQP4//CACNA1D//CD81//CLCA1//CCR10//STOM//GABRE//GP1BA//GP1BB//HPN//SLC6A4//KDR//LEPR//KLRB1C//TM4SF1//SLC11A2//PDGFRB//ENPP2//RET//SGCE//TRPC6//BACE1//CRTAM//CLEC1B//SLC22A17//DCSTAMP//CLCA2//SYT13//CLEC2D//SLCO3A1//SLC8A3//KISS1R//SLC2A9//VMN1R219//STAB2//RNF43//HRH4//SYT11//GP6//TSPAN12//TMPRSS11BNL//KLRI2//APCDD1//ITGA2B//ITGA6//ITGA7//ITGB3//ITGB5//ITGB4//ITGAD//ST…
GO:0030027	lamellipodium	Cellular component	16	97	1566	23877	2.51499	0.000548569	0.00669504	3.26077	CAPZB//CTTN//PTK2//ITSN1//MCF2L//PTK2B//PTPN13//TMOD3//NCKAP1//PARVA//TESC//DGKZ//ARAP3//MYLK//GSN//ABI2
GO:0005924	cell-substrate adherens junction	Cellular component	16	99	1566	23877	2.46418	0.000691222	0.00824858	3.16038	PTK2//ILK//ITGA2B//ITGB5//MYH6//PTK2B//SORBS1//TGFB1I1//TNS1//MAPK3//PARVA//HIC2//PDLIM7//LIMS1//MDC1//NRAP
GO:0016327	apicolateral plasma membrane	Cellular component	18	119	1566	23877	2.30629	0.000745926	0.00870788	3.1273	KIFC3//CAMSAP3//F11R//PMP22//TJP1//TJP2//DLG3//MPP5//CLDN12//RAB13//ESAM//WNK4//PARD3//CRB3//CLDN19//RPGRIP1L//NPHP4//PDZD3
GO:0030141	secretory granule	Cellular component	28	227	1566	23877	1.8807	0.00096859	0.0108968	3.01386	ACR//CD46//EPPIN//ATP8B5//CATSPER4//PCSK4//SLC2A3//CPE//ICA1//SYTL4//RAB27B//SLC18A2//F5//SERPINE2//THBS1//TREML1//SELP//AQP1//VWF//SNAP23//PLA2G4A//DMBT1//SCAMP1//AP2M1//MYO5A//RAB37//STXBP5//ATP2C1
GO:0031224	intrinsic to membrane	Cellular component	435	5839	1566	23877	1.1359	0.000974624	0.0108968	3.01116	ACE//ACVR2B//ADAM9//ADCY6//ADCY9//ADRA1B//AQP1//AQP4//ATP2B2//ATP6V0A1//ATP9A//BCL2L1//CXCR5//BMPR1A//BNIP3L//CACNA1D//DDR1//CD151//CD36//CD63//CD81//CD84//CD8A//CLCN3//CXCR3//CCR4//CCR10//COL17A1//CPT1A//DMBT1//CSF1R//CUX1//CX3CR1//DARC//TMC1//EGF//RHBDF1//EMP2//EPOR//SFXN1//F2RL2//FGFR1//FKBP8//FMO5//FUT7//GABRE//GCNT1//GP1BA//GP1BB//GPM6B//GPR19//GPR56//HPN//HSD3B1//SDC2//SLC6A4//IGF1R//IL18R1…
GO:0031091	platelet alpha granule	Cellular component	5	13	1566	23877	5.86428	0.00099431	0.0108968	3.00248	SELP//F5//SERPINE2//THBS1//TREML1
GO:0005925	focal adhesion	Cellular component	15	94	1566	23877	2.43305	0.00114654	0.0122431	2.94061	PTK2//ILK//ITGA2B//ITGB5//MYH6//PTK2B//SORBS1//TGFB1I1//TNS1//MAPK3//PARVA//HIC2//PDLIM7//LIMS1//MDC1
GO:0005829	cytosol	Cellular component	86	942	1566	23877	1.39199	0.00116399	0.0122431	2.93405	ENO3//HBB-Y//DAPP1//GUCY1B3//GUCY1A3//APOD//PFKFB1//GIPC1//PRDX6//RHOC//BCL2L1//CAMK2B//CAPN3//CAT//PTK2//FBP1//FKBP1A//GC//GPD1//GNAQ//GNAZ//GRK4//GSR//GSTT1//HK1//SLC6A4//ICA1//NQO1//ODC1//PRKCA//PLA2G4A//PSTPIP2//PTGIR//PTPN11//RASGRP2//SDPR//SORBS1//VPS4B//SNCA//SERPINE2//TH//ULK1//PACSIN2//MAPK3//CLIC4//SH3BGR//CTNNAL1//PDE3A//KCNIP3//GSK3B//AS3MT//CST10//PEX5L//DPYS//LPIN2//HSD17B14//AQP11/…
GO:0031090	organelle membrane	Cellular component	104	1179	1566	23877	1.34495	0.0012018	0.0122431	2.92017	CUX1//RHBDF1//ICA1//MAN1A2//ABCB4//CHST7//GNPTG//ATP2C1//ATP5L//CD46//PCSK4//SLC2A3//CAT//SLC27A2//PEX5L//PNPLA8//SNCA//BCL2L1//BNIP3L//CPT1A//HK1//SNN//SYNJ2BP//PINK1//MFF//SLC44A1//NLRX1//COQ7//CPT2//SFXN1//NIPSNAP1//PRKAR2B//AFG3L2//PPIF//CDS2//MICU1//GPX4//MTHFD2L//SLC11A2//LITAF//TMBIM1//TPCN1//VPS4B//HPN//PIGN//ATP2A3//VAPB//LPIN2//PPAP2B//DCSTAMP//CYB5//CPE//SYTL4//RAB27B//AP1S1//CD63//KIF…
GO:0005768	endosome	Cellular component	49	476	1566	23877	1.56956	0.00120835	0.0122431	2.91781	APOE//ATP9A//CLCN3//SLC11A2//RAB22A//VPS4B//SORT1//MAPK3//RABGAP1L//DERL1//WDFY1//PARM1//NIPA1//CD63//FYCO1//RNF128//SLA2//ABCA5//KIF13A//RET//TMBIM1//DCSTAMP//TPCN1//RAB27B//RAB11A//TNIK//NDRG1//EHD3//EHD4//SCAMP1//ACE//ADCY6//GPC1//SLC6A4//GRAP2//NSG2//BACE1//SYTL4//MMD//UNC13D//MARCH8//TOM1L1//SLC39A4//CLVS1//RAB11FIP2//CHMP5//PDZD3//ADCY5//MARCH2
GO:0031225	anchored to membrane	Cellular component	19	135	1566	23877	2.14589	0.00131406	0.0130676	2.88138	EFNA1//RAET1B//MDGA1//EFNA5//GP1BA//CNTN1//GPC1//ITLN1//LPL//LYNX1//NT5E//RECK//MMP19//LY6G6C//ART4//ART3//LY6G6D//NRN1L//DPEP2
GO:0008305	integrin complex	Cellular component	7	27	1566	23877	3.95296	0.00142716	0.0139343	2.84553	ITGA6//ITGB3//ITGA2B//ITGA7//ITGB5//ITGB4//ITGAD
GO:0012506	vesicle membrane	Cellular component	21	158	1566	23877	2.02652	0.00157922	0.0151436	2.80156	CD46//PCSK4//SLC2A3//CPE//ICA1//SYTL4//RAB27B//AP1S1//SNCA//TH//ULK1//DMBT1//SYN1//SCAMP1//SLC18A2//SELP//AQP1//CLCN3//NCK2//GIPC1//BAIAP2L2
GO:0043231	intracellular membrane-bounded organelle	Cellular component	613	8535	1566	23877	1.09508	0.00211342	0.0196954	2.67501	HDAC9//ZFP217//CUX1//RHBDF1//ICA1//MAN1A2//ABCB4//CHST7//GNPTG//ATP2C1//ATP5L//PIGP//RUNX2//CREB1//NCOA1//NCOR1//TAL1//PCGF2//INCENP//SYN1//ODF3//ACR//CD46//EPPIN//ATP8B5//CATSPER4//AYM1//PCSK4//SLC2A3//SLU7//PRDX6//CAT//CD63//CTSD//IL4I1//HPSE//KIF2A//FYCO1//SLC11A2//PDGFRB//VPS4B//SORT1//SIAE//SGSH//LITAF//MMD//LMBRD1//TMBIM1//UNC13D//MARCH8//ABCA5//MARCH2//RRAGB//TPCN1//AP2M1//ATPIF1//BCL2L1//…
GO:0005923	tight junction	Cellular component	15	100	1566	23877	2.28707	0.00216392	0.0196954	2.66476	F11R//PMP22//TJP1//TJP2//DLG3//MPP5//CLDN12//RAB13//ESAM//WNK4//PARD3//CRB3//CLDN19//RPGRIP1L//NPHP4
GO:0070160	occluding junction	Cellular component	15	100	1566	23877	2.28707	0.00216392	0.0196954	2.66476	F11R//PMP22//TJP1//TJP2//DLG3//MPP5//CLDN12//RAB13//ESAM//WNK4//PARD3//CRB3//CLDN19//RPGRIP1L//NPHP4
GO:0043227	membrane-bounded organelle	Cellular component	614	8554	1566	23877	1.09443	0.00221258	0.0198026	2.6551	HDAC9//ZFP217//CUX1//RHBDF1//ICA1//MAN1A2//ABCB4//CHST7//GNPTG//ATP2C1//ATP5L//PIGP//RUNX2//CREB1//NCOA1//NCOR1//TAL1//PCGF2//INCENP//SYN1//ODF3//ACR//CD46//EPPIN//ATP8B5//CATSPER4//AYM1//PCSK4//SLC2A3//SLU7//PRDX6//CAT//CD63//CTSD//IL4I1//HPSE//KIF2A//FYCO1//SLC11A2//PDGFRB//VPS4B//SORT1//SIAE//SGSH//LITAF//MMD//LMBRD1//TMBIM1//UNC13D//MARCH8//ABCA5//MARCH2//RRAGB//TPCN1//AP2M1//ATPIF1//BCL2L1//…
GO:0044297	cell body	Cellular component	44	430	1566	23877	1.56017	0.00233683	0.0205718	2.63137	AQP1//CX3CR1//KCNC1//ANG//APOD//APOE//ATP2B2//BMPR1A//CCR4//CPE//DDC//GPC1//GRK4//HPN//SDC2//ILK//KDR//MYO5A//NQO1//PRKCA//SORT1//SERPINE2//TH//ULK1//DLG2//HOMER1//SRR//DLG3//GSK3B//TBX21//RGS10//ERMN//PARD3//CALD1//SLC8A3//SLC18A2//AKAP5//CPNE5//KALRN//PDE11A//P2RY1//PTPN13//GABARAPL1//ACOT7
GO:0010008	endosome membrane	Cellular component	13	82	1566	23877	2.41723	0.00253074	0.0215716	2.59675	SLC11A2//RAB27B//NDRG1//EHD3//EHD4//SCAMP1//CD63//KIF13A//RET//VPS4B//TMBIM1//DCSTAMP//TPCN1
GO:0044440	endosomal part	Cellular component	13	82	1566	23877	2.41723	0.00253074	0.0215716	2.59675	CD63//KIF13A//RET//VPS4B//TMBIM1//DCSTAMP//TPCN1//SLC11A2//RAB27B//NDRG1//EHD3//EHD4//SCAMP1
GO:0030016	myofibril	Cellular component	19	145	1566	23877	1.9979	0.00302595	0.0253896	2.51914	TNNT1//TPM1//TPM2//MYBPC3//NEB//TRPC1//SYNE1//CAPN3//CAPZB//FHL3//MYH6//PYGM//HOMER1//MYL9//ILK//NRAP//TWF1//PDE4DIP//PDE4D
GO:0005783	endoplasmic reticulum	Cellular component	96	1113	1566	23877	1.31512	0.00353586	0.0291321	2.4515	PIGP//RDH5//SLC27A2//RHBDF1//HPN//PIGN//ATP2A3//VAPB//LPIN2//PPAP2B//DCSTAMP//CYB5//TH//PTGDS//SNCA//SLC7A11//CAMK2B//ITPR2//MRVI1//PYGM//RYR3//S100A1//AGL//FKBP8//SLC37A4//DERL1//ELOVL6//FMO5//RNF180//INSIG2//FKBP1A//ORMDL3//APOD//ATP2B2//BNIP3L//CAT//HSD3B1//MEST//NCK2//PRKCA//PLA2G4A//PTGIS//PTGS1//PTPN5//PTRF//SORT1//TBXAS1//TG//VWF//BACE1//MAP3K5//CREB3L1//STAU2//PTPLA//REEP1//RCN3//KCNIP3//…
GO:0043292	contractile fiber	Cellular component	20	158	1566	23877	1.93002	0.00358048	0.0291321	2.44606	MYH6//TNNT1//TPM1//TPM2//MYBPC3//NEB//CAPN3//NRAP//TWF1//PDE4DIP//PDE4D//TRPC1//SYNE1//CAPZB//FHL3//PYGM//HOMER1//MYL9//PECAM1//ILK
GO:0016528	sarcoplasm	Cellular component	10	57	1566	23877	2.67493	0.00364219	0.0291919	2.43864	CAMK2B//ITPR2//MRVI1//PYGM//RYR3//S100A1//ATP2A3//AGL//FKBP1A//SPOCK1
GO:0030136	clathrin-coated vesicle	Cellular component	20	159	1566	23877	1.91788	0.00384966	0.030401	2.41458	AP1S1//DDC//MYO5A//SNCA//SYN1//TH//BIN1//CADM1//GIPC1//TRIM9//SCAMP1//STON2//SLC18A2//SYT11//SORT1//RAB27B//ICA1//SLC2A3//VWF//CLVS1
GO:0042627	chylomicron	Cellular component	4	11	1566	23877	5.54441	0.00418723	0.0322234	2.37807	APOC3//APOE//APOH//LPL
GO:0008021	synaptic vesicle	Cellular component	15	107	1566	23877	2.13745	0.00420045	0.0322234	2.3767	ICA1//SLC2A3//SYN1//SCAMP1//SLC18A2//DDC//MYO5A//SNCA//TH//BIN1//CADM1//GIPC1//TRIM9//STON2//SYT11
GO:0030425	dendrite	Cellular component	40	395	1566	23877	1.54401	0.00428821	0.0324334	2.36772	NF1//P2RY1//PTK2B//HOMER1//DLG3//CALD1//ARRB1//ARRB2//AKAP5//SHANK1//UHMK1//GABARAPL1//GSK3B//SYNE1//RGS10//GIPC1//SLC8A3//FBXO2//ILK//RGS11//APOD//APOE//ATP2B2//BMPR1A//BSN//CPE//GRK4//ICA1//MAX//PRKCA//SORT1//SYN1//TH//DLG2//CADM1//PEX5L//AQP11//TRIM9//GCHFR//ABI2
GO:0019898	extrinsic to membrane	Cellular component	16	118	1566	23877	2.06741	0.00443176	0.0329171	2.35342	GNAL//GNAQ//GNAZ//RGS6//RAB13//OLR1//HIST1H2BA//APOE//SERPINE2//FERT2//SYNJ2//BSN//DMBT1//SYTL4//FRMD5//EPB4.1
GO:0005887	integral to plasma membrane	Cellular component	60	648	1566	23877	1.41177	0.00447476	0.0329171	2.34923	ITGA2B//ITGA6//ITGA7//ITGB3//ITGB5//ITGB4//ITGAD//STXBP5//CHRNA9//SDCBP//KCNC1//KCND1//KCNQ4//KCNC4//SHANK1//BIRC2//AQP1//AQP4//CACNA1D//CD81//CLCA1//CCR10//STOM//GABRE//GP1BA//GP1BB//HPN//SLC6A4//KDR//LEPR//KLRB1C//TM4SF1//SLC11A2//PDGFRB//ENPP2//RET//SGCE//TRPC6//BACE1//CRTAM//CLEC1B//SLC22A17//DCSTAMP//CLCA2//SYT13//CLEC2D//SLCO3A1//SLC8A3//KISS1R//SLC2A9//VMN1R219//STAB2//RNF43//HRH4//SYT11//…
GO:0016529	sarcoplasmic reticulum	Cellular component	9	50	1566	23877	2.74448	0.00477016	0.0346159	2.32147	FKBP1A//ITPR2//RYR3//CAMK2B//MRVI1//PYGM//S100A1//ATP2A3//AGL
GO:0034361	very-low-density lipoprotein particle	Cellular component	5	18	1566	23877	4.23531	0.00502662	0.035517	2.29872	APOC3//APOE//APOH//LPL//VLDLR
GO:0034385	triglyceride-rich lipoprotein particle	Cellular component	5	18	1566	23877	4.23531	0.00502662	0.035517	2.29872	APOC3//APOE//APOH//LPL//VLDLR
GO:0043209	myelin sheath	Cellular component	8	42	1566	23877	2.90421	0.00535731	0.037362	2.27105	MPP5//PMP22//PARD3//ITPR2//PLP1//PRX//TSPAN2//ERMN
GO:0044433	cytoplasmic vesicle part	Cellular component	18	142	1566	23877	1.93273	0.00545227	0.0375368	2.26342	CD46//PCSK4//SLC2A3//CPE//ICA1//SYTL4//RAB27B//AP1S1//SNCA//TH//ULK1//DMBT1//SYN1//SCAMP1//SLC18A2//SELP//AQP1//ACR
GO:0043025	neuronal cell body	Cellular component	40	402	1566	23877	1.51713	0.00576206	0.0391674	2.23942	AQP1//CX3CR1//KCNC1//CPE//TH//PDE11A//ANG//APOD//APOE//ATP2B2//BMPR1A//CCR4//DDC//GPC1//GRK4//HPN//SDC2//ILK//KDR//MYO5A//NQO1//PRKCA//SORT1//SERPINE2//ULK1//DLG2//HOMER1//SRR//DLG3//GSK3B//TBX21//RGS10//ERMN//PARD3//CALD1//SLC8A3//SLC18A2//AKAP5//CPNE5//KALRN
GO:0033267	axon part	Cellular component	20	168	1566	23877	1.81513	0.00711551	0.0473442	2.14779	NEFH//KCNC1//SPOCK1//ERMN//NRCAM//ILK//SNCA//TH//OPHN1//SLC18A2//BIN1//AQP1//FKBP1A//GAD1//SYNJ2//RGS10//KCNC4//DLG2//PARD3//KIF5A
GO:0016021	integral to membrane	Cellular component	415	5705	1566	23877	1.10912	0.00714131	0.0473442	2.14622	AQP1//AQP4//CACNA1D//CD81//CLCA1//CCR10//STOM//GABRE//GP1BA//GP1BB//HPN//SLC6A4//KDR//LEPR//KLRB1C//TM4SF1//SLC11A2//PDGFRB//ENPP2//RET//SGCE//TRPC6//BACE1//CRTAM//CLEC1B//SLC22A17//DCSTAMP//CLCA2//SYT13//CLEC2D//SLCO3A1//SLC8A3//KISS1R//SLC2A9//VMN1R219//STAB2//RNF43//HRH4//SYT11//GP6//TSPAN12//TMPRSS11BNL//KLRI2//APCDD1//ITGA2B//ITGA6//ITGA7//ITGB3//ITGB5//ITGB4//ITGAD//EIF5A2//SLC27A2//STXBP5/…
GO:0030659	cytoplasmic vesicle membrane	Cellular component	17	136	1566	23877	1.90589	0.00779435	0.0510435	2.10822	CD46//PCSK4//SLC2A3//CPE//ICA1//SYTL4//RAB27B//AP1S1//DMBT1//SYN1//SCAMP1//SLC18A2//SELP//AQP1//TH//SNCA//ULK1
GO:0005874	microtubule	Cellular component	31	299	1566	23877	1.58081	0.0079207	0.0512459	2.10124	NCOR1//TUBG2//CDC27//NEIL2//SYNJ2//CLIP2//MYO5A//APOE//INCENP//KIF13A//KIF2A//KIF5A//KIF5C//KIFC2//KIFC3//NDRG1//TUBB2A//STAU2//TUBA8//GABARAPL1//MID1IP1//DYNLL2//CAMSAP3//TUBB2B//GAS2L1//SLC8A3//MAPRE2//NAV1//LZTS2//KIF19A//HOOK3
GO:0005605	basal lamina	Cellular component	5	20	1566	23877	3.81178	0.00815346	0.0521239	2.08866	LAMA5//LAMB1//LAMC1//ANG//NID1
GO:0030133	transport vesicle	Cellular component	10	64	1566	23877	2.38236	0.00844508	0.053353	2.0734	AP1S1//SORT1//RAB27B//UNC13D//STX2//SSPN//RAB11A//SYT13//CNST//ATP2C1
GO:0044463	cell projection part	Cellular component	54	592	1566	23877	1.39079	0.00897705	0.0560544	2.04687	ODF3//NEFH//CETN2//RPGRIP1L//NF1//P2RY1//PTK2B//HOMER1//DLG3//CALD1//ARRB1//ARRB2//AKAP5//SHANK1//ANG//OTX2//SNCA//GSK3B//LRRTM1//KCNC1//AQP1//ITLN1//ADCY6//TWF1//PTPRJ//SYNJ2//TPM1//GABARAPL1//UHMK1//KIF5A//SPOCK1//ERMN//RSPH9//KIF5C//TMEM231//DZIP1//NRCAM//ILK//TH//OPHN1//SLC18A2//BIN1//SYNE1//RGS10//GIPC1//SLC8A3//FBXO2//FKBP1A//GAD1//KCNC4//DLG2//RGS11//PARD3//BSN
GO:0030173	integral to Golgi membrane	Cellular component	7	37	1566	23877	2.88459	0.00933103	0.0566738	2.03007	CUX1//LFNG//ST3GAL1//ST3GAL5//ENTPD4//QSOX1//ACER2
GO:0031228	intrinsic to Golgi membrane	Cellular component	7	37	1566	23877	2.88459	0.00933103	0.0566738	2.03007	CUX1//LFNG//ST3GAL1//ST3GAL5//ENTPD4//QSOX1//ACER2
GO:0030135	coated vesicle	Cellular component	21	184	1566	23877	1.74016	0.00946223	0.0566738	2.02401	PACSIN1//AP1S1//DDC//MYO5A//SNCA//SYN1//TH//BIN1//CADM1//GIPC1//TRIM9//SCAMP1//STON2//SLC18A2//SYT11//SORT1//CLVS1//RAB27B//ICA1//SLC2A3//VWF
GO:0044431	Golgi apparatus part	Cellular component	24	219	1566	23877	1.67092	0.00949841	0.0566738	2.02235	CUX1//RHBDF1//ICA1//MAN1A2//ABCB4//CHST7//GNPTG//ATP2C1//RAB27B//GALNT2//A4GALT//ACR//PACSIN1//AP1S1//TRAPPC2//SORT1//LFNG//ST3GAL1//ST3GAL5//ENTPD4//QSOX1//ACER2//CSGALNACT1//B4GALNT4
GO:0044306	neuron projection terminus	Cellular component	13	96	1566	23877	2.06472	0.00983848	0.0580579	2.00707	ILK//SNCA//TH//OPHN1//SLC18A2//AQP1//FKBP1A//GAD1//SYNJ2//BIN1//RGS10//KCNC4//BSN
GO:0042383	sarcolemma	Cellular component	13	97	1566	23877	2.04343	0.0106988	0.0624486	1.97066	ADRA1B//AQP4//CAPN3//KCNJ5//SLC30A1//ADCY6//AQP1//CD36//PTK2//SSPN//SNTA1//SLC8A3//ADCY5
GO:0031233	intrinsic to external side of plasma membrane	Cellular component	4	14	1566	23877	4.35632	0.0108433	0.0626111	1.96484	EFNA5//GP1BA//RAET1B//ADAM9
GO:0043679	axon terminus	Cellular component	12	88	1566	23877	2.07915	0.01217	0.0695245	1.91471	ILK//SNCA//TH//OPHN1//SLC18A2//AQP1//FKBP1A//GAD1//SYNJ2//BIN1//RGS10//KCNC4
GO:0044430	cytoskeletal part	Cellular component	93	1125	1566	23877	1.26043	0.0123371	0.0697372	1.90879	TUBG2//HOOK3//KRT31//LMNA//MYO5A//NES//KRTAP5-5//NEFH//CNN2//FHL3//ILK//MYH6//PTPN11//SORBS1//TPM1//PDLIM7//GAS2L1//MYL9//MYLK//DAAM1//FERMT3//1110017D15RIK//BCL2L1//KIF13A//KIF2A//KIFC3//NDRG1//PRKAR2B//ROCK2//CETN2//SYTL4//CEP63//NDRG2//CLIC4//CDKL2//GSK3B//MKKS//HSD17B14//DYNLL2//CEP70//BBS7//PDE4DIP//CDC27//PDE4D//RPGRIP1L//NPHP4//INCENP//SYNE1//PARD3//TNNT1//TPM2//MYBPC3//NEB//KIF5A//KIF5C//…
GO:0005615	extracellular space	Cellular component	68	793	1566	23877	1.30745	0.0143028	0.0792912	1.84458	THBS1//APOC3//APOE//APOH//LPL//VLDLR//ACE//ADAM9//AFP//ANGPT1//ANG//APOD//BMP2//BMP7//COL18A1//CPE//CTSD//DEFA-RS2//LEFTY1//ECM1//EGF//F5//GAS6//GC//GCNT1//HMGB1//IGF1//IL2//IL4//IL7//KLK1B21//LAMA5//LAMB1//LEPR//LTBP2//IL1RL1//MASP1//MUG2//PDGFA//ENPP2//PECAM1//PRL3D1//SERPINE1//PTGDS//PTGIS//REN1//CXCL5//SELP//SLIT2//SERPINE2//SPOCK1//SVA//TG//THBD//TNFSF11//TNFSF10//TNFSF4//ANGPTL4//CKLF//TNXB…
GO:0005929	cilium	Cellular component	25	239	1566	23877	1.59489	0.0143226	0.0792912	1.84398	MYO5A//PRKCA//PTGS1//SPA17//MKKS//RSPH9//CETN2//IFT122//RPGRIP1L//KIF5A//KIF5C//TMEM231//DZIP1//NPHP3//ADCY5//ADCY6//ATP2B2//SORD//BBS7//TTLL11//WDPCP//PTPDC1//BBS12//NPHP4//CATSPER4
GO:0044449	contractile fiber part	Cellular component	16	134	1566	23877	1.82055	0.014594	0.0799691	1.83583	MYH6//TNNT1//TPM1//TPM2//MYBPC3//NEB//TRPC1//SYNE1//CAPN3//CAPZB//FHL3//PYGM//HOMER1//MYL9//PECAM1//ILK
GO:0001726	ruffle	Cellular component	12	91	1566	23877	2.01061	0.0156364	0.0848158	1.80586	TWF1//PTPRJ//SYNJ2//TPM1//CTTN//MYO5A//TMOD3//TESC//PDLIM7//MTMR14//ARAP3//GSN
GO:0045178	basal part of cell	Cellular component	7	41	1566	23877	2.60317	0.0162376	0.0871961	1.78948	AQP1//ITGA6//SLCO3A1//ITGB4//MUC20//COL17A1//SLC11A2
GO:0005865	striated muscle thin filament	Cellular component	4	16	1566	23877	3.81178	0.0177544	0.0943972	1.75069	TNNT1//TPM1//TPM2//NEB
GO:0045177	apical part of cell	Cellular component	29	295	1566	23877	1.49887	0.0194502	0.102224	1.71108	AQP1//ATP2B2//CACNA1D//CD81//CLCN3//F2RL2//PTK2//SLC11A2//P2RY1//PDGFRB//ABCB4//SLC12A2//SYTL4//SLC46A1//SLC39A4//CYP4F18//RAB27B//PRKAA2//PRKAB2//SLCO3A1//CLDN25//CRB3//CD36//TJP1//VLDLR//SRR//CLIC4//PARD3//PDZD3
GO:0044421	extracellular region part	Cellular component	85	1037	1566	23877	1.24976	0.0196072	0.102224	1.70758	COL17A1//COL18A1//COL4A6//THBS1//DMBT1//ECM1//GPC1//HPSE//LAMA5//LAMB1//NID1//SPOCK1//TIMP3//VWF//ANGPTL4//MMP19//SMOC2//TNXB//LTBP4//IMPG2//LAMC1//LTBP1//ITGA6//ITGB4//ANG//IGF1//ACE//ADAM9//AFP//ANGPT1//APOC3//APOD//APOE//APOH//BMP2//BMP7//CPE//CTSD//DEFA-RS2//LEFTY1//EGF//F5//GAS6//GC//GCNT1//HMGB1//IL2//IL4//IL7//KLK1B21//LEPR//LPL//LTBP2//IL1RL1//MASP1//MUG2//PDGFA//ENPP2//PECAM1//PRL3D1//SE…
GO:0005604	basement membrane	Cellular component	12	94	1566	23877	1.94644	0.0198018	0.102246	1.70329	COL4A6//ANG//LAMA5//LAMB1//NID1//LAMC1//COL17A1//COL18A1//ITGA6//TIMP3//SMOC2//ITGB4
GO:0030424	axon	Cellular component	31	321	1566	23877	1.47246	0.0201989	0.103303	1.69467	NEFH//KCNC1//AQP1//KIF5A//SPOCK1//ERMN//NRCAM//ILK//SNCA//TH//OPHN1//SLC18A2//BIN1//FKBP1A//GAD1//SYNJ2//RGS10//KCNC4//DLG2//PARD3//DDC//GC//ITPR2//UHMK1//MYO5A//NF1//PTK2B//BACE1//CADM1//LRRTM1//PYGB
GO:0055037	recycling endosome	Cellular component	8	53	1566	23877	2.30145	0.0213459	0.107587	1.67069	NDRG1//EHD3//EHD4//SCAMP1//ATP9A//SLC11A2//RAB11A//TNIK
GO:0005576	extracellular region	Cellular component	141	1823	1566	23877	1.17929	0.0214373	0.107587	1.66883	COL17A1//COL18A1//COL4A6//THBS1//DMBT1//ECM1//GPC1//HPSE//LAMA5//LAMB1//NID1//SPOCK1//TIMP3//VWF//ANGPTL4//MMP19//SMOC2//TNXB//LTBP4//IMPG2//LAMC1//LTBP1//ITGA6//ITGB4//ANG//IGF1//ACE//ADAM9//AFP//ANGPT1//APOC3//APOD//APOE//APOH//BMP2//BMP7//CPE//CTSD//DEFA-RS2//LEFTY1//EGF//F5//GAS6//GC//GCNT1//HMGB1//IL2//IL4//IL7//KLK1B21//LEPR//LPL//LTBP2//IL1RL1//MASP1//MUG2//PDGFA//ENPP2//PECAM1//PRL3D1//SE…
GO:0042588	zymogen granule	Cellular component	4	17	1566	23877	3.58756	0.0220373	0.109574	1.65684	DMBT1//RAB27B//SCAMP1//PLA2G4A
GO:0000139	Golgi membrane	Cellular component	17	153	1566	23877	1.69413	0.023107	0.113839	1.63626	AP1S1//CUX1//LFNG//ST3GAL1//ST3GAL5//ENTPD4//QSOX1//ACER2//CSGALNACT1//B4GALNT4//RHBDF1//ICA1//MAN1A2//ABCB4//CHST7//GNPTG//ATP2C1
GO:0005770	late endosome	Cellular component	13	108	1566	23877	1.8353	0.0244792	0.118835	1.6112	SLC11A2//RAB27B//APOE//CD63//CLCN3//FYCO1//VPS4B//MAPK3//RNF128//DERL1//SLA2//ABCA5//PARM1
GO:0016324	apical plasma membrane	Cellular component	22	214	1566	23877	1.56746	0.0245636	0.118835	1.60971	AQP1//ATP2B2//CACNA1D//CD81//CLCN3//F2RL2//PTK2//SLC11A2//P2RY1//PDGFRB//ABCB4//SLC12A2//SYTL4//SLC46A1//SLC39A4//CYP4F18//RAB27B//PRKAA2//PRKAB2//SLCO3A1//CLDN25//CRB3
GO:0009925	basal plasma membrane	Cellular component	6	35	1566	23877	2.61379	0.0248451	0.119123	1.60476	COL17A1//ITGA6//ITGB4//AQP1//SLCO3A1//MUC20
GO:0005773	vacuole	Cellular component	30	315	1566	23877	1.45211	0.0260267	0.123684	1.58458	PRDX6//CAT//CD63//CTSD//IL4I1//HPSE//KIF2A//FYCO1//SLC11A2//PDGFRB//VPS4B//SORT1//SIAE//SGSH//LITAF//MMD//LMBRD1//TMBIM1//UNC13D//MARCH8//ABCA5//MARCH2//RRAGB//TPCN1//ULK1//GABARAPL1//ATP6V1F//SNAP23//ACR//SLC22A17
GO:0005901	caveola	Cellular component	9	66	1566	23877	2.07915	0.0277683	0.130803	1.55645	SORBS1//CD36//GNAQ//HK1//IGF1R//PTGIS//PTRF//SLC2A3//MAPK3
GO:0030017	sarcomere	Cellular component	14	122	1566	23877	1.74967	0.0290025	0.135429	1.53756	TNNT1//TPM1//TPM2//MYBPC3//NEB//CAPN3//CAPZB//FHL3//MYH6//PYGM//HOMER1//MYL9//TRPC1//SYNE1
GO:0031045	dense core granule	Cellular component	3	11	1566	23877	4.15831	0.0312179	0.140874	1.5056	AQP1//CPE//SLC18A2
GO:0031362	anchored to external side of plasma membrane	Cellular component	3	11	1566	23877	4.15831	0.0312179	0.140874	1.5056	EFNA5//GP1BA//RAET1B
GO:0031514	motile cilium	Cellular component	3	11	1566	23877	4.15831	0.0312179	0.140874	1.5056	SPA17//MKKS//RSPH9
GO:0042589	zymogen granule membrane	Cellular component	3	11	1566	23877	4.15831	0.0312179	0.140874	1.5056	DMBT1//RAB27B//SCAMP1
GO:0031300	intrinsic to organelle membrane	Cellular component	19	183	1566	23877	1.58303	0.0318796	0.142384	1.49649	SLC27A2//CUX1//LFNG//ST3GAL1//ST3GAL5//ENTPD4//QSOX1//ACER2//FKBP8//SLC37A4//DERL1//DCSTAMP//ELOVL6//FMO5//RNF180//SLC22A17//SYNJ2BP//MFF//INSIG2
GO:0042470	melanosome	Cellular component	4	19	1566	23877	3.20992	0.0323479	0.142384	1.49015	TH//ITGB3//MYO5A//GCHFR
GO:0048770	pigment granule	Cellular component	4	19	1566	23877	3.20992	0.0323479	0.142384	1.49015	TH//ITGB3//MYO5A//GCHFR
GO:0019897	extrinsic to plasma membrane	Cellular component	10	79	1566	23877	1.93002	0.033369	0.145684	1.47666	GNAL//GNAQ//GNAZ//RGS6//APOE//SERPINE2//FERT2//RAB13//OLR1//HIST1H2BA
GO:0031301	integral to organelle membrane	Cellular component	17	163	1566	23877	1.59019	0.0392475	0.168934	1.40619	SLC27A2//CUX1//LFNG//ST3GAL1//ST3GAL5//ENTPD4//QSOX1//ACER2//FKBP8//SLC37A4//DERL1//DCSTAMP//ELOVL6//SYNJ2BP//MFF//INSIG2//SLC22A17
GO:0005905	coated pit	Cellular component	7	49	1566	23877	2.17816	0.0395532	0.168934	1.40282	AP2M1//AP1S1//ITSN1//SORT1//VLDLR//ARRB1//ARRB2
GO:0031235	intrinsic to internal side of plasma membrane	Cellular component	3	12	1566	23877	3.81178	0.0396381	0.168934	1.40189	NF1//RASA3//DAB2IP
GO:0097060	synaptic membrane	Cellular component	21	213	1566	23877	1.50324	0.0406973	0.172082	1.39043	NRXN2//NPTN//GABRE//SSPN//P2RX1//P2RY1//RAPSN//SNTA1//DLG2//HOMER1//HOMER3//MINK1//SYNE1//ARRB1//ARRB2//CHRNA9//PSD3//SHANK1//CPE//NIPSNAP1//NT5E
GO:0046658	anchored to plasma membrane	Cellular component	5	30	1566	23877	2.54119	0.0436679	0.183201	1.35984	EFNA5//GP1BA//RAET1B//EFNA1//MDGA1
GO:0055038	recycling endosome membrane	Cellular component	4	21	1566	23877	2.90421	0.0450466	0.18752	1.34634	NDRG1//EHD3//EHD4//SCAMP1
GO:0000323	lytic vacuole	Cellular component	25	268	1566	23877	1.42231	0.0483037	0.198008	1.31602	PRDX6//CAT//CD63//CTSD//IL4I1//HPSE//KIF2A//FYCO1//SLC11A2//PDGFRB//VPS4B//SORT1//SIAE//SGSH//LITAF//MMD//LMBRD1//TMBIM1//UNC13D//MARCH8//ABCA5//MARCH2//RRAGB//TPCN1//SNAP23
GO:0005764	lysosome	Cellular component	25	268	1566	23877	1.42231	0.0483037	0.198008	1.31602	SLC11A2//LITAF//TMBIM1//TPCN1//SNAP23//PRDX6//CAT//CD63//CTSD//IL4I1//HPSE//KIF2A//FYCO1//PDGFRB//VPS4B//SORT1//SIAE//SGSH//MMD//LMBRD1//UNC13D//MARCH8//ABCA5//MARCH2//RRAGB
GO:0032809	neuronal cell body membrane	Cellular component	3	13	1566	23877	3.51857	0.0490805	0.198167	1.30909	AQP1//CX3CR1//KCNC1
GO:0033017	sarcoplasmic reticulum membrane	Cellular component	3	13	1566	23877	3.51857	0.0490805	0.198167	1.30909	FKBP1A//ITPR2//RYR3
GO:0044291	cell-cell contact zone	Cellular component	6	41	1566	23877	2.23129	0.0494868	0.198317	1.30551	NRAP//ADRA1B//CAPZB//PTK2//TJP1//BAIAP2L2

## Sheet: MF
#Column "GO.ID" stands for the ID of gene ontology term
#Column "Term" stands for the name of gene ontology term
#Column "Ontology" stands for the ontology of GOID belongs to
#Column "Count" stands for the number of DE genes associated with the listed GOID
#Column "Pop.Hits" stands for the number of background population genes associated with the listed GOID
#Column "List.Total" stands for the total number of DE genes
#Column "Pop.Total" stands for the total number of background population genes
#Column "Fold.Enrichment" stands for the Fold Enrichment value of the GOID, it equals (Count/Pop.Hits)/(List.Total/Pop.Total)
#Column "Pvalue" stands for the significance testing value of the GOID
#Column "FDR" stands for the false discovery rate of the GOID, using Benjamini & Hochberg (1995) method
#Column "Enrichment.Score" stands for the Enrichment Score value of the GOID, it equals (-log10(Pvalue))
#Column "GENES" stands for the DE genes associated with the GOID
GO.ID	Term	Ontology	Count	Pop.Hits	List.Total	Pop.Total	Fold.Enrichment	Pvalue	FDR	Enrichment.Score	GENES
GO:0005488	binding	Molecular function	900	10832	1536	23445	1.26821	5.07473e-24	4.67383e-21	23.2946	CCT6B//CRYAA//DNAJC17//DNAJC14//STX2//MYO5A//TRIM9//ACVR2B//ADCY6//ADCY9//RHOC//ATP2B2//ATP9A//BMPR1A//DDR1//CAMK2B//CIRBP//CLCN3//CSF1R//DDX6//PTK2//FERT2//FGFR1//GPD1//GNAL//GNAQ//GNAZ//GRK4//GRK5//HK1//HSD3B1//IGF1R//ILK//KDR//KIF13A//KIF2A//KIF5A//KIF5C//KIFC2//KIFC3//UHMK1//MRAS//MAST2//MYH6//NLK//NRAS//PDGFRB//PFKFB1//ABCB4//PIK3C2G//PRKCA//PRKAR2B//PTK2B//PYGM//RAB10//RAB22A//RBPMS//RET//R…
GO:0046872	metal ion binding	Molecular function	333	3426	1536	23445	1.4836	8.7117e-15	2.2783e-12	14.0599	ATP9A//ENO3//EYA2//MAST2//NLK//PPM1B//SNCA//MAP3K5//SRR//MAPK12//STK3//NUDT3//TESC//PINK1//MAP3K13//CERK//CDC42BPA//PPM1N//ADPRHL1//ATP8B5//MAST4//ATP2B2//CALM3//CAPN3//EGF//F9//GAS6//ITSN1//LTBP2//MAN1A2//MASP1//MATN4//MGMT//MYO5A//NID1//PADI1//PADI2//ENPP2//PLA2G4A//RASGRP2//RET//RYR3//S100A1//S100A5//SGCE//SLIT2//SPOCK1//THBD//VLDLR//CETN2//PLA2G10//RCN3//KCNIP3//EHD3//MMP19//SMOC2//PLA2G12A//…
GO:0043167	ion binding	Molecular function	337	3480	1536	23445	1.47812	9.51404e-15	2.2783e-12	14.0216	ATP9A//ENO3//EYA2//MAST2//NLK//PPM1B//SNCA//MAP3K5//SRR//MAPK12//STK3//NUDT3//TESC//PINK1//MAP3K13//CERK//CDC42BPA//PPM1N//ADPRHL1//ATP8B5//MAST4//ATP2B2//CALM3//CAPN3//EGF//F9//GAS6//ITSN1//LTBP2//MAN1A2//MASP1//MATN4//MGMT//MYO5A//NID1//PADI1//PADI2//ENPP2//PLA2G4A//RASGRP2//RET//RYR3//S100A1//S100A5//SGCE//SLIT2//SPOCK1//THBD//VLDLR//CETN2//PLA2G10//RCN3//KCNIP3//EHD3//MMP19//SMOC2//PLA2G12A//…
GO:0043169	cation binding	Molecular function	336	3468	1536	23445	1.47883	9.89488e-15	2.2783e-12	14.0046	ATP9A//ENO3//EYA2//MAST2//NLK//PPM1B//SNCA//MAP3K5//SRR//MAPK12//STK3//NUDT3//TESC//PINK1//MAP3K13//CERK//CDC42BPA//PPM1N//ADPRHL1//ATP8B5//MAST4//ATP2B2//CALM3//CAPN3//EGF//F9//GAS6//ITSN1//LTBP2//MAN1A2//MASP1//MATN4//MGMT//MYO5A//NID1//PADI1//PADI2//ENPP2//PLA2G4A//RASGRP2//RET//RYR3//S100A1//S100A5//SGCE//SLIT2//SPOCK1//THBD//VLDLR//CETN2//PLA2G10//RCN3//KCNIP3//EHD3//MMP19//SMOC2//PLA2G12A//…
GO:0003824	catalytic activity	Molecular function	448	5110	1536	23445	1.33818	1.4897e-12	2.74403e-10	11.8269	MYH6//MYO5A//ISG20//ATP6V1F//GNAL//GNAQ//GNAZ//MRAS//NRAS//RAB22A//RIT1//TUBB2A//TUBA8//RAB11A//EHD3//RAB37//DIRAS2//RAB13//GTPBP3//RASL12//TUBB2B//RASD2//RAB27B//EHD4//TUBG2//NMNAT3//MSRB2//HAAO//SLU7//SMUG1//CFLAR//USP20//ATG4D//CHST7//CHST11//SIAE//IL4I1//DGKZ//CERK//ALDH1A1//ADARB1//FKBP1A//FKBP8//NKTR//PPIH//PPIL3//PPIF//FKBP14//ITGB3//DYNLL2//MYO18A//KIF2A//KIF5A//KIF5C//KIFC3//KIF19A//ACR/…
GO:0005515	protein binding	Molecular function	519	6141	1536	23445	1.28999	5.07681e-12	7.79291e-10	11.2944	CCT6B//CRYAA//DNAJC17//DNAJC14//STX2//MYO5A//TRIM9//GATA1//GFI1B//TAL1//ZFPM1//GSK3B//CREB1//NCOR1//APOE//FBXO2//GNAL//GNAQ//ARHGEF12//USP20//NPY//NPB//ARRB2//AKAP5//PTPN5//MAPK3//SH2D1B1//CD46//APOH//CNTN1//FGFR1//SELP//VLDLR//VWF//SDCBP//IGF1R//PKD1L2//THBS1//ECM1//SERPINE1//SAG//IL1RL1//BNIP3L//SYNE1//SNCA//BRDT//RSF1//MYSM1//TG//ACE//ANG//CAPZB//CNN2//FHL3//GC//MYH6//NRAP//PSTPIP2//TWF1//SNTA…
GO:0008092	cytoskeletal protein binding	Molecular function	73	589	1536	23445	1.89176	1.13488e-07	1.49318e-05	6.94505	ACE//ANG//CAPZB//CNN2//FHL3//GC//MYH6//MYO5A//NRAP//PSTPIP2//TWF1//SNTA1//SYN1//TNS1//TPM1//TPM2//TMOD3//ARPC1A//PARVA//SYNE1//CAP2//GIPC1//INF2//PALLD//PHACTR3//ERMN//OPHN1//PLS1//PLS3//MYLK//CALD1//PAWR//PARVB//DAAM1//KLHL20//GSN//AKAP5//MTSS1L//EPB4.1//ABLIM3//SLC6A4//TNNT1//MAST2//NDRG1//NF1//SNCA//CETN2//REEP1//CAMSAP3//GAS2L1//MAPRE2//CLIP2//HOOK3//NEIL2//ARHGAP10//BAIAP2L2//SH3GLB2//MYBPC3…
GO:0030246	carbohydrate binding	Molecular function	49	348	1536	23445	2.1492	3.47151e-07	3.99658e-05	6.45948	SLC2A3//ACR//HK1//SERPINE2//SMOC2//LYVE1//STAB2//IMPG2//LAYN//ANG//APOE//APOH//BMP7//FGFR1//HMGB1//LPL//LTBP2//MDK//SELP//SLIT2//THBS1//FGFBP3//TNXB//ENPP2//AGL//FBP1//PFKFB1//CNTN1//IL2//ITLN1//KLRA4//KLRA7//KLRA8//KLRD1//KLRB1A//KLRB1C//CLEC4D//PYGM//THBD//CLEC1B//GBE1//CLEC4G//PKD1L2//CLEC2D//OLR1//PYGB//NOMO1//FBXO2//CLEC9A
GO:0016787	hydrolase activity	Molecular function	201	2206	1536	23445	1.39075	6.61369e-07	6.768e-05	6.17956	MYH6//MYO5A//ISG20//ATP6V1F//GNAL//GNAQ//GNAZ//MRAS//NRAS//RAB22A//RIT1//TUBB2A//TUBA8//RAB11A//EHD3//RAB37//DIRAS2//RAB13//GTPBP3//RASL12//TUBB2B//RASD2//RAB27B//EHD4//TUBG2//SMUG1//CFLAR//USP20//ATG4D//SIAE//ADARB1//DYNLL2//MYO18A//KIF2A//KIF5A//KIF5C//KIFC3//KIF19A//ACR//RHBDF1//F5//F9//GZMK//MST1//HPN//KLK1//KLK1B21//KLK1B24//KLK1B26//KLK1B27//KLK1B5//KLK1B8//MASP1//KLK1B4//KLK1B3//PCSK4//PAM…
GO:0030234	enzyme regulator activity	Molecular function	91	832	1536	23445	1.66946	1.00747e-06	9.27879e-05	5.99677	CD46//OAZ2//TIMP3//ANGPTL4//DGKZ//GCHFR//CDKN2B//HEXIM2//PPP1R2//PPP1R14A//PHACTR3//MUG2//RECK//SERPINE1//SERPINB2//SERPINE2//SERPINA1F//EPPIN//SERPINB6C//ITIH5//SPINK10//CST7//SPOCK1//CST10//MINK1//GARNL3//CDC42BPA//TNIK//GNAZ//ITSN1//MCF2L//RASGRP2//ARHGEF12//RASGEF1A//PSD3//RASGRP3//KALRN//PLEKHG5//GDI1//SLIT2//ARHGAP6//GNAQ//NF1//RASA3//RABGAP1L//RGS6//RGS3//RGS11//ARHGAP23//GRTP1//RGS10//GIP…
GO:0005102	receptor binding	Molecular function	117	1167	1536	23445	1.53029	2.48122e-06	0.000207746	5.60534	GNAL//GNAQ//ARHGEF12//USP20//DNAJC14//NPY//NPB//ARRB2//AKAP5//DAB2IP//NPTN//AQP1//EFNA1//EFNA5//SDCBP//BMP2//BMP7//LEFTY1//HMGB1//IL2//IL4//IL7//TNFSF11//TNFSF10//TNFSF4//CKLF//CXCL3//ECM1//TOLLIP//EGF//FERT2//YES1//IGF1//IGF1R//PTPN11//SORBS1//REN1//ARRB1//FKBP1A//PDGFA//PDGFB//PDGFRB//PTPRJ//ANGPT1//ADAM9//PTK2//ILK//ITGA6//ITGA7//ITGB3//ITGB5//KDR//LAMA5//LAMB1//THBS1//VWF//GSK3B//PPAP2B//FERM…
GO:0008289	lipid binding	Molecular function	72	629	1536	23445	1.74719	2.7621e-06	0.000211991	5.55876	GAS6//HMGB1//SDPR//THBS1//LCN12//IGF1//GC//PTGDS//APOC3//APOE//APOH//ITSN1//SH2B3//MCF2L//RASA3//ROCK2//SNCA//SNTA1//PHLDA2//AKT3//DAPP1//PHLDA3//SYTL4//SKAP2//STAP1//ARHGAP23//DAB2IP//ARHGEF12//ARHGAP10//OSBPL5//OPHN1//PLEKHO2//AFAP1L1//ARAP3//FERMT3//BAIAP2L2//ASAP2//PLEKHH3//CDC42BPA//PSD3//PLEKHA6//PLEKHM3//PLEKHG5//KALRN//PLA2G4A//SYT11//WDFY1//EPB4.1//TWF1//PARD3//GPR183//APOD//TSPO2//STARD…
GO:0005178	integrin binding	Molecular function	16	68	1536	23445	3.59145	6.05297e-06	0.00042883	5.21803	ADAM9//PTK2//IGF1//ILK//ITGA6//ITGA7//ITGB3//ITGB5//KDR//LAMA5//LAMB1//THBS1//VWF//GSK3B//PPAP2B//FERMT3
GO:0046914	transition metal ion binding	Molecular function	149	1602	1536	23445	1.41965	7.25889e-06	0.000477532	5.13913	HBB-Y//SLC11A2//PTGIS//TBXAS1//TH//FADS2//CYP4F18//HAAO//EGLN3//CYP2C70//CYP2R1//ANG//F5//GPC1//LOXL3//S100A5//SNCA//NT5E//ACE//ADAM9//BIRC2//CBFA2T3//CPE//CSRP1//GATA1//GATA2//GFI1B//LHX6//NEURL1A//NRAP//P2RX1//ENPP2//PRKCA//RAPSN//NR1H4//SORD//ZFAND3//TGFB1I1//ZFP11//PCGF2//ZFAND5//ZFP239//ZFP28//ZSCAN21//ZFPM1//ZIK1//SYTL4//RNF11//PDLIM1//CYHR1//ZFP316//MKRN1//PDZRN3//MBNL1//HIC2//MMP19//SIRT3…
GO:0008047	enzyme activator activity	Molecular function	42	327	1536	23445	1.96047	2.32603e-05	0.00142818	4.63338	ARHGAP6//GDI1//GNAQ//NF1//RASA3//RABGAP1L//RGS6//RGS3//RGS11//ARHGAP23//GRTP1//RGS10//GIPC1//DAB2IP//ARHGEF12//ARHGAP18//ARHGAP10//OPHN1//GARNL3//ARAP3//ARRB1//TBC1D4//ASAP2//TBC1D22A//RALGAPA2//SRGAP3//ARHGAP28//AGFG2//MAP3K5//PDGFB//ITSN1//TAB1//BMP2//HMGB1//TOM1L1//GAS6//IGF1//STK3//RASGRP3//APOE//APOH//CLPS
GO:0003779	actin binding	Molecular function	41	321	1536	23445	1.94957	3.29604e-05	0.00189728	4.48201	SLC6A4//TPM1//ERMN//TWF1//ACE//ANG//CAPZB//CNN2//FHL3//GC//MYH6//MYO5A//NRAP//PSTPIP2//SNTA1//SYN1//TNS1//TPM2//TMOD3//ARPC1A//PARVA//SYNE1//CAP2//GIPC1//INF2//PALLD//PHACTR3//OPHN1//PLS1//PLS3//MYLK//CALD1//PAWR//PARVB//DAAM1//KLHL20//GSN//AKAP5//MTSS1L//EPB4.1//ABLIM3
GO:0005543	phospholipid binding	Molecular function	50	422	1536	23445	1.80849	3.66427e-05	0.00198517	4.43601	GAS6//HMGB1//SDPR//THBS1//PLA2G4A//SYT11//MCF2L//WDFY1//EPB4.1//TWF1//PHLDA3//PARD3//DAPP1//ARAP3//ITPR2//PIK3C2G//SNX11//CLVS1//APOC3//APOE//APOH//ITSN1//SH2B3//RASA3//ROCK2//SNCA//SNTA1//PHLDA2//AKT3//SYTL4//SKAP2//STAP1//ARHGAP23//DAB2IP//ARHGEF12//ARHGAP10//OSBPL5//OPHN1//PLEKHO2//AFAP1L1//FERMT3//BAIAP2L2//ASAP2//PLEKHH3//CDC42BPA//PSD3//PLEKHA6//PLEKHM3//PLEKHG5//KALRN
GO:0043236	laminin binding	Molecular function	8	22	1536	23445	5.55043	4.64547e-05	0.00226066	4.33297	NID1//SLIT2//ADAM9//ECM1//GPC1//ITGA6//ITGA7//THBS1
GO:0005518	collagen binding	Molecular function	11	41	1536	23445	4.09513	4.66368e-05	0.00226066	4.33127	GPC1//THBS1//ADAM9//DDR1//GP5//NID1//PDGFA//PDGFB//VWF//TNXB//GP6
GO:0032403	protein complex binding	Molecular function	49	418	1536	23445	1.78928	5.72472e-05	0.00263623	4.24225	IGF1//IGF1R//PTPN11//SORBS1//ADAM9//PTK2//ILK//ITGA6//ITGA7//ITGB3//ITGB5//KDR//LAMA5//LAMB1//THBS1//VWF//GSK3B//PPAP2B//FERMT3//GNAL//GNAQ//GNAZ//CETN2//MUTYH//ARRB1//MED1//ACVR2B//FKBP1A//ITGA2B//CD63//FGFR1//HK1//KIF5A//SH2B3//LRRN3//MAX//NCOA1//PTK2B//TG//ULK1//CLIC4//BIN1//TAB1//CDK5RAP1//ALDH1L1//ARRB2//PDK1//AKAP5//SHANK1
GO:0005096	GTPase activator activity	Molecular function	29	203	1536	23445	2.18052	6.23545e-05	0.00273469	4.20513	RABGAP1L//GRTP1//TBC1D4//TBC1D22A//NF1//RASA3//DAB2IP//ARHGAP6//ARHGAP10//OPHN1//ARAP3//ASAP2//AGFG2//RALGAPA2//RASGRP3//GDI1//GNAQ//RGS6//RGS3//RGS11//ARHGAP23//RGS10//GIPC1//ARHGEF12//ARHGAP18//GARNL3//ARRB1//SRGAP3//ARHGAP28
GO:0004672	protein kinase activity	Molecular function	61	564	1536	23445	1.65086	8.26954e-05	0.00346193	4.08252	ACVR2B//BMPR1A//CAMK2B//GRK4//GRK5//ILK//UHMK1//MAST2//NLK//PRKCA//ROCK2//ULK1//AKT3//MAP3K5//MAPK3//STK30//MAPK12//MAPK6//CHEK2//MINK1//CAMK1//CDKL2//STK3//GSK3B//RIOK3//PINK1//DAPK1//WNK4//MAP3K13//RIPK4//PNCK//DYRK4//MYLK//PRKAA2//CDC42BPA//TLK1//STK36//MAST4//1810024B03RIK//KALRN//TNIK//PRKAB2//DDR1//CSF1R//PTK2//FERT2//FGFR1//IGF1R//KDR//PDGFRB//PTK2B//TWF1//RET//YES1//D8ERTD82E//PDK1//HK1//…
GO:0072509	divalent inorganic cation transmembrane transporter activity	Molecular function	20	119	1536	23445	2.56532	8.9301e-05	0.00357592	4.04914	RYR3//ITPR2//CACNA1D//GAS6//TRPC1//TRPC6//TMEM37//TPCN1//CATSPER4//SLC11A2//SLC30A1//SLC39A4//ATP2B2//ATP2A3//ATP2C1//SLC8A3//SLC24A3//NIPAL3//NIPA1//RASA3
GO:0019904	protein domain specific binding	Molecular function	64	603	1536	23445	1.62002	9.69564e-05	0.0037207	4.01342	ADAM9//ARHGAP6//ILK//PLSCR2//SYNJ2//SH3BGR//TOM1L1//ARHGAP10//OPHN1//BAIAP2L2//SH3BGRL2//CRB3//SH3GLB2//PDE4D//SHANK1//MTSS1L//ABI2//WIPF3//ATP2B2//CLCN3//SDC2//SNTA1//DLG2//SRR//DLG3//CADM1//GIPC1//PTK2//NLK//PAWR//MED1//NFE2//WBP1//LITAF//BCL2L1//PINK1//GATA1//GATA2//MDC1//HOXA3//BMP2//RUNX2//CPE//DDC//ICA1//PRKAR2B//PTPN11//NCOR1//SNCA//TH//TJP1//HOMER3//MPP5//ICA1L//RAB27B//SSX2IP//SCAF8//SCA…
GO:0050840	extracellular matrix binding	Molecular function	10	38	1536	23445	4.01676	0.000122896	0.00443896	3.91046	ADAM9//ECM1//GPC1//ITGA6//ITGA7//THBS1//NID1//SLIT2//ITGA2B//ZAN
GO:0008270	zinc ion binding	Molecular function	122	1340	1536	23445	1.38968	0.000125313	0.00443896	3.90201	ACE//ADAM9//BIRC2//CBFA2T3//CPE//CSRP1//GATA1//GATA2//GFI1B//LHX6//NEURL1A//SLC11A2//NRAP//P2RX1//ENPP2//PRKCA//RAPSN//NR1H4//S100A5//SORD//SNCA//ZFAND3//TGFB1I1//ZFP11//PCGF2//ZFAND5//ZFP239//ZFP28//ZSCAN21//ZFPM1//ZIK1//SYTL4//RNF11//PDLIM1//CYHR1//ZFP316//MKRN1//PDZRN3//MBNL1//HIC2//MMP19//SIRT3//DPYS//POLR2L//DZIP1//CRYZL1//RNF128//ZCCHC18//POLR3K//YAF2//GATAD1//ZFP329//PDLIM7//ZFAND4//ZSWIM3…
GO:0032555	purine ribonucleotide binding	Molecular function	153	1768	1536	23445	1.32089	0.000206785	0.00688804	3.68448	ACVR2B//ADCY6//ADCY9//ATP2B2//ATP9A//BMPR1A//DDR1//CAMK2B//RUNX2//CCT6B//CLCN3//CSF1R//DDX6//PTK2//FERT2//FGFR1//GRK4//GRK5//HK1//IGF1R//ILK//KDR//KIF13A//KIF2A//KIF5A//KIF5C//KIFC2//KIFC3//UHMK1//MAST2//MYH6//MYO5A//NLK//P2RX1//P2RY1//PDGFRB//PFKFB1//ABCB4//PIK3C2G//PRKCA//PTK2B//TWF1//RET//ROCK2//VPS4B//SYN1//ULK1//YES1//AKT3//RNASEL//CETN2//MAP3K5//MAPK3//STK30//SLC27A2//SRR//ABCC5//MAPK12//MA…
GO:0032553	ribonucleotide binding	Molecular function	153	1769	1536	23445	1.32015	0.00021224	0.00688804	3.67317	ACVR2B//ADCY6//ADCY9//ATP2B2//ATP9A//BMPR1A//DDR1//CAMK2B//RUNX2//CCT6B//CLCN3//CSF1R//DDX6//PTK2//FERT2//FGFR1//GRK4//GRK5//HK1//IGF1R//ILK//KDR//KIF13A//KIF2A//KIF5A//KIF5C//KIFC2//KIFC3//UHMK1//MAST2//MYH6//MYO5A//NLK//P2RX1//P2RY1//PDGFRB//PFKFB1//ABCB4//PIK3C2G//PRKCA//PTK2B//TWF1//RET//ROCK2//VPS4B//SYN1//ULK1//YES1//AKT3//RNASEL//CETN2//MAP3K5//MAPK3//STK30//SLC27A2//SRR//ABCC5//MAPK12//MA…
GO:0016773	phosphotransferase activity, alcohol group as acceptor	Molecular function	68	670	1536	23445	1.54915	0.00022345	0.00688804	3.65082	PFKFB1//PFKFB3//PFKFB4//DGKZ//CERK//HK1//ACVR2B//BMPR1A//DDR1//CAMK2B//CSF1R//PTK2//FERT2//FGFR1//GRK4//GRK5//IGF1R//ILK//UHMK1//MAST2//NLK//PDGFRB//PRKCA//PTK2B//RET//ROCK2//ULK1//YES1//AKT3//RNASEL//MAP3K5//MAPK3//STK30//MAPK12//MAPK6//CHEK2//MINK1//CAMK1//CDKL2//STK3//GSK3B//PINK1//DAPK1//WNK4//MAP3K13//RIPK4//PNCK//DYRK4//MYLK//PRKAA2//CDC42BPA//STRADB//TLK1//PDK1//NPR2//D8ERTD82E//STK36//MAS…
GO:0008093	cytoskeletal adaptor activity	Molecular function	6	15	1536	23445	6.10547	0.000234193	0.00688804	3.63043	ARHGAP10//GAS2L1//OPHN1//BAIAP2L2//SH3GLB2//MTSS1L
GO:0036094	small molecule binding	Molecular function	199	2398	1536	23445	1.26667	0.000234349	0.00688804	3.63014	ACVR2B//ADCY6//ADCY9//RHOC//ATP2B2//ATP9A//BMPR1A//DDR1//CAMK2B//CCT6B//CIRBP//CLCN3//CSF1R//DDX6//PTK2//FERT2//FGFR1//GPD1//GNAL//GNAQ//GNAZ//GRK4//GRK5//HK1//HSD3B1//IGF1R//ILK//KDR//KIF13A//KIF2A//KIF5A//KIF5C//KIFC2//KIFC3//UHMK1//MRAS//MAST2//MYH6//MYO5A//NLK//NRAS//PDGFRB//PFKFB1//ABCB4//PIK3C2G//PRKCA//PRKAR2B//PTK2B//PYGM//RAB10//RAB22A//RBPMS//RET//RIT1//ROCK2//DHRS3//SORD//VPS4B//SYNJ2/…
GO:0030695	GTPase regulator activity	Molecular function	41	351	1536	23445	1.78294	0.000239735	0.00688804	3.62027	MINK1//GARNL3//CDC42BPA//TNIK//GNAZ//ITSN1//MCF2L//RASGRP2//ARHGEF12//RASGEF1A//PSD3//RASGRP3//KALRN//PLEKHG5//GDI1//SLIT2//ARHGAP6//GNAQ//NF1//RASA3//RABGAP1L//RGS6//RGS3//RGS11//ARHGAP23//GRTP1//RGS10//GIPC1//DAB2IP//ARHGAP18//ARHGAP10//OPHN1//ARAP3//ARRB1//TBC1D4//ASAP2//TBC1D22A//RALGAPA2//SRGAP3//ARHGAP28//AGFG2
GO:0060589	nucleoside-triphosphatase regulator activity	Molecular function	42	363	1536	23445	1.76604	0.000248703	0.00688804	3.60432	MINK1//GARNL3//CDC42BPA//TNIK//GNAZ//ITSN1//MCF2L//RASGRP2//ARHGEF12//RASGEF1A//PSD3//RASGRP3//KALRN//PLEKHG5//GDI1//SLIT2//ARHGAP6//GNAQ//NF1//RASA3//RABGAP1L//RGS6//RGS3//RGS11//ARHGAP23//GRTP1//RGS10//GIPC1//DAB2IP//ARHGAP18//ARHGAP10//OPHN1//ARAP3//ARRB1//TBC1D4//ASAP2//TBC1D22A//RALGAPA2//SRGAP3//ARHGAP28//AGFG2//ATPIF1
GO:0017076	purine nucleotide binding	Molecular function	153	1776	1536	23445	1.31494	0.000254282	0.00688804	3.59469	ACVR2B//ADCY6//ADCY9//ATP2B2//ATP9A//BMPR1A//DDR1//CAMK2B//RUNX2//CCT6B//CLCN3//CSF1R//DDX6//PTK2//FERT2//FGFR1//GRK4//GRK5//HK1//IGF1R//ILK//KDR//KIF13A//KIF2A//KIF5A//KIF5C//KIFC2//KIFC3//UHMK1//MAST2//MYH6//MYO5A//NLK//P2RX1//P2RY1//PDGFRB//PFKFB1//ABCB4//PIK3C2G//PRKCA//PTK2B//TWF1//RET//ROCK2//VPS4B//SYN1//ULK1//YES1//AKT3//RNASEL//CETN2//MAP3K5//MAPK3//STK30//SLC27A2//SRR//ABCC5//MAPK12//MA…
GO:0019838	growth factor binding	Molecular function	17	104	1536	23445	2.49502	0.000410993	0.010815	3.38617	SORT1//IGF1R//CD36//LTBP4//FGFR1//GPC1//THBS1//FGFBP3//IL2RA//KDR//PDGFRB//PDGFA//PDGFB//ACVR2B//LTBP2//SDCBP//LTBP1
GO:0009975	cyclase activity	Molecular function	7	23	1536	23445	4.64547	0.00049309	0.012274	3.30707	ADCY6//ADCY9//GNAL//ADCY5//GUCY1B3//GUCY1A3//NPR2
GO:0016849	phosphorus-oxygen lyase activity	Molecular function	7	23	1536	23445	4.64547	0.00049309	0.012274	3.30707	ADCY6//ADCY9//GNAL//ADCY5//GUCY1B3//GUCY1A3//NPR2
GO:0005509	calcium ion binding	Molecular function	54	520	1536	23445	1.58507	0.000555709	0.0134686	3.25515	ATP2B2//CALM3//CAPN3//EGF//F9//GAS6//ITSN1//LTBP2//MAN1A2//MASP1//MATN4//MGMT//MYO5A//NID1//PADI1//PADI2//ENPP2//PLA2G4A//RASGRP2//RET//RYR3//S100A1//S100A5//SGCE//SLIT2//SNCA//SPOCK1//THBD//VLDLR//CETN2//PLA2G10//SRR//RCN3//KCNIP3//EHD3//TESC//MMP19//SMOC2//PLA2G12A//PEF1//EFCAB2//PKD1L2//MCTP1//EGFL8//EHD4//MYL9//PLS1//PLS3//LTBP4//MICU1//SYT11//FKBP14//ATP2C1//LTBP1
GO:0016209	antioxidant activity	Molecular function	11	54	1536	23445	3.10927	0.000644237	0.01469	3.19095	CAT//GSR//PRDX6//PTGS1//GPX4//GSTT1//NQO1//TXNRD3//SRXN1//APOE//SEPW1
GO:0000166	nucleotide binding	Molecular function	183	2225	1536	23445	1.25539	0.000655737	0.01469	3.18327	ACVR2B//ADCY6//ADCY9//ATP2B2//ATP9A//BMPR1A//DDR1//CAMK2B//RUNX2//CCT6B//CLCN3//CSF1R//DDX6//PTK2//FERT2//FGFR1//GRK4//GRK5//HK1//IGF1R//ILK//KDR//KIF13A//KIF2A//KIF5A//KIF5C//KIFC2//KIFC3//UHMK1//MAST2//MYH6//MYO5A//NLK//P2RX1//P2RY1//PDGFRB//PFKFB1//ABCB4//PIK3C2G//PRKCA//PTK2B//TWF1//RET//ROCK2//VPS4B//SYN1//ULK1//YES1//AKT3//RNASEL//CETN2//MAP3K5//MAPK3//STK30//SLC27A2//SRR//ABCC5//MAPK12//MA…
GO:1901265	nucleoside phosphate binding	Molecular function	183	2225	1536	23445	1.25539	0.000655737	0.01469	3.18327	ACVR2B//ADCY6//ADCY9//RHOC//ATP2B2//ATP9A//BMPR1A//DDR1//CAMK2B//CCT6B//CIRBP//CLCN3//CSF1R//DDX6//PTK2//FERT2//FGFR1//GPD1//GNAL//GNAQ//GNAZ//GRK4//GRK5//HK1//HSD3B1//IGF1R//ILK//KDR//KIF13A//KIF2A//KIF5A//KIF5C//KIFC2//KIFC3//UHMK1//MRAS//MAST2//MYH6//MYO5A//NLK//NRAS//PDGFRB//PFKFB1//ABCB4//PIK3C2G//PRKCA//PRKAR2B//PTK2B//PYGM//RAB10//RAB22A//RBPMS//RET//RIT1//ROCK2//DHRS3//SORD//VPS4B//SYNJ2/…
GO:0097159	organic cyclic compound binding	Molecular function	183	2226	1536	23445	1.25483	0.000669901	0.01469	3.17399	ACVR2B//ADCY6//ADCY9//RHOC//ATP2B2//ATP9A//BMPR1A//DDR1//CAMK2B//CCT6B//CIRBP//CLCN3//CSF1R//DDX6//PTK2//FERT2//FGFR1//GPD1//GNAL//GNAQ//GNAZ//GRK4//GRK5//HK1//HSD3B1//IGF1R//ILK//KDR//KIF13A//KIF2A//KIF5A//KIF5C//KIFC2//KIFC3//UHMK1//MRAS//MAST2//MYH6//MYO5A//NLK//NRAS//PDGFRB//PFKFB1//ABCB4//PIK3C2G//PRKCA//PRKAR2B//PTK2B//PYGM//RAB10//RAB22A//RBPMS//RET//RIT1//ROCK2//DHRS3//SORD//VPS4B//SYNJ2/…
GO:0019899	enzyme binding	Molecular function	101	1124	1536	23445	1.37156	0.000739176	0.0158321	3.13125	ECM1//SERPINE1//VWF//PTPRJ//ARRB2//ADAM9//AKT3//HDAC9//PARD3//FERT2//ADCY5//AKAP5//PTK2//RAP1GAP//RASGRP3//INF2//DAAM1//CDC42EP5//SLC6A4//NDRG1//DENND5A//SYTL4//RABGAP1L//PEX5L//BICD2//PFKFB1//SLC2A3//TOLLIP//ADCY6//BCL2L1//CD8A//CDKN2B//ILK//MYH6//PRLR//SORBS1//ULK1//MAP3K5//MAPK6//CHEK2//GSK3B//DAB2IP//TPRKB//RAB11FIP2//PRKAB2//MAST2//MAPK3//DLG3//CNST//DLG2//CDC27//ARRB1//FOXL2//RNF180//RASD2/…
GO:0017124	SH3 domain binding	Molecular function	18	120	1536	23445	2.28955	0.000814049	0.0170395	3.08935	ADAM9//ARHGAP6//ILK//PLSCR2//SYNJ2//SH3BGR//TOM1L1//ARHGAP10//OPHN1//BAIAP2L2//SH3BGRL2//CRB3//SH3GLB2//PDE4D//SHANK1//MTSS1L//ABI2//WIPF3
GO:0046983	protein dimerization activity	Molecular function	84	908	1536	23445	1.41206	0.000866157	0.0177274	3.0624	APOE//BMP2//BMPR1A//BNIP3L//CAT//CD8A//CSF1R//ENO3//FGFR1//GPD1//GSR//GSTZ1//HK1//SLC6A4//KLRB1C//MASP1//MAX//MYH6//PDGFA//PDGFB//S100A1//S100A5//SLIT2//TPM1//VWF//MAP3K5//SRR//CHEK2//SDCBP//CADM1//VAPB//TESC//GIPC1//DAB2IP//MAP3K13//MTERFD3//RAB11FIP2//LHPP//TFAP4//TRIM8//TRIM9//WWTR1//PYGB//RAP1GAP//XPNPEP1//TBC1D22A//PDK1//SDCBP2//ZBTB16//ABAT//ADRA1B//BCL2L1//CLCN3//EPAS1//GABPB1//GAD1//GCLM/…
GO:0035639	purine ribonucleoside triphosphate binding	Molecular function	146	1735	1536	23445	1.28444	0.000945959	0.0189397	3.02413	ACVR2B//ADCY6//ADCY9//ATP2B2//ATP9A//BMPR1A//DDR1//CAMK2B//RUNX2//CCT6B//CLCN3//CSF1R//DDX6//PTK2//FERT2//FGFR1//GRK4//GRK5//HK1//IGF1R//ILK//KDR//KIF13A//KIF2A//KIF5A//KIF5C//KIFC2//KIFC3//UHMK1//MAST2//MYH6//MYO5A//NLK//P2RX1//P2RY1//PDGFRB//PFKFB1//ABCB4//PIK3C2G//PRKCA//PTK2B//TWF1//RET//ROCK2//VPS4B//SYN1//ULK1//YES1//AKT3//RNASEL//CETN2//MAP3K5//MAPK3//STK30//SLC27A2//SRR//ABCC5//MAPK12//MA…
GO:0000980	RNA polymerase II distal enhancer sequence-specific DNA binding	Molecular function	5	13	1536	23445	5.87064	0.00098933	0.0193867	3.00466	CREB1//FLI1//GATA2//NR1H4//TAL1
GO:0015085	calcium ion transmembrane transporter activity	Molecular function	15	93	1536	23445	2.46188	0.00101291	0.0194353	2.99443	RYR3//ITPR2//CACNA1D//GAS6//TRPC1//TRPC6//TMEM37//TPCN1//CATSPER4//ATP2B2//ATP2A3//ATP2C1//SLC8A3//SLC24A3//RASA3
GO:0050839	cell adhesion molecule binding	Molecular function	11	57	1536	23445	2.94562	0.00103686	0.0194887	2.98428	NDRG1//NEO1//CTNNAL1//AKAP5//CPE//FGFR1//ITGA7//ITGB3//NPTN//SDCBP//CADM1
GO:0004857	enzyme inhibitor activity	Molecular function	34	297	1536	23445	1.74736	0.00110913	0.0204301	2.95502	CDKN2B//HEXIM2//PPP1R2//PPP1R14A//PHACTR3//MUG2//RECK//SERPINE1//SERPINB2//SERPINE2//SERPINA1F//EPPIN//SERPINB6C//ITIH5//SPINK10//CST7//SPOCK1//CST10//SLIT2//OAZ2//TIMP3//TESC//PDZD3//ATPIF1//BCL2L1//GAS6//SNCA//TNFAIP8//ARRB1//APOC3//CD46//ANGPTL4//DGKZ//GCHFR
GO:0005083	small GTPase regulator activity	Molecular function	27	220	1536	23445	1.87327	0.00125251	0.0223171	2.90222	PSD3//RASGEF1A//RASGRP3//ITSN1//MCF2L//ARHGEF12//PLEKHG5//KALRN//GDI1//RABGAP1L//GRTP1//TBC1D4//TBC1D22A//NF1//RASA3//DAB2IP//ARHGAP6//ARHGAP10//OPHN1//ARAP3//ASAP2//AGFG2//RALGAPA2//MINK1//GARNL3//CDC42BPA//TNIK
GO:0022857	transmembrane transporter activity	Molecular function	79	855	1536	23445	1.41033	0.00126003	0.0223171	2.89962	SLC29A4//ATP6V1F//SLC39A4//ABCB4//ABCC5//COX6B2//SLC11A2//CHRNA9//P2RX1//CACNA1D//CLCN3//GABRE//ITPR2//KCNC1//KCND1//KCNJ5//RYR3//TRPC1//TRPC6//CLIC4//KCNIP3//KCNQ4//MCOLN2//KCTD2//KCNC4//TMEM37//KCTD14//TPCN1//CATSPER4//PEX5L//AQP1//CLCA1//CLCA2//GAS6//SLC18A2//SLC7A11//SLC20A2//SLC6A4//SLC2A3//SLC2A9//SLC14A1//SLC30A1//ATP2B2//ATP2A3//ATP2C1//SLC8A3//SLC4A8//SLC24A3//SFXN1//SLC41A3//SLC41A2//SL…
GO:0042277	peptide binding	Molecular function	21	156	1536	23445	2.05473	0.00132475	0.0230206	2.87787	PEX5L//PPIF//DHCR24//LEPR//MC3R//PRLR//NPR2//KISS1R//GSR//PTGES//GPX4//IGF1R//ACE//ANG//CTSD//HMGB1//ITGB3//NKTR//NR1H4//TMEM158//MEMO1
GO:0005215	transporter activity	Molecular function	94	1054	1536	23445	1.36128	0.00140473	0.023531	2.85241	SLC29A4//ATP6V1F//HBB-Y//SLC39A4//ABCB4//ABCC5//ATP9A//ATP8B5//COX6B2//SLC11A2//CHRNA9//P2RX1//CACNA1D//CLCN3//GABRE//ITPR2//KCNC1//KCND1//KCNJ5//RYR3//TRPC1//TRPC6//CLIC4//KCNIP3//KCNQ4//MCOLN2//KCTD2//KCNC4//TMEM37//KCTD14//TPCN1//CATSPER4//PEX5L//AQP1//CLCA1//CLCA2//GAS6//SLC18A2//SLC7A11//SLC2A3//SLC22A17//SLC22A23//SLC22A13//SLC2A13//SLC20A2//APOE//SLC6A4//SLC2A9//SLC14A1//SLC30A1//ATP2B2//A…
GO:0004252	serine-type endopeptidase activity	Molecular function	21	157	1536	23445	2.04164	0.00143701	0.023531	2.84254	ACR//RHBDF1//F5//F9//GZMK//MST1//HPN//KLK1//KLK1B21//KLK1B24//KLK1B26//KLK1B27//KLK1B5//KLK1B8//MASP1//KLK1B4//KLK1B3//PCSK4//PAMR1//TMPRSS11BNL//PRSS53
GO:0016829	lyase activity	Molecular function	21	157	1536	23445	2.04164	0.00143701	0.023531	2.84254	APLF//SRR//AMD2//ADCY6//ADCY9//GNAL//ADCY5//DDC//CAR12//GAD1//GUCY1B3//GUCY1A3//NPR2//HMGCLL1//ODC1//ENO3//ACCS//ACCSL//PTPLA//ECHDC2//PTPLAD2
GO:0051861	glycolipid binding	Molecular function	5	14	1536	23445	5.45131	0.00145632	0.023531	2.83674	IL2//LAMB1//LAMC1//HMGB1//GLTPD1
GO:0008201	heparin binding	Molecular function	17	117	1536	23445	2.2178	0.00160348	0.0254621	2.79494	ANG//APOE//APOH//BMP7//FGFR1//HMGB1//LPL//LTBP2//MDK//SELP//SLIT2//SERPINE2//THBS1//SMOC2//FGFBP3//TNXB//IMPG2
GO:0000287	magnesium ion binding	Molecular function	21	159	1536	23445	2.01596	0.00168606	0.0263196	2.77313	ATP9A//ENO3//EYA2//MAST2//NLK//PPM1B//SNCA//MAP3K5//SRR//MAPK12//STK3//NUDT3//TESC//PINK1//MAP3K13//CERK//CDC42BPA//PPM1N//ADPRHL1//ATP8B5//MAST4
GO:0016772	transferase activity, transferring phosphorus-containing groups	Molecular function	82	906	1536	23445	1.38148	0.00184444	0.0283122	2.73414	NMNAT3//DGKZ//CERK//PFKFB1//PFKFB3//PFKFB4//PAPD5//POLN//POLR2L//POLR3K//GNPTG//PCYT1B//HK1//MPP5//CDS2//ACVR2B//BMPR1A//DDR1//CAMK2B//CSF1R//PTK2//FERT2//FGFR1//GRK4//GRK5//IGF1R//ILK//UHMK1//MAST2//NLK//PDGFRB//PRKCA//PTK2B//RET//ROCK2//ULK1//YES1//AKT3//RNASEL//MAP3K5//MAPK3//STK30//MAPK12//MAPK6//CHEK2//MINK1//CAMK1//CDKL2//STK3//GSK3B//PINK1//DAPK1//WNK4//MAP3K13//RIPK4//PNCK//DYRK4//MYLK//P…
GO:0005539	glycosaminoglycan binding	Molecular function	20	150	1536	23445	2.03516	0.00191382	0.0288955	2.7181	LYVE1//STAB2//IMPG2//LAYN//ANG//APOE//APOH//BMP7//FGFR1//HMGB1//LPL//LTBP2//MDK//SELP//SLIT2//SERPINE2//THBS1//SMOC2//FGFBP3//TNXB
GO:0070851	growth factor receptor binding	Molecular function	16	109	1536	23445	2.24054	0.00194863	0.0289466	2.71027	NPTN//ECM1//IL2//IL4//SDCBP//IL7//TOLLIP//EGF//FERT2//YES1//PDGFA//PDGFB//PDGFRB//PTPRJ//ANGPT1//ITGB3
GO:0005217	intracellular ligand-gated ion channel activity	Molecular function	5	15	1536	23445	5.08789	0.00206738	0.030173	2.68458	RYR3//ITPR2//PEX5L//AQP1//TPCN1
GO:0016301	kinase activity	Molecular function	72	781	1536	23445	1.40715	0.002143	0.030173	2.66898	DGKZ//CERK//PFKFB1//PFKFB3//PFKFB4//HK1//MPP5//ACVR2B//BMPR1A//DDR1//CAMK2B//CSF1R//PTK2//FERT2//FGFR1//GRK4//GRK5//IGF1R//ILK//UHMK1//MAST2//NLK//PDGFRB//PRKCA//PTK2B//RET//ROCK2//ULK1//YES1//AKT3//RNASEL//MAP3K5//MAPK3//STK30//MAPK12//MAPK6//CHEK2//MINK1//CAMK1//CDKL2//STK3//GSK3B//PINK1//DAPK1//WNK4//MAP3K13//RIPK4//PNCK//DYRK4//MYLK//PRKAA2//CDC42BPA//STRADB//TLK1//PDK1//NPR2//D8ERTD82E//STK3…
GO:0001871	pattern binding	Molecular function	22	173	1536	23445	1.94104	0.00216223	0.030173	2.6651	SERPINE2//SMOC2//LYVE1//STAB2//IMPG2//LAYN//ANG//APOE//APOH//BMP7//FGFR1//HMGB1//LPL//LTBP2//MDK//SELP//SLIT2//THBS1//FGFBP3//TNXB//ENPP2//AGL
GO:0030247	polysaccharide binding	Molecular function	22	173	1536	23445	1.94104	0.00216223	0.030173	2.6651	SERPINE2//SMOC2//LYVE1//STAB2//IMPG2//LAYN//ANG//APOE//APOH//BMP7//FGFR1//HMGB1//LPL//LTBP2//MDK//SELP//SLIT2//THBS1//FGFBP3//TNXB//ENPP2//AGL
GO:0032559	adenyl ribonucleotide binding	Molecular function	122	1446	1536	23445	1.28781	0.00223848	0.0307708	2.65005	ACVR2B//ADCY6//ADCY9//ATP2B2//ATP9A//BMPR1A//DDR1//CAMK2B//RUNX2//CCT6B//CLCN3//CSF1R//DDX6//PTK2//FERT2//FGFR1//GRK4//GRK5//HK1//IGF1R//ILK//KDR//KIF13A//KIF2A//KIF5A//KIF5C//KIFC2//KIFC3//UHMK1//MAST2//MYH6//MYO5A//NLK//P2RX1//P2RY1//PDGFRB//PFKFB1//ABCB4//PIK3C2G//PRKCA//PTK2B//TWF1//RET//ROCK2//VPS4B//SYN1//ULK1//YES1//AKT3//RNASEL//CETN2//MAP3K5//MAPK3//STK30//SLC27A2//SRR//ABCC5//MAPK12//MA…
GO:0016859	cis-trans isomerase activity	Molecular function	8	37	1536	23445	3.30025	0.0023272	0.0310986	2.63317	FKBP1A//FKBP8//NKTR//PPIH//PPIL3//PPIF//FKBP14//GSTZ1
GO:0004725	protein tyrosine phosphatase activity	Molecular function	14	91	1536	23445	2.34826	0.00232986	0.0310986	2.63267	PTPN11//PTPN18//EYA2//EYA3//PTPN13//PTPN5//PTPRJ//MTMR1//DUSP14//DUSP23//DUSP3//UBASH3B//MTMR14//PTPDC1
[truncated: 126 more rows]
