# Supplementary material for: Effects of Mycobacterium vaccae vaccine in a mouse model of tuberculosis: protective action and differentially expressed genes
Source: Mil Med Res. 2020 Jun 3;7:25. doi: 10.1186/s40779-020-00258-4 (PMC7268289; doi:10.1186/s40779-020-00258-4)
Supplement: Supplementary file 6 — Additional file 6: Table S5. The whole analysis results of upregulated pathways in control and M. vaccae groups. [file 40779_2020_258_MOESM6_ESM.xlsx]

## Sheet: mmu
#Column "PathwayID" stands for Pathway identifiers used in KEGG
#Column "Definition" stands for the definition of the PathwayID
#Column "OriginalWebSite"stands for The map's website,the nodes with red frame and red symbol are associated with the DE genes, green nodes have no significance
#Column "p-value"
"Fisher-Pvalue" stands for the enrichment p-value of the PathwayID used Fisher's exact test
#Column "SelectionCounts" stands for the Count of the DE genes' entities directly associated with the listed PathwayID
#Column "SelectionSize" stands for the total number of the DE genes' entities
#Column "Count" stands for the count of the chosen background population genes' entities associated with the listed PathwayID
#Column "Size" stands for the total number of chosen background population genes' entities
#Column "FDR" stands for the false discovery rate of the PathwayID
#Column "Enrichment_Score" stands for the Enrichment Score value of the PathwayID, it equals "-log10(Pvalue)"
#Column "GENES" stands for the DE genes associated with the PathwayID
PathwayID	Definition	OriginalWebSite	Fisher-Pvalue	SelectionCounts	SelectionSize	Count	Size	FDR	Enrichment_Score	Genes
mmu04668	TNF signaling pathway - Mus musculus (mouse)	http://www.genome.jp/kegg-bin/show_pathway?mmu04668+11909+11796+20296+12608+208647+14825+15945+20310+13614+14281+432555+15894+16176+16193+16476+16477+16878+26398+26409+26415+26420+74568+17395+18035+18706+18707+18708+19225+19766+12702+21926+21929+22329	1.49467e-11	33	623	109	7584	2.65254e-09	10.8255	ATF2//BIRC3//CCL2//CEBPB//CREB3L2//CXCL1//CXCL10//CXCL2//EDN1//FOS//GM5431//ICAM1//IL1B//IL6//JUN//JUNB//LIF//MAP2K4//MAP3K7//MAPK13//MAPK9//MLKL//MMP9//NFKBIA//PIK3CA//PIK3CD//PIK3R1//PTGS2//RIPK1//SOCS3//TNF//TNFAIP3//VCAM1
mmu05140	Leishmaniasis - Mus musculus (mouse)	http://www.genome.jp/kegg-bin/show_pathway?mmu05140+12266+14131+14281+14960+14998+15978+16061+16153+16159+16175+16176+266632+16409+16415+16476+26409+26415+17357+17874+17970+18035+18036+19225+24088+21926	1.91519e-11	25	623	66	7584	2.65254e-09	10.7178	C3//FCGR3//FOS//H2-AA//H2-DMA//IFNG//IGH-VJ558//IL10//IL12A//IL1A//IL1B//IRAK4//ITGAM//ITGB2L//JUN//MAP3K7//MAPK13//MARCKSL1//MYD88//NCF2//NFKBIA//NFKBIB//PTGS2//TLR2//TNF
mmu04141	Protein processing in endoplasmic reticulum - Mus musculus (mouse)	http://www.genome.jp/kegg-bin/show_pathway?mmu04141+12317+12364+70377+15502+81489+66861+78943+50527+67397+64209+15519+15516+22027+193740+15512+14828+15481+15505+12282+26420+18453+14827+12304+71853+17872+81910+77371+53421+69276+140740+66256+67437+16430+68292+216080+66105+56228+56085+22433	1.75367e-09	39	623	169	7584	1.17388e-07	8.75605	CALR//CASP12//DERL3//DNAJA1//DNAJB1//DNAJC10//ERN1//ERO1L//ERP29//HERPUD1//HSP90AA1//HSP90AB1//HSP90B1//HSPA1A//HSPA2//HSPA5//HSPA8//HSPH1//HYOU1//MAPK9//P4HB//PDIA3//PDIA4//PDIA6//PPP1R15A//RRBP1//SEC24A//SEC61A1//SEC62//SEC63//SSR2//SSR3//STT3A//STT3B//UBE2D1//UBE2D3//UBE2J1//UBQLN1//XBP1
mmu04621	NOD-like receptor signaling pathway - Mus musculus (mouse)	http://www.genome.jp/kegg-bin/show_pathway?mmu04621+11796+332579+20296+14825+20310+15519+15516+22027+16173+16176+16193+26409+26415+26420+54483+18035+18036+195046+637515+21926+21929	2.11892e-09	21	623	58	7584	1.17388e-07	8.67389	BIRC3//CARD9//CCL2//CXCL1//CXCL2//HSP90AA1//HSP90AB1//HSP90B1//IL18//IL1B//IL6//MAP3K7//MAPK13//MAPK9//MEFV//NFKBIA//NFKBIB//NLRP1A//NLRP1B//TNF//TNFAIP3
mmu05134	Legionellosis - Mus musculus (mouse)	http://www.genome.jp/kegg-bin/show_pathway?mmu05134+12266+12475+12747+14825+20310+56422+193740+15512+15481+15510+16159+16173+16176+16193+16409+16415+17874+18035+20333+24088+21926	2.11892e-09	21	623	58	7584	1.17388e-07	8.67389	C3//CD14//CLK1//CXCL1//CXCL2//HBS1L//HSPA1A//HSPA2//HSPA8//HSPD1//IL12A//IL18//IL1B//IL6//ITGAM//ITGB2L//MYD88//NFKBIA//SEC22B//TLR2//TNF
mmu04620	Toll-like receptor signaling pathway - Mus musculus (mouse)	http://www.genome.jp/kegg-bin/show_pathway?mmu04620+20302+20303+12475+12519+15945+17329+14281+16159+16176+16193+266632+16476+26398+26409+26415+26420+17874+18035+18706+18707+18708+19766+20750+225471+24088+170744+21926	2.1931e-08	27	623	101	7584	1.01248e-06	7.65894	CCL3//CCL4//CD14//CD80//CXCL10//CXCL9//FOS//IL12A//IL1B//IL6//IRAK4//JUN//MAP2K4//MAP3K7//MAPK13//MAPK9//MYD88//NFKBIA//PIK3CA//PIK3CD//PIK3R1//RIPK1//SPP1//TICAM2//TLR2//TLR8//TNF
mmu04380	Osteoclast differentiation - Mus musculus (mouse)	http://www.genome.jp/kegg-bin/show_pathway?mmu04380+12326+12978+13058+74256+14131+14281+14282+14284+15978+16175+16176+16177+16476+16477+18726+26409+26415+26420+17970+18035+18706+18707+18708+18729+320832+668101+12702+21813+21926+22177	6.4772e-08	30	623	126	7584	2.56312e-06	7.18861	CAMK4//CSF1R//CYBB//CYLD//FCGR3//FOS//FOSB//FOSL2//IFNG//IL1A//IL1B//IL1R1//JUN//JUNB//LILRA6//MAP3K7//MAPK13//MAPK9//NCF2//NFKBIA//PIK3CA//PIK3CD//PIK3R1//PIRA6//SIRPB1A//SIRPB1B//SOCS3//TGFBR2//TNF//TYROBP
mmu05164	Influenza A - Mus musculus (mouse)	http://www.genome.jp/kegg-bin/show_pathway?mmu05164+11909+20296+54188+15945+81489+14960+14998+193740+15512+15481+15894+71586+15978+16159+16173+16175+16176+16193+266632+117198+16476+26398+26415+26420+17874+18035+18036+246730+23960+246727+18706+18707+18708+12702+214523+21926	8.09408e-08	36	623	170	7584	2.80258e-06	7.09183	ATF2//CCL2//CPSF4//CXCL10//DNAJB1//H2-AA//H2-DMA//HSPA1A//HSPA2//HSPA8//ICAM1//IFIH1//IFNG//IL12A//IL18//IL1A//IL1B//IL6//IRAK4//IVNS1ABP//JUN//MAP2K4//MAPK13//MAPK9//MYD88//NFKBIA//NFKBIB//OAS1A//OAS1G//OAS3//PIK3CA//PIK3CD//PIK3R1//SOCS3//TMPRSS4//TNF
mmu05142	Chagas disease (American trypanosomiasis) - Mus musculus (mouse)	http://www.genome.jp/kegg-bin/show_pathway?mmu05142+12262+12266+12317+20296+20302+12503+14281+15978+16153+16159+16176+16193+266632+16476+26398+26415+26420+17874+18035+18706+18707+18708+18795+21813+24088+21926	1.14677e-07	26	623	102	7584	3.30204e-06	6.94052	C1QC//C3//CALR//CCL2//CCL3//CD247//FOS//IFNG//IL10//IL12A//IL1B//IL6//IRAK4//JUN//MAP2K4//MAPK13//MAPK9//MYD88//NFKBIA//PIK3CA//PIK3CD//PIK3R1//PLCB1//TGFBR2//TLR2//TNF
mmu05323	Rheumatoid arthritis - Mus musculus (mouse)	http://www.genome.jp/kegg-bin/show_pathway?mmu05323+11964+11966+20296+20302+12519+12477+14254+14281+14960+14998+15894+15978+16061+16171+16173+16175+16176+16193+16415+16476+24088+21926+22339	1.19207e-07	23	623	83	7584	3.30204e-06	6.9237	ATP6V1A//ATP6V1B2//CCL2//CCL3//CD80//CTLA4//FLT1//FOS//H2-AA//H2-DMA//ICAM1//IFNG//IGH-VJ558//IL17A//IL18//IL1A//IL1B//IL6//ITGB2L//JUN//TLR2//TNF//VEGFA
mmu05133	Pertussis - Mus musculus (mouse)	http://www.genome.jp/kegg-bin/show_pathway?mmu05133+12262+50909+12266+12268+12475+14281+16153+16159+16175+16176+16193+266632+16362+16409+16415+16476+26415+26420+17874+225471+21926	2.7234e-07	21	623	74	7584	6.85802e-06	6.56489	C1QC//C1RA//C3//C4B//CD14//FOS//IL10//IL12A//IL1A//IL1B//IL6//IRAK4//IRF1//ITGAM//ITGB2L//JUN//MAPK13//MAPK9//MYD88//TICAM2//TNF
mmu05166	HTLV-I infection - Mus musculus (mouse)	http://www.genome.jp/kegg-bin/show_pathway?mmu05166+104110+11909+11910+11920+12236+12317+217232+12575+12916+13653+13654+13714+23871+23872+14281+14960+14998+224754+14990+15013+15894+16169+16177+16178+16193+16415+16476+18519+16653+56150+26398+17869+18035+18186+18706+18707+18708+18974+59001+11740+21813+21926+72049+22329+22409+22420+22433+22695	5.7921e-07	48	623	280	7584	1.33701e-05	6.23716	ADCY4//ATF2//ATF3//ATM//BUB1B//CALR//CDC27//CDKN1A//CREM//EGR1//EGR2//ELK4//ETS1//ETS2//FOS//H2-AA//H2-DMA//H2-M11//H2-M2//H2-Q2//ICAM1//IL15RA//IL1R1//IL1R2//IL6//ITGB2L//JUN//KAT2B//KRAS//MAD2L1//MAP2K4//MYC//NFKBIA//NRP1//PIK3CA//PIK3CD//PIK3R1//POLE2//POLE3//SLC25A5//TGFBR2//TNF//TNFRSF13C//VCAM1//WNT10A//WNT6//XBP1//ZFP36
mmu04060	Cytokine-cytokine receptor interaction - Mus musculus (mouse)	http://www.genome.jp/kegg-bin/show_pathway?mmu04060+11477+20296+20302+20303+12768+12770+12776+12803+12978+12983+12984+14825+15945+66102+20310+17329+227288+12767+14254+15978+16153+16159+16162+16164+16169+16171+16173+16175+16176+16177+16178+16180+237310+209590+16193+16878+18413+21813+21926+27279+72049+230979+94185+21950+53603+22339	1.07907e-06	46	623	269	7584	2.29924e-05	5.96695	ACVR1//CCL2//CCL3//CCL4//CCR1//CCR1L1//CCR8//CNTF//CSF1R//CSF2RB//CSF2RB2//CXCL1//CXCL10//CXCL16//CXCL2//CXCL9//CXCR1//CXCR4//FLT1//IFNG//IL10//IL12A//IL12RB2//IL13RA1//IL15RA//IL17A//IL18//IL1A//IL1B//IL1R1//IL1R2//IL1RAP//IL22RA2//IL23R//IL6//LIF//OSM//TGFBR2//TNF//TNFRSF12A//TNFRSF13C//TNFRSF14//TNFRSF21//TNFSF9//TSLP//VEGFA
mmu05169	Epstein-Barr virus infection - Mus musculus (mouse)	http://www.genome.jp/kegg-bin/show_pathway?mmu05169+11909+12182+12428+12505+12534+12575+12995+224754+14990+15013+193740+15512+15481+15507+15894+15978+16061+16153+16476+26398+26409+26415+26420+17869+18035+18036+18037+18706+18707+18708+20018+70408+66997+57296+19231+19766+20848+21929+22630	1.63279e-06	39	623	215	7584	3.23059e-05	5.78707	ATF2//BST1//CCNA2//CD44//CDK1//CDKN1A//CSNK2A1//H2-M11//H2-M2//H2-Q2//HSPA1A//HSPA2//HSPA8//HSPB1//ICAM1//IFNG//IGH-VJ558//IL10//JUN//MAP2K4//MAP3K7//MAPK13//MAPK9//MYC//NFKBIA//NFKBIB//NFKBIE//PIK3CA//PIK3CD//PIK3R1//POLR1D//POLR3F//PSMD12//PSMD8//PTMA//RIPK1//STAT3//TNFAIP3//YWHAQ
mmu05321	Inflammatory bowel disease (IBD) - Mus musculus (mouse)	http://www.genome.jp/kegg-bin/show_pathway?mmu05321+14960+14998+15978+16153+16159+16162+16171+16173+16175+16176+209590+16193+16476+19885+20848+24088+21926	2.97682e-06	17	623	59	7584	5.49719e-05	5.52625	H2-AA//H2-DMA//IFNG//IL10//IL12A//IL12RB2//IL17A//IL18//IL1A//IL1B//IL23R//IL6//JUN//RORC//STAT3//TLR2//TNF
mmu05145	Toxoplasmosis - Mus musculus (mouse)	http://www.genome.jp/kegg-bin/show_pathway?mmu05145+11796+14960+14998+193740+15512+15481+15978+16153+16159+266632+15944+16835+26409+26415+26420+17874+18035+18036+18706+18707+18708+20848+239081+24088+21926	3.45782e-06	25	623	113	7584	5.98635e-05	5.4612	BIRC3//H2-AA//H2-DMA//HSPA1A//HSPA2//HSPA8//IFNG//IL10//IL12A//IRAK4//IRGM1//LDLR//MAP3K7//MAPK13//MAPK9//MYD88//NFKBIA//NFKBIB//PIK3CA//PIK3CD//PIK3R1//STAT3//TLR11//TLR2//TNF
mmu05150	Staphylococcus aureus infection - Mus musculus (mouse)	http://www.genome.jp/kegg-bin/show_pathway?mmu05150+12262+50909+12266+12268+14962+14131+14289+14960+14998+15894+16061+16153+16409+16415+19204	1.12175e-05	15	623	52	7584	0.00018278	4.9501	C1QC//C1RA//C3//C4B//CFB//FCGR3//FPR2//H2-AA//H2-DMA//ICAM1//IGH-VJ558//IL10//ITGAM//ITGB2L//PTAFR
mmu05143	African trypanosomiasis - Mus musculus (mouse)	http://www.genome.jp/kegg-bin/show_pathway?mmu05143+15894+15978+16061+16153+16159+16173+16176+16193+17874+18795+21926+22329	1.21415e-05	12	623	35	7584	0.000186844	4.91573	ICAM1//IFNG//IGH-VJ558//IL10//IL12A//IL18//IL1B//IL6//MYD88//PLCB1//TNF//VCAM1
mmu05161	Hepatitis B - Mus musculus (mouse)	http://www.genome.jp/kegg-bin/show_pathway?mmu05161+11909+11799+12364+12428+12447+12575+208647+13205+13654+14281+71586+16193+16476+16653+26398+26420+17395+17869+17874+18035+18706+18707+18708+20848+225471+24088+21926+22630	1.67867e-05	28	623	146	7584	0.000244733	4.77503	ATF2//BIRC5//CASP12//CCNA2//CCNE1//CDKN1A//CREB3L2//DDX3X//EGR2//FOS//IFIH1//IL6//JUN//KRAS//MAP2K4//MAPK9//MMP9//MYC//MYD88//NFKBIA//PIK3CA//PIK3CD//PIK3R1//STAT3//TICAM2//TLR2//TNF//YWHAQ
mmu04612	Antigen processing and presentation - Mus musculus (mouse)	http://www.genome.jp/kegg-bin/show_pathway?mmu04612+12317+16149+14960+14998+224754+14990+15013+15519+15516+193740+15512+15525+14828+15481+65972+15978+14827+21354+21926	1.7727e-05	19	623	80	7584	0.000245519	4.75136	CALR//CD74//H2-AA//H2-DMA//H2-M11//H2-M2//H2-Q2//HSP90AA1//HSP90AB1//HSPA1A//HSPA2//HSPA4//HSPA5//HSPA8//IFI30//IFNG//PDIA3//TAP1//TNF
mmu04064	NF-kappa B signaling pathway - Mus musculus (mouse)	http://www.genome.jp/kegg-bin/show_pathway?mmu04064+11920+11796+20303+12475+12995+20310+17873+15894+16061+16176+16177+266632+26409+17874+18035+19225+19766+225471+21926+21929+72049+22329	2.0362e-05	22	623	102	7584	0.000268585	4.69118	ATM//BIRC3//CCL4//CD14//CSNK2A1//CXCL2//GADD45B//ICAM1//IGH-VJ558//IL1B//IL1R1//IRAK4//MAP3K7//MYD88//NFKBIA//PTGS2//RIPK1//TICAM2//TNF//TNFAIP3//TNFRSF13C//VCAM1
mmu05168	Herpes simplex infection - Mus musculus (mouse)	http://www.genome.jp/kegg-bin/show_pathway?mmu05168+12266+20296+16149+12534+18636+12995+14281+68077+100043292+14960+14998+224754+14990+15013+15387+71586+15978+16159+16176+16193+16476+26409+26420+17874+18035+18036+246730+23960+246727+18626+12702+21354+24088+21926+230979	2.74091e-05	35	623	207	7584	0.000345105	4.5621	C3//CCL2//CD74//CDK1//CFP//CSNK2A1//FOS//GLTSCR2//GM4340//H2-AA//H2-DMA//H2-M11//H2-M2//H2-Q2//HNRNPK//IFIH1//IFNG//IL12A//IL1B//IL6//JUN//MAP3K7//MAPK9//MYD88//NFKBIA//NFKBIB//OAS1A//OAS1G//OAS3//PER1//SOCS3//TAP1//TLR2//TNF//TNFRSF14
mmu04915	Estrogen signaling pathway - Mus musculus (mouse)	http://www.genome.jp/kegg-bin/show_pathway?mmu04915+104110+11909+208647+13982+14228+14281+15200+15519+15516+22027+193740+15512+15481+16476+16653+17395+18706+18707+18708+18795+18753	3.47055e-05	21	623	98	7584	0.000417975	4.4596	ADCY4//ATF2//CREB3L2//ESR1//FKBP4//FOS//HBEGF//HSP90AA1//HSP90AB1//HSP90B1//HSPA1A//HSPA2//HSPA8//JUN//KRAS//MMP9//PIK3CA//PIK3CD//PIK3R1//PLCB1//PRKCD
mmu05162	Measles - Mus musculus (mouse)	http://www.genome.jp/kegg-bin/show_pathway?mmu05162+12447+12995+193740+15512+15481+71586+15978+16061+16159+16175+16176+16193+266632+26409+17874+18035+18036+246730+23960+246727+18706+18707+18708+20848+24088+21929	5.93892e-05	26	623	140	7584	0.000685451	4.22629	CCNE1//CSNK2A1//HSPA1A//HSPA2//HSPA8//IFIH1//IFNG//IGH-VJ558//IL12A//IL1A//IL1B//IL6//IRAK4//MAP3K7//MYD88//NFKBIA//NFKBIB//OAS1A//OAS1G//OAS3//PIK3CA//PIK3CD//PIK3R1//STAT3//TLR2//TNFAIP3
mmu05144	Malaria - Mus musculus (mouse)	http://www.genome.jp/kegg-bin/show_pathway?mmu05144+20296+15894+15978+16153+16159+16173+16176+16193+16415+17874+20969+24088+21926+22329	8.10602e-05	14	623	54	7584	0.000898147	4.09119	CCL2//ICAM1//IFNG//IL10//IL12A//IL18//IL1B//IL6//ITGB2L//MYD88//SDC1//TLR2//TNF//VCAM1
mmu04210	Apoptosis - Mus musculus (mouse)	http://www.genome.jp/kegg-bin/show_pathway?mmu04210+11920+11796+12364+12983+12984+16175+16176+16177+16180+108960+266632+17874+18035+18706+18707+18708+19766+21926	8.95198e-05	18	623	82	7584	0.00095373	4.04808	ATM//BIRC3//CASP12//CSF2RB//CSF2RB2//IL1A//IL1B//IL1R1//IL1RAP//IRAK2//IRAK4//MYD88//NFKBIA//PIK3CA//PIK3CD//PIK3R1//RIPK1//TNF
mmu05146	Amoebiasis - Mus musculus (mouse)	http://www.genome.jp/kegg-bin/show_pathway?mmu05146+11847+12475+12825+53867+13035+15507+15978+16061+16153+16159+16176+16177+16178+16193+16409+16415+18706+18707+18708+18795+380839+24088+21926	9.51272e-05	23	623	120	7584	0.000964376	4.0217	ARG2//CD14//COL3A1//COL5A3//CTSG//HSPB1//IFNG//IGH-VJ558//IL10//IL12A//IL1B//IL1R1//IL1R2//IL6//ITGAM//ITGB2L//PIK3CA//PIK3CD//PIK3R1//PLCB1//SERPINB1C//TLR2//TNF
mmu05152	Tuberculosis - Mus musculus (mouse)	http://www.genome.jp/kegg-bin/show_pathway?mmu05152+12266+12796+332579+12475+16149+12608+56619+56644+14131+14960+14998+15510+15978+16061+16153+16159+16173+16175+16176+16193+108960+266632+16409+16415+26415+26420+17874+12795+24088+21926	9.74821e-05	30	623	177	7584	0.000964376	4.01107	C3//CAMP//CARD9//CD14//CD74//CEBPB//CLEC4E//CLEC7A//FCGR3//H2-AA//H2-DMA//HSPD1//IFNG//IGH-VJ558//IL10//IL12A//IL18//IL1A//IL1B//IL6//IRAK2//IRAK4//ITGAM//ITGB2L//MAPK13//MAPK9//MYD88//PLK3//TLR2//TNF
mmu05132	Salmonella infection - Mus musculus (mouse)	http://www.genome.jp/kegg-bin/show_pathway?mmu05132+20302+20303+12475+14825+20310+235661+14281+15978+16173+16175+16176+16193+16476+26415+26420+17874+19877	0.000180761	17	623	79	7584	0.00172658	3.74289	CCL3//CCL4//CD14//CXCL1//CXCL2//DYNC1LI1//FOS//IFNG//IL18//IL1A//IL1B//IL6//JUN//MAPK13//MAPK9//MYD88//ROCK1
mmu04622	RIG-I-like receptor signaling pathway - Mus musculus (mouse)	http://www.genome.jp/kegg-bin/show_pathway?mmu04622+15945+74256+13205+71586+16159+100038882+26409+26415+26420+18035+18036+19766+67664+73174+21926	0.000322334	15	623	68	7584	0.00297622	3.49169	CXCL10//CYLD//DDX3X//IFIH1//IL12A//ISG15//MAP3K7//MAPK13//MAPK9//NFKBIA//NFKBIB//RIPK1//RNF125//TBKBP1//TNF
mmu04660	T cell receptor signaling pathway - Mus musculus (mouse)	http://www.genome.jp/kegg-bin/show_pathway?mmu04660+12503+12477+14281+15978+16153+16428+16476+16653+26409+26415+26420+18035+18036+18037+18479+18706+18707+18708+19264+21926	0.00033326	20	623	106	7584	0.00297784	3.47722	CD247//CTLA4//FOS//IFNG//IL10//ITK//JUN//KRAS//MAP3K7//MAPK13//MAPK9//NFKBIA//NFKBIB//NFKBIE//PAK1//PIK3CA//PIK3CD//PIK3R1//PTPRC//TNF
mmu05020	Prion diseases - Mus musculus (mouse)	http://www.genome.jp/kegg-bin/show_pathway?mmu05020+12262+12364+13653+193740+14828+16175+16176+16193+18128+20867	0.000360793	10	623	35	7584	0.00308959	3.44274	C1QC//CASP12//EGR1//HSPA1A//HSPA5//IL1A//IL1B//IL6//NOTCH1//STIP1
mmu04010	MAPK signaling pathway - Mus musculus (mouse)	http://www.genome.jp/kegg-bin/show_pathway?mmu04010+11909+54652+12297+12475+19252+63953+13537+240672+18218+13714+14281+17873+23882+14701+193740+15512+15481+15507+16175+16176+16177+16178+16476+16653+26398+26405+26409+26415+26420+102626+17869+15370+18479+110651+16765+21813+21926	0.000368073	37	623	253	7584	0.00308959	3.43407	ATF2//CACNA1F//CACNB3//CD14//DUSP1//DUSP10//DUSP2//DUSP5//DUSP8//ELK4//FOS//GADD45B//GADD45G//GNG12//HSPA1A//HSPA2//HSPA8//HSPB1//IL1A//IL1B//IL1R1//IL1R2//JUN//KRAS//MAP2K4//MAP3K2//MAP3K7//MAPK13//MAPK9//MAPKAPK3//MYC//NR4A1//PAK1//RPS6KA3//STMN1//TGFBR2//TNF
mmu04914	Progesterone-mediated oocyte maturation - Mus musculus (mouse)	http://www.genome.jp/kegg-bin/show_pathway?mmu04914+104110+12235+12428+268697+217232+12534+15519+15516+16653+56150+26415+26420+18576+18706+18707+18708+110651	0.000690486	17	623	88	7584	0.00556923	3.16085	ADCY4//BUB1//CCNA2//CCNB1//CDC27//CDK1//HSP90AA1//HSP90AB1//KRAS//MAD2L1//MAPK13//MAPK9//PDE3B//PIK3CA//PIK3CD//PIK3R1//RPS6KA3
mmu05202	Transcriptional misregulation in cancer - Mus musculus (mouse)	http://www.genome.jp/kegg-bin/show_pathway?mmu05202+11920+11796+140780+12475+12575+12608+110794+12978+13207+13714+14254+15081+319149+16061+16178+16193+16409+70122+17395+17523+17869+18109+80859+18124+56312+19126+19696+21813	0.000703694	28	623	180	7584	0.00556923	3.15262	ATM//BIRC3//BMP2K//CD14//CDKN1A//CEBPB//CEBPE//CSF1R//DDX5//ELK4//FLT1//H3F3B//HIST1H3D//IGH-VJ558//IL1R2//IL6//ITGAM//MLLT3//MMP9//MPO//MYC//MYCN//NFKBIZ//NR4A3//NUPR1//PROM1//REL//TGFBR2
mmu04145	Phagosome - Mus musculus (mouse)	http://www.genome.jp/kegg-bin/show_pathway?mmu04145+11964+11966+50909+12266+12317+12475+56644+13058+235661+14131+14960+14998+224754+14990+15013+16061+16409+16410+16415+17523+20288+17970+20333+53421+21354+22042+24088	0.00117892	27	623	177	7584	0.00907115	2.92851	ATP6V1A//ATP6V1B2//C1RA//C3//CALR//CD14//CLEC7A//CYBB//DYNC1LI1//FCGR3//H2-AA//H2-DMA//H2-M11//H2-M2//H2-Q2//IGH-VJ558//ITGAM//ITGAV//ITGB2L//MPO//MSR1//NCF2//SEC22B//SEC61A1//TAP1//TFRC//TLR2
mmu04623	Cytosolic DNA-sensing pathway - Mus musculus (mouse)	http://www.genome.jp/kegg-bin/show_pathway?mmu04623+20303+15945+26388+16173+16176+16193+18035+18036+20018+70408+19766+22040+58203	0.00131594	13	623	62	7584	0.00985175	2.88077	CCL4//CXCL10//IFI202B//IL18//IL1B//IL6//NFKBIA//NFKBIB//POLR1D//POLR3F//RIPK1//TREX1//ZBP1
mmu04640	Hematopoietic cell lineage - Mus musculus (mouse)	http://www.genome.jp/kegg-bin/show_pathway?mmu04640+16790+12475+12484+12489+12505+12978+16061+16175+16176+16177+16178+16193+109700+16409+22042+21926	0.00149469	16	623	86	7584	0.0108955	2.82545	ANPEP//CD14//CD24A//CD33//CD44//CSF1R//IGH-VJ558//IL1A//IL1B//IL1R1//IL1R2//IL6//ITGA1//ITGAM//TFRC//TNF
mmu05210	Colorectal cancer - Mus musculus (mouse)	http://www.genome.jp/kegg-bin/show_pathway?mmu05210+11799+14281+16476+16653+16842+26420+17686+17869+18706+18707+18708+21416+21813	0.00178695	13	623	64	7584	0.0126919	2.74789	BIRC5//FOS//JUN//KRAS//LEF1//MAPK9//MSH3//MYC//PIK3CA//PIK3CD//PIK3R1//TCF7L2//TGFBR2
mmu04066	HIF-1 signaling pathway - Mus musculus (mouse)	http://www.genome.jp/kegg-bin/show_pathway?mmu04066+11863+12575+13058+13614+112405+26987+14254+15251+212032+15978+16193+16828+18706+18707+18708+72508+20848+22042+22339	0.00197542	19	623	113	7584	0.0136798	2.70434	ARNT//CDKN1A//CYBB//EDN1//EGLN1//EIF4E2//FLT1//HIF1A//HK3//IFNG//IL6//LDHA//PIK3CA//PIK3CD//PIK3R1//RPS6KB1//STAT3//TFRC//VEGFA
mmu04062	Chemokine signaling pathway - Mus musculus (mouse)	http://www.genome.jp/kegg-bin/show_pathway?mmu04062+104110+12927+20296+20302+20303+12768+12770+12776+14825+15945+66102+20310+17329+227288+12767+14701+16428+16653+18035+18036+18479+18706+18707+18708+18795+18753+19877+20848	0.0024376	28	623	195	7584	0.0164687	2.61304	ADCY4//BCAR1//CCL2//CCL3//CCL4//CCR1//CCR1L1//CCR8//CXCL1//CXCL10//CXCL16//CXCL2//CXCL9//CXCR1//CXCR4//GNG12//ITK//KRAS//NFKBIA//NFKBIB//PAK1//PIK3CA//PIK3CD//PIK3R1//PLCB1//PRKCD//ROCK1//STAT3
mmu05310	Asthma - Mus musculus (mouse)	http://www.genome.jp/kegg-bin/show_pathway?mmu05310+13861+14960+14998+16061+16153+19074+21926	0.0031602	7	623	25	7584	0.0208423	2.50029	EPX//H2-AA//H2-DMA//IGH-VJ558//IL10//PRG2//TNF
mmu04630	Jak-STAT signaling pathway - Mus musculus (mouse)	http://www.genome.jp/kegg-bin/show_pathway?mmu04630+12803+12983+12984+15978+16153+16159+16162+16164+16169+237310+209590+16193+16878+17869+18413+18706+18707+18708+18712+12702+20844+20848+53603	0.00349318	23	623	154	7584	0.0215822	2.45678	CNTF//CSF2RB//CSF2RB2//IFNG//IL10//IL12A//IL12RB2//IL13RA1//IL15RA//IL22RA2//IL23R//IL6//LIF//MYC//OSM//PIK3CA//PIK3CD//PIK3R1//PIM1//SOCS3//STAM//STAT3//TSLP
mmu00562	Inositol phosphate metabolism - Mus musculus (mouse)	http://www.genome.jp/kegg-bin/show_pathway?mmu00562+64436+170835+69718+228550+233011+18704+18706+18707+18718+18720+18795+104015	0.00350613	12	623	61	7584	0.0215822	2.45517	INPP5E//INPP5J//IPMK//ITPKA//ITPKC//PIK3C2A//PIK3CA//PIK3CD//PIP4K2A//PIP5K1A//PLCB1//SYNJ1
mmu04940	Type I diabetes mellitus - Mus musculus (mouse)	http://www.genome.jp/kegg-bin/show_pathway?mmu04940+12519+14960+14998+224754+14990+15013+15510+15978+16159+16175+16176+21926	0.00350613	12	623	61	7584	0.0215822	2.45517	CD80//H2-AA//H2-DMA//H2-M11//H2-M2//H2-Q2//HSPD1//IFNG//IL12A//IL1A//IL1B//TNF
mmu04115	p53 signaling pathway - Mus musculus (mouse)	http://www.genome.jp/kegg-bin/show_pathway?mmu04115+11920+268697+12447+12534+12575+17873+23882+29870+17248+64058+58801+20135+75747	0.00359647	13	623	69	7584	0.021657	2.44412	ATM//CCNB1//CCNE1//CDK1//CDKN1A//GADD45B//GADD45G//GTSE1//MDM4//PERP//PMAIP1//RRM2//SESN3
mmu04144	Endocytosis - Mus musculus (mouse)	http://www.genome.jp/kegg-bin/show_pathway?mmu04144+11555+347722+71770+212285+228998+66251+12390+67300+12978+227288+12767+13132+13429+259300+14254+14275+224754+14990+15013+193740+15512+15481+16835+18720+75767+54189+58194+20844+22042+21813	0.00410791	30	623	221	7584	0.0242104	2.38638	ADRB2//AGAP1//AP2B1//ARAP2//ARFGAP1//ARFGAP3//CAV2//CLTC//CSF1R//CXCR1//CXCR4//DAB2//DNM1//EHD2//FLT1//FOLR1//H2-M11//H2-M2//H2-Q2//HSPA1A//HSPA2//HSPA8//LDLR//PIP5K1A//RAB11FIP1//RABEP1//SH3KBP1//STAM//TFRC//TGFBR2
mmu04012	ErbB signaling pathway - Mus musculus (mouse)	http://www.genome.jp/kegg-bin/show_pathway?mmu04012+11839+12575+15200+16476+16653+26398+26420+17869+211323+100042150+18479+18706+18707+18708+72508	0.0044508	15	623	87	7584	0.0252455	2.35156	AREG//CDKN1A//HBEGF//JUN//KRAS//MAP2K4//MAPK9//MYC//NRG1//NRG2//PAK1//PIK3CA//PIK3CD//PIK3R1//RPS6KB1
mmu05330	Allograft rejection - Mus musculus (mouse)	http://www.genome.jp/kegg-bin/show_pathway?mmu05330+12519+14960+14998+224754+14990+15013+15978+16061+16153+16159+21926	0.00446581	11	623	55	7584	0.0252455	2.3501	CD80//H2-AA//H2-DMA//H2-M11//H2-M2//H2-Q2//IFNG//IGH-VJ558//IL10//IL12A//TNF
mmu05332	Graft-versus-host disease - Mus musculus (mouse)	http://www.genome.jp/kegg-bin/show_pathway?mmu05332+12519+14960+14998+224754+14990+15013+15978+16175+16176+16193+21926	0.00515659	11	623	56	7584	0.0285675	2.28764	CD80//H2-AA//H2-DMA//H2-M11//H2-M2//H2-Q2//IFNG//IL1A//IL1B//IL6//TNF
mmu04068	FoxO signaling pathway - Mus musculus (mouse)	http://www.genome.jp/kegg-bin/show_pathway?mmu04068+11920+12125+268697+12575+17873+23882+16153+16193+16653+26415+26420+18706+18707+18708+20620+12795+19373+170755+20848+21813	0.00681568	20	623	135	7584	0.0370185	2.16649	ATM//BCL2L11//CCNB1//CDKN1A//GADD45B//GADD45G//IL10//IL6//KRAS//MAPK13//MAPK9//PIK3CA//PIK3CD//PIK3R1//PLK2//PLK3//RAG1//SGK3//STAT3//TGFBR2
mmu04672	Intestinal immune network for IgA production - Mus musculus (mouse)	http://www.genome.jp/kegg-bin/show_pathway?mmu04672+12519+12767+14960+14998+16061+16153+16169+16193+72049	0.00717847	9	623	43	7584	0.0382392	2.14397	CD80//CXCR4//H2-AA//H2-DMA//IGH-VJ558//IL10//IL15RA//IL6//TNFRSF13C
mmu05205	Proteoglycans in cancer - Mus musculus (mouse)	http://www.genome.jp/kegg-bin/show_pathway?mmu05205+12390+12505+12575+13207+75705+13982+15200+15251+16410+16653+26415+17395+17869+18479+18706+18707+18708+18793+19877+72508+20969+20971+319757+20848+24088+21926+22339+22409+22420	0.0115808	29	623	228	7584	0.060526	1.93626	CAV2//CD44//CDKN1A//DDX5//EIF4B//ESR1//HBEGF//HIF1A//ITGAV//KRAS//MAPK13//MMP9//MYC//PAK1//PIK3CA//PIK3CD//PIK3R1//PLAUR//ROCK1//RPS6KB1//SDC1//SDC4//SMO//STAT3//TLR2//TNF//VEGFA//WNT10A//WNT6
mmu05203	Viral carcinogenesis - Mus musculus (mouse)	http://www.genome.jp/kegg-bin/show_pathway?mmu05203+11909+12266+12428+12447+12776+12534+12575+208647+13205+13654+23894+224754+14990+15013+70315+79221+665596+15387+16476+18519+16653+18035+18706+18707+18708+58801+19696+20848+22630	0.0137263	29	623	231	7584	0.0704106	1.86245	ATF2//C3//CCNA2//CCNE1//CCR8//CDK1//CDKN1A//CREB3L2//DDX3X//EGR2//GTF2H2//H2-M11//H2-M2//H2-Q2//HDAC8//HDAC9//HIST1H2BQ//HNRNPK//JUN//KAT2B//KRAS//NFKBIA//PIK3CA//PIK3CD//PIK3R1//PMAIP1//REL//STAT3//YWHAQ
mmu03040	Spliceosome - Mus musculus (mouse)	http://www.genome.jp/kegg-bin/show_pathway?mmu03040+11834+71713+71702+13207+64340+100043292+15382+229279+15387+193740+15512+15481+68092+28000+66921+20630+20462+108121+28035	0.0150501	19	623	136	7584	0.075798	1.82246	AQR//CDC40//CDC5L//DDX5//DHX38//GM4340//HNRNPA1//HNRNPA3//HNRNPK//HSPA1A//HSPA2//HSPA8//NCBP2//PRPF19//PRPF38B//SNRPC//TRA2B//U2AF1//USP39
mmu05221	Acute myeloid leukemia - Mus musculus (mouse)	http://www.genome.jp/kegg-bin/show_pathway?mmu05221+16653+16842+17869+18706+18707+18708+18712+72508+20848+21416	0.0164987	10	623	57	7584	0.0806661	1.78255	KRAS//LEF1//MYC//PIK3CA//PIK3CD//PIK3R1//PIM1//RPS6KB1//STAT3//TCF7L2
mmu04110	Cell cycle - Mus musculus (mouse)	http://www.genome.jp/kegg-bin/show_pathway?mmu04110+11920+12235+12236+12428+268697+12447+217232+23834+12545+12534+12575+27214+17873+23882+56150+17869+18392+22630	0.0165992	18	623	128	7584	0.0806661	1.77991	ATM//BUB1//BUB1B//CCNA2//CCNB1//CCNE1//CDC27//CDC6//CDC7//CDK1//CDKN1A//DBF4//GADD45B//GADD45G//MAD2L1//MYC//ORC1//YWHAQ
mmu05211	Renal cell carcinoma - Mus musculus (mouse)	http://www.genome.jp/kegg-bin/show_pathway?mmu05211+11863+112405+23871+15251+16476+16653+18479+18706+18707+18708+22339	0.0196178	11	623	67	7584	0.093692	1.70735	ARNT//EGLN1//ETS1//HIF1A//JUN//KRAS//PAK1//PIK3CA//PIK3CD//PIK3R1//VEGFA
mmu03013	RNA transport - Mus musculus (mouse)	http://www.genome.jp/kegg-bin/show_pathway?mmu03013+26905+56347+75705+26987+230861+14265+14359+100043292+408192+68092+18141+71844+218693+19387+72124+20595+51796+20901+108989+70047+67031+73192	0.0215186	22	623	170	7584	0.101028	1.66719	EIF2S3X//EIF3C//EIF4B//EIF4E2//EIF4G3//FMR1//FXR1//GM4340//GM9839//NCBP2//NUP50//NUPL1//PAIP1//RANGAP1//SEH1L//SMN1//SRRM1//STRAP//TPR//TRNT1//UPF3A//XPOT
mmu03050	Proteasome - Mus musculus (mouse)	http://www.genome.jp/kegg-bin/show_pathway?mmu03050+15978+66537+26441+16913+16912+66997+57296+103554	0.0249967	8	623	44	7584	0.115402	1.60212	IFNG//POMP//PSMA4//PSMB8//PSMB9//PSMD12//PSMD8//PSME4
mmu04150	mTOR signaling pathway - Mus musculus (mouse)	http://www.genome.jp/kegg-bin/show_pathway?mmu04150+75705+26987+15251+18706+18707+18708+110651+72508+21926+22339	0.0284552	10	623	62	7584	0.127636	1.54584	EIF4B//EIF4E2//HIF1A//PIK3CA//PIK3CD//PIK3R1//RPS6KA3//RPS6KB1//TNF//VEGFA
mmu05160	Hepatitis C - Mus musculus (mouse)	http://www.genome.jp/kegg-bin/show_pathway?mmu05160+12575+16362+16653+16835+26415+26420+18035+22259+246730+23960+246727+18706+18707+18708+19766+12702+20848+21926	0.0289908	18	623	136	7584	0.127636	1.53774	CDKN1A//IRF1//KRAS//LDLR//MAPK13//MAPK9//NFKBIA//NR1H3//OAS1A//OAS1G//OAS3//PIK3CA//PIK3CD//PIK3R1//RIPK1//SOCS3//STAT3//TNF
mmu05215	Prostate cancer - Mus musculus (mouse)	http://www.genome.jp/kegg-bin/show_pathway?mmu05215+12447+12575+208647+15519+15516+22027+16653+16842+18035+18706+18707+18708+21416	0.029029	13	623	89	7584	0.127636	1.53717	CCNE1//CDKN1A//CREB3L2//HSP90AA1//HSP90AB1//HSP90B1//KRAS//LEF1//NFKBIA//PIK3CA//PIK3CD//PIK3R1//TCF7L2
mmu04070	Phosphatidylinositol signaling system - Mus musculus (mouse)	http://www.genome.jp/kegg-bin/show_pathway?mmu04070+64436+170835+228550+233011+18704+18706+18707+18708+18718+18720+18795+104015	0.0318594	12	623	81	7584	0.137892	1.49676	INPP5E//INPP5J//ITPKA//ITPKC//PIK3C2A//PIK3CA//PIK3CD//PIK3R1//PIP4K2A//PIP5K1A//PLCB1//SYNJ1
mmu05200	Pathways in cancer - Mus musculus (mouse)	http://www.genome.jp/kegg-bin/show_pathway?mmu05200+11863+11796+11799+12447+12575+66197+12978+112405+14281+15251+15519+15516+22027+16193+16410+16476+16653+16842+26420+17395+17686+17869+18035+18706+18707+18708+19225+19361+319757+20848+21416+21813+108989+22339+22409+22420	0.0372166	36	623	324	7584	0.1586	1.42926	ARNT//BIRC3//BIRC5//CCNE1//CDKN1A//CKS2//CSF1R//EGLN1//FOS//HIF1A//HSP90AA1//HSP90AB1//HSP90B1//IL6//ITGAV//JUN//KRAS//LEF1//MAPK9//MMP9//MSH3//MYC//NFKBIA//PIK3CA//PIK3CD//PIK3R1//PTGS2//RAD51//SMO//STAT3//TCF7L2//TGFBR2//TPR//VEGFA//WNT10A//WNT6
mmu04917	Prolactin signaling pathway - Mus musculus (mouse)	http://www.genome.jp/kegg-bin/show_pathway?mmu04917+13982+14281+16362+16653+26415+26420+18706+18707+18708+12702+20848	0.0380617	11	623	74	7584	0.159744	1.41951	ESR1//FOS//IRF1//KRAS//MAPK13//MAPK9//PIK3CA//PIK3CD//PIK3R1//SOCS3//STAT3
mmu04722	Neurotrophin signaling pathway - Mus musculus (mouse)	http://www.genome.jp/kegg-bin/show_pathway?mmu04722+12326+108960+266632+16476+16653+26415+26420+18035+18036+18037+12070+18706+18707+18708+18753+110651	0.0436013	16	623	123	7584	0.180262	1.3605	CAMK4//IRAK2//IRAK4//JUN//KRAS//MAPK13//MAPK9//NFKBIA//NFKBIB//NFKBIE//NGFRAP1//PIK3CA//PIK3CD//PIK3R1//PRKCD//RPS6KA3
mmu04930	Type II diabetes mellitus - Mus musculus (mouse)	http://www.genome.jp/kegg-bin/show_pathway?mmu04930+212032+26420+18706+18707+18708+18753+12702+21926	0.0493041	8	623	50	7584	0.200842	1.30712	HK3//MAPK9//PIK3CA//PIK3CD//PIK3R1//PRKCD//SOCS3//TNF
