# Supplementary material for: Effects of Mycobacterium vaccae vaccine in a mouse model of tuberculosis: protective action and differentially expressed genes
Source: Mil Med Res. 2020 Jun 3;7:25. doi: 10.1186/s40779-020-00258-4 (PMC7268289; doi:10.1186/s40779-020-00258-4)
Supplement: Supplementary file 7 — Additional file 7: Table S6. The whole analysis results of downregulated pathways in control and M. vaccae groups. [file 40779_2020_258_MOESM7_ESM.xlsx]

## Sheet: mmu
#Column "PathwayID" stands for Pathway identifiers used in KEGG
#Column "Definition" stands for the definition of the PathwayID
#Column "OriginalWebSite"stands for The map's website,the nodes with red frame and red symbol are associated with the DE genes, green nodes have no significance
#Column "p-value"
"Fisher-Pvalue" stands for the enrichment p-value of the PathwayID used Fisher's exact test
#Column "SelectionCounts" stands for the Count of the DE genes' entities directly associated with the listed PathwayID
#Column "SelectionSize" stands for the total number of the DE genes' entities
#Column "Count" stands for the count of the chosen background population genes' entities associated with the listed PathwayID
#Column "Size" stands for the total number of chosen background population genes' entities
#Column "FDR" stands for the false discovery rate of the PathwayID
#Column "Enrichment_Score" stands for the Enrichment Score value of the PathwayID, it equals "-log10(Pvalue)"
#Column "GENES" stands for the DE genes associated with the PathwayID
PathwayID	Definition	OriginalWebSite	Fisher-Pvalue	SelectionCounts	SelectionSize	Count	Size	FDR	Enrichment_Score	Genes
mmu04510	Focal adhesion - Mus musculus (mouse)	http://www.genome.jp/kegg-bin/show_pathway?mmu04510+23797+11797+94216+13645+56637+16000+16001+16202+16399+16403+16404+16416+192897+16419+16542+16776+16777+226519+26417+98932+107589+57342+170736+18590+18591+18596+18750+14083+19878+216148+21825+81877+22371	7.10729e-06	33	538	206	7584	0.000871978	5.1483	AKT3//BIRC2//COL4A6//EGF//GSK3B//IGF1//IGF1R//ILK//ITGA2B//ITGA6//ITGA7//ITGB3//ITGB4//ITGB5//KDR//LAMA5//LAMB1//LAMC1//MAPK3//MYL9//MYLK//PARVA//PARVB//PDGFA//PDGFB//PDGFRB//PRKCA//PTK2//ROCK2//SHC2//THBS1//TNXB//VWF
mmu04512	ECM-receptor interaction - Mus musculus (mouse)	http://www.genome.jp/kegg-bin/show_pathway?mmu04512+12491+94216+14723+14724+14729+243816+54368+16399+16403+16404+16416+192897+16419+16776+16777+226519+21825+81877+22371	7.87571e-06	19	538	87	7584	0.000871978	5.10371	CD36//COL4A6//GP1BA//GP1BB//GP5//GP6//GP9//ITGA2B//ITGA6//ITGA7//ITGB3//ITGB4//ITGB5//LAMA5//LAMB1//LAMC1//THBS1//TNXB//VWF
mmu04270	Vascular smooth muscle contraction - Mus musculus (mouse)	http://www.genome.jp/kegg-bin/show_pathway?mmu04270+224129+11512+11515+11548+69632+12289+109624+12315+666168+14682+60596+54195+16439+26417+17540+98932+107589+230103+26565+66350+18783+68458+18750+19222+19878	9.4438e-06	25	538	137	7584	0.000871978	5.02485	ADCY5//ADCY6//ADCY9//ADRA1B//ARHGEF12//CACNA1D//CALD1//CALM3//CYP4A31//GNAQ//GUCY1A3//GUCY1B3//ITPR2//MAPK3//MRVI1//MYL9//MYLK//NPR2//PLA2G10//PLA2G12A//PLA2G4A//PPP1R14A//PRKCA//PTGIR//ROCK2
mmu04015	Rap1 signaling pathway - Mus musculus (mouse)	http://www.genome.jp/kegg-bin/show_pathway?mmu04015+224129+11512+11515+23797+11600+106952+12315+12978+13636+13640+13645+14182+14682+16000+16001+16399+16416+16542+18048+29857+26417+17532+18176+18441+93742+18590+18591+18596+18750+110351+19395+240168+21825	1.97332e-05	33	538	216	7584	0.00136653	4.7048	ADCY5//ADCY6//ADCY9//AKT3//ANGPT1//ARAP3//CALM3//CSF1R//EFNA1//EFNA5//EGF//FGFR1//GNAQ//IGF1//IGF1R//ITGA2B//ITGB3//KDR//KLK1B4//MAPK12//MAPK3//MRAS//NRAS//P2RY1//PARD3//PDGFA//PDGFB//PDGFRB//PRKCA//RAP1GAP//RASGRP2//RASGRP3//THBS1
mmu04540	Gap junction - Mus musculus (mouse)	http://www.genome.jp/kegg-bin/show_pathway?mmu04540+224129+11512+11515+13645+14682+60596+54195+16439+26417+18176+18590+18591+18596+18750+21872+53857+22151+73710	3.50042e-05	18	538	88	7584	0.00193923	4.45588	ADCY5//ADCY6//ADCY9//EGF//GNAQ//GUCY1A3//GUCY1B3//ITPR2//MAPK3//NRAS//PDGFA//PDGFB//PDGFRB//PRKCA//TJP1//TUBA8//TUBB2A//TUBB2B
mmu04151	PI3K-Akt signaling pathway - Mus musculus (mouse)	http://www.genome.jp/kegg-bin/show_pathway?mmu04151+23797+11600+12048+94216+12912+26427+12978+13636+13640+13645+13685+13857+14182+14697+56637+16000+16001+16183+16184+16189+16196+16399+16403+16404+16416+192897+16419+16542+18048+16776+16777+226519+26417+17763+18176+18590+18591+18596+108079+18750+19116+14083+21825+81877+22371	7.83463e-05	45	538	354	7584	0.00358637	4.10598	AKT3//ANGPT1//BCL2L1//COL4A6//CREB1//CREB3L1//CSF1R//EFNA1//EFNA5//EGF//EIF4EBP1//EPOR//FGFR1//GNB5//GSK3B//IGF1//IGF1R//IL2//IL2RA//IL4//IL7//ITGA2B//ITGA6//ITGA7//ITGB3//ITGB4//ITGB5//KDR//KLK1B4//LAMA5//LAMB1//LAMC1//MAPK3//MTCP1//NRAS//PDGFA//PDGFB//PDGFRB//PRKAA2//PRKCA//PRLR//PTK2//THBS1//TNXB//VWF
mmu04961	Endocrine and other factor-regulated calcium reabsorption - Mus musculus (mouse)	http://www.genome.jp/kegg-bin/show_pathway?mmu04961+11512+11515+11773+14682+16612+16616+16617+16618+18050+16622+16624+18750+53869	9.06303e-05	13	538	55	7584	0.00358637	4.04273	ADCY6//ADCY9//AP2M1//GNAQ//KLK1//KLK1B21//KLK1B24//KLK1B26//KLK1B3//KLK1B5//KLK1B8//PRKCA//RAB11A
mmu05214	Glioma - Mus musculus (mouse)	http://www.genome.jp/kegg-bin/show_pathway?mmu05214+23797+12315+12323+13557+13645+16000+16001+26417+18176+18590+18591+18596+18750+216148	0.00017112	14	538	66	7584	0.00545948	3.7667	AKT3//CALM3//CAMK2B//E2F3//EGF//IGF1//IGF1R//MAPK3//NRAS//PDGFA//PDGFB//PDGFRB//PRKCA//SHC2
mmu05034	Alcoholism - Mus musculus (mouse)	http://www.genome.jp/kegg-bin/show_pathway?mmu05034+224129+12315+12912+26427+13195+14697+79221+319164+319166+319169+319177+319179+319181+319186+319155+319156+319158+319160+100041230+319192+319189+97122+320332+26417+109648+18176+216148+214084+21823	0.000177384	29	538	201	7584	0.00545948	3.75109	ADCY5//CALM3//CREB1//CREB3L1//DDC//GNB5//HDAC9//HIST1H2AC//HIST1H2AE//HIST1H2AK//HIST1H2BA//HIST1H2BE//HIST1H2BG//HIST1H2BM//HIST1H4C//HIST1H4D//HIST1H4I//HIST1H4K//HIST1H4M//HIST2H2AA2//HIST2H2BB//HIST2H4//HIST4H4//MAPK3//NPY//NRAS//SHC2//SLC18A2//TH
mmu05410	Hypertrophic cardiomyopathy (HCM) - Mus musculus (mouse)	http://www.genome.jp/kegg-bin/show_pathway?mmu05410+11421+12289+16000+16399+16403+16404+16416+192897+16419+16905+17868+17888+108079+108097+22003+22004	0.000262625	16	538	85	7584	0.00697087	3.58066	ACE//CACNA1D//IGF1//ITGA2B//ITGA6//ITGA7//ITGB3//ITGB4//ITGB5//LMNA//MYBPC3//MYH6//PRKAA2//PRKAB2//TPM1//TPM2
mmu00532	Glycosaminoglycan biosynthesis - chondroitin sulfate / dermatan sulfate - Mus musculus (mouse)	http://www.genome.jp/kegg-bin/show_pathway?mmu00532+218271+100910+58250+59031+60322+234356+217119	0.000298296	7	538	20	7584	0.00697087	3.52535	B4GALT7//CHPF2//CHST11//CHST12//CHST7//CSGALNACT1//XYLT2
mmu04640	Hematopoietic cell lineage - Mus musculus (mouse)	http://www.genome.jp/kegg-bin/show_pathway?mmu04640+12491+12525+12978+13857+14723+14724+14729+54368+16184+16189+16192+16196+16399+16403+16416+233274	0.000301987	16	538	86	7584	0.00697087	3.52001	CD36//CD8A//CSF1R//EPOR//GP1BA//GP1BB//GP5//GP9//IL2RA//IL4//IL5RA//IL7//ITGA2B//ITGA6//ITGB3//SIGLECH
mmu04728	Dopaminergic synapse - Mus musculus (mouse)	http://www.genome.jp/kegg-bin/show_pathway?mmu04728+224129+23797+216869+12289+12315+12323+12912+26427+13195+14680+14682+14697+56637+16439+16521+16572+16574+29857+18750+214084+21823	0.000448231	21	538	134	7584	0.00955076	3.3485	ADCY5//AKT3//ARRB2//CACNA1D//CALM3//CAMK2B//CREB1//CREB3L1//DDC//GNAL//GNAQ//GNB5//GSK3B//ITPR2//KCNJ5//KIF5A//KIF5C//MAPK12//PRKCA//SLC18A2//TH
mmu05414	Dilated cardiomyopathy - Mus musculus (mouse)	http://www.genome.jp/kegg-bin/show_pathway?mmu05414+224129+11512+11515+12289+16000+16399+16403+16404+16416+192897+16419+16905+17868+17888+22003+22004	0.000514724	16	538	90	7584	0.0101842	3.28843	ADCY5//ADCY6//ADCY9//CACNA1D//IGF1//ITGA2B//ITGA6//ITGA7//ITGB3//ITGB4//ITGB5//LMNA//MYBPC3//MYH6//TPM1//TPM2
mmu04014	Ras signaling pathway - Mus musculus (mouse)	http://www.genome.jp/kegg-bin/show_pathway?mmu04014+23797+11600+12048+12315+12978+13636+13640+13645+14182+14697+16000+16001+16542+18048+26417+17532+18015+18176+18590+18591+18596+26565+66350+18783+18750+19247+19414+19395+240168+216148	0.000744138	30	538	229	7584	0.0137417	3.12835	AKT3//ANGPT1//BCL2L1//CALM3//CSF1R//EFNA1//EFNA5//EGF//FGFR1//GNB5//IGF1//IGF1R//KDR//KLK1B4//MAPK3//MRAS//NF1//NRAS//PDGFA//PDGFB//PDGFRB//PLA2G10//PLA2G12A//PLA2G4A//PRKCA//PTPN11//RASA3//RASGRP2//RASGRP3//SHC2
mmu04970	Salivary secretion - Mus musculus (mouse)	http://www.genome.jp/kegg-bin/show_pathway?mmu04970+224129+11512+11515+11548+11941+12315+12945+14682+60596+54195+16439+18750+20192+20496	0.000901131	14	538	77	7584	0.0156008	3.04521	ADCY5//ADCY6//ADCY9//ADRA1B//ATP2B2//CALM3//DMBT1//GNAQ//GUCY1A3//GUCY1B3//ITPR2//PRKCA//RYR3//SLC12A2
mmu04972	Pancreatic secretion - Mus musculus (mouse)	http://www.genome.jp/kegg-bin/show_pathway?mmu04972+224129+11512+11515+53313+11941+12722+80797+232680+14682+16439+26565+66350+18750+53869+80718+20496+22063	0.00105584	17	538	105	7584	0.0172041	2.9764	ADCY5//ADCY6//ADCY9//ATP2A3//ATP2B2//CLCA1//CLCA2//CPA2//GNAQ//ITPR2//PLA2G10//PLA2G12A//PRKCA//RAB11A//RAB27B//SLC12A2//TRPC1
mmu04062	Chemokine signaling pathway - Mus musculus (mouse)	http://www.genome.jp/kegg-bin/show_pathway?mmu04062+224129+11512+11515+23797+109689+216869+12777+12773+13051+330122+20311+12766+12145+100504346+14697+14772+14773+56637+26417+18176+93742+14083+19229+19395+19878+216148	0.00127165	26	538	195	7584	0.0195693	2.89563	ADCY5//ADCY6//ADCY9//AKT3//ARRB1//ARRB2//CCR10//CCR4//CX3CR1//CXCL3//CXCL5//CXCR3//CXCR5//GM13304//GNB5//GRK4//GRK5//GSK3B//MAPK3//NRAS//PARD3//PTK2//PTK2B//RASGRP2//ROCK2//SHC2
mmu05032	Morphine addiction - Mus musculus (mouse)	http://www.genome.jp/kegg-bin/show_pathway?mmu05032+224129+11512+11515+109689+216869+14404+14697+14772+14773+16521+241489+54611+18577+238871+18750	0.00212336	15	538	93	7584	0.0309563	2.67298	ADCY5//ADCY6//ADCY9//ARRB1//ARRB2//GABRE//GNB5//GRK4//GRK5//KCNJ5//PDE11A//PDE3A//PDE4A//PDE4D//PRKCA
mmu04066	HIF-1 signaling pathway - Mus musculus (mouse)	http://www.genome.jp/kegg-bin/show_pathway?mmu04066+23797+11600+12323+13645+112407+13685+13808+15275+16000+16001+26417+228026+18639+170768+270198+18750+18787	0.00240191	17	538	113	7584	0.0332664	2.61944	AKT3//ANGPT1//CAMK2B//EGF//EGLN3//EIF4EBP1//ENO3//HK1//IGF1//IGF1R//MAPK3//PDK1//PFKFB1//PFKFB3//PFKFB4//PRKCA//SERPINE1
mmu04730	Long-term depression - Mus musculus (mouse)	http://www.genome.jp/kegg-bin/show_pathway?mmu04730+14682+14687+60596+54195+16000+16001+16439+26417+18176+18783+18750	0.00334177	11	538	61	7584	0.0440796	2.47602	GNAQ//GNAZ//GUCY1A3//GUCY1B3//IGF1//IGF1R//ITPR2//MAPK3//NRAS//PLA2G4A//PRKCA
mmu04912	GnRH signaling pathway - Mus musculus (mouse)	http://www.genome.jp/kegg-bin/show_pathway?mmu04912+224129+11512+11515+12289+12315+12323+14682+16439+29857+26417+18176+18783+18750+19229	0.00373551	14	538	89	7584	0.0449886	2.42765	ADCY5//ADCY6//ADCY9//CACNA1D//CALM3//CAMK2B//GNAQ//ITPR2//MAPK12//MAPK3//NRAS//PLA2G4A//PRKCA//PTK2B
mmu05215	Prostate cancer - Mus musculus (mouse)	http://www.genome.jp/kegg-bin/show_pathway?mmu05215+23797+12912+26427+13557+13645+14182+56637+16000+16001+26417+18176+18590+18591+18596	0.00373551	14	538	89	7584	0.0449886	2.42765	AKT3//CREB1//CREB3L1//E2F3//EGF//FGFR1//GSK3B//IGF1//IGF1R//MAPK3//NRAS//PDGFA//PDGFB//PDGFRB
mmu04713	Circadian entrainment - Mus musculus (mouse)	http://www.genome.jp/kegg-bin/show_pathway?mmu04713+224129+11512+11515+12289+12315+12323+12912+14682+14697+60596+54195+16521+26417+18750+20192	0.00395046	15	538	99	7584	0.0455949	2.40335	ADCY5//ADCY6//ADCY9//CACNA1D//CALM3//CAMK2B//CREB1//GNAQ//GNB5//GUCY1A3//GUCY1B3//KCNJ5//MAPK3//PRKCA//RYR3
mmu05144	Malaria - Mus musculus (mouse)	http://www.genome.jp/kegg-bin/show_pathway?mmu05144+12491+12520+13349+16635+17057+17059+18613+15529+20344+21825	0.00414493	10	538	54	7584	0.0459259	2.38248	CD36//CD81//DARC//KLRA4//KLRB1A//KLRB1C//PECAM1//SDC2//SELP//THBS1
mmu05218	Melanoma - Mus musculus (mouse)	http://www.genome.jp/kegg-bin/show_pathway?mmu05218+23797+13557+13645+14182+16000+16001+26417+17342+18176+18590+18591+18596	0.0043628	12	538	72	7584	0.0464806	2.36023	AKT3//E2F3//EGF//FGFR1//IGF1//IGF1R//MAPK3//MITF//NRAS//PDGFA//PDGFB//PDGFRB
mmu04060	Cytokine-cytokine receptor interaction - Mus musculus (mouse)	http://www.genome.jp/kegg-bin/show_pathway?mmu04060+11481+12156+12162+12166+12777+12773+12978+13051+330122+20311+12766+12145+13645+13857+100504346+16182+16183+16184+16189+16192+16196+16542+16847+17480+18590+18591+18596+19116+22035+21943+22164	0.00475936	31	538	269	7584	0.0488275	2.32245	ACVR2B//BMP2//BMP7//BMPR1A//CCR10//CCR4//CSF1R//CX3CR1//CXCL3//CXCL5//CXCR3//CXCR5//EGF//EPOR//GM13304//IL18R1//IL2//IL2RA//IL4//IL5RA//IL7//KDR//LEPR//MPL//PDGFA//PDGFB//PDGFRB//PRLR//TNFSF10//TNFSF11//TNFSF4
mmu05222	Small cell lung cancer - Mus musculus (mouse)	http://www.genome.jp/kegg-bin/show_pathway?mmu05222+23797+12048+11797+12579+94216+13557+16399+16403+16776+16777+226519+17187+14083	0.00719438	13	538	86	7584	0.071173	2.14301	AKT3//BCL2L1//BIRC2//CDKN2B//COL4A6//E2F3//ITGA2B//ITGA6//LAMA5//LAMB1//LAMC1//MAX//PTK2
mmu04360	Axon guidance - Mus musculus (mouse)	http://www.genome.jp/kegg-bin/show_pathway?mmu04360+319713+69632+13636+13640+56637+26417+17974+18176+243743+140571+14083+50780+19878+20356+20360+20563+259302	0.0093879	17	538	129	7584	0.0896707	2.02743	ABLIM3//ARHGEF12//EFNA1//EFNA5//GSK3B//MAPK3//NCK2//NRAS//PLXNA4//PLXNB3//PTK2//RGS3//ROCK2//SEMA5A//SEMA6C//SLIT2//SRGAP3
mmu03320	PPAR signaling pathway - Mus musculus (mouse)	http://www.genome.jp/kegg-bin/show_pathway?mmu03320+57875+11814+12491+12894+12896+666168+56473+16202+16956+108078+26458+20411	0.0112517	12	538	81	7584	0.103891	1.94878	ANGPTL4//APOC3//CD36//CPT1A//CPT2//CYP4A31//FADS2//ILK//LPL//OLR1//SLC27A2//SORBS1
mmu04725	Cholinergic synapse - Mus musculus (mouse)	http://www.genome.jp/kegg-bin/show_pathway?mmu04725+224129+11512+11515+23797+12289+12323+12912+26427+14682+14697+16439+60613+26417+18176+18750	0.0143756	15	538	114	7584	0.128452	1.84238	ADCY5//ADCY6//ADCY9//AKT3//CACNA1D//CAMK2B//CREB1//CREB3L1//GNAQ//GNB5//ITPR2//KCNQ4//MAPK3//NRAS//PRKCA
mmu04724	Glutamatergic synapse - Mus musculus (mouse)	http://www.genome.jp/kegg-bin/show_pathway?mmu04724+224129+11512+11515+12289+14660+14682+14697+26556+26558+16439+26417+18783+18750+243961+22063	0.0154922	15	538	115	7584	0.130289	1.80989	ADCY5//ADCY6//ADCY9//CACNA1D//GLS//GNAQ//GNB5//HOMER1//HOMER3//ITPR2//MAPK3//PLA2G4A//PRKCA//SHANK1//TRPC1
mmu04650	Natural killer cell mediated cytotoxicity - Mus musculus (mouse)	http://www.genome.jp/kegg-bin/show_pathway?mmu04650+15042+16635+16638+16639+17059+16641+58179+16643+26417+17086+18176+18750+19229+19247+19369+26904+216148+22035	0.0157874	18	538	147	7584	0.130289	1.80169	H2-T24//KLRA4//KLRA7//KLRA8//KLRB1C//KLRC1//KLRC3//KLRD1//MAPK3//NCR1//NRAS//PRKCA//PTK2B//PTPN11//RAET1B//SH2D1B1//SHC2//TNFSF10
mmu04520	Adherens junction - Mus musculus (mouse)	http://www.genome.jp/kegg-bin/show_pathway?mmu04520+14158+14182+16001+26417+18099+93742+19271+20411+99167+21872+22612	0.0159922	11	538	75	7584	0.130289	1.79609	FERT2//FGFR1//IGF1R//MAPK3//NLK//PARD3//PTPRJ//SORBS1//SSX2IP//TJP1//YES1
mmu04530	Tight junction - Mus musculus (mouse)	http://www.genome.jp/kegg-bin/show_pathway?mmu04530+23797+242653+224912+13043+269587+16456+56217+17532+17888+98932+18176+93742+18750+68328+21872+21873+22612	0.0176698	17	538	138	7584	0.134113	1.75277	AKT3//CLDN19//CRB3//CTTN//EPB4.1//F11R//MPP5//MRAS//MYH6//MYL9//NRAS//PARD3//PRKCA//RAB13//TJP1//TJP2//YES1
mmu00051	Fructose and mannose metabolism - Mus musculus (mouse)	http://www.genome.jp/kegg-bin/show_pathway?mmu00051+14121+15275+53332+18639+170768+270198+20322	0.018311	7	538	39	7584	0.134113	1.73729	FBP1//HK1//MTMR1//PFKFB1//PFKFB3//PFKFB4//SORD
mmu05031	Amphetamine addiction - Mus musculus (mouse)	http://www.genome.jp/kegg-bin/show_pathway?mmu05031+224129+12289+12315+12323+12912+26427+13195+18750+214084+21823	0.0188373	10	538	67	7584	0.134113	1.72498	ADCY5//CACNA1D//CALM3//CAMK2B//CREB1//CREB3L1//DDC//PRKCA//SLC18A2//TH
mmu05205	Proteoglycans in cancer - Mus musculus (mouse)	http://www.genome.jp/kegg-bin/show_pathway?mmu05205+23797+69632+12323+12512+13043+14182+14733+15442+16000+16001+16416+16419+16439+16542+29857+26417+17532+18176+18750+14083+19247+19878+15529+21825+21859	0.0190082	25	538	228	7584	0.134113	1.72106	AKT3//ARHGEF12//CAMK2B//CD63//CTTN//FGFR1//GPC1//HPSE//IGF1//IGF1R//ITGB3//ITGB5//ITPR2//KDR//MAPK12//MAPK3//MRAS//NRAS//PRKCA//PTK2//PTPN11//ROCK2//SDC2//THBS1//TIMP3
mmu04012	ErbB signaling pathway - Mus musculus (mouse)	http://www.genome.jp/kegg-bin/show_pathway?mmu04012+23797+12323+13645+13685+56637+26417+17974+18176+83961+18750+14083+216148	0.0192144	12	538	87	7584	0.134113	1.71637	AKT3//CAMK2B//EGF//EIF4EBP1//GSK3B//MAPK3//NCK2//NRAS//NRG4//PRKCA//PTK2//SHC2
mmu04810	Regulation of actin cytoskeleton - Mus musculus (mouse)	http://www.genome.jp/kegg-bin/show_pathway?mmu04810+329165+69632+56443+13645+14182+227753+16399+16403+16404+381924+16416+192897+16419+26417+17532+98932+107589+50884+18176+18590+18591+18596+14083+19878	0.0193665	24	538	217	7584	0.134113	1.71295	ABI2//ARHGEF12//ARPC1A//EGF//FGFR1//GSN//ITGA2B//ITGA6//ITGA7//ITGAD//ITGB3//ITGB4//ITGB5//MAPK3//MRAS//MYL9//MYLK//NCKAP1//NRAS//PDGFA//PDGFB//PDGFRB//PTK2//ROCK2
mmu04261	Adrenergic signaling in cardiomyocytes - Mus musculus (mouse)	http://www.genome.jp/kegg-bin/show_pathway?mmu04261+224129+11512+11515+11548+23797+11941+12289+12315+12323+12912+26427+14682+29857+26417+17888+18750+22003+22004	0.0202951	18	538	151	7584	0.134923	1.69261	ADCY5//ADCY6//ADCY9//ADRA1B//AKT3//ATP2B2//CACNA1D//CALM3//CAMK2B//CREB1//CREB3L1//GNAQ//MAPK12//MAPK3//MYH6//PRKCA//TPM1//TPM2
mmu04915	Estrogen signaling pathway - Mus musculus (mouse)	http://www.genome.jp/kegg-bin/show_pathway?mmu04915+224129+11512+11515+23797+12315+12912+26427+14682+16439+16521+26417+18176+216148	0.0204916	13	538	98	7584	0.134923	1.68842	ADCY5//ADCY6//ADCY9//AKT3//CALM3//CREB1//CREB3L1//GNAQ//ITPR2//KCNJ5//MAPK3//NRAS//SHC2
mmu04010	MAPK signaling pathway - Mus musculus (mouse)	http://www.genome.jp/kegg-bin/show_pathway?mmu04010+23797+109689+216869+12289+72349+13645+14182+71751+26408+29857+26417+17187+17532+18015+18099+18176+18590+18591+18596+18783+19043+18750+19259+19395+240168+56274+66513	0.0209447	27	538	253	7584	0.134923	1.67893	AKT3//ARRB1//ARRB2//CACNA1D//DUSP3//EGF//FGFR1//MAP3K13//MAP3K5//MAPK12//MAPK3//MAX//MRAS//NF1//NLK//NRAS//PDGFA//PDGFB//PDGFRB//PLA2G4A//PPM1B//PRKCA//PTPN5//RASGRP2//RASGRP3//STK3//TAB1
mmu05200	Pathways in cancer - Mus musculus (mouse)	http://www.genome.jp/kegg-bin/show_pathway?mmu05200+23797+12048+11797+12156+12579+94216+12978+69635+13557+13645+112407+13819+14182+56637+16000+16001+16399+16403+16776+16777+226519+26417+17187+17342+18176+18590+18591+18596+18750+14083+19713+269209+235320	0.0215829	33	538	324	7584	0.135874	1.66589	AKT3//BCL2L1//BIRC2//BMP2//CDKN2B//COL4A6//CSF1R//DAPK1//E2F3//EGF//EGLN3//EPAS1//FGFR1//GSK3B//IGF1//IGF1R//ITGA2B//ITGA6//LAMA5//LAMB1//LAMC1//MAPK3//MAX//MITF//NRAS//PDGFA//PDGFB//PDGFRB//PRKCA//PTK2//RET//STK36//ZBTB16
mmu04144	Endocytosis - Mus musculus (mouse)	http://www.genome.jp/kegg-bin/show_pathway?mmu04144+11773+106952+109689+216869+211914+76959+12978+13645+57440+98878+14772+14773+15042+16001+16184+16542+93742+234353+53869+74998+19334+19713+227700+20479	0.0236098	24	538	221	7584	0.143605	1.62691	AP2M1//ARAP3//ARRB1//ARRB2//ASAP2//CHMP5//CSF1R//EGF//EHD3//EHD4//GRK4//GRK5//H2-T24//IGF1R//IL2RA//KDR//PARD3//PSD3//RAB11A//RAB11FIP2//RAB22A//RET//SH3GLB2//VPS4B
mmu04916	Melanogenesis - Mus musculus (mouse)	http://www.genome.jp/kegg-bin/show_pathway?mmu04916+224129+11512+11515+12315+12323+12912+26427+14682+56637+26417+17342+18176+18750	0.0238478	13	538	100	7584	0.143605	1.62255	ADCY5//ADCY6//ADCY9//CALM3//CAMK2B//CREB1//CREB3L1//GNAQ//GSK3B//MAPK3//MITF//NRAS//PRKCA
mmu04370	VEGF signaling pathway - Mus musculus (mouse)	http://www.genome.jp/kegg-bin/show_pathway?mmu04370+23797+16542+29857+26417+18176+18783+18750+14083+216148	0.024462	9	538	60	7584	0.14417	1.61151	AKT3//KDR//MAPK12//MAPK3//NRAS//PLA2G4A//PRKCA//PTK2//SHC2
mmu04726	Serotonergic synapse - Mus musculus (mouse)	http://www.genome.jp/kegg-bin/show_pathway?mmu04726+224129+12289+226105+13195+14682+14697+16439+16521+26417+18176+18783+18750+19224+214084+15567+22063	0.0272601	16	538	134	7584	0.154153	1.56447	ADCY5//CACNA1D//CYP2C70//DDC//GNAQ//GNB5//ITPR2//KCNJ5//MAPK3//NRAS//PLA2G4A//PRKCA//PTGS1//SLC18A2//SLC6A4//TRPC1
mmu04918	Thyroid hormone synthesis - Mus musculus (mouse)	http://www.genome.jp/kegg-bin/show_pathway?mmu04918+224129+11512+11515+12912+26427+14682+14782+16439+18750+21819	0.0272689	10	538	71	7584	0.154153	1.56433	ADCY5//ADCY6//ADCY9//CREB1//CREB3L1//GNAQ//GSR//ITPR2//PRKCA//TG
mmu04068	FoxO signaling pathway - Mus musculus (mouse)	http://www.genome.jp/kegg-bin/show_pathway?mmu04068+23797+12359+12579+13645+57436+26556+26558+16000+16001+29857+26417+18099+18176+108079+108097+22035	0.0289829	16	538	135	7584	0.160565	1.53786	AKT3//CAT//CDKN2B//EGF//GABARAPL1//HOMER1//HOMER3//IGF1//IGF1R//MAPK12//MAPK3//NLK//NRAS//PRKAA2//PRKAB2//TNFSF10
mmu05322	Systemic lupus erythematosus - Mus musculus (mouse)	http://www.genome.jp/kegg-bin/show_pathway?mmu05322+319164+319166+319169+319177+319179+319181+319186+319155+319156+319158+319160+100041230+319192+319189+97122+320332+20822	0.0307132	17	538	147	7584	0.163975	1.51267	HIST1H2AC//HIST1H2AE//HIST1H2AK//HIST1H2BA//HIST1H2BE//HIST1H2BG//HIST1H2BM//HIST1H4C//HIST1H4D//HIST1H4I//HIST1H4K//HIST1H4M//HIST2H2AA2//HIST2H2BB//HIST2H4//HIST4H4//TROVE2
mmu00590	Arachidonic acid metabolism - Mus musculus (mouse)	http://www.genome.jp/kegg-bin/show_pathway?mmu00590+13088+226105+666168+72054+26565+66350+18783+19215+64292+19223+19224+21391	0.0307823	12	538	93	7584	0.163975	1.5117	CYP2B10//CYP2C70//CYP4A31//CYP4F18//PLA2G10//PLA2G12A//PLA2G4A//PTGDS//PTGES//PTGIS//PTGS1//TBXAS1
mmu04962	Vasopressin-regulated water reabsorption - Mus musculus (mouse)	http://www.genome.jp/kegg-bin/show_pathway?mmu04962+11512+11515+11829+12912+26427+68097+53869	0.0336727	7	538	44	7584	0.175988	1.47272	ADCY6//ADCY9//AQP4//CREB1//CREB3L1//DYNLL2//RAB11A
mmu04020	Calcium signaling pathway - Mus musculus (mouse)	http://www.genome.jp/kegg-bin/show_pathway?mmu04020+11515+11548+53313+11941+12289+12315+12323+70086+14680+14682+16439+107589+18436+18596+105675+18750+19229+20192+110893+21337	0.0345685	20	538	183	7584	0.177324	1.46132	ADCY9//ADRA1B//ATP2A3//ATP2B2//CACNA1D//CALM3//CAMK2B//CYSLTR2//GNAL//GNAQ//ITPR2//MYLK//P2RX1//PDGFRB//PPIF//PRKCA//PTK2B//RYR3//SLC8A3//TACR2
mmu04910	Insulin signaling pathway - Mus musculus (mouse)	http://www.genome.jp/kegg-bin/show_pathway?mmu04910+23797+12315+13685+14121+56637+15275+26417+18176+54611+108079+108097+19088+110078+19309+216148+20411	0.0457842	16	538	143	7584	0.230586	1.33928	AKT3//CALM3//EIF4EBP1//FBP1//GSK3B//HK1//MAPK3//NRAS//PDE3A//PRKAA2//PRKAB2//PRKAR2B//PYGB//PYGM//SHC2//SORBS1
